# Supplementary material for: GLO-Roots: an imaging platform enabling multidimensional characterization of soil-grown root systems
Source: eLife. 2015 Aug 19;4:e07597. doi: 10.7554/eLife.07597 (PMC4589753; doi:10.7554/eLife.07597)
Supplement: Figure 1—source data 2. — DOI: http://dx.doi.org/10.7554/eLife.07597.006 [file elife07597s002.csv]

landa	luciferase	area	mean	stdv	min	max
500	CBG	3036	1014.794	17.622	986	1150
520	CBG	3036	1069.987	127.17	994	1874
540	CBG	3036	1087.81	158.724	999	2162
560	CBG	3036	1106.871	216.229	999	2679
580	CBG	3036	1089.54	171.906	999	2432
600	CBG	3036	1046.403	87.031	992	1721
620	CBG	3036	1033.097	59.401	986	1606
640	CBG	3036	1017.265	23.671	982	1185
660	CBG	3036	1013.244	14.805	985	1113
680	CBG	3036	1010.211	9.732	986	1065
700	CBG	3036	1008.414	7.271	986	1035
500	CBG	6355	1014.25	16.822	983	1186
520	CBG	6355	1065.685	114.12	1000	2045
540	CBG	6355	1079.179	141.918	1000	2219
560	CBG	6355	1091.71	167.848	1005	2596
580	CBG	6355	1074.288	138.441	997	2374
600	CBG	6355	1038.719	71.709	990	1666
620	CBG	6355	1027.505	47.513	988	1533
640	CBG	6355	1015.012	17.841	981	1223
660	CBG	6355	1011.874	11.949	978	1098
680	CBG	6355	1009.691	8.398	981	1075
700	CBG	6355	1008.199	7.107	983	1034
500	CBG	6258	1014.23	15.448	984	1147
520	CBG	6258	1063.67	108.102	995	2140
540	CBG	6258	1076.014	144.352	992	2592
560	CBG	6258	1085.367	141.561	1002	2415
580	CBG	6258	1069.059	117.083	991	2212
600	CBG	6258	1035.808	63.979	985	1675
620	CBG	6258	1025.501	40.399	987	1401
640	CBG	6258	1014.185	14.963	983	1128
660	CBG	6258	1011.425	10.387	983	1072
680	CBG	6258	1009.394	7.991	982	1054
700	CBG	6258	1008.146	7.047	979	1035
500	CBG	7392	1014.759	17.001	983	1166
520	CBG	7392	1071.304	121.667	992	2471
540	CBG	7392	1086.164	154.877	999	2683
560	CBG	7392	1100.933	173.431	1005	2968
580	CBG	7392	1082.395	148.447	995	2629
600	CBG	7392	1042.536	77.348	993	1828
620	CBG	7392	1030.15	51.912	984	1630
640	CBG	7392	1016.329	19.516	986	1236
660	CBG	7392	1012.488	12.269	980	1131
680	CBG	7392	1009.908	8.632	981	1066
700	CBG	7392	1008.272	7.101	981	1036
500	CBG	7056	1012.6	13.259	983	1118
520	CBG	7056	1053.742	88.968	993	1956
540	CBG	7056	1066.195	108.749	995	2004
560	CBG	7056	1078.691	133.474	992	2230
580	CBG	7056	1064.674	117.418	996	2280
600	CBG	7056	1034.776	58.102	992	1601
620	CBG	7056	1024.802	40.301	986	1464
640	CBG	7056	1014.142	16.348	982	1180
660	CBG	7056	1011.172	11.258	983	1106
680	CBG	7056	1009.528	8.451	984	1081
700	CBG	7056	1007.842	7.169	980	1040
500	LUC2	6721	1007.517	7.087	979	1035
520	LUC2	6721	1022.751	30.856	988	1277
540	LUC2	6721	1044.656	74.9	991	1747
560	LUC2	6721	1082.58	128.76	995	2218
580	LUC2	6721	1085.193	140.03	1001	2330
600	LUC2	6721	1059.443	111.744	996	2125
620	LUC2	6721	1060.236	110.683	996	1981
640	LUC2	6721	1030.775	43.217	988	1377
660	LUC2	6721	1021.946	28.477	984	1286
680	LUC2	6721	1016.442	18.049	983	1154
700	LUC2	6721	1011.204	9.099	985	1058
700	LUC2	6721	1011.204	9.099	985	1058
500	LUC2	5967	1007.479	6.988	982	1034
500	LUC2	5967	1007.479	6.988	982	1034
520	LUC2	5967	1022.492	26.393	985	1317
540	LUC2	5967	1043.849	63.265	997	2018
560	LUC2	5967	1080.512	108.591	1000	2176
580	LUC2	5967	1081.875	116.789	1004	2313
600	LUC2	5967	1057.58	96.437	994	2277
620	LUC2	5967	1058.307	96.646	998	2326
640	LUC2	5967	1030.335	37.277	991	1369
660	LUC2	5967	1020.972	23.86	987	1246
680	LUC2	5967	1016.052	16.215	987	1148
700	LUC2	5967	1011.316	8.898	986	1077
500	LUC2	4862	1007.61	7.111	981	1033
520	LUC2	4862	1024.911	31.655	983	1319
540	LUC2	4862	1049.78	77.721	995	1931
560	LUC2	4862	1095.266	138.821	999	2492
580	LUC2	4862	1097.868	148.424	1002	2438
600	LUC2	4862	1068.682	121.601	996	2263
620	LUC2	4862	1070.225	120.823	998	2159
640	LUC2	4862	1035.828	47.186	983	1393
660	LUC2	4862	1024.586	30.374	985	1298
680	LUC2	4862	1017.89	19.128	986	1137
700	LUC2	4862	1011.932	9.419	980	1062
500	LUC2	6615	1007.598	7.161	981	1039
520	LUC2	6615	1023.35	28.74	986	1272
540	LUC2	6615	1046.317	70.576	993	1928
560	LUC2	6615	1090.715	135.716	1003	2350
580	LUC2	6615	1094.347	151.121	998	2712
600	LUC2	6615	1065.984	118.415	995	2317
620	LUC2	6615	1068.229	123.619	995	2258
640	LUC2	6615	1035.142	48.631	988	1436
660	LUC2	6615	1024.362	31.645	989	1298
680	LUC2	6615	1017.869	20.342	987	1214
700	LUC2	6615	1011.99	9.816	981	1070
500	LUC2	6307	1007.26	7.134	981	1034
520	LUC2	6307	1018.401	20.276	984	1235
540	LUC2	6307	1034.698	46.778	992	1755
560	LUC2	6307	1068.749	94.968	999	2178
580	LUC2	6307	1072.401	107.392	996	2491
600	LUC2	6307	1052.101	84.744	987	2034
620	LUC2	6307	1054.376	92.031	995	2355
640	LUC2	6307	1028.657	36.849	988	1451
660	LUC2	6307	1020.63	25.201	989	1267
680	LUC2	6307	1015.374	16.316	984	1184
700	LUC2	6307	1010.99	8.682	981	1056
500	vLUC2	6650	1008.087	7.052	983	1032
520	vLUC2	6650	1028.803	31.851	991	1371
540	vLUC2	6650	1061.958	74.524	998	1678
560	vLUC2	6650	1142.179	197.685	1020	3123
580	vLUC2	6650	1152.52	224.956	1024	3658
600	vLUC2	6650	1111.138	171.877	1012	2791
620	vLUC2	6650	1118.982	196.256	1012	3152
640	vLUC2	6650	1059.649	90.409	996	2118
660	vLUC2	6650	1039.222	60.409	990	1749
680	vLUC2	6650	1027.557	39.873	984	1463
700	vLUC2	6650	1016.814	15.143	985	1157
500	vLUC2	7310	1008.215	7.207	981	1041
520	vLUC2	7310	1030.56	34.124	988	1428
540	vLUC2	7310	1065.557	80.856	997	2034
560	vLUC2	7310	1140.88	178.134	1023	2902
580	vLUC2	7310	1148.833	212.548	1025	4221
600	vLUC2	7310	1107.856	163.491	1012	3407
620	vLUC2	7310	1114.514	183.846	1007	3544
640	vLUC2	7310	1056.406	81.767	995	2134
660	vLUC2	7310	1036.988	53.291	992	1669
680	vLUC2	7310	1025.853	34.314	987	1483
700	vLUC2	7310	1015.981	14.053	982	1186
500	vLUC2	8840	1008.323	7.269	980	1055
520	vLUC2	8840	1034.75	47.725	991	1825
540	vLUC2	8840	1074.949	123.384	1003	3297
560	vLUC2	8840	1154.908	237.027	1018	5219
580	vLUC2	8840	1161.205	276.363	1011	6654
600	vLUC2	8840	1115.895	228.76	1013	5659
620	vLUC2	8840	1121.106	234.118	1010	4806
640	vLUC2	8840	1058.255	92.91	999	2516
660	vLUC2	8840	1037.949	61.69	991	2004
680	vLUC2	8840	1026.561	36.908	986	1567
700	vLUC2	8840	1016.505	14.306	985	1202
500	vLUC2	5440	1009.063	7.698	985	1061
520	vLUC2	5440	1051.461	76.567	994	1847
540	vLUC2	5440	1111.369	180.245	1008	3212
560	vLUC2	5440	1230.44	362.554	1033	4985
580	vLUC2	5440	1249.443	399.266	1026	5039
600	vLUC2	5440	1180.028	332.057	1010	5121
620	vLUC2	5440	1189.908	341.302	1019	4672
640	vLUC2	5440	1090.086	137.743	1002	2342
660	vLUC2	5440	1059.15	91.251	988	1944
680	vLUC2	5440	1039.555	54.022	987	1478
700	vLUC2	5440	1021.019	19.075	984	1153
500	vLUC2	8330	1008.455	7.494	980	1081
520	vLUC2	8330	1041.143	61.249	990	2468
540	vLUC2	8330	1089.69	148.911	997	3348
560	vLUC2	8330	1186.06	311.033	1022	8078
580	vLUC2	8330	1200.17	357.777	1024	9920
600	vLUC2	8330	1144.957	290.707	1015	6824
620	vLUC2	8330	1154.132	306.141	1009	7061
640	vLUC2	8330	1073.602	125.451	995	3468
660	vLUC2	8330	1048.724	82.138	989	2937
680	vLUC2	8330	1033.004	48.451	987	1929
700	vLUC2	8330	1018.398	17.815	983	1295
500	vLUC2	6800	1008.218	7.229	982	1043
520	vLUC2	6800	1035.541	50.762	990	1884
540	vLUC2	6800	1075.939	118.466	1006	2921
560	vLUC2	6800	1164.061	264.742	1020	5493
580	vLUC2	6800	1176.031	291.999	1020	5424
600	vLUC2	6800	1128.574	252.559	1003	5156
620	vLUC2	6800	1137.663	273.339	1019	4992
640	vLUC2	6800	1066.674	112.319	999	2706
660	vLUC2	6800	1044.018	75.829	995	2262
680	vLUC2	6800	1029.956	44.059	989	1566
700	vLUC2	6800	1017.518	15.906	989	1203
500	vLUC2	9720	1008.026	7.148	979	1039
520	vLUC2	9720	1032.114	37.647	993	1892
540	vLUC2	9720	1070.102	85.818	994	2256
560	vLUC2	9720	1165.291	218.229	1021	5913
580	vLUC2	9720	1180.446	259.043	1020	5112
600	vLUC2	9720	1131.816	200.629	1015	4320
620	vLUC2	9720	1143.761	232.768	1011	4963
640	vLUC2	9720	1071.664	107.383	998	2983
660	vLUC2	9720	1046.86	72.522	988	2745
680	vLUC2	9720	1031.216	45.007	988	2016
700	vLUC2	9720	1018.278	17.152	983	1268
500	Ppy	4128	1007.168	6.766	982	1031
520	Ppy	4128	1007.63	6.94	983	1033
540	Ppy	4128	1007.465	6.83	984	1033
560	Ppy	4128	1008.411	7.27	983	1040
580	Ppy	4128	1012.033	12.336	985	1168
600	Ppy	4128	1017.476	25.833	986	1357
620	Ppy	4128	1028.941	54.403	992	1855
640	Ppy	4128	1019.576	28.731	984	1365
660	Ppy	4128	1015.364	19.94	983	1285
680	Ppy	4128	1013.08	14.15	986	1190
700	Ppy	4128	1009.777	8.298	984	1058
500	Ppy	6854	1007.202	6.798	978	1034
520	Ppy	6854	1007.473	6.868	982	1033
540	Ppy	6854	1007.521	6.893	979	1031
560	Ppy	6854	1008.187	7.108	982	1047
580	Ppy	6854	1011.242	11.051	983	1118
600	Ppy	6854	1015.777	20.24	984	1289
620	Ppy	6854	1026.345	44.82	984	1787
640	Ppy	6854	1018.596	27.207	983	1385
660	Ppy	6854	1014.957	19.862	986	1312
680	Ppy	6854	1012.437	14.393	982	1229
700	Ppy	6854	1009.69	8.736	981	1082
500	Ppy	3753	1007.3	6.886	985	1030
520	Ppy	3753	1007.342	6.929	984	1031
540	Ppy	3753	1007.399	6.896	983	1030
560	Ppy	3753	1008.244	7.119	984	1040
580	Ppy	3753	1011.517	10.458	987	1096
600	Ppy	3753	1015.913	18.203	982	1168
620	Ppy	3753	1024.674	35.17	982	1340
640	Ppy	3753	1016.835	18.642	982	1164
660	Ppy	3753	1013.306	13.47	985	1133
680	Ppy	3753	1011.574	10.79	987	1089
700	Ppy	3753	1009.137	7.645	984	1044
500	Ppy	4170	1007.286	6.916	980	1031
520	Ppy	4170	1007.257	6.907	983	1030
540	Ppy	4170	1007.361	6.94	982	1030
560	Ppy	4170	1008.379	7.187	984	1048
580	Ppy	4170	1011.276	10.097	977	1129
600	Ppy	4170	1015.462	19.111	977	1305
620	Ppy	4170	1024.243	36.311	989	1535
640	Ppy	4170	1017.682	56.184	987	1321
660	Ppy	4170	1013.418	13.791	980	1193
680	Ppy	4170	1011.699	11.018	986	1116
700	Ppy	4170	1009.336	7.762	983	1054
500	Ppy	5670	1007.315	6.797	984	1030
520	Ppy	5670	1007.477	6.839	979	1036
540	Ppy	5670	1007.538	6.904	983	1035
560	Ppy	5670	1008.125	6.987	982	1036
580	Ppy	5670	1010.471	9.327	982	1098
600	Ppy	5670	1013.886	16.148	985	1271
620	Ppy	5670	1021.643	33.499	987	1557
640	Ppy	5670	1015.357	19.31	987	1334
660	Ppy	5670	1012.581	14.373	980	1224
680	Ppy	5670	1010.977	11.182	984	1159
700	Ppy	5670	1009.244	7.858	983	1066
500	CBR	7052	1008.574	6.973	983	1034
520	CBR	7052	1008.723	6.955	984	1034
540	CBR	7052	1008.902	6.918	982	1039
560	CBR	7052	1009.203	6.99	984	1036
580	CBR	7052	1010.359	8.313	981	1092
600	CBR	7052	1011.737	11.97	984	1195
620	CBR	7052	1014.332	19.24	985	1276
640	CBR	7052	1011.96	11.579	982	1179
660	CBR	7052	1011.194	9.517	982	1117
680	CBR	7052	1010.299	8.257	978	1083
700	CBR	7052	1009.534	7.15	985	1040
500	CBR	7224	1008.504	6.893	982	1033
520	CBR	7224	1008.795	6.923	981	1039
540	CBR	7224	1008.782	6.954	984	1035
560	CBR	7224	1009.064	7.019	978	1035
580	CBR	7224	1011.957	134.248	983	1056
600	CBR	7224	1011.094	8.726	986	1080
620	CBR	7224	1013.059	11.042	983	1124
640	CBR	7224	1011.358	8.32	985	1066
660	CBR	7224	1010.495	7.587	980	1048
680	CBR	7224	1009.97	7.446	983	1039
700	CBR	7224	1009.437	7.026	986	1035
500	CBR	4454	1008.876	7.034	985	1032
520	CBR	4454	1008.92	6.927	985	1035
540	CBR	4454	1008.874	6.929	986	1037
560	CBR	4454	1009.371	7.01	983	1038
580	CBR	4454	1010.272	7.308	985	1044
600	CBR	4454	1010.744	8.054	984	1078
620	CBR	4454	1012.458	10.157	986	1114
640	CBR	4454	1010.927	8.109	987	1068
660	CBR	4454	1010.358	7.434	986	1070
680	CBR	4454	1010.095	7.219	981	1038
700	CBR	4454	1009.64	6.87	984	1035
500	CBR	5358	1008.831	6.949	984	1034
520	CBR	5358	1009.351	19.061	984	1034
540	CBR	5358	1009.271	6.98	985	1035
560	CBR	5358	1009.6	7.073	985	1034
580	CBR	5358	1010.783	26.891	986	1060
600	CBR	5358	1011.588	8.872	977	1105
620	CBR	5358	1013.819	12.632	984	1128
640	CBR	5358	1011.979	9.037	985	1075
660	CBR	5358	1011.309	8.279	983	1063
680	CBR	5358	1010.569	7.423	985	1069
700	CBR	5358	1009.862	7.074	982	1039
500	CBR	5796	1008.934	6.94	979	1032
520	CBR	5796	1009.073	7.02	984	1033
540	CBR	5796	1009.059	6.922	984	1032
540	CBR	5796	1009.059	6.922	984	1032
560	CBR	5796	1009.259	6.912	984	1035
580	CBR	5796	1010.13	7.397	984	1044
600	CBR	5796	1011.306	7.885	987	1046
620	CBR	5796	1013.532	10.281	986	1079
640	CBR	5796	1012.141	14.709	984	1833
660	CBR	5796	1011.168	7.854	984	1051
680	CBR	5796	1010.73	7.545	984	1054
700	CBR	5796	1010.026	7.186	986	1040
