# Supplementary material for: GLO-Roots: an imaging platform enabling multidimensional characterization of soil-grown root systems
Source: eLife. 2015 Aug 19;4:e07597. doi: 10.7554/eLife.07597 (PMC4589753; doi:10.7554/eLife.07597)
Supplement: Figure 1—source data 4. — DOI: http://dx.doi.org/10.7554/eLife.07597.008 [file elife07597s004.csv]

Target	Tissue	growth_system	sampling_time	ABI1	ACHT5	AHK2	AOS	ARF19	AtD14 (Dwarf 14)	ATERF-4	AtPAL2	CAB2	CCA1	CHS_p1	CIPK8	COP1	COR15a	CRF5	CRF6	CYP38	CYP710A1	CYP79F1	DBE	DFR	DIM	DWF4	ELIP	EMF1	EPS1	ERD10	ERD7	ETR2	FAF2	FEI1	FER	FIT1	FLA10	FLS1_p1	FLS2	GLK2	GST6	HY5	IAA2	IRT1	JIN1	LBD16	LHY	LPR1	MAX2
M_D_S_1	shoot	MS	day	2.386824974	1.706593849	1.354146974	1.736666254	3.995650249	2.463155209	5.915038724	-0.215235011	-2.869665101	1.421873304	1.256064874	3.459463044	3.220332029	2.652443824	2.034506014	4.770084779	-2.136214166	7.561545889	0.224667464	3.574818949	3.252889184	0.715818639	5.652666904	9.631027769	4.991624254	5.430126129	6.405490324	4.179170994	6.636229494	7.452524094	-0.500069621	2.008181334	5.306189364	3.569758899	0.165963119	7.510878679	-0.308238291	-1.449188881	0.634831444	1.759814384	7.521966649	1.597248324	9.255605369	-3.340176286	4.684895359	4.206812314
M_D_S_2	shoot	MS	day	2.560292963	1.192556118	2.211376318	1.844094583	4.697206238	2.044356248	4.378895948	-0.286893982	-3.42849353	1.369097523	1.004408813	2.767587793	5.035590533	2.239591013	2.886260123	4.405324323	-1.930150532	7.763514203	1.640842218	2.904774673	2.754353738	0.487728168	5.595662793	6.545303978	3.768288993	5.494629028	5.613796818	3.989860943	6.675229418	8.148686763	-0.449527817	1.445855928	6.396760563	4.073534388	0.792717743	6.672410418	-0.418686577	-1.178384197	1.367766018	2.298433503	10.63697075	2.319080763	12.37060947	-2.85334193	4.926557013	4.411703533
M_D_S_3	shoot	MS	day	2.798666075	1.598938395	1.764961295	1.92094581	4.54091642	2.353691535	4.589044555	-0.445446445	-3.445141685	1.44038844	1.151208445	3.045304845	3.953538805	3.19306278	2.370562845	3.667458765	-2.18311858	8.845926405	1.869033005	3.20068948	3.259330385	0.51827817	5.443998425	8.52641181	4.375355905	5.838141135	5.89585936	4.466617975	6.319653735	8.09911851	-0.584724715	1.91876955	5.534349525	3.18612288	0.832673075	7.666545345	-0.440205925	-1.704047435	1.47888062	2.302316355	8.91579786	1.85232537	10.64943658	-3.28455691	5.901490475	4.259446055
M_N_S_1	shoot	MS	night	0.720755883	2.878196513	1.821098328	0.110661768	5.055032663	1.868718428	4.368860768	1.103692653	0.018981403	5.532163958	1.446111728	2.380262798	3.718675178	-2.699653422	3.782554868	5.606053903	-2.543689632	8.189176073	-0.643293387	1.688752643	1.760083593	0.417232948	4.549687108	5.551215698	4.578003918	5.979101108	3.565638598	0.922039678	6.727733503	8.214075318	-0.457023587	1.389567583	4.486394103	2.174717243	0.359180448	5.883152673	0.410579138	-2.037143857	1.094863218	3.304328203	8.454807268	0.174136808	10.18844599	4.406636403	4.958592893	5.129211658
M_N_S_2	shoot	MS	night	0.817785566	3.154693536	2.264073936	0.171252896	4.782653966	2.214584811	4.108978316	1.031511036	0.743758416	6.419822041	1.176685961	3.255261516	3.648328811	-2.674338174	3.641377076	5.500998791	-2.184765899	8.765126736	-0.093420859	2.082223711	1.434482356	0.627182031	5.347222456	8.183882401	4.548177406	5.489109066	4.240512901	1.293040336	6.051085581	8.001288991	-0.393693799	1.869124756	5.581078691	2.416303041	0.673340336	6.312663101	0.965876011	-2.093116429	0.917945706	3.733954561	8.214274726	0.313524501	9.947913446	3.593312621	4.331728261	4.563283306
M_N_S_3	shoot	MS	night	0.795842966	2.993145456	2.389100626	-0.194564364	5.156737896	2.007218631	4.540975911	1.006875476	-0.180961859	6.105492256	1.100380476	2.747756101	4.080602021	-2.664487469	3.263311961	4.918297896	-2.326780519	9.398596561	-0.399404734	1.508257661	1.660649941	0.512719576	3.810052716	5.626425561	4.095064306	5.549238676	4.511941251	1.133461041	6.850790826	7.405734896	-0.474822649	1.035844446	4.777667711	2.463336226	0.388829561	7.509444206	0.968087771	-2.221556294	1.059261601	3.610208796	9.285826656	0.218934156	11.01946538	4.163049286	4.236948896	3.977006361
M.25_N_S_1	shoot	MS25	night	1.048816375	1.82670297	1.966563725	-0.39032652	7.303231375	2.205184665	3.246085955	1.09268831	-1.849713525	4.940491825	2.254626975	3.90803724	3.337531405	-1.554525405	3.43132265	5.479567425	-2.626416635	7.0650438	-0.404845115	2.48827078	2.512101965	0.42966829	3.83004694	7.55067454	4.59109032	6.99379013	4.564212935	1.062546915	6.193250725	8.20485064	-0.47620616	1.38883739	4.497582015	1.94729828	0.620505635	7.040987965	1.018754315	-2.104021715	0.838819165	2.829267125	6.51419179	-0.08607028	8.24783051	5.79892982	4.14000402	5.134398585
M.25_N_S_2	shoot	MS25	night	1.047474435	2.378040795	2.44314594	-0.51201526	5.078254125	1.940421785	3.83063175	1.456321175	-0.576067005	7.143049665	1.980027695	2.86549493	4.95894076	-1.625242805	3.757557425	5.39676573	-2.29816127	9.76188546	-0.766713395	1.766085705	1.965782595	0.719228915	5.01561274	5.582403935	4.206299455	4.95237412	3.735677515	0.613846265	5.683614745	7.912471755	-0.113710645	1.19265117	5.71922213	2.688941945	1.08046332	5.29280021	1.207234685	-1.822497815	1.277629495	3.329352385	9.72629825	0.430405105	11.45993697	4.49714741	4.776798285	4.56820161
M.25_N_S_3	shoot	MS25	night	0.933159055	2.41253593	2.362264385	-0.140503705	4.682618705	1.7854535	4.13638191	1.02958749	-1.414243805	7.18310195	1.846549975	3.18436861	4.2555701	-1.75491375	3.85877699	5.62248208	-2.339515755	9.042901885	-0.19770814	1.46377802	2.4315989	0.254516895	4.17709779	4.58099943	3.851286075	5.636338965	4.11691871	0.88626452	6.464237855	7.359404395	-0.717108415	0.652993825	5.43817538	2.166710435	0.967773555	6.53805707	0.82652567	-1.877798435	1.42071356	3.978944855	9.958651995	0.9075228	11.69229071	4.74042129	4.503510345	4.274167
P_D_S_1	shoot	pot	day	2.032458896	2.074920526	2.033731646	-1.380284029	4.569966526	2.056872001	3.938527141	-0.887632574	-2.487576434	1.429867626	-0.148552969	3.427537771	5.090265261	2.616190241	3.124479171	4.529422471	-1.911807284	8.142113116	-0.515617839	3.061221081	-0.165787504	0.267162336	5.257012051	4.947092671	4.752521816	5.890675491	5.410943616	3.268511571	6.105635416	8.526897206	-0.919008289	1.383255736	5.082677486	2.681453586	-0.628042054	6.625233406	-0.350199869	-2.135683359	0.872270551	2.032770506	8.972355601	-1.243899224	10.70599432	-3.148119469	4.884114121	4.259633901
P_D_S_2	shoot	pot	day	1.992188615	2.5039035	1.90817043	0.51372619	4.48093783	2.2227142	3.6439136	-0.66895277	-2.785549041	1.304481775	0.048393479	3.160235835	4.78272478	2.358712535	3.50818263	4.656025185	-2.058677631	8.99756085	1.687950475	2.96716992	2.114523735	0.814005445	4.7071541	3.954983425	4.66133881	6.011333845	5.625961165	3.432579255	7.02730826	8.234645295	-0.757828771	1.674935965	5.118694385	3.47437805	-0.224269501	6.61277297	-0.05999355	-1.958334021	0.977979825	2.20928947	9.65653168	1.876495945	11.3901704	-3.118531321	5.229004615	5.012157535
P_D_S_3	shoot	pot	day	2.296121135	2.27140366	1.417189835	0.458901845	5.268272925	2.42871391	5.375162255	-0.59811306	-2.731436425	1.62053032	0.163185405	3.197001165	3.892101875	1.78926587	3.36051455	4.680936235	-2.67207502	7.174089035	1.500529695	3.10391703	2.03208786	0.83173394	4.29042084	5.15386939	5.14490561	6.92454771	4.85561124	2.757154145	6.784384245	7.268163845	-0.9219367	1.81636231	4.497182415	3.8218514	-0.462087125	7.736528395	-0.23816259	-2.226369255	0.31477016	2.009469685	7.020538425	2.0515393	8.754177145	-3.1769215	5.464346075	5.38608309
P_N_S_1	shoot	pot	night	0.632164372	2.522872157	2.153528482	-0.302683458	4.632677427	2.102357852	3.244215107	1.000331177	-1.530563703	6.572069552	1.899671972	3.035808602	4.404058582	-1.736110023	2.951322792	5.051313477	-2.223648263	10.02527379	-0.258771158	1.587410842	3.069434887	0.137881587	3.808183642	4.569284657	4.203788757	5.205521292	3.789169697	0.702095237	5.804060587	7.223984332	-0.616380348	0.756338987	4.635593162	2.398678432	0.563985507	5.416765987	0.924657677	-1.724832163	1.138196762	3.392041477	7.952973202	0.011289582	9.973136527	4.855371837	5.691496457	4.454248107
P_N_S_2	shoot	pot	night	0.270887049	3.435652349	2.012069349	-0.494730691	4.585212669	2.210261089	3.454714469	0.953982434	-1.435871701	6.705349164	1.359559004	2.540432914	3.777182344	-2.520289731	3.282633089	4.404779564	-2.506605636	8.251131964	-0.515324116	1.820431554	2.800605874	0.293442014	3.372289274	4.698841774	4.717627804	7.923061974	3.202847344	0.519761819	6.883365804	8.466040809	-0.669727986	1.164597784	4.592652254	2.175116629	-0.094273526	5.854442269	1.379482604	-2.255611006	0.856554069	3.217591934	7.700279954	-0.400771701	9.433918674	4.524039784	5.273217799	5.128920369
P_N_S_3	shoot	rhizotron	night	1.031514238	3.569553938	2.041257478	-1.629496633	5.179937833	2.054578468	3.602589813	0.938576433	-0.992697337	6.697120198	1.563695538	3.346881823	3.538783638	-1.285463493	3.172681953	5.366956993	-2.438139738	8.242902998	-0.411866398	2.166570353	2.025439828	0.647654158	4.336596923	5.469439743	3.666672663	5.024452068	3.820796858	0.619615008	5.727005018	6.637033333	-0.439484972	1.506550018	4.502163053	2.152788238	0.191463508	7.443583798	1.240537383	-2.316638328	1.002847208	2.861774473	7.692050988	-1.220566453	9.425689708	4.670346558	4.739625023	4.894534123
R_D_S_1	shoot	rhizotron	day	1.837117594	2.267275174	2.003295559	0.209564144	4.723553394	2.032403644	4.272741714	-0.496850036	-2.689475131	1.320128729	0.395569809	2.715942184	4.229076819	2.337291639	3.730252239	4.920390054	-2.034191526	7.399219659	0.978513374	2.693821344	1.649376544	0.580645389	4.914925329	5.065744129	4.302416204	5.954425549	5.145921229	2.763685379	6.730097569	7.868624534	-0.823362151	1.294881384	4.703911224	3.758844239	-0.124473281	6.228500669	-0.325201631	-2.083553401	0.819312189	1.908988669	9.992088069	1.682491444	11.72572679	-3.054839211	4.841480954	4.678426124
R_D_S_2	shoot	rhizotron	day	1.207428019	2.979296674	1.321559239	0.259499274	4.783265179	2.605730144	4.373277064	-0.270824351	-2.342691906	1.438379134	0.444043179	2.644616239	3.101143984	2.830798649	2.926629034	5.655544629	-2.281058611	5.145073344	1.084516239	3.087991509	2.101881724	0.665687169	5.185003899	4.958812884	4.896530449	5.590460114	5.626006584	2.615106444	6.688060984	7.070707719	-0.792726956	1.823443864	4.002410754	3.508086594	-0.238346506	9.694422589	-0.401376561	-2.396749296	0.725548299	1.930267249	3.763006844	0.901349139	9.411398859	-3.372840621	4.655089849	3.956612164
R_D_S_3	shoot	rhizotron	day	1.634649542	3.332110807	1.895875612	-0.061688858	4.977214617	2.167072592	3.486459082	-0.559641123	-2.843936268	0.610380347	0.239987002	2.419500462	3.802121847	2.718708732	3.568505672	4.753935222	-2.057343098	7.404269427	0.644735837	3.116496227	1.615911112	0.374287912	4.468538712	5.401943397	4.108549227	5.889451502	4.943880772	3.423613567	6.266698072	6.722692187	-0.756522898	1.475352762	3.980165907	3.287846262	-0.091183183	5.695385662	-0.761763238	-2.305639353	1.185135897	1.616799722	6.844570552	1.076407742	11.39892382	-3.199425483	5.092976787	4.397654822
R_N_S_1	shoot	rhizotron	night	-0.002562799	4.459095521	1.502421381	-0.682366234	6.896452351	1.371964156	4.029058006	1.263158131	-1.366938754	5.529752881	2.265927091	3.086752986	2.578387521	-3.909931734	3.457840411	5.481446711	-2.930650934	7.075535681	-1.096720599	1.328359751	2.282007056	0.421566606	3.960227501	6.865232876	5.224427421	4.345333071	3.512032801	-0.066432964	6.171153376	7.280105326	-1.033491984	1.026804116	4.585240751	1.824815111	0.309354426	7.071731836	1.113690336	-2.948745394	0.649650161	2.651549751	6.524683671	-1.072788319	8.258322391	2.944440236	4.997283491	3.311283781
R_N_S_2	shoot	rhizotron	night	0.595251205	4.58806302	1.662667455	-0.28086769	5.33638097	3.162428875	4.63548969	1.85529901	-0.482695875	5.54365576	2.33690972	2.99257034	2.895597135	-3.217218815	4.197220845	5.02115572	-2.15436512	7.08943856	-0.569924735	2.75508291	3.338463075	0.82419334	3.665346515	7.557129005	4.88047365	4.47861158	3.974886605	0.91623325	5.871921215	8.2292454	-0.36432516	1.82232723	4.61515788	2.31059437	0.52964977	8.555249	1.260105445	-2.29862941	0.77157057	4.546367725	6.53858655	-0.230804645	8.27222527	5.471918555	5.995821465	4.287921985
R_N_S_3	shoot	rhizotron	night	0.501288261	3.732867311	2.108953091	-0.453252264	4.769771751	1.942360171	4.434646211	1.009133931	-0.589277149	7.052539341	0.796648916	2.619085711	4.304627651	-3.297751181	4.067910346	5.897148311	-2.301411474	9.774976946	-0.612517899	1.531168376	2.226122881	0.264517436	4.168251006	6.242369506	4.294531546	5.070763256	3.546191576	0.582690491	5.901676186	7.652124196	-0.386540529	1.098273756	4.182751796	2.679368601	-0.100074864	6.130191271	0.795189491	-2.040335009	1.087075731	2.979912276	10.28037466	0.362205251	10.75299059	4.230489726	5.182004686	4.035126696
[truncated: 30 more columns]
