# Supplementary material for: GLO-Roots: an imaging platform enabling multidimensional characterization of soil-grown root systems
Source: eLife. 2015 Aug 19;4:e07597. doi: 10.7554/eLife.07597 (PMC4589753; doi:10.7554/eLife.07597)
Supplement: Figure 1—source data 5. — DOI: http://dx.doi.org/10.7554/eLife.07597.009 [file elife07597s005.csv]

ID	luciferin	measurement	value
39A02	no	shoot_fw	9.5
39A03	no	shoot_fw	12.1
39A04	no	shoot_fw	11.2
39A05	no	shoot_fw	10.3
39A06	no	shoot_fw	9.93
39A07	no	shoot_fw	10
39B02	yes	shoot_fw	12.5
39B03	yes	shoot_fw	7.3
39B04	yes	shoot_fw	7.6
39B05	yes	shoot_fw	8.8
39B06	yes	shoot_fw	9.8
39B07	yes	shoot_fw	9.8
39A02	no	pr_lenght	11.6
39A03	no	pr_lenght	12.0
39A04	no	pr_lenght	10.2
39A05	no	pr_lenght	9.7
39A06	no	pr_lenght	8.9
39A07	no	pr_lenght	11.0
39B02	yes	pr_lenght	14.2
39B03	yes	pr_lenght	9.5
39B04	yes	pr_lenght	11.7
39B05	yes	pr_lenght	9.9
39B06	yes	pr_lenght	10.6
39B07	yes	pr_lenght	10.3
