# Supplementary material for: GLO-Roots: an imaging platform enabling multidimensional characterization of soil-grown root systems
Source: eLife. 2015 Aug 19;4:e07597. doi: 10.7554/eLife.07597 (PMC4589753; doi:10.7554/eLife.07597)
Supplement: Figure 1—source data 6. — DOI: http://dx.doi.org/10.7554/eLife.07597.060 [file elife07597s006.xls]

## Sheet: gloria-model-size
	V1	image	area	lenght	convexhull	depth	width	circularity	ar	round	solidity	feret	feret_angle	massX	massY	group
1	151	dicot-2D-15-1-1.6-0.001-0.5-4-0-1.01077950333711-1.5-25-r3-12.rsml.jpg	1768392	11564	713572	1469.05	782.552	0.588245	1.89549	0.527569	0.993717	1550.19	89.1129	0	655.041	1.01078
2	152	dicot-2D-15-1-1.6-0.001-0.5-4-0-1.01631425989326-1.5-5-r4-12.rsml.jpg	1109856	8380	584844	1629.05	442.552	0.488637	3.06445	0.326323	0.992839	1713.93	93.8808	0	751.411	1.01631
3	153	dicot-2D-15-1-1.6-0.001-0.5-4-0-1.0170297290897-1.5-5-r1-12.rsml.jpg	1055968	7988	525368	1647.05	414.552	0.439495	3.43891	0.29079	0.993127	1729.85	92.6507	0	768.738	1.01703
4	154	dicot-2D-15-1-1.6-0.001-0.5-4-0-1.01872100832406-1.5-15-r4-12.rsml.jpg	1836664	13212	779620	1635.05	750.552	0.574007	2.06713	0.483763	0.993899	1721.54	94.5978	0	751.715	1.01872
5	155	dicot-2D-15-1-1.6-0.001-0.5-4-0-1.01899665824603-1.5-10-r4-12.rsml.jpg	1454032	9476	631164	1631.05	602.552	0.48808	2.87134	0.34827	0.99284	1732.85	81.103	0	715.162	1.019
6	156	dicot-2D-15-1-1.6-0.001-0.5-4-0-1.02271966491826-1.5-15-r5-12.rsml.jpg	1710156	11824	803288	1555.05	744.552	0.624567	1.95491	0.511532	0.994323	1657.81	99.3032	0	700.665	1.02272
7	157	dicot-2D-15-1-1.6-0.001-0.5-4-0-1.02297774218023-1.5-20-r3-12.rsml.jpg	1515104	12212	700672	1619.05	624.552	0.534946	2.41341	0.414351	0.993475	1721.94	99.156	0	725.492	1.02298
8	158	dicot-2D-15-1-1.6-0.001-0.5-4-0-1.03683534867596-1.5-10-r1-12.rsml.jpg	1672668	10992	747952	1637.05	702.552	0.545274	2.35248	0.425083	0.993658	1718.91	88.133	0	768.523	1.03684
9	159	dicot-2D-15-1-1.6-0.001-0.5-4-0-1.03689668381121-1.5-25-r2-12.rsml.jpg	1387340	11224	649356	1625.05	578.552	0.511684	2.63333	0.379748	0.993203	1713.12	95.2247	0	754.218	1.0369
10	160	dicot-2D-15-1-1.6-0.001-0.5-4-0-1.04696519172285-1.5-15-r3-12.rsml.jpg	1871100	13708	831604	1703.05	768.552	0.566163	2.13279	0.468869	0.994145	1787.15	93.4003	0	764.007	1.04697
11	161	dicot-2D-15-1-1.6-0.001-0.5-4-0-1.04981967413332-1.5-10-r2-12.rsml.jpg	1633180	11716	698272	1639.05	668.552	0.513576	2.46703	0.405346	0.993735	1732.77	96.961	0	701.44	1.04982
12	162	dicot-2D-15-1-1.6-0.001-0.5-4-0-1.05110006295145-1.5-20-r5-12.rsml.jpg	1698068	13372	760744	1585.05	728.552	0.587749	2.03678	0.490972	0.993893	1666.24	89.0371	0	734.186	1.0511
13	163	dicot-2D-15-1-1.6-0.001-0.5-4-0-1.05273037911393-1.5-25-r5-12.rsml.jpg	1745928	14328	817816	1643.05	730.552	0.58721	2.1413	0.467006	0.994146	1725.76	87.4095	0	757.207	1.05273
14	164	dicot-2D-15-1-1.6-0.001-0.5-4-0-1.05283970427699-1.5-5-r2-12.rsml.jpg	1131480	5576	472476	1631.05	448.552	0.397232	3.92087	0.255045	0.991152	1724.11	96.7953	0	796.63	1.05284
15	165	dicot-2D-15-1-1.6-0.001-0.5-4-0-1.05771048434544-1.5-25-r4-12.rsml.jpg	1668956	12424	754032	1567.05	708.552	0.604798	2.03329	0.491814	0.994233	1651.67	86.1813	0	731.416	1.05771
16	166	dicot-2D-15-1-1.6-0.001-0.5-4-0-1.05786607237533-1.5-20-r2-12.rsml.jpg	1824072	12168	748716	1627.05	752.552	0.549769	2.27779	0.439022	0.993667	1727.68	98.6554	0	727.626	1.05787
17	167	dicot-2D-15-1-1.6-0.001-0.5-4-0-1.06226851230022-1.5-10-r5-12.rsml.jpg	1535088	10208	690740	1593.05	624.552	0.558989	2.3608	0.423585	0.993533	1695.63	80.8377	0	791.468	1.06227
18	168	dicot-2D-15-1-1.6-0.001-0.5-4-0-1.0695016478654-1.5-15-r1-12.rsml.jpg	1966152	13644	877812	1683.05	798.552	0.579134	2.06174	0.485026	0.994444	1773.99	83.9166	0	759.662	1.0695
19	169	dicot-2D-15-1-1.6-0.001-0.5-4-0-1.06995136060286-1.5-20-r1-12.rsml.jpg	1957868	14128	835120	1613.05	834.552	0.601208	2.0397	0.490269	0.99433	1712.35	98.3951	0	735.302	1.06995
20	170	dicot-2D-15-1-1.6-0.001-0.5-4-0-1.07419494693168-1.5-5-r3-12.rsml.jpg	1281512	7576	595712	1711.05	500.552	0.4508	3.23709	0.30892	0.992618	1792.22	90.8952	0	820.752	1.07419
21	171	dicot-2D-15-1-1.6-0.001-0.5-4-0-1.08067111419514-1.5-20-r4-12.rsml.jpg	1929436	11636	809572	1587.05	838.552	0.588929	1.84699	0.541421	0.993959	1671.49	93.7046	0	708.625	1.08067
22	172	dicot-2D-15-1-1.6-0.001-0.5-4-0-1.0822694739094-1.5-25-r1-12.rsml.jpg	2081968	13288	861296	1761.05	832.552	0.536894	2.13357	0.468699	0.994038	1844.01	92.6731	0	785.703	1.08227
23	173	dicot-2D-15-1-1.6-0.001-0.5-4-0-1.08689663233235-1.5-10-r3-12.rsml.jpg	1822908	11312	753428	1621.05	770.552	0.552764	2.18744	0.457155	0.993565	1715.65	82.7673	0	724.064	1.0869
24	174	dicot-2D-15-1-1.6-0.001-0.5-4-0-1.0886462880997-1.5-15-r2-12.rsml.jpg	1812432	12456	860496	1701.05	730.552	0.573965	2.18746	0.45715	0.994375	1785.03	86.6599	0	760.975	1.08865
25	175	dicot-2D-15-1-1.6-0.001-0.5-4-0-1.09336749434005-1.5-5-r5-12.rsml.jpg	1279564	8204	629280	1637.05	518.552	0.507693	2.79262	0.358087	0.993169	1726	84.481	0	764.935	1.09337
26	176	dicot-2D-15-1-1.6-0.001-0.5-4-0-1.10936945495196-1.5-15-r3-12.rsml.jpg	1820092	12992	800912	1685.05	756.552	0.556198	2.22977	0.448478	0.993912	1790.63	80.4851	0	753.944	1.10937
27	177	dicot-2D-15-1-1.6-0.001-0.5-4-0-1.10985761752818-1.5-5-r3-12.rsml.jpg	1431540	8412	675812	1695.05	570.552	0.498949	2.84011	0.352099	0.993342	1777.15	87.9362	0	781.309	1.10986
28	178	dicot-2D-15-1-1.6-0.001-0.5-4-0-1.12061924589798-1.5-25-r4-12.rsml.jpg	2312744	18412	1080732	1817.05	916.552	0.603116	1.86969	0.534849	0.995012	1898.24	90.9056	0	790.083	1.12062
29	179	dicot-2D-15-1-1.6-0.001-0.5-4-0-1.12138152748812-1.5-5-r2-12.rsml.jpg	1386344	8512	606180	1699.05	550.552	0.455346	2.84172	0.3519	0.99253	1788.29	95.5193	0	848	1.12138
30	180	dicot-2D-15-1-1.6-0.001-0.5-4-0-1.12764355088584-1.5-25-r3-12.rsml.jpg	1871816	15944	857940	1737.05	764.552	0.552844	2.29445	0.435834	0.99451	1827.09	95.7168	0	774.406	1.12764
31	181	dicot-2D-15-1-1.6-0.001-0.5-4-0-1.14773296199273-1.5-15-r4-12.rsml.jpg	2224096	15244	975888	1803.05	882.552	0.583387	1.99986	0.500034	0.994726	1888.62	85.9922	0	829.892	1.14773
32	182	dicot-2D-15-1-1.6-0.001-0.5-4-0-1.14922300281469-1.5-20-r2-12.rsml.jpg	2376132	15868	1089336	1859.05	908.552	0.604021	1.99506	0.501238	0.994893	1948.9	84.5234	0	837.035	1.14922
33	183	dicot-2D-15-1-1.6-0.001-0.5-4-0-1.14962649622466-1.5-20-r4-12.rsml.jpg	2166844	16816	1063088	1845.05	854.552	0.607294	2.08588	0.479415	0.9949	1958.62	79.5277	0	850.512	1.14963
34	184	dicot-2D-15-1-1.6-0.001-0.5-4-0-1.15001612489577-1.5-20-r3-12.rsml.jpg	1663952	12204	761204	1767.05	640.552	0.513533	2.6107	0.38304	0.993705	1848.11	89.3799	0	795.894	1.15002
35	185	dicot-2D-15-1-1.6-0.001-0.5-4-0-1.15313085506205-1.5-25-r2-12.rsml.jpg	2193472	18076	1016104	1877.05	824.552	0.577445	2.11592	0.472607	0.994897	1959.18	88.011	0	855.134	1.15313
36	186	dicot-2D-15-1-1.6-0.001-0.5-4-0-1.15376450053882-1.5-15-r5-12.rsml.jpg	2141936	17228	995300	1881.05	802.552	0.561064	2.27977	0.438642	0.994733	1963.04	88.1317	0	853.487	1.15376
37	187	dicot-2D-15-1-1.6-0.001-0.5-4-0-1.15725592386443-1.5-5-r1-12.rsml.jpg	1463444	8852	749532	1871.05	530.552	0.468144	3.15872	0.316584	0.993708	1967.44	97.1828	0	846.91	1.15726
38	188	dicot-2D-15-1-1.6-0.001-0.5-4-0-1.16519206536468-1.5-20-r5-12.rsml.jpg	2384960	18720	1052280	1883.05	894.552	0.577187	2.06108	0.485182	0.994733	1965.39	87.8422	0	835.681	1.16519
39	189	dicot-2D-15-1-1.6-0.001-0.5-4-0-1.1663344666129-1.5-15-r2-12.rsml.jpg	1764228	13820	857472	1735.05	706.552	0.568239	2.30221	0.434365	0.994475	1827.42	96.4094	0	786.561	1.16633
40	190	dicot-2D-15-1-1.6-0.001-0.5-4-0-1.16882960274816-1.5-10-r5-12.rsml.jpg	2111660	15304	981760	1801.05	832.552	0.573853	2.14111	0.467048	0.994598	1886.48	86.0485	0	776.847	1.16883
41	191	dicot-2D-15-1-1.6-0.001-0.5-4-0-1.1697363474872-1.5-10-r4-12.rsml.jpg	1708364	13296	870016	1875.05	648.552	0.526685	2.67211	0.374236	0.994179	1967.03	83.93	0	850.586	1.16974
42	192	dicot-2D-15-1-1.6-0.001-0.5-4-0-1.17295637552161-1.5-15-r1-12.rsml.jpg	1909220	13300	882216	1831.05	732.552	0.546852	2.36525	0.422789	0.994385	1912.76	91.6178	0	838.01	1.17296
43	193	dicot-2D-15-1-1.6-0.001-0.5-4-0-1.17298153918237-1.5-10-r1-12.rsml.jpg	1890204	13292	883280	1919.05	680.552	0.502745	2.63977	0.378821	0.994062	2000.22	89.1406	0	875.759	1.17298
44	194	dicot-2D-15-1-1.6-0.001-0.5-4-0-1.18210114219692-1.5-25-r5-12.rsml.jpg	2338316	19540	1087956	1915.05	896.552	0.587504	2.0913	0.478172	0.994825	1998.31	92.7536	0	883.033	1.1821
45	195	dicot-2D-15-1-1.6-0.001-0.5-4-0-1.18217842127197-1.5-5-r4-12.rsml.jpg	1442148	8372	648760	1859.05	534.552	0.422832	3.30782	0.302314	0.992595	1967.87	99.6538	0	940.517	1.18218
46	196	dicot-2D-15-1-1.6-0.001-0.5-4-0-1.18481492348947-1.5-10-r2-12.rsml.jpg	1919440	15052	933316	1933.05	684.552	0.532358	2.60553	0.383799	0.994436	2014.29	90.9672	0	903.745	1.18481
47	197	dicot-2D-15-1-1.6-0.001-0.5-4-0-1.18566053591203-1.5-10-r3-12.rsml.jpg	2243728	16412	1049312	1941.05	816.552	0.571117	2.17463	0.459847	0.994765	2023.91	92.492	0	875.004	1.18566
48	198	dicot-2D-15-1-1.6-0.001-0.5-4-0-1.18757429616526-1.5-20-r1-12.rsml.jpg	2216680	17532	1027256	1879.05	838.552	0.581951	2.08443	0.479748	0.994711	1962.25	87.2542	0	856.935	1.18757
49	199	dicot-2D-15-1-1.6-0.001-0.5-4-0-1.19312604737934-1.5-25-r1-12.rsml.jpg	2222912	18636	1074112	1845.05	858.552	0.591281	2.07385	0.482196	0.995145	1957.9	79.6428	0	796.443	1.19313
50	200	dicot-2D-15-1-1.6-0.001-0.5-4-0-1.19724512060639-1.5-5-r5-12.rsml.jpg	1117208	9408	658544	1923.05	388.552	0.426469	3.90955	0.255784	0.993096	2006.3	92.7426	0	907.443	1.19725
51	201	dicot-2D-15-1-1.6-0.001-0.5-4-0-1.20055033734534-1.5-20-r2-12.rsml.jpg	2209176	15760	1020332	1937.05	822.552	0.55039	2.26502	0.441496	0.994625	2018.1	90.5678	0	886.051	1.20055
52	202	dicot-2D-15-1-1.6-0.001-0.5-4-0-1.20165043033194-1.5-20-r1-12.rsml.jpg	1566444	12824	828584	1777.05	616.552	0.558656	2.54373	0.393123	0.994171	1858.47	91.2949	0	860.249	1.20165
53	203	dicot-2D-15-1-1.6-0.001-0.5-4-0-1.21506192388479-1.5-15-r5-12.rsml.jpg	2047996	17288	1057444	1975.05	738.552	0.55007	2.54989	0.392173	0.995015	2056.05	90.3901	0	944.551	1.21506
54	204	dicot-2D-15-1-1.6-0.001-0.5-4-0-1.22099646176212-1.5-15-r4-12.rsml.jpg	2008684	15728	902024	1881.05	764.552	0.499487	2.50132	0.399788	0.994086	1962.49	88.7153	0	803.119	1.221
55	205	dicot-2D-15-1-1.6-0.001-0.5-4-0-1.22754382113926-1.5-25-r3-12.rsml.jpg	2916452	23124	1306512	2041.05	1056.55	0.587616	1.93412	0.517031	0.995275	2131.22	84.6693	0	892.808	1.22754
56	206	dicot-2D-15-1-1.6-0.001-0.5-4-0-1.22823311148677-1.5-20-r3-12.rsml.jpg	2093468	17692	939656	1947.05	756.552	0.51879	2.4361	0.410492	0.994318	2028.08	90.5085	0	891.874	1.22823
57	207	dicot-2D-15-1-1.6-0.001-0.5-4-0-1.23127933396027-1.5-25-r5-12.rsml.jpg	2412596	18496	1084180	1813.05	956.552	0.587375	1.94127	0.515127	0.994894	1898.88	85.8929	0	771.892	1.23128
58	208	dicot-2D-15-1-1.6-0.001-0.5-4-0-1.23194568846375-1.5-25-r1-12.rsml.jpg	2249548	19436	1085180	2005.05	818.552	0.54849	2.30443	0.433948	0.994729	2088.4	92.7446	0	915.643	1.23195
59	209	dicot-2D-15-1-1.6-0.001-0.5-4-0-1.23245092001744-1.5-25-r4-12.rsml.jpg	2523560	18372	1230496	1997.05	934.552	0.589543	2.00236	0.499412	0.995228	2082.45	93.7445	0	870.627	1.23245
60	210	dicot-2D-15-1-1.6-0.001-0.5-4-0-1.23536230383907-1.5-15-r1-12.rsml.jpg	2080800	15448	968364	1999.05	750.552	0.516591	2.48368	0.402628	0.994759	2080.02	90.2755	0	928.331	1.23536
61	211	dicot-2D-15-1-1.6-0.001-0.5-4-0-1.23867746819742-1.5-15-r3-12.rsml.jpg	2245804	15124	993516	1883.05	864.552	0.540767	2.68027	0.373096	0.994504	2019.45	103.458	0	856.919	1.23868
62	212	dicot-2D-15-1-1.6-0.001-0.5-4-0-1.24289882332087-1.5-10-r4-12.rsml.jpg	2162488	15864	1021568	1989.05	792.552	0.52263	2.41805	0.413556	0.994531	2077.64	85.0852	0	861.002	1.2429
63	213	dicot-2D-15-1-1.6-0.001-0.5-4-0-1.24831833413336-1.5-15-r2-12.rsml.jpg	2346408	18576	1144040	2061.05	836.552	0.558818	2.27333	0.439883	0.99534	2142.18	89.2511	0	965.406	1.24832
64	214	dicot-2D-15-1-1.6-0.001-0.5-4-0-1.25759340410586-1.5-5-r1-12.rsml.jpg	1928108	11076	813136	1879.05	720.552	0.469587	3.30225	0.302824	0.993643	2019.84	76.0188	0	835.189	1.25759
65	215	dicot-2D-15-1-1.6-0.001-0.5-4-0-1.26567414156161-1.5-5-r2-12.rsml.jpg	1301328	10868	760248	1925.05	464.552	0.468085	3.40352	0.293813	0.993903	2009.24	93.2526	0	878.894	1.26567
66	216	dicot-2D-15-1-1.6-0.001-0.5-4-0-1.26640797366854-1.5-5-r5-12.rsml.jpg	1343428	11732	743688	1877.05	494.552	0.474909	3.27082	0.305734	0.993714	1958.04	89.6489	0	858.79	1.26641
67	217	dicot-2D-15-1-1.6-0.001-0.5-4-0-1.27138539333828-1.5-25-r2-12.rsml.jpg	2983204	21868	1388412	2105.05	1060.55	0.610548	1.92696	0.518952	0.99553	2187.39	92.0435	0	955.077	1.27139
68	218	dicot-2D-15-1-1.6-0.001-0.5-4-0-1.27169530640822-1.5-5-r3-12.rsml.jpg	1958688	12408	1005924	2105.05	676.552	0.503615	2.81011	0.355858	0.994505	2186.82	91.5722	0	1002.02	1.2717
69	219	dicot-2D-15-1-1.6-0.001-0.5-4-0-1.2733397718519-1.5-10-r5-12.rsml.jpg	1937180	14644	1010896	2109.05	670.552	0.497554	2.90578	0.344141	0.994462	2200.05	84.5226	0	941.496	1.27334
70	220	dicot-2D-15-1-1.6-0.001-0.5-4-0-1.27619766870048-1.5-10-r2-12.rsml.jpg	2232652	16916	1089076	2061.05	800.552	0.534797	2.45231	0.407778	0.994795	2143.97	87.5406	0	929.081	1.2762
71	221	dicot-2D-15-1-1.6-0.001-0.5-4-0-1.28498161854222-1.5-20-r5-12.rsml.jpg	2310848	18436	1108524	2043.05	842.552	0.536375	2.35733	0.424209	0.994756	2133.58	95.4327	0	889.155	1.28498
72	222	dicot-2D-15-1-1.6-0.001-0.5-4-0-1.28820243226364-1.5-10-r3-12.rsml.jpg	1886436	17952	1044080	2091.05	658.552	0.523116	2.81618	0.355091	0.995006	2190.23	82.6024	0	982.58	1.2882
73	223	dicot-2D-15-1-1.6-0.001-0.5-4-0-1.2885171657661-1.5-20-r4-12.rsml.jpg	2718904	18360	1250520	1917.05	1028.55	0.631682	1.81865	0.549858	0.995296	1999.68	87.6498	0	864.848	1.28852
74	224	dicot-2D-15-1-1.6-0.001-0.5-4-0-1.29552723292727-1.5-10-r1-12.rsml.jpg	2518432	17596	1194048	2095.05	876.552	0.55788	2.39626	0.417316	0.995045	2192.2	96.9694	0	956.249	1.29553
75	225	dicot-2D-15-1-1.6-0.001-0.5-4-0-1.29582607466728-1.5-5-r4-12.rsml.jpg	1633964	12092	870024	2047.05	570.552	0.474458	3.23998	0.308644	0.994061	2129.74	92.3143	0	958.9	1.29583
76	226	dicot-2D-15-1-1.6-0.001-0.5-4-0-1.30265102714766-1.5-25-r5-12.rsml.jpg	2689860	21180	1208848	2097.05	952.552	0.54658	2.24787	0.444866	0.99512	2189.49	95.872	0	981.191	1.30265
77	227	dicot-2D-15-1-1.6-0.001-0.5-4-0-1.30448757507838-1.5-10-r3-12.rsml.jpg	2517780	18620	1205964	2053.05	900.552	0.572133	2.17444	0.459888	0.995104	2136.63	87.1563	0	907.214	1.30449
78	228	dicot-2D-15-1-1.6-0.001-0.5-4-0-1.30598791381344-1.5-25-r1-12.rsml.jpg	2791096	21960	1296972	2093.05	1000.55	0.589536	2.06102	0.485196	0.995256	2195.99	81.8847	0	961.252	1.30599
79	229	dicot-2D-15-1-1.6-0.001-0.5-4-0-1.30765002712142-1.5-25-r2-12.rsml.jpg	2612236	21244	1235728	1947.05	974.552	0.619536	2.0411	0.489932	0.995733	2127.19	72.4339	0	890.68	1.30765
80	230	dicot-2D-15-1-1.6-0.001-0.5-4-0-1.30785848030355-1.5-20-r2-12.rsml.jpg	2791520	20004	1266840	2087.05	986.552	0.568254	2.16255	0.462417	0.99513	2191.2	98.3446	0	932.092	1.30786
81	231	dicot-2D-15-1-1.6-0.001-0.5-4-0-1.31418399664108-1.5-5-r1-12.rsml.jpg	2506808	13256	912876	2061.05	904.552	0.425981	3.75383	0.266394	0.993624	2246.74	107.564	0	902.834	1.31418
82	232	dicot-2D-15-1-1.6-0.001-0.5-4-0-1.32988172620535-1.5-15-r2-12.rsml.jpg	2117396	18592	1069172	1991.05	760.552	0.549375	2.4102	0.414904	0.994919	2072.12	89.3917	0	875.013	1.32988
83	233	dicot-2D-15-1-1.6-0.001-0.5-4-0-1.33190479772165-1.5-20-r1-12.rsml.jpg	3049552	23048	1498492	2227.05	1028.55	0.591626	2.05455	0.486725	0.995709	2310.81	87.1723	0	969.863	1.3319
84	234	dicot-2D-15-1-1.6-0.001-0.5-4-0-1.33353774691932-1.5-5-r3-12.rsml.jpg	1558940	12436	766208	2021.05	550.552	0.417951	3.73016	0.268085	0.993499	2149.21	77.9685	0	890.768	1.33354
85	235	dicot-2D-15-1-1.6-0.001-0.5-4-0-1.33481459952891-1.5-20-r5-12.rsml.jpg	2733508	20668	1335676	2103.05	954.552	0.587195	2.15671	0.463668	0.995455	2192.42	84.9759	0	931.692	1.33481
86	236	dicot-2D-15-1-1.6-0.001-0.5-4-0-1.33700921682175-1.5-5-r4-12.rsml.jpg	1733272	10324	866972	2243.05	560.552	0.405027	3.66351	0.272963	0.993489	2324.09	89.5069	0	1020.94	1.33701
87	237	dicot-2D-15-1-1.6-0.001-0.5-4-0-1.33759394562803-1.5-25-r4-12.rsml.jpg	2673916	23968	1346136	2103.05	936.552	0.587852	2.11987	0.471727	0.995543	2199.42	83.211	0	901.723	1.33759
88	238	dicot-2D-15-1-1.6-0.001-0.5-4-0-1.3538549824385-1.5-10-r2-12.rsml.jpg	2305440	19852	1172816	2165.05	778.552	0.526993	2.54272	0.393279	0.99501	2246.23	89.1837	0	965.345	1.35385
89	239	dicot-2D-15-1-1.6-0.001-0.5-4-0-1.35517245798837-1.5-20-r4-12.rsml.jpg	3265448	25412	1533060	2275.05	1070.55	0.57886	2.08303	0.48007	0.995708	2372.34	83.2704	0	986.729	1.35517
90	240	dicot-2D-15-1-1.6-0.001-0.5-4-0-1.36235280118417-1.5-10-r5-12.rsml.jpg	2393728	19452	1168348	2101.05	852.552	0.554287	2.43176	0.411225	0.99512	2201.72	97.6737	0	953.818	1.36235
91	241	dicot-2D-15-1-1.6-0.001-0.5-4-0-1.3639425948495-1.5-15-r1-12.rsml.jpg	2616900	22072	1293132	2235.05	888.552	0.544683	2.37796	0.420529	0.995158	2317.31	91.9289	0	1046.26	1.36394
92	242	dicot-2D-15-1-1.6-0.001-0.5-4-0-1.37464308445342-1.5-15-r4-12.rsml.jpg	2655684	23188	1305024	2177.05	912.552	0.565849	2.23965	0.446499	0.995255	2258.11	89.4418	0	972.955	1.37464
93	243	dicot-2D-15-1-1.6-0.001-0.5-4-0-1.37490135144908-1.5-20-r3-12.rsml.jpg	2446348	21264	1190548	2119.05	840.552	0.546936	2.40676	0.415497	0.99501	2201.53	92.1346	0	951.187	1.3749
94	244	dicot-2D-15-1-1.6-0.001-0.5-4-0-1.38298548220191-1.5-5-r5-12.rsml.jpg	2249136	15644	1182624	2267.05	740.552	0.505487	3.08041	0.324632	0.995017	2353.18	86.1989	0	1043.25	1.38299
95	245	dicot-2D-15-1-1.6-0.001-0.5-4-0-1.39280880286824-1.5-15-r3-12.rsml.jpg	2514264	21016	1201096	2049.05	892.552	0.574912	2.27351	0.439848	0.995184	2173.77	78.4833	0	914.199	1.39281
96	246	dicot-2D-15-1-1.6-0.001-0.5-4-0-1.39295775366481-1.5-15-r5-12.rsml.jpg	2261540	21596	1239700	2253.05	756.552	0.533007	2.72451	0.367039	0.99527	2336.41	92.6003	0	1007.32	1.39296
97	247	dicot-2D-15-1-1.6-0.001-0.5-4-0-1.39301336067729-1.5-10-r1-12.rsml.jpg	2971768	21504	1388388	2271.05	992.552	0.541689	2.23954	0.446519	0.995367	2353.65	92.1427	0	977.389	1.39301
98	248	dicot-2D-15-1-1.6-0.001-0.5-4-0-1.39612390773837-1.5-10-r4-12.rsml.jpg	2327136	16864	1199700	2221.05	766.552	0.522025	2.60937	0.383234	0.995055	2310.85	95.0148	0	1003.8	1.39612
99	249	dicot-2D-15-1-1.6-0.001-0.5-4-0-1.39919333225116-1.5-5-r2-12.rsml.jpg	2004304	14684	1022848	2163.05	662.552	0.478809	3.21619	0.310927	0.994555	2245.29	91.9398	0	1038.55	1.39919
100	250	dicot-2D-15-1-1.6-0.001-0.5-4-0-1.3995975847356-1.5-25-r3-12.rsml.jpg	2774556	24152	1368004	2165.05	960.552	0.584613	2.15764	0.463469	0.995462	2247.65	87.8072	0	982.232	1.3996
101	251	dicot-2D-15-1-1.6-0.001-0.5-4-0-1.40497792838141-1.5-15-r5-12.rsml.jpg	2637896	20116	1248996	2095.05	920.552	0.56701	2.18705	0.457237	0.995165	2176.72	91.4742	0	961.226	1.40498
102	252	dicot-2D-15-1-1.6-0.001-0.5-4-0-1.40950063539203-1.5-5-r4-12.rsml.jpg	1988812	11148	907180	2155.05	676.552	0.432403	3.77533	0.264877	0.993739	2260.22	81.6046	0	1003	1.4095
103	253	dicot-2D-15-1-1.6-0.001-0.5-4-0-1.41211236678064-1.5-25-r1-12.rsml.jpg	2862344	23740	1383024	2203.05	960.552	0.588012	2.17894	0.458938	0.995553	2318.76	99.9335	0	996.746	1.41211
104	254	dicot-2D-15-1-1.6-0.001-0.5-4-0-1.42323484863155-1.5-25-r5-12.rsml.jpg	2795080	22956	1411924	2353.05	902.552	0.547849	2.3557	0.424502	0.995455	2434.4	91.0356	0	1084.78	1.42323
105	255	dicot-2D-15-1-1.6-0.001-0.5-4-0-1.42335922468919-1.5-15-r4-12.rsml.jpg	2918496	19820	1433432	2231.05	1000.55	0.563589	2.20198	0.454136	0.995471	2321.16	95.0916	0	1000.02	1.42336
106	256	dicot-2D-15-1-1.6-0.001-0.5-4-0-1.42617390081286-1.5-20-r4-12.rsml.jpg	2458220	20164	1287692	2279.05	804.552	0.541296	2.59573	0.385248	0.995216	2368.12	94.7476	0	1061.89	1.42617
107	257	dicot-2D-15-1-1.6-0.001-0.5-4-0-1.42665065468755-1.5-5-r1-12.rsml.jpg	2068164	16796	1172924	2285.05	670.552	0.505651	3.04343	0.328577	0.994934	2368.84	92.8068	0	1032.14	1.42665
108	258	dicot-2D-15-1-1.6-0.001-0.5-4-0-1.42843605137896-1.5-5-r2-12.rsml.jpg	2062780	13536	1007280	2231.05	680.552	0.455559	3.27515	0.305329	0.994287	2312.15	89.3557	0	1024.92	1.42844
109	259	dicot-2D-15-1-1.6-0.001-0.5-4-0-1.44203743597027-1.5-10-r1-12.rsml.jpg	3527872	25756	1661476	2391.05	1146.55	0.577805	2.12048	0.471591	0.995807	2495.27	82.1686	0	1087.2	1.44204
110	260	dicot-2D-15-1-1.6-0.001-0.5-4-0-1.44631401291117-1.5-10-r5-12.rsml.jpg	2101540	17672	1087108	2163.05	700.552	0.506626	2.83852	0.352296	0.994855	2244.15	90.6638	0	995.221	1.44631
111	261	dicot-2D-15-1-1.6-0.001-0.5-4-0-1.44686556041706-1.5-20-r5-12.rsml.jpg	3050076	23940	1434600	2223.05	1028.55	0.579522	2.07673	0.481527	0.99552	2311.34	94.566	0	988.458	1.44687
112	262	dicot-2D-15-1-1.6-0.001-0.5-4-0-1.45272891609929-1.5-10-r2-12.rsml.jpg	2451576	19300	1288176	2271.05	808.552	0.543554	2.57261	0.38871	0.995296	2370.8	97.2209	0	1096.27	1.45273
113	263	dicot-2D-15-1-1.6-0.001-0.5-4-0-1.45329920954537-1.5-25-r4-12.rsml.jpg	3009868	23404	1334220	2203.05	1040.55	0.553916	2.07105	0.482846	0.995087	2308.87	81.5821	0	1040.58	1.4533
114	264	dicot-2D-15-1-1.6-0.001-0.5-4-0-1.45661646886729-1.5-5-r5-12.rsml.jpg	2556992	14732	1278736	2221.05	864.552	0.537206	2.50021	0.399966	0.995147	2303.61	92.1395	0	975.074	1.45662
115	265	dicot-2D-15-1-1.6-0.001-0.5-4-0-1.4597307422664-1.5-20-r2-12.rsml.jpg	3279564	29164	1650772	2461.05	1042.55	0.548988	2.3978	0.41705	0.995769	2542.04	89.6844	0	1110.31	1.45973
116	266	dicot-2D-15-1-1.6-0.001-0.5-4-0-1.46389642194845-1.5-10-r4-12.rsml.jpg	2636248	20928	1280980	2333.05	836.552	0.511001	2.67764	0.373464	0.995073	2418.53	93.5084	0	1113.11	1.4639
117	267	dicot-2D-15-1-1.6-0.001-0.5-4-0-1.46459612576291-1.5-25-r3-12.rsml.jpg	3045264	27320	1451668	2293.05	1010.55	0.553894	2.20554	0.453403	0.995436	2375.15	91.7854	0	1050.28	1.4646
118	268	dicot-2D-15-1-1.6-0.001-0.5-4-0-1.47564687426202-1.5-15-r2-12.rsml.jpg	3164292	26524	1592832	2329.05	1014.55	0.583615	2.22538	0.449362	0.995878	2413.61	93.1351	0	1036.93	1.47565
119	269	dicot-2D-15-1-1.6-0.001-0.5-4-0-1.47916632210836-1.5-25-r2-12.rsml.jpg	3817220	31380	1833208	2461.05	1228.55	0.584328	2.00886	0.497795	0.996003	2544.47	87.4772	0	1068.47	1.47917
120	270	dicot-2D-15-1-1.6-0.001-0.5-4-0-1.48048383614514-1.5-15-r1-12.rsml.jpg	2746984	22388	1403932	2267.05	920.552	0.557781	2.36411	0.422991	0.995439	2362.13	96.2705	0	986.216	1.48048
121	271	dicot-2D-15-1-1.6-0.001-0.5-4-0-1.48726781748701-1.5-15-r3-12.rsml.jpg	2749836	23832	1342928	2293.05	878.552	0.54767	2.4187	0.413446	0.995463	2374.16	90.6757	0	1038.22	1.48727
122	272	dicot-2D-15-1-1.6-0.001-0.5-4-0-1.49365623164922-1.5-5-r3-12.rsml.jpg	1976640	12588	1017224	2261.05	642.552	0.456126	3.45044	0.289818	0.994399	2361.14	97.2996	0	1092.79	1.49366
123	273	dicot-2D-15-1-1.6-0.001-0.5-4-0-1.49502267460339-1.5-20-r3-12.rsml.jpg	3524508	30456	1742340	2509.05	1082.55	0.56829	2.23594	0.447239	0.995886	2612.74	97.5657	0	1100.04	1.49502
124	274	dicot-2D-15-1-1.6-0.001-0.5-4-0-1.4978817791678-1.5-20-r1-12.rsml.jpg	3281908	26544	1550096	2325.05	1068.55	0.573138	2.25282	0.443888	0.995649	2433.68	98.6495	0	1041.2	1.49788
125	275	dicot-2D-15-1-1.6-0.001-0.5-4-0-1.49942200959194-1.5-10-r3-12.rsml.jpg	2454684	18528	1226088	2263.05	826.552	0.510304	2.5929	0.385669	0.994927	2344.14	89.3645	0	1078.89	1.49942
126	276	dicot-2D-15-1-1.6-0.001-0.5-4-0-1.50192600321025-1.5-20-r2-12.rsml.jpg	2931808	24224	1366216	2329.05	964.552	0.529488	2.42626	0.412157	0.995246	2436.15	81.5972	0	1114.93	1.50193
127	277	dicot-2D-15-1-1.6-0.001-0.5-4-0-1.50577336419374-1.5-5-r3-12.rsml.jpg	2110120	14172	1018848	2331.05	678.552	0.428344	3.72973	0.268116	0.994289	2422.56	84.6471	0	1106.41	1.50577
128	278	dicot-2D-15-1-1.6-0.001-0.5-4-0-1.50795298570301-1.5-25-r1-12.rsml.jpg	3474672	31804	1683148	2467.05	1088.55	0.573494	2.16075	0.462803	0.995944	2549.81	87.8423	0	1110.62	1.50795
129	279	dicot-2D-15-1-1.6-0.001-0.5-4-0-1.50999721309636-1.5-15-r4-12.rsml.jpg	3398492	25736	1766628	2341.05	1098.55	0.641409	1.9637	0.509243	0.996252	2427.41	86.1734	0	1092.81	1.51
130	280	dicot-2D-15-1-1.6-0.001-0.5-4-0-1.51065027497243-1.5-5-r5-12.rsml.jpg	2266112	14568	1091596	2399.05	714.552	0.432127	3.36595	0.297093	0.994318	2483.84	86.815	0	1081.77	1.51065
131	281	dicot-2D-15-1-1.6-0.001-0.5-4-0-1.5143584909616-1.5-10-r3-12.rsml.jpg	2526748	22128	1341472	2389.05	816.552	0.504059	2.84282	0.351764	0.995235	2479.25	85.0483	0	1071.13	1.51436
132	282	dicot-2D-15-1-1.6-0.001-0.5-4-0-1.51457830073778-1.5-25-r4-12.rsml.jpg	3138684	29504	1649584	2381.05	1018.55	0.582166	2.21392	0.451688	0.995932	2482.45	82.6402	0	1052.89	1.51458
133	283	dicot-2D-15-1-1.6-0.001-0.5-4-0-1.51735785542987-1.5-10-r2-12.rsml.jpg	2714744	25428	1496772	2523.05	840.552	0.518511	2.75214	0.363354	0.99572	2606.16	87.669	0	1142.24	1.51736
134	284	dicot-2D-15-1-1.6-0.001-0.5-4-0-1.52374967599753-1.5-20-r1-12.rsml.jpg	3334704	24264	1522332	2405.05	1056.55	0.541749	2.28755	0.437149	0.995485	2494.52	94.7369	0	1074.55	1.52375
135	285	dicot-2D-15-1-1.6-0.001-0.5-4-0-1.52651677939575-1.5-10-r4-12.rsml.jpg	2918528	22692	1517152	2461.05	926.552	0.52476	2.62096	0.381539	0.995614	2551.85	84.9641	0	1104.43	1.52652
136	286	dicot-2D-15-1-1.6-0.001-0.5-4-0-1.52978246328421-1.5-5-r4-12.rsml.jpg	1900256	15308	1022884	2341.05	596.552	0.431688	3.63518	0.275089	0.994286	2425.38	86.9748	0	1075.79	1.52978
137	287	dicot-2D-15-1-1.6-0.001-0.5-4-0-1.53821685002185-1.5-5-r2-12.rsml.jpg	2075160	15776	1164100	2459.05	640.552	0.451561	3.51679	0.28435	0.994673	2540.32	90.9022	0	1132.91	1.53822
138	288	dicot-2D-15-1-1.6-0.001-0.5-4-0-1.55370498404372-1.5-25-r3-12.rsml.jpg	3141160	29084	1559716	2461.05	968.552	0.544828	2.41869	0.413447	0.995757	2552.93	95.3042	0	1106.89	1.5537
139	289	dicot-2D-15-1-1.6-0.001-0.5-4-0-1.56254541764501-1.5-25-r2-12.rsml.jpg	3339552	31924	1752760	2593.05	1012.55	0.557519	2.37288	0.421429	0.995947	2676.6	87.4732	0	1143.27	1.56255
140	290	dicot-2D-15-1-1.6-0.001-0.5-4-0-1.56638301566709-1.5-15-r2-12.rsml.jpg	3281364	31712	1691984	2521.05	1002.55	0.554181	2.37459	0.421125	0.99603	2607.95	86.1304	0	1109.56	1.56638
141	291	dicot-2D-15-1-1.6-0.001-0.5-4-0-1.56705939969979-1.5-20-r5-12.rsml.jpg	3590424	30636	1851112	2517.05	1132.55	0.592971	2.07198	0.482631	0.996119	2598.89	91.4993	0	1108.37	1.56706
142	292	dicot-2D-15-1-1.6-0.001-0.5-4-0-1.57413815537002-1.5-20-r3-12.rsml.jpg	3329560	27452	1663356	2345.05	1082.55	0.604031	2.11441	0.472946	0.995986	2474.99	78.5811	0	1089.02	1.57414
143	293	dicot-2D-15-1-1.6-0.001-0.5-4-0-1.57522831128445-1.5-10-r5-12.rsml.jpg	3128420	26996	1579112	2461.05	986.552	0.554474	2.39529	0.417486	0.995688	2550.5	94.6778	0	1117.5	1.57523
144	294	dicot-2D-15-1-1.6-0.001-0.5-4-0-1.57710311091505-1.5-5-r1-12.rsml.jpg	2434560	21852	1448352	2519.05	748.552	0.513634	2.9434	0.339744	0.995659	2602.96	87.2695	0	1115.93	1.5771
145	295	dicot-2D-15-1-1.6-0.001-0.5-4-0-1.57907743940596-1.5-20-r4-12.rsml.jpg	2910276	30672	1673156	2505.05	912.552	0.560015	2.45266	0.407721	0.996044	2586.45	91.0634	0	1084.93	1.57908
146	296	dicot-2D-15-1-1.6-0.001-0.5-4-0-1.58221458175685-1.5-25-r5-12.rsml.jpg	3598260	32232	1742420	2501.05	1128.55	0.575053	2.17506	0.459758	0.995937	2590.2	85.4384	0	1168.52	1.58221
147	297	dicot-2D-15-1-1.6-0.001-0.5-4-0-1.58254002938047-1.5-15-r3-12.rsml.jpg	3262744	26708	1660700	2531.05	1008.55	0.542023	2.39818	0.416982	0.995766	2613.55	88.0266	0	1122.17	1.58254
148	298	dicot-2D-15-1-1.6-0.001-0.5-4-0-1.58511678753421-1.5-10-r1-12.rsml.jpg	3123116	22468	1550120	2507.05	954.552	0.52421	2.58954	0.386169	0.995638	2607.22	96.9615	0	1104.27	1.58512
149	299	dicot-2D-15-1-1.6-0.001-0.5-4-0-1.59186190715991-1.5-15-r5-12.rsml.jpg	3894844	32136	1968672	2573.05	1196.55	0.599979	2.08348	0.479967	0.996376	2705.62	101.21	0	1224.96	1.59186
150	300	dicot-2D-15-1-1.6-0.001-0.5-4-0-1.59860023343936-1.5-15-r1-12.rsml.jpg	3534184	31008	1745492	2611.05	1050.55	0.539489	2.37729	0.420647	0.995836	2717.31	82.1741	0	1192.22	1.5986
151	301	dicot-2D-15-1-1.6-0.001-0.5-4-0-1.6043582812883-1.5-25-r3-12.rsml.jpg	4165960	35560	2007212	2681.05	1250.55	0.572925	2.08598	0.479391	0.996077	2762.94	88.5067	0	1220.94	1.60436
152	302	dicot-2D-15-1-1.6-0.001-0.5-4-0-1.60874524016399-1.5-15-r3-12.rsml.jpg	3027960	29084	1587972	2461.05	952.552	0.546621	2.45348	0.407584	0.995853	2542.08	89.5492	0	1142.63	1.60875
153	303	dicot-2D-15-1-1.6-0.001-0.5-4-0-1.62371721277013-1.5-5-r5-12.rsml.jpg	3304036	20848	1606932	2599.05	1004.55	0.510072	2.81745	0.354931	0.995601	2720.56	99.9055	0	1191.84	1.62372
154	304	dicot-2D-15-1-1.6-0.001-0.5-4-0-1.62598910345696-1.5-5-r3-12.rsml.jpg	2778400	21272	1619884	2633.05	824.552	0.51442	3.17886	0.314578	0.99587	2736.22	97.3068	0	1189.05	1.62599
155	305	dicot-2D-15-1-1.6-0.001-0.5-4-0-1.62643764326349-1.5-15-r4-12.rsml.jpg	3643736	30972	1863780	2589.05	1098.55	0.57491	2.22599	0.449239	0.996101	2673.56	87.0413	0	1152.46	1.62644
156	306	dicot-2D-15-1-1.6-0.001-0.5-4-0-1.63491355392616-1.5-20-r1-12.rsml.jpg	3905792	37496	2058728	2669.05	1170.55	0.593073	2.20919	0.452654	0.996557	2770.45	83.034	0	1201.09	1.63491
157	307	dicot-2D-15-1-1.6-0.001-0.5-4-0-1.6397179629188-1.5-5-r2-12.rsml.jpg	2220436	21056	1393588	2635.05	646.552	0.472596	3.46422	0.288666	0.995635	2716.58	88.8188	0	1198.85	1.63972
158	308	dicot-2D-15-1-1.6-0.001-0.5-4-0-1.64727322882973-1.5-5-r4-12.rsml.jpg	2365996	18536	1281540	2523.05	716.552	0.464441	3.46156	0.288887	0.99506	2611.37	85.6955	0	1141	1.64727
159	309	dicot-2D-15-1-1.6-0.001-0.5-4-0-1.649496134324-1.5-15-r1-12.rsml.jpg	3320592	32756	1795192	2549.05	1016.55	0.574069	2.31573	0.431829	0.996099	2660.24	98.6479	0	1115.2	1.6495
160	310	dicot-2D-15-1-1.6-0.001-0.5-4-0-1.65265831358265-1.5-25-r5-12.rsml.jpg	3604348	31648	1833508	2641.05	1072.55	0.55324	2.35207	0.425157	0.995973	2722.39	90.9682	0	1231.62	1.65266
161	311	dicot-2D-15-1-1.6-0.001-0.5-4-0-1.6550027489895-1.5-15-r2-12.rsml.jpg	3674992	32776	1917540	2685.05	1068.55	0.551971	2.46018	0.406474	0.996113	2777.82	84.7122	0	1160.53	1.655
162	312	dicot-2D-15-1-1.6-0.001-0.5-4-0-1.65682671938557-1.5-10-r5-12.rsml.jpg	3317028	29328	1767172	2653.05	984.552	0.535504	2.54042	0.393636	0.996117	2734.12	90.5449	0	1186.95	1.65683
163	313	dicot-2D-15-1-1.6-0.001-0.5-4-0-1.65946963853203-1.5-25-r2-12.rsml.jpg	4015568	30964	2060300	2633.05	1198.55	0.5979	2.09323	0.477731	0.996364	2720.92	85.9114	0	1161.28	1.65947
164	314	dicot-2D-15-1-1.6-0.001-0.5-4-0-1.66451834312174-1.5-10-r4-12.rsml.jpg	3828656	32716	2038768	2745.05	1122.55	0.561184	2.29516	0.435699	0.996245	2828.14	87.7709	0	1197.26	1.66452
165	315	dicot-2D-15-1-1.6-0.001-0.5-4-0-1.66878362763673-1.5-10-r3-12.rsml.jpg	3570004	28004	1864044	2699.05	1030.55	0.555712	2.46554	0.405591	0.996051	2789.83	85.1886	0	1251.74	1.66878
166	316	dicot-2D-15-1-1.6-0.001-0.5-4-0-1.67017563059926-1.5-10-r1-12.rsml.jpg	2918116	28308	1702832	2691.05	854.552	0.523995	2.89113	0.345886	0.995863	2772.14	90.5787	0	1220.74	1.67018
167	317	dicot-2D-15-1-1.6-0.001-0.5-4-0-1.67579433764331-1.5-10-r2-12.rsml.jpg	3578456	25072	1738432	2545.05	1102.55	0.553437	2.44932	0.408276	0.995882	2637.68	95.395	0	1143.89	1.67579
168	318	dicot-2D-15-1-1.6-0.001-0.5-4-0-1.67662512932438-1.5-25-r4-12.rsml.jpg	4211360	32136	2048196	2755.05	1226.55	0.556305	2.24801	0.444839	0.996121	2845.97	94.7971	0	1239.34	1.67663
169	319	dicot-2D-15-1-1.6-0.001-0.5-4-0-1.68287611231208-1.5-20-r5-12.rsml.jpg	4527800	37204	2263028	2809.05	1310.55	0.577168	2.08665	0.479237	0.996398	2890.07	90.3965	0	1223.88	1.68288
170	320	dicot-2D-15-1-1.6-0.001-0.5-4-0-1.68818438807502-1.5-15-r5-12.rsml.jpg	3970340	34552	2073912	2741.05	1152.55	0.577974	2.22846	0.448741	0.99631	2835.27	84.4543	0	1220.64	1.68818
171	321	dicot-2D-15-1-1.6-0.001-0.5-4-0-1.68930962879676-1.5-5-r1-12.rsml.jpg	3551128	23584	1727860	2801.05	1012.55	0.475965	2.82461	0.354031	0.995599	2896.75	95.7854	0	1324.25	1.68931
172	322	dicot-2D-15-1-1.6-0.001-0.5-4-0-1.69233079410624-1.5-20-r4-12.rsml.jpg	4213616	35592	2009960	2629.05	1290.55	0.578908	2.22941	0.44855	0.996297	2787.33	103.528	0	1187.1	1.69233
173	323	dicot-2D-15-1-1.6-0.001-0.5-4-0-1.69478368209675-1.5-20-r3-12.rsml.jpg	3820432	36072	2051420	2825.05	1082.55	0.545715	2.46042	0.406434	0.996444	2906.62	88.8172	0	1257.01	1.69478
174	324	dicot-2D-15-1-1.6-0.001-0.5-4-0-1.69797610018868-1.5-20-r2-12.rsml.jpg	3449912	29580	1916336	2741.05	996.552	0.551686	2.56978	0.389138	0.996135	2824.22	92.2728	0	1251.08	1.69798
175	325	dicot-2D-15-1-1.6-0.001-0.5-4-0-1.69806854003109-1.5-25-r1-12.rsml.jpg	4535644	35068	2394388	2809.05	1316.55	0.60596	2.03642	0.491057	0.996593	2895.98	93.6825	0	1266.37	1.69807
176	476	dicot-2D-15-1-1.6-0.001-0.5-6-0-1.00254841672722-1.5-10-r4-12.rsml.jpg	1215872	7268	613432	1517.05	512.552	0.541133	2.54664	0.392674	0.993235	1598.66	91.6489	0	684.008	1.00255
177	477	dicot-2D-15-1-1.6-0.001-0.5-6-0-1.00296849717852-1.5-5-r1-12.rsml.jpg	599840	5000	300744	1463.05	226.552	0.337526	4.93395	0.202677	0.989876	1544.52	91.484	0	715.995	1.00297
178	478	dicot-2D-15-1-1.6-0.001-0.5-6-0-1.00792376652826-1.5-15-r3-12.rsml.jpg	1208260	7624	565688	1573.05	496.552	0.490972	2.79301	0.358037	0.992783	1669.91	97.9166	0	724.718	1.00792
179	479	dicot-2D-15-1-1.6-0.001-0.5-6-0-1.00965531889815-1.5-15-r2-12.rsml.jpg	1326532	7828	645724	1639.05	538.552	0.515267	2.77117	0.360859	0.993229	1720.23	89.0674	0	760.019	1.00966
180	480	dicot-2D-15-1-1.6-0.001-0.5-6-0-1.01727926719468-1.5-5-r3-12.rsml.jpg	1359084	6396	473200	1583.05	536.552	0.403129	3.14527	0.317938	0.990841	1700.82	101.944	0	791.553	1.01728
181	481	dicot-2D-15-1-1.6-0.001-0.5-6-0-1.01865777375642-1.5-10-r3-12.rsml.jpg	1424372	8340	623400	1643.05	574.552	0.48385	2.90374	0.344384	0.992798	1728.75	94.2462	0	764.144	1.01866
182	482	dicot-2D-15-1-1.6-0.001-0.5-6-0-1.02610317626968-1.5-5-r5-12.rsml.jpg	1279888	5984	558000	1695.05	500.552	0.422581	3.38357	0.295546	0.992	1784.12	84.5323	0	739.498	1.0261
183	483	dicot-2D-15-1-1.6-0.001-0.5-6-0-1.03365495137405-1.5-15-r4-12.rsml.jpg	2054640	11448	908456	1701.05	832.552	0.58738	1.99353	0.501622	0.994372	1783.22	92.1211	0	755.513	1.03365
184	484	dicot-2D-15-1-1.6-0.001-0.5-6-0-1.03441145159304-1.5-25-r3-12.rsml.jpg	1454344	9852	694128	1577.05	608.552	0.554659	2.3325	0.428725	0.993675	1664.24	94.9638	0	732.987	1.03441
185	485	dicot-2D-15-1-1.6-0.001-0.5-6-0-1.03484590430744-1.5-25-r4-12.rsml.jpg	1584320	10144	691240	1649.05	650.552	0.522422	2.43466	0.410736	0.993241	1731.94	92.7137	0	785.071	1.03485
186	486	dicot-2D-15-1-1.6-0.001-0.5-6-0-1.03571214210242-1.5-15-r5-12.rsml.jpg	1385260	8268	604316	1569.05	568.552	0.513035	2.55507	0.391378	0.992853	1653.93	93.9523	0	737.811	1.03571
187	487	dicot-2D-15-1-1.6-0.001-0.5-6-0-1.03575543989427-1.5-15-r1-12.rsml.jpg	1494600	8516	639756	1565.05	628.552	0.532177	2.56813	0.389388	0.993678	1669.31	99.5865	0	724.471	1.03576
188	488	dicot-2D-15-1-1.6-0.001-0.5-6-0-1.03951947770547-1.5-20-r1-12.rsml.jpg	1554704	10884	750092	1633.05	628.552	0.574093	2.23935	0.446558	0.994471	1731	81.9635	0	756.046	1.03952
189	489	dicot-2D-15-1-1.6-0.001-0.5-6-0-1.04719470790587-1.5-5-r2-12.rsml.jpg	908540	6636	475652	1705.05	320.552	0.391126	4.19586	0.23833	0.992389	1787.45	92.3085	0	845.015	1.04719
190	490	dicot-2D-15-1-1.6-0.001-0.5-6-0-1.05267632517498-1.5-20-r3-12.rsml.jpg	1460444	8464	666824	1647.05	588.552	0.520056	2.49418	0.400933	0.993951	1728.12	90.6631	0	776.768	1.05268
191	491	dicot-2D-15-1-1.6-0.001-0.5-6-0-1.05763751226477-1.5-5-r4-12.rsml.jpg	998068	5448	416992	1563.05	398.552	0.385121	3.57286	0.279888	0.990447	1646.04	92.8555	0	792.816	1.05764
192	492	dicot-2D-15-1-1.6-0.001-0.5-6-0-1.05841393026058-1.5-20-r2-12.rsml.jpg	1920100	9972	879444	1691.05	792.552	0.601194	2.02435	0.493986	0.99432	1772.07	90.5173	0	794.357	1.05841
193	493	dicot-2D-15-1-1.6-0.001-0.5-6-0-1.0590266513871-1.5-25-r5-12.rsml.jpg	1661076	10964	779408	1597.05	692.552	0.606025	2.17953	0.458814	0.994064	1725.48	76.5275	0	758.156	1.05903
194	494	dicot-2D-15-1-1.6-0.001-0.5-6-0-1.06533600892872-1.5-10-r1-12.rsml.jpg	1548644	8896	694840	1699.05	624.552	0.494017	2.6666	0.375009	0.993156	1782.08	87.2339	0	761.435	1.06534
195	495	dicot-2D-15-1-1.6-0.001-0.5-6-0-1.06802534563467-1.5-25-r1-12.rsml.jpg	1525932	10964	700612	1627.05	612.552	0.538886	2.37795	0.42053	0.99361	1732.78	99.7015	0	769.005	1.06803
196	496	dicot-2D-15-1-1.6-0.001-0.5-6-0-1.07001786991023-1.5-25-r2-12.rsml.jpg	1883256	12140	797984	1711.05	772.552	0.530329	2.27181	0.440178	0.993959	1792.11	89.3606	0	789.886	1.07002
197	497	dicot-2D-15-1-1.6-0.001-0.5-6-0-1.07106420313939-1.5-10-r2-12.rsml.jpg	1298292	9208	633288	1695.05	494.552	0.48077	2.97149	0.336532	0.993144	1785.92	96.0426	0	772.873	1.07106
198	498	dicot-2D-15-1-1.6-0.001-0.5-6-0-1.07174822383095-1.5-20-r5-12.rsml.jpg	1503548	9472	722096	1649.05	602.552	0.552049	2.42199	0.412883	0.993747	1730.33	91.1259	0	746.838	1.07175
199	499	dicot-2D-15-1-1.6-0.001-0.5-6-0-1.07894754430745-1.5-20-r4-12.rsml.jpg	1518852	8992	738264	1689.05	612.552	0.522719	2.68478	0.37247	0.993754	1772.94	86.7019	0	777.083	1.07895
200	500	dicot-2D-15-1-1.6-0.001-0.5-6-0-1.08052077945322-1.5-10-r5-12.rsml.jpg	1623716	10272	823772	1763.05	638.552	0.542773	2.5445	0.393005	0.994324	1844.68	91.5532	0	799.826	1.08052
201	501	dicot-2D-15-1-1.6-0.001-0.5-6-0-1.10680750235915-1.5-15-r2-12.rsml.jpg	1798364	11604	820392	1691.05	712.552	0.568745	2.167	0.461467	0.994118	1772.45	91.2931	0	770.27	1.10681
202	502	dicot-2D-15-1-1.6-0.001-0.5-6-0-1.10777889923193-1.5-10-r1-12.rsml.jpg	1515872	8968	704564	1711.05	602.552	0.513175	2.53256	0.394857	0.993387	1794.9	93.2577	0	838.276	1.10778
203	503	dicot-2D-15-1-1.6-0.001-0.5-6-0-1.10801791448612-1.5-15-r4-12.rsml.jpg	2153704	13156	939788	1785.05	836.552	0.569715	2.05548	0.486505	0.994409	1890.92	99.3129	0	786.255	1.10802
204	504	dicot-2D-15-1-1.6-0.001-0.5-6-0-1.10826402525418-1.5-10-r5-12.rsml.jpg	1279656	8984	630260	1695.05	486.552	0.479758	2.96444	0.337331	0.994355	1783.56	95.2759	0	764.357	1.10826
205	505	dicot-2D-15-1-1.6-0.001-0.5-6-0-1.11132564025465-1.5-25-r1-12.rsml.jpg	1837848	11500	844612	1731.05	724.552	0.575745	2.25495	0.443468	0.994143	1845.87	100.993	0	835.199	1.11133
206	506	dicot-2D-15-1-1.6-0.001-0.5-6-0-1.11240502672736-1.5-10-r2-12.rsml.jpg	1801060	10472	834132	1695.05	732.552	0.570405	2.22657	0.449121	0.994226	1781.35	94.4431	0	762.201	1.11241
207	507	dicot-2D-15-1-1.6-0.001-0.5-6-0-1.11564076512586-1.5-15-r5-12.rsml.jpg	1928016	10508	913524	1755.05	768.552	0.596053	2.09004	0.478459	0.994585	1846.86	96.2169	0	801.564	1.11564
208	508	dicot-2D-15-1-1.6-0.001-0.5-6-0-1.11866627477575-1.5-25-r2-12.rsml.jpg	2086700	13104	895088	1859.05	786.552	0.530813	2.31703	0.431588	0.994052	1945.95	85.52	0	906.443	1.11867
209	509	dicot-2D-15-1-1.6-0.001-0.5-6-0-1.12908113333397-1.5-20-r3-12.rsml.jpg	1912584	13272	896324	1869.05	728.552	0.521134	2.47105	0.404686	0.994119	1959.04	95.5069	0	825.253	1.12908
210	510	dicot-2D-15-1-1.6-0.001-0.5-6-0-1.13112272967119-1.5-5-r5-12.rsml.jpg	1385852	8072	610428	1811.05	516.552	0.417591	3.41351	0.292954	0.992298	1928.61	78.8182	0	896.707	1.13112
211	511	dicot-2D-15-1-1.6-0.001-0.5-6-0-1.13595990112517-1.5-15-r1-12.rsml.jpg	1782196	11564	834680	1757.05	710.552	0.537297	2.39061	0.418304	0.993991	1841.17	86.6372	0	811.878	1.13596
212	512	dicot-2D-15-1-1.6-0.001-0.5-6-0-1.13950554686598-1.5-10-r3-12.rsml.jpg	1747840	9756	750004	1793.05	670.552	0.491569	2.78511	0.359052	0.993367	1888.06	96.997	0	812.139	1.13951
213	513	dicot-2D-15-1-1.6-0.001-0.5-6-0-1.14933758236002-1.5-25-r5-12.rsml.jpg	2072468	12932	949644	1759.05	808.552	0.596435	2.02101	0.494802	0.994685	1843.29	86.5788	0	787.596	1.14934
214	514	dicot-2D-15-1-1.6-0.001-0.5-6-0-1.15496198923793-1.5-20-r2-12.rsml.jpg	2155600	14168	946396	1795.05	824.552	0.584322	2.05218	0.487288	0.994508	1887.94	96.4474	0	864.291	1.15496
215	515	dicot-2D-15-1-1.6-0.001-0.5-6-0-1.15558418177534-1.5-25-r4-12.rsml.jpg	1926576	11488	879840	1745.05	764.552	0.566458	2.1863	0.457393	0.994329	1829.19	93.3849	0	800.883	1.15558
216	516	dicot-2D-15-1-1.6-0.001-0.5-6-0-1.16130531991366-1.5-15-r3-12.rsml.jpg	1691368	9508	771688	1743.05	666.552	0.530812	2.49101	0.401443	0.993647	1824.09	89.4346	0	854.62	1.16131
217	517	dicot-2D-15-1-1.6-0.001-0.5-6-0-1.16646271250211-1.5-5-r2-12.rsml.jpg	1772876	8924	749156	1779.05	696.552	0.482332	3.23069	0.309531	0.993489	1891.91	100.538	0	838.854	1.16646
218	518	dicot-2D-15-1-1.6-0.001-0.5-6-0-1.17087123843376-1.5-10-r4-12.rsml.jpg	1826460	8788	784696	1731.05	728.552	0.531466	2.62459	0.381011	0.993875	1844.74	100.81	0	798.088	1.17087
219	519	dicot-2D-15-1-1.6-0.001-0.5-6-0-1.17247335875873-1.5-5-r3-12.rsml.jpg	1078652	7560	426904	1823.05	350.552	0.308497	4.45448	0.224493	0.989665	1905.94	87.4138	0	960.449	1.17247
220	520	dicot-2D-15-1-1.6-0.001-0.5-6-0-1.17597640620079-1.5-25-r3-12.rsml.jpg	2146212	13724	905540	1805.05	820.552	0.556422	2.10992	0.473952	0.994566	1898.56	83.4065	0	844.713	1.17598
221	521	dicot-2D-15-1-1.6-0.001-0.5-6-0-1.17680837560911-1.5-20-r4-12.rsml.jpg	1820056	11328	826324	1799.05	708.552	0.521281	2.44787	0.408519	0.993909	1902.24	81.2309	0	842.628	1.17681
222	522	dicot-2D-15-1-1.6-0.001-0.5-6-0-1.18923010425642-1.5-20-r1-12.rsml.jpg	2013580	13484	968188	1927.05	722.552	0.547149	2.46953	0.404935	0.994568	2013.16	85.8982	0	877.061	1.18923
223	523	dicot-2D-15-1-1.6-0.001-0.5-6-0-1.19079763256013-1.5-20-r5-12.rsml.jpg	2242172	13948	1064964	1945.05	836.552	0.55661	2.21608	0.451247	0.994758	2026.05	90.3959	0	842.106	1.1908
224	524	dicot-2D-15-1-1.6-0.001-0.5-6-0-1.195806498616-1.5-5-r1-12.rsml.jpg	900220	5464	510828	1917.05	296.552	0.345029	4.64413	0.215326	0.99262	1998.05	90.4015	0	1013.78	1.19581
225	525	dicot-2D-15-1-1.6-0.001-0.5-6-0-1.19755987394601-1.5-5-r4-12.rsml.jpg	1681184	6612	542604	1811.05	616.552	0.357249	4.1779	0.239355	0.991057	1958.49	75.0271	0	891.014	1.19756
226	526	dicot-2D-15-1-1.6-0.001-0.5-6-0-1.20161291284021-1.5-5-r2-12.rsml.jpg	1271616	7964	592040	1983.05	436.552	0.356851	4.60066	0.21736	0.992001	2069.59	85.7882	0	912.385	1.20161
227	527	dicot-2D-15-1-1.6-0.001-0.5-6-0-1.20410656905733-1.5-20-r2-12.rsml.jpg	1991760	14412	945340	1787.05	770.552	0.595	2.13364	0.468682	0.994701	1884.13	82.4978	0	847.332	1.20411
228	528	dicot-2D-15-1-1.6-0.001-0.5-6-0-1.21441520564258-1.5-20-r4-12.rsml.jpg	2155920	13480	1000572	1885.05	808.552	0.569941	2.1726	0.460279	0.994567	1967.47	87.7862	0	869.317	1.21442
229	529	dicot-2D-15-1-1.6-0.001-0.5-6-0-1.2178240660578-1.5-5-r4-12.rsml.jpg	1867544	8352	791680	1957.05	660.552	0.451344	3.29497	0.303493	0.993684	2084.12	102.076	0	914.607	1.21782
230	530	dicot-2D-15-1-1.6-0.001-0.5-6-0-1.21910756125581-1.5-5-r1-12.rsml.jpg	1357624	6372	649116	1783.05	490.552	0.449987	3.54235	0.282299	0.992933	1881.5	82.18	0	828.664	1.21911
231	531	dicot-2D-15-1-1.6-0.001-0.5-6-0-1.22055953717791-1.5-10-r3-12.rsml.jpg	2062856	12036	992064	1991.05	728.552	0.536778	2.41633	0.413852	0.99463	2072.6	91.3824	0	947.457	1.22056
232	532	dicot-2D-15-1-1.6-0.001-0.5-6-0-1.22286823003087-1.5-15-r2-12.rsml.jpg	1791948	12824	858684	1925.05	652.552	0.489858	2.85251	0.350568	0.994625	2009.95	93.5941	0	921.103	1.22287
233	533	dicot-2D-15-1-1.6-0.001-0.5-6-0-1.22441530707292-1.5-15-r5-12.rsml.jpg	1874688	11428	820148	1879.05	700.552	0.492537	2.6471	0.377771	0.993741	1961.71	87.6043	0	882.405	1.22442
234	534	dicot-2D-15-1-1.6-0.001-0.5-6-0-1.23057177099399-1.5-25-r5-12.rsml.jpg	2411672	15508	1113268	1919.05	916.552	0.582362	2.0682	0.483513	0.994952	2010.99	84.0059	0	855.236	1.23057
235	535	dicot-2D-15-1-1.6-0.001-0.5-6-0-1.2347284583142-1.5-10-r5-12.rsml.jpg	2072964	13232	1064952	2029.05	732.552	0.533452	2.59472	0.385398	0.99484	2111.67	92.2798	0	914.801	1.23473
236	536	dicot-2D-15-1-1.6-0.001-0.5-6-0-1.23484450078104-1.5-25-r2-12.rsml.jpg	2475096	14600	1185768	1983.05	902.552	0.594059	2.05994	0.485451	0.995139	2072.54	84.7956	0	876.086	1.23484
237	537	dicot-2D-15-1-1.6-0.001-0.5-6-0-1.23514684436377-1.5-10-r1-12.rsml.jpg	2197824	12152	980124	2061.05	752.552	0.486904	2.83575	0.352641	0.994248	2142.45	88.8232	0	939.398	1.23515
238	538	dicot-2D-15-1-1.6-0.001-0.5-6-0-1.23918201066554-1.5-25-r1-12.rsml.jpg	2388784	16208	1081132	1991.05	862.552	0.545876	2.22789	0.448855	0.99473	2078.48	94.5256	0	910.055	1.23918
239	539	dicot-2D-15-1-1.6-0.001-0.5-6-0-1.24931739140302-1.5-10-r2-12.rsml.jpg	2051356	11504	986100	1935.05	754.552	0.550064	2.44531	0.408945	0.994909	2026.5	95.8344	0	864.096	1.24932
240	540	dicot-2D-15-1-1.6-0.001-0.5-6-0-1.25321808818262-1.5-20-r3-12.rsml.jpg	1820048	14868	850568	1937.05	636.552	0.496774	2.76274	0.36196	0.993958	2022.99	94.0251	0	885.588	1.25322
241	541	dicot-2D-15-1-1.6-0.001-0.5-6-0-1.25585020016879-1.5-15-r3-12.rsml.jpg	2313500	12308	1069288	2007.05	844.552	0.536216	2.39382	0.417742	0.994653	2088.03	90.3293	0	891.071	1.25585
242	542	dicot-2D-15-1-1.6-0.001-0.5-6-0-1.26247450499795-1.5-15-r4-12.rsml.jpg	2385168	13424	1026676	1879.05	924.552	0.555129	2.1234	0.470943	0.994506	1968.07	84.8108	0	824.094	1.26247
243	543	dicot-2D-15-1-1.6-0.001-0.5-6-0-1.26420702422038-1.5-25-r3-12.rsml.jpg	2295412	17192	1103684	1933.05	840.552	0.585956	2.12129	0.471411	0.995065	2014.06	90.4552	0	883.11	1.26421
244	544	dicot-2D-15-1-1.6-0.001-0.5-6-0-1.2658015774563-1.5-20-r5-12.rsml.jpg	2151196	14728	1017988	1925.05	790.552	0.561904	2.25124	0.4442	0.994661	2018.92	96.4844	0	885.719	1.2658
245	545	dicot-2D-15-1-1.6-0.001-0.5-6-0-1.27497448164504-1.5-25-r4-12.rsml.jpg	2919788	18416	1349880	2039.05	1070.55	0.601911	1.87355	0.533745	0.99541	2141.12	81.9456	0	905.113	1.27497
246	546	dicot-2D-15-1-1.6-0.001-0.5-6-0-1.27761522370856-1.5-10-r4-12.rsml.jpg	2133340	13068	980764	2063.05	754.552	0.479855	3.05438	0.327399	0.994359	2147.47	93.2568	0	942.602	1.27762
247	547	dicot-2D-15-1-1.6-0.001-0.5-6-0-1.28668497926556-1.5-20-r1-12.rsml.jpg	2587572	15248	1179044	2047.05	908.552	0.562837	2.16119	0.462708	0.994989	2132.34	93.6568	0	915.915	1.28668
248	548	dicot-2D-15-1-1.6-0.001-0.5-6-0-1.28713512897957-1.5-15-r1-12.rsml.jpg	2481508	16084	1172820	2053.05	878.552	0.56449	2.25827	0.442817	0.995045	2139.55	85.8724	0	925.293	1.28714
249	549	dicot-2D-15-1-1.6-0.001-0.5-6-0-1.29315835961606-1.5-5-r3-12.rsml.jpg	1434448	9292	760832	2115.05	476.552	0.400971	3.90597	0.256019	0.993209	2205.09	84.7962	0	964.7	1.29316
250	550	dicot-2D-15-1-1.6-0.001-0.5-6-0-1.29839910005685-1.5-5-r5-12.rsml.jpg	1538952	8656	868824	2117.05	508.552	0.455469	3.60428	0.277448	0.994	2201.61	86.7191	0	1019.71	1.2984
251	551	dicot-2D-15-1-1.6-0.001-0.5-6-0-1.30510602034628-1.5-20-r2-12.rsml.jpg	2760476	17768	1218080	2113.05	958.552	0.55332	2.15935	0.463102	0.994889	2197.97	93.443	0	959.425	1.30511
252	552	dicot-2D-15-1-1.6-0.001-0.5-6-0-1.31781151818577-1.5-5-r5-12.rsml.jpg	2280056	10376	1115024	2111.05	780.552	0.533312	2.7287	0.366475	0.994768	2236.52	78.5494	0	1012.97	1.31781
253	553	dicot-2D-15-1-1.6-0.001-0.5-6-0-1.32229227123316-1.5-20-r1-12.rsml.jpg	2346944	16268	1141592	2145.05	804.552	0.530386	2.44914	0.408307	0.994825	2242.32	83.0842	0	1030.84	1.32229
254	554	dicot-2D-15-1-1.6-0.001-0.5-6-0-1.32278657057323-1.5-5-r2-12.rsml.jpg	2102440	11744	927212	2037.05	744.552	0.480015	2.84651	0.351307	0.993954	2132.24	96.6251	0	939.694	1.32279
255	555	dicot-2D-15-1-1.6-0.001-0.5-6-0-1.33195489428472-1.5-15-r2-12.rsml.jpg	2030888	12584	967228	1979.05	744.552	0.524403	2.55853	0.390849	0.994295	2067.34	85.1719	0	902.915	1.33195
256	556	dicot-2D-15-1-1.6-0.001-0.5-6-0-1.34096030266955-1.5-20-r3-12.rsml.jpg	3012396	19824	1340116	2087.05	1096.55	0.589897	1.95113	0.512523	0.995287	2174.19	94.3259	0	952.237	1.34096
257	557	dicot-2D-15-1-1.6-0.001-0.5-6-0-1.34130553363357-1.5-15-r4-12.rsml.jpg	2969684	16952	1465468	2227.05	996.552	0.579701	2.16231	0.462467	0.99584	2315.32	94.5581	0	969.052	1.34131
258	558	dicot-2D-15-1-1.6-0.001-0.5-6-0-1.34149200725369-1.5-25-r1-12.rsml.jpg	2608696	16868	1136592	2045.05	914.552	0.543359	2.33673	0.427948	0.994798	2140.65	83.2933	0	913.96	1.34149
259	559	dicot-2D-15-1-1.6-0.001-0.5-6-0-1.3430316131562-1.5-5-r1-12.rsml.jpg	1408208	7280	704932	2111.05	460.552	0.378405	4.03305	0.247951	0.992663	2192.18	89.2682	0	991.357	1.34303
260	560	dicot-2D-15-1-1.6-0.001-0.5-6-0-1.34416053297464-1.5-5-r4-12.rsml.jpg	1946900	10196	962532	2167.05	636.552	0.453967	3.28155	0.304734	0.994421	2311.48	76.5409	0	1012.58	1.34416
261	561	dicot-2D-15-1-1.6-0.001-0.5-6-0-1.34653485531453-1.5-25-r2-12.rsml.jpg	2709368	17172	1242240	2175.05	888.552	0.551606	2.29602	0.435536	0.995129	2256.51	91.2189	0	992.032	1.34653
262	562	dicot-2D-15-1-1.6-0.001-0.5-6-0-1.35004711288493-1.5-5-r3-12.rsml.jpg	1807680	9036	793876	2147.05	570.552	0.398618	3.28012	0.304867	0.993182	2239.23	95.7411	0	1101.38	1.35005
263	563	dicot-2D-15-1-1.6-0.001-0.5-6-0-1.3508318472188-1.5-25-r5-12.rsml.jpg	2524064	16972	1279656	2103.05	872.552	0.587526	2.21968	0.450515	0.995383	2194.46	95.5963	0	947.302	1.35083
264	564	dicot-2D-15-1-1.6-0.001-0.5-6-0-1.35374234190676-1.5-10-r1-12.rsml.jpg	2575496	13964	1248292	2279.05	848.552	0.499148	2.75051	0.363569	0.99502	2360.34	89.029	0	1008.89	1.35374
265	565	dicot-2D-15-1-1.6-0.001-0.5-6-0-1.35738545753993-1.5-25-r4-12.rsml.jpg	2780620	17172	1401640	2267.05	924.552	0.574729	2.22744	0.448946	0.995811	2348.58	91.2687	0	1075.56	1.35739
266	566	dicot-2D-15-1-1.6-0.001-0.5-6-0-1.3610860247165-1.5-10-r5-12.rsml.jpg	2118848	13436	1024800	2111.05	720.552	0.502352	2.73268	0.365942	0.994488	2197.13	86.0853	0	1033.91	1.36109
267	567	dicot-2D-15-1-1.6-0.001-0.5-6-0-1.36172829899006-1.5-25-r3-12.rsml.jpg	3571884	21096	1634116	2293.05	1174.55	0.590754	1.90439	0.525103	0.995832	2375.22	88.1664	0	1001.23	1.36173
268	568	dicot-2D-15-1-1.6-0.001-0.5-6-0-1.36302764439024-1.5-15-r3-12.rsml.jpg	2833740	15812	1247480	2183.05	966.552	0.537751	2.18928	0.456772	0.994893	2264.32	90.9616	0	1029.4	1.36303
269	569	dicot-2D-15-1-1.6-0.001-0.5-6-0-1.36375676328316-1.5-10-r2-12.rsml.jpg	2979388	14572	1402496	2215.05	1006.55	0.557665	2.19145	0.456319	0.995401	2316.83	82.3106	0	968.153	1.36376
270	570	dicot-2D-15-1-1.6-0.001-0.5-6-0-1.37460477391724-1.5-10-r3-12.rsml.jpg	2239348	14880	1058468	2167.05	752.552	0.493591	2.76467	0.361707	0.994644	2260.99	96.1443	0	974.76	1.3746
271	571	dicot-2D-15-1-1.6-0.001-0.5-6-0-1.38070217089262-1.5-15-r5-12.rsml.jpg	2712636	18016	1357072	2165.05	910.552	0.586347	2.19589	0.455396	0.995541	2257.34	95.7459	0	986.107	1.3807
272	572	dicot-2D-15-1-1.6-0.001-0.5-6-0-1.38230989496224-1.5-15-r1-12.rsml.jpg	2058960	12564	985720	2109.05	708.552	0.479836	3.06479	0.326287	0.994291	2201.43	84.1599	0	1007.75	1.38231
273	573	dicot-2D-15-1-1.6-0.001-0.5-6-0-1.38402455779724-1.5-20-r5-12.rsml.jpg	2356128	16280	1075992	2053.05	820.552	0.534423	2.37226	0.421539	0.994778	2138.33	93.6465	0	958.664	1.38402
274	574	dicot-2D-15-1-1.6-0.001-0.5-6-0-1.386760356999-1.5-20-r4-12.rsml.jpg	2883640	15996	1418764	2221.05	980.552	0.575626	2.15173	0.464741	0.995512	2302.11	89.4524	0	986.535	1.38676
275	575	dicot-2D-15-1-1.6-0.001-0.5-6-0-1.38873887737282-1.5-10-r4-12.rsml.jpg	1673780	13680	844056	2113.05	568.552	0.424501	3.60557	0.277348	0.994252	2199.12	86.0889	0	926.851	1.38874
276	576	dicot-2D-15-1-1.6-0.001-0.5-6-0-1.40056366478093-1.5-5-r1-12.rsml.jpg	2366596	11800	1114448	2237.05	792.552	0.484149	3.30416	0.302649	0.994704	2363.2	78.7757	0	1054.36	1.40056
277	577	dicot-2D-15-1-1.6-0.001-0.5-6-0-1.40094531357754-1.5-20-r2-12.rsml.jpg	2953168	15632	1328576	2223.05	978.552	0.545908	2.35767	0.424147	0.995215	2315.25	84.3485	0	1003.83	1.40095
278	578	dicot-2D-15-1-1.6-0.001-0.5-6-0-1.40329144536518-1.5-15-r2-12.rsml.jpg	2464232	17096	1203152	2161.05	842.552	0.527819	2.48087	0.403085	0.995076	2248.14	85.7655	0	990.501	1.40329
279	579	dicot-2D-15-1-1.6-0.001-0.5-6-0-1.41820787801407-1.5-10-r3-12.rsml.jpg	3010112	14632	1359088	2341.05	976.552	0.516901	2.37174	0.421632	0.9951	2422.21	90.757	0	1031.28	1.41821
280	580	dicot-2D-15-1-1.6-0.001-0.5-6-0-1.4222012480488-1.5-20-r5-12.rsml.jpg	2689048	21332	1380480	2369.05	846.552	0.538146	2.5408	0.393576	0.995349	2486.76	80.1362	0	1129.62	1.4222
281	581	dicot-2D-15-1-1.6-0.001-0.5-6-0-1.42446833776776-1.5-20-r4-12.rsml.jpg	3452060	21448	1592964	2229.05	1192.55	0.607202	1.96682	0.508435	0.995732	2361.81	102.024	0	1010.69	1.42447
282	582	dicot-2D-15-1-1.6-0.001-0.5-6-0-1.42900578535628-1.5-25-r2-12.rsml.jpg	3147188	19648	1443548	2261.05	1066.55	0.569244	2.43158	0.411256	0.995362	2433.76	74.2163	0	1073.96	1.42901
283	583	dicot-2D-15-1-1.6-0.001-0.5-6-0-1.43255263890605-1.5-25-r4-12.rsml.jpg	3123748	19660	1385872	2203.05	1074.55	0.567588	2.17574	0.459613	0.995486	2317.39	80.2613	0	991.116	1.43255
284	584	dicot-2D-15-1-1.6-0.001-0.5-6-0-1.43393993347418-1.5-5-r4-12.rsml.jpg	1964344	9140	1139512	2137.05	668.552	0.533455	2.69574	0.370955	0.995169	2221.69	93.3029	0	949.036	1.43394
285	585	dicot-2D-15-1-1.6-0.001-0.5-6-0-1.43719535369892-1.5-15-r4-12.rsml.jpg	2001932	15908	986740	2157.05	678.552	0.474684	2.87058	0.348362	0.994581	2238.43	88.8737	0	1047.46	1.4372
286	586	dicot-2D-15-1-1.6-0.001-0.5-6-0-1.44649327576626-1.5-15-r1-12.rsml.jpg	2326088	15408	1209704	2405.05	724.552	0.473097	3.03972	0.328978	0.994827	2497.95	95.6056	0	1076.7	1.44649
287	587	dicot-2D-15-1-1.6-0.001-0.5-6-0-1.4582258279901-1.5-5-r3-12.rsml.jpg	2195916	10756	1060312	2199.05	738.552	0.483969	3.03046	0.329983	0.994556	2294.55	83.544	0	1009.6	1.45823
288	588	dicot-2D-15-1-1.6-0.001-0.5-6-0-1.46329305486288-1.5-10-r1-12.rsml.jpg	2628720	15320	1235364	2191.05	900.552	0.537183	2.41764	0.413627	0.995011	2316.14	78.7968	0	984.622	1.46329
289	589	dicot-2D-15-1-1.6-0.001-0.5-6-0-1.46838394762017-1.5-10-r2-12.rsml.jpg	2486864	18208	1431636	2397.05	790.552	0.539189	2.62336	0.38119	0.995633	2478.14	90.6011	0	1095.57	1.46838
290	590	dicot-2D-15-1-1.6-0.001-0.5-6-0-1.47264892901294-1.5-20-r1-12.rsml.jpg	2759096	20744	1427296	2453.05	860.552	0.520297	2.69351	0.371263	0.995503	2543.36	85.083	0	1127.66	1.47265
291	591	dicot-2D-15-1-1.6-0.001-0.5-6-0-1.47623168944847-1.5-15-r3-12.rsml.jpg	2732880	17648	1304612	2343.05	862.552	0.515583	2.53945	0.393786	0.995091	2424.56	88.7711	0	1048.72	1.47623
292	592	dicot-2D-15-1-1.6-0.001-0.5-6-0-1.47629541021306-1.5-15-r5-12.rsml.jpg	1963724	17008	1011436	2203.05	618.552	0.477741	3.15689	0.316768	0.994439	2286.74	87.1927	0	1066.43	1.4763
293	593	dicot-2D-15-1-1.6-0.001-0.5-6-0-1.47834926368669-1.5-25-r5-12.rsml.jpg	3370972	23300	1636824	2333.05	1078.55	0.598277	2.09306	0.47777	0.9959	2431.36	96.8503	0	1034.16	1.47835
294	594	dicot-2D-15-1-1.6-0.001-0.5-6-0-1.48246781493071-1.5-5-r2-12.rsml.jpg	1435192	8864	695372	2235.05	428.552	0.341151	4.46221	0.224104	0.992461	2316.46	91.1379	0	1103.3	1.48247
295	595	dicot-2D-15-1-1.6-0.001-0.5-6-0-1.48281745542772-1.5-10-r4-12.rsml.jpg	2772728	15080	1286084	2261.05	892.552	0.530907	2.59804	0.384905	0.99519	2381.15	79.5961	0	1022.73	1.48282
296	596	dicot-2D-15-1-1.6-0.001-0.5-6-0-1.48441182926763-1.5-20-r3-12.rsml.jpg	3071692	17892	1465352	2341.05	976.552	0.55168	2.25482	0.443494	0.995438	2427.82	93.9679	0	1046.76	1.48441
297	597	dicot-2D-15-1-1.6-0.001-0.5-6-0-1.48483168010134-1.5-10-r5-12.rsml.jpg	2764080	17284	1329792	2465.05	830.552	0.471255	2.92798	0.341533	0.995073	2551.15	93.6408	0	1036.31	1.48483
298	598	dicot-2D-15-1-1.6-0.001-0.5-6-0-1.48809655834921-1.5-5-r5-12.rsml.jpg	1563900	10408	884700	2275.05	486.552	0.413253	3.82747	0.261269	0.994957	2357.95	92.3333	0	1077.06	1.4881
299	599	dicot-2D-15-1-1.6-0.001-0.5-6-0-1.49149084696546-1.5-25-r1-12.rsml.jpg	3568496	20504	1702928	2355.05	1148.55	0.601101	2.05405	0.486842	0.995875	2467.34	80.8584	0	1047.61	1.49149
300	600	dicot-2D-15-1-1.6-0.001-0.5-6-0-1.49565093112178-1.5-25-r3-12.rsml.jpg	3052792	17816	1642684	2399.05	964.552	0.5928	2.27189	0.440162	0.996256	2484.18	93.3231	0	1093.08	1.49565
301	601	dicot-2D-15-1-1.6-0.001-0.5-6-0-1.50091594117694-1.5-25-r1-12.rsml.jpg	3177372	20308	1503396	2333.05	1008.55	0.571094	2.16951	0.460934	0.995645	2414.44	91.0917	0	1047.09	1.50092
302	602	dicot-2D-15-1-1.6-0.001-0.5-6-0-1.50229810918681-1.5-20-r3-12.rsml.jpg	3529848	24508	1800684	2493.05	1108.55	0.577453	2.20025	0.454494	0.996076	2577.49	92.9801	0	1123.64	1.5023
303	603	dicot-2D-15-1-1.6-0.001-0.5-6-0-1.50631089876406-1.5-10-r5-12.rsml.jpg	2994884	21184	1570884	2517.05	900.552	0.5433	2.5544	0.391481	0.995667	2615.49	83.3695	0	1166.49	1.50631
304	604	dicot-2D-15-1-1.6-0.001-0.5-6-0-1.50809982237406-1.5-20-r1-12.rsml.jpg	3599088	23140	1714652	2447.05	1126.55	0.567741	2.10965	0.474013	0.995914	2534.54	85.8822	0	1110.12	1.5081
305	605	dicot-2D-15-1-1.6-0.001-0.5-6-0-1.51389085007831-1.5-10-r4-12.rsml.jpg	2827796	18168	1345064	2467.05	852.552	0.489102	2.69764	0.370695	0.995183	2552.07	93.2346	0	1172.33	1.51389
306	606	dicot-2D-15-1-1.6-0.001-0.5-6-0-1.52180779094342-1.5-20-r2-12.rsml.jpg	2883400	21808	1421160	2395.05	908.552	0.535021	2.49213	0.401264	0.995348	2483.43	85.5659	0	1150.57	1.52181
307	607	dicot-2D-15-1-1.6-0.001-0.5-6-0-1.52960778449196-1.5-5-r2-12.rsml.jpg	1634680	9284	884444	2349.05	502.552	0.388255	4.12027	0.242703	0.993603	2430.3	90.8959	0	1157.39	1.52961
308	608	dicot-2D-15-1-1.6-0.001-0.5-6-0-1.53125144210644-1.5-20-r5-12.rsml.jpg	3673424	22140	1739020	2459.05	1158.55	0.576004	2.20017	0.45451	0.99588	2556.96	96.6025	0	1088.3	1.53125
309	609	dicot-2D-15-1-1.6-0.001-0.5-6-0-1.53684951087926-1.5-25-r2-12.rsml.jpg	3118972	22148	1396620	2325.05	1020.55	0.534264	2.21617	0.451229	0.995231	2410.07	86.6698	0	1111.9	1.53685
310	610	dicot-2D-15-1-1.6-0.001-0.5-6-0-1.53947260379791-1.5-10-r1-12.rsml.jpg	2473272	16836	1336160	2381.05	796.552	0.517632	2.80736	0.356207	0.995211	2493.64	80.8625	0	1115.1	1.53947
311	611	dicot-2D-15-1-1.6-0.001-0.5-6-0-1.54583845927846-1.5-15-r1-12.rsml.jpg	3416524	23672	1737852	2557.05	1042.55	0.560322	2.31143	0.432633	0.995906	2639.82	87.8725	0	1194.58	1.54584
312	612	dicot-2D-15-1-1.6-0.001-0.5-6-0-1.54941353825852-1.5-5-r4-12.rsml.jpg	2229412	15580	1307792	2527.05	674.552	0.478297	3.42536	0.29194	0.995159	2614.62	94.0794	0	1169.91	1.54941
313	613	dicot-2D-15-1-1.6-0.001-0.5-6-0-1.5524574956391-1.5-10-r3-12.rsml.jpg	3008828	16100	1374524	2411.05	946.552	0.500039	2.52507	0.396028	0.995135	2546.91	101.919	0	1099.15	1.55246
314	614	dicot-2D-15-1-1.6-0.001-0.5-6-0-1.55341100634541-1.5-5-r3-12.rsml.jpg	2062792	13032	1096120	2353.05	650.552	0.450585	3.36497	0.297179	0.995166	2434.21	89.2468	0	1119.49	1.55341
315	615	dicot-2D-15-1-1.6-0.001-0.5-6-0-1.55814833005425-1.5-15-r4-12.rsml.jpg	3031180	19960	1458808	2581.05	892.552	0.485742	2.77864	0.359888	0.995431	2662.36	89.053	0	1239.45	1.55815
316	616	dicot-2D-15-1-1.6-0.001-0.5-6-0-1.56581584934611-1.5-25-r5-12.rsml.jpg	3168312	23124	1601728	2513.05	970.552	0.544682	2.41416	0.414223	0.995677	2594.02	90.2209	0	1155.63	1.56582
317	617	dicot-2D-15-1-1.6-0.001-0.5-6-0-1.56713298892137-1.5-5-r5-12.rsml.jpg	1965872	15616	1153360	2487.05	582.552	0.44214	3.55916	0.280966	0.995065	2587.61	97.0591	0	1160.43	1.56713
318	618	dicot-2D-15-1-1.6-0.001-0.5-6-0-1.56787574195769-1.5-25-r4-12.rsml.jpg	3466832	26060	1694144	2485.05	1096.55	0.562093	2.29884	0.435003	0.995875	2609.78	100.509	0	1119.73	1.56788
319	619	dicot-2D-15-1-1.6-0.001-0.5-6-0-1.57272486248985-1.5-10-r2-12.rsml.jpg	2986344	22520	1618636	2517.05	898.552	0.553005	2.5648	0.389893	0.995955	2600.77	92.6446	0	1156.4	1.57272
320	620	dicot-2D-15-1-1.6-0.001-0.5-6-0-1.57531364939641-1.5-15-r5-12.rsml.jpg	3205992	21448	1664828	2577.05	966.552	0.543611	2.48333	0.402685	0.995833	2660.19	87.6732	0	1204.1	1.57531
321	621	dicot-2D-15-1-1.6-0.001-0.5-6-0-1.57866317722946-1.5-20-r4-12.rsml.jpg	3753140	26456	1837300	2533.05	1144.55	0.589473	2.16486	0.461924	0.996035	2652.45	99.7677	0	1167.83	1.57866
322	622	dicot-2D-15-1-1.6-0.001-0.5-6-0-1.58180174964946-1.5-25-r3-12.rsml.jpg	4032444	24968	1943988	2595.05	1244.55	0.572338	2.04895	0.488054	0.99612	2677.51	91.9263	0	1175.69	1.5818
323	623	dicot-2D-15-1-1.6-0.001-0.5-6-0-1.58278654490132-1.5-15-r2-12.rsml.jpg	2718560	20160	1442780	2453.05	850.552	0.530818	2.63736	0.379167	0.99543	2538.8	86.4772	0	1176.44	1.58279
324	624	dicot-2D-15-1-1.6-0.001-0.5-6-0-1.58368589698803-1.5-15-r3-12.rsml.jpg	3209184	22148	1649560	2567.05	964.552	0.544055	2.44609	0.408815	0.996081	2668.48	82.8963	0	1181.88	1.58369
325	625	dicot-2D-15-1-1.6-0.001-0.5-6-0-1.59383666908834-1.5-5-r1-12.rsml.jpg	2383072	15768	1235188	2461.05	704.552	0.470446	3.0704	0.32569	0.994917	2552.2	95.1253	0	1186.8	1.59384
326	626	dicot-2D-15-1-1.6-0.001-0.5-6-0-1.61220313594677-1.5-10-r1-12.rsml.jpg	3146984	20948	1758548	2639.05	936.552	0.554433	2.51546	0.397541	0.995993	2733.17	84.3728	0	1196.01	1.6122
327	627	dicot-2D-15-1-1.6-0.001-0.5-6-0-1.61243750106078-1.5-15-r2-12.rsml.jpg	3303512	24868	1702680	2557.05	996.552	0.535339	2.46985	0.404882	0.995871	2654.78	96.4451	0	1124.23	1.61244
328	628	dicot-2D-15-1-1.6-0.001-0.5-6-0-1.61263689501211-1.5-15-r4-12.rsml.jpg	3001620	20060	1487844	2511.05	924.552	0.514435	2.60466	0.383927	0.995381	2610.47	83.1799	0	1169.88	1.61264
329	629	dicot-2D-15-1-1.6-0.001-0.5-6-0-1.63998235496692-1.5-5-r1-12.rsml.jpg	3135360	13420	1304212	2447.05	994.552	0.460514	3.13914	0.318558	0.994742	2557	98.6371	0	1131.74	1.63998
330	630	dicot-2D-15-1-1.6-0.001-0.5-6-0-1.64263045755215-1.5-10-r5-12.rsml.jpg	3421488	20356	1768164	2549.05	1032.55	0.567691	2.39005	0.418401	0.996002	2649.88	97.0231	0	1163.35	1.64263
331	631	dicot-2D-15-1-1.6-0.001-0.5-6-0-1.64889091243967-1.5-25-r4-12.rsml.jpg	3281476	26960	1825140	2749.05	952.552	0.527761	2.63513	0.379487	0.99608	2837.06	85.9575	0	1237.6	1.64889
332	632	dicot-2D-15-1-1.6-0.001-0.5-6-0-1.64939939577598-1.5-15-r5-12.rsml.jpg	3252224	23656	1651748	2591.05	962.552	0.532067	2.52283	0.39638	0.995811	2674.1	87.7282	0	1192.93	1.6494
333	633	dicot-2D-15-1-1.6-0.001-0.5-6-0-1.65224023864139-1.5-15-r3-12.rsml.jpg	3917696	24324	1899756	2651.05	1164.55	0.563343	2.32849	0.429463	0.995976	2757.75	82.1637	0	1232.13	1.65224
334	634	dicot-2D-15-1-1.6-0.001-0.5-6-0-1.65409417755436-1.5-10-r3-12.rsml.jpg	2693076	20372	1562160	2565.05	822.552	0.532845	2.75822	0.362552	0.995925	2663.41	96.554	0	1182.8	1.65409
335	635	dicot-2D-15-1-1.6-0.001-0.5-6-0-1.6547502392903-1.5-5-r3-12.rsml.jpg	2403556	13636	1282444	2505.05	732.552	0.464475	3.3914	0.294863	0.995093	2604.04	83.2516	0	1167.68	1.65475
336	636	dicot-2D-15-1-1.6-0.001-0.5-6-0-1.66723727954086-1.5-15-r1-12.rsml.jpg	3382152	23536	1747772	2755.05	944.552	0.504208	2.72814	0.366551	0.995989	2839.96	93.0276	0	1258.47	1.66724
337	637	dicot-2D-15-1-1.6-0.001-0.5-6-0-1.66974062344525-1.5-20-r2-12.rsml.jpg	3298704	22044	1622328	2533.05	1002.55	0.536941	2.42734	0.411973	0.995633	2614.69	91.3149	0	1155.65	1.66974
338	638	dicot-2D-15-1-1.6-0.001-0.5-6-0-1.67155495649204-1.5-25-r2-12.rsml.jpg	3674420	27644	1849280	2813.05	1046.55	0.509319	2.60195	0.384328	0.995837	2906.38	95.2908	0	1314.42	1.67155
339	639	dicot-2D-15-1-1.6-0.001-0.5-6-0-1.67505425768904-1.5-5-r5-12.rsml.jpg	2761032	13996	1452100	2619.05	818.552	0.479014	3.11488	0.321039	0.995297	2700.76	88.6421	0	1273	1.67505
340	640	dicot-2D-15-1-1.6-0.001-0.5-6-0-1.67527180258185-1.5-20-r5-12.rsml.jpg	3498152	24144	1731380	2589.05	1026.55	0.55359	2.34164	0.427051	0.995888	2670.55	91.1586	0	1180.11	1.67527
341	641	dicot-2D-15-1-1.6-0.001-0.5-6-0-1.68367823155131-1.5-5-r4-12.rsml.jpg	3052208	19908	1627132	2807.05	850.552	0.465546	3.22099	0.310464	0.995498	2888.4	90.9522	0	1260.01	1.68368
342	642	dicot-2D-15-1-1.6-0.001-0.5-6-0-1.68795422178227-1.5-20-r4-12.rsml.jpg	3966180	27108	2058104	2817.05	1142.55	0.541611	2.40308	0.416133	0.996131	2901.88	92.963	0	1239.38	1.68795
343	643	dicot-2D-15-1-1.6-0.001-0.5-6-0-1.6887264736928-1.5-10-r4-12.rsml.jpg	3911424	22752	1905440	2755.05	1122.55	0.531081	2.36956	0.422019	0.99598	2841.21	86.5293	0	1264.27	1.68873
344	644	dicot-2D-15-1-1.6-0.001-0.5-6-0-1.68992880373262-1.5-10-r2-12.rsml.jpg	3319100	19136	1619356	2619.05	992.552	0.503154	2.90642	0.344066	0.995616	2726.61	81.9888	0	1231.78	1.68993
345	645	dicot-2D-15-1-1.6-0.001-0.5-6-0-1.69008869184181-1.5-25-r1-12.rsml.jpg	3558128	24164	1832368	2525.05	1080.55	0.589636	2.20989	0.452511	0.996212	2651.3	79.3936	0	1159.6	1.69009
346	646	dicot-2D-15-1-1.6-0.001-0.5-6-0-1.69545276071876-1.5-20-r1-12.rsml.jpg	3933688	28784	1879612	2877.05	1074.55	0.498631	2.59295	0.385661	0.995868	2958.46	91.0071	0	1329.8	1.69545
347	647	dicot-2D-15-1-1.6-0.001-0.5-6-0-1.69554351607803-1.5-5-r2-12.rsml.jpg	2412484	15304	1274996	2563.05	724.552	0.43451	3.56501	0.280504	0.994918	2648.48	86.6666	0	1167	1.69554
348	648	dicot-2D-15-1-1.6-0.001-0.5-6-0-1.69593096633907-1.5-25-r5-12.rsml.jpg	3537708	24696	1824776	2621.05	1026.55	0.557806	2.41031	0.414885	0.996121	2733.23	98.6697	0	1167.64	1.69593
349	649	dicot-2D-15-1-1.6-0.001-0.5-6-0-1.69950702660717-1.5-20-r3-12.rsml.jpg	3648820	25644	1812344	2631.05	1064.55	0.545611	2.34659	0.42615	0.995998	2714.57	87.5086	0	1177.49	1.69951
350	650	dicot-2D-15-1-1.6-0.001-0.5-6-0-1.69956541075371-1.5-25-r3-12.rsml.jpg	4376776	28316	2094568	2757.05	1244.55	0.558436	2.16629	0.461618	0.996218	2849.7	95.1944	0	1221.21	1.69957
351	801	dicot-2D-20-1-1.6-0.001-0.5-4-0-1.00333441114053-1.5-25-r3-12.rsml.jpg	2760768	18456	1223512	2049.05	972.552	0.566425	2.07046	0.482984	0.995089	2135.7	94.1888	0	913.663	1.00333
352	802	dicot-2D-20-1-1.6-0.001-0.5-4-0-1.01351797131356-1.5-10-r3-12.rsml.jpg	2652160	13440	1169756	2011.05	974.552	0.563226	2.2658	0.441346	0.994883	2112.84	81.9466	0	900.027	1.01352
353	803	dicot-2D-20-1-1.6-0.001-0.5-4-0-1.01500768091064-1.5-15-r4-12.rsml.jpg	2826256	20320	1310740	2137.05	978.552	0.563074	2.13929	0.467446	0.995215	2233.19	83.3141	0	934.974	1.01501
354	804	dicot-2D-20-1-1.6-0.001-0.5-4-0-1.01537432465702-1.5-5-r3-12.rsml.jpg	2184824	11964	980356	2129.05	750.552	0.470941	3.13933	0.318539	0.9941	2246.98	100.41	0	988.793	1.01537
355	805	dicot-2D-20-1-1.6-0.001-0.5-4-0-1.0201589073753-1.5-10-r2-12.rsml.jpg	2382580	19132	1177912	2079.05	836.552	0.559555	2.28845	0.436976	0.995077	2176.32	82.9795	0	963.955	1.02016
356	806	dicot-2D-20-1-1.6-0.001-0.5-4-0-1.02693120723125-1.5-10-r1-12.rsml.jpg	2686336	18096	1213360	2103.05	908.552	0.545433	2.26554	0.441396	0.995055	2193.51	84.6637	0	910.985	1.02693
357	807	dicot-2D-20-1-1.6-0.001-0.5-4-0-1.03649953177664-1.5-5-r2-12.rsml.jpg	1691860	13188	912492	2287.05	530.552	0.41647	3.74765	0.266834	0.994006	2370.74	87.2438	0	1111.94	1.0365
358	808	dicot-2D-20-1-1.6-0.001-0.5-4-0-1.03762421179563-1.5-10-r4-12.rsml.jpg	2324816	17528	1153380	2089.05	798.552	0.551362	2.37238	0.421517	0.995266	2183.9	96.4677	0	952.401	1.03762
359	809	dicot-2D-20-1-1.6-0.001-0.5-4-0-1.03777305115946-1.5-25-r1-12.rsml.jpg	3142364	25276	1550028	2285.05	1046.55	0.598785	2.06845	0.483454	0.995738	2368.56	92.6619	0	1042.3	1.03777
360	810	dicot-2D-20-1-1.6-0.001-0.5-4-0-1.03783298966009-1.5-20-r3-12.rsml.jpg	2818636	20380	1299016	2069.05	1004.55	0.586836	2.02119	0.494758	0.995265	2201.63	102.433	0	931.538	1.03783
361	811	dicot-2D-20-1-1.6-0.001-0.5-4-0-1.04233680565376-1.5-15-r1-12.rsml.jpg	2613880	22908	1380732	2259.05	870.552	0.569729	2.36098	0.423553	0.995563	2353.53	96.1466	0	1039.98	1.04234
362	812	dicot-2D-20-1-1.6-0.001-0.5-4-0-1.04615794569254-1.5-20-r5-12.rsml.jpg	2619180	20120	1243300	2113.05	906.552	0.564216	2.20979	0.452531	0.995153	2198.21	86.4529	0	952.763	1.04616
363	813	dicot-2D-20-1-1.6-0.001-0.5-4-0-1.04874642442446-1.5-5-r4-12.rsml.jpg	1879376	13032	984860	2155.05	614.552	0.469609	3.21957	0.3106	0.994362	2236.8	91.5371	0	960.585	1.04875
364	814	dicot-2D-20-1-1.6-0.001-0.5-4-0-1.05160457310267-1.5-20-r1-12.rsml.jpg	2982260	20604	1364600	2089.05	1060.55	0.601741	2.15361	0.464337	0.995465	2206.2	100.393	0	977.344	1.0516
365	815	dicot-2D-20-1-1.6-0.001-0.5-4-0-1.06185099603608-1.5-15-r2-12.rsml.jpg	3240616	24364	1576572	2317.05	1036.55	0.589135	2.21606	0.451252	0.995798	2399.4	88.0415	0	1062.57	1.06185
366	816	dicot-2D-20-1-1.6-0.001-0.5-4-0-1.06375207342207-1.5-20-r4-12.rsml.jpg	3175932	23016	1472880	2259.05	1068.55	0.577929	2.182	0.458295	0.995469	2371.62	99.367	0	1027.56	1.06375
367	817	dicot-2D-20-1-1.6-0.001-0.5-4-0-1.07191991107538-1.5-5-r1-12.rsml.jpg	2382948	14200	1209196	2331.05	754.552	0.487112	3.09536	0.323064	0.994877	2423.52	95.5883	0	1054.84	1.07192
368	818	dicot-2D-20-1-1.6-0.001-0.5-4-0-1.07228752397932-1.5-15-r3-12.rsml.jpg	2980456	18904	1312492	2109.05	1054.55	0.582618	2.1763	0.459495	0.995451	2245.47	102.761	0	968.58	1.07229
369	819	dicot-2D-20-1-1.6-0.001-0.5-4-0-1.07596461225767-1.5-20-r2-12.rsml.jpg	3112112	26472	1579492	2387.05	994.552	0.573468	2.23607	0.447213	0.995814	2489.7	82.4297	0	1066.16	1.07596
370	820	dicot-2D-20-1-1.6-0.001-0.5-4-0-1.08285165403504-1.5-15-r5-12.rsml.jpg	3111968	23496	1508076	2271.05	1018.55	0.595399	2.07955	0.480874	0.995756	2377.02	98.321	0	1030.18	1.08285
371	821	dicot-2D-20-1-1.6-0.001-0.5-4-0-1.08520589086693-1.5-25-r4-12.rsml.jpg	3005424	20972	1495620	2223.05	1008.55	0.600921	2.096	0.477099	0.995689	2314.86	84.447	0	1013.19	1.08521
372	822	dicot-2D-20-1-1.6-0.001-0.5-4-0-1.0875594797777-1.5-10-r5-12.rsml.jpg	2767752	16680	1212448	2169.05	952.552	0.524195	2.22168	0.45011	0.994806	2250.91	88.3707	0	998.722	1.08756
373	823	dicot-2D-20-1-1.6-0.001-0.5-4-0-1.09413593567442-1.5-5-r5-12.rsml.jpg	1696268	12204	929280	2279.05	536.552	0.42554	3.81819	0.261904	0.99394	2361.64	87.8645	0	1089.8	1.09414
374	824	dicot-2D-20-1-1.6-0.001-0.5-4-0-1.09558545066975-1.5-25-r5-12.rsml.jpg	3606412	29904	1649604	2405.05	1148.55	0.575175	2.07406	0.482147	0.995802	2492.08	85.9963	0	1079.66	1.09559
375	825	dicot-2D-20-1-1.6-0.001-0.5-4-0-1.09960698154755-1.5-25-r2-12.rsml.jpg	3310740	26928	1587396	2371.05	1070.55	0.565604	2.21107	0.45227	0.995748	2455.44	86.9651	0	1075.23	1.09961
376	826	dicot-2D-20-1-1.6-0.001-0.5-4-0-1.10143791805021-1.5-25-r4-12.rsml.jpg	3176240	21800	1415524	2223.05	1064.55	0.555259	2.19753	0.455056	0.995331	2307.55	86.8202	0	987.845	1.10144
377	827	dicot-2D-20-1-1.6-0.001-0.5-4-0-1.10188213975634-1.5-10-r4-12.rsml.jpg	3519752	21672	1593464	2461.05	1080.55	0.546494	2.21821	0.450813	0.995522	2544.38	87.5222	0	1144.12	1.10188
378	828	dicot-2D-20-1-1.6-0.001-0.5-4-0-1.10595143891405-1.5-10-r3-12.rsml.jpg	2170676	18328	1118416	2247.05	722.552	0.495415	2.96329	0.337463	0.994814	2344.54	96.8098	0	1052.28	1.10595
379	829	dicot-2D-20-1-1.6-0.001-0.5-4-0-1.10678972238675-1.5-15-r5-12.rsml.jpg	2890792	19612	1308116	2209.05	958.552	0.547674	2.2915	0.436394	0.995586	2311.97	97.9058	0	960.076	1.10679
380	830	dicot-2D-20-1-1.6-0.001-0.5-4-0-1.10982469788287-1.5-20-r5-12.rsml.jpg	3014744	23968	1554500	2411.05	960.552	0.546419	2.48078	0.403099	0.995749	2493.16	91.7468	0	1042.17	1.10982
381	831	dicot-2D-20-1-1.6-0.001-0.5-4-0-1.11722222021781-1.5-10-r5-12.rsml.jpg	2893712	20424	1484680	2291.05	954.552	0.585217	2.17771	0.459197	0.995915	2372.97	91.6421	0	1019.97	1.11722
382	832	dicot-2D-20-1-1.6-0.001-0.5-4-0-1.12080895036925-1.5-20-r1-12.rsml.jpg	3296476	24812	1608768	2335.05	1076.55	0.5918	2.10027	0.47613	0.995795	2425.64	95.1089	0	1050.27	1.12081
383	833	dicot-2D-20-1-1.6-0.001-0.5-4-0-1.122340205824-1.5-5-r1-12.rsml.jpg	2220956	18884	1249860	2389.05	700.552	0.486443	3.09791	0.322798	0.995105	2471.43	91.9478	0	1072.98	1.12234
384	834	dicot-2D-20-1-1.6-0.001-0.5-4-0-1.1250148080755-1.5-20-r4-12.rsml.jpg	2843224	23988	1498236	2285.05	934.552	0.577163	2.24177	0.446077	0.995736	2372.54	85.7458	0	987.713	1.12501
385	835	dicot-2D-20-1-1.6-0.001-0.5-4-0-1.12919072268996-1.5-5-r2-12.rsml.jpg	1915616	15616	1117336	2375.05	582.552	0.465307	3.55624	0.281196	0.994669	2466.75	95.35	0	1098.22	1.12919
386	836	dicot-2D-20-1-1.6-0.001-0.5-4-0-1.1331554424949-1.5-5-r4-12.rsml.jpg	1961832	13984	934396	2245.05	596.552	0.428001	3.77026	0.265234	0.993988	2345.52	82.6023	0	1034.9	1.13316
387	837	dicot-2D-20-1-1.6-0.001-0.5-4-0-1.13963519455865-1.5-10-r1-12.rsml.jpg	3295208	23056	1595692	2385.05	1046.55	0.55687	2.17363	0.460059	0.995968	2471.45	93.8048	0	1009.24	1.13964
388	838	dicot-2D-20-1-1.6-0.001-0.5-4-0-1.14289084994234-1.5-5-r3-12.rsml.jpg	1862472	15768	1057336	2339.05	580.552	0.450032	3.59886	0.277866	0.994483	2420.01	89.8106	0	1068.64	1.14289
389	839	dicot-2D-20-1-1.6-0.001-0.5-4-0-1.14555975103285-1.5-20-r3-12.rsml.jpg	3392620	26880	1708156	2401.05	1086.55	0.598312	2.07374	0.48222	0.995998	2517.29	80.3955	0	1104.28	1.14556
390	840	dicot-2D-20-1-1.6-0.001-0.5-4-0-1.147619270836-1.5-15-r3-12.rsml.jpg	3280016	26868	1680016	2441.05	1008.55	0.585216	2.21804	0.450849	0.996004	2530.08	94.5793	0	1106.54	1.14762
391	841	dicot-2D-20-1-1.6-0.001-0.5-4-0-1.15380691660102-1.5-15-r2-12.rsml.jpg	3873216	26188	1788216	2503.05	1212.55	0.566518	2.06104	0.485192	0.995849	2600.67	83.509	0	1128.7	1.15381
392	842	dicot-2D-20-1-1.6-0.001-0.5-4-0-1.15892085270025-1.5-25-r1-12.rsml.jpg	2868032	28308	1451328	2379.05	906.552	0.54455	2.50843	0.398656	0.995532	2485.06	81.8569	0	1073.34	1.15892
393	843	dicot-2D-20-1-1.6-0.001-0.5-4-0-1.15982633759268-1.5-10-r2-12.rsml.jpg	2931484	20276	1273368	2351.05	930.552	0.491779	2.4358	0.410543	0.994788	2433.38	91.9311	0	1117.09	1.15983
394	844	dicot-2D-20-1-1.6-0.001-0.5-4-0-1.1680874443613-1.5-20-r2-12.rsml.jpg	2991952	21424	1486652	2349.05	960.552	0.56765	2.26663	0.441183	0.995587	2433.16	87.0788	0	1065.38	1.16809
395	845	dicot-2D-20-1-1.6-0.001-0.5-4-0-1.16964789978229-1.5-25-r3-12.rsml.jpg	3093700	24696	1465196	2371.05	988.552	0.545037	2.42831	0.41181	0.995433	2489.76	80.008	0	1101.63	1.16965
396	846	dicot-2D-20-1-1.6-0.001-0.5-4-0-1.17533189705573-1.5-25-r2-12.rsml.jpg	2928516	24852	1345656	2313.05	972.552	0.51255	2.32455	0.430192	0.995143	2395.92	92.2964	0	1010.89	1.17533
397	847	dicot-2D-20-1-1.6-0.001-0.5-4-0-1.17982872850262-1.5-15-r4-12.rsml.jpg	3509924	28960	1643200	2453.05	1116.55	0.555395	2.20825	0.452846	0.995665	2535.74	92.1244	0	1083.47	1.17983
398	848	dicot-2D-20-1-1.6-0.001-0.5-4-0-1.18101707121823-1.5-5-r5-12.rsml.jpg	2595308	19876	1314036	2619.05	766.552	0.440258	3.6871	0.271216	0.995005	2732.47	81.1582	0	1224.19	1.18102
399	849	dicot-2D-20-1-1.6-0.001-0.5-4-0-1.19542475056369-1.5-15-r1-12.rsml.jpg	3152080	23048	1568244	2373.05	1008.55	0.568931	2.3073	0.433408	0.995685	2479.69	98.2543	0	1068.02	1.19542
400	850	dicot-2D-20-1-1.6-0.001-0.5-4-0-1.19820136453491-1.5-25-r5-12.rsml.jpg	3239156	28908	1583028	2441.05	1030.55	0.54874	2.35482	0.424661	0.995661	2546.17	97.901	0	1060.02	1.1982
401	851	dicot-2D-20-1-1.6-0.001-0.5-4-0-1.20710059991106-1.5-15-r1-12.rsml.jpg	3382060	29876	1696308	2551.05	1046.55	0.544353	2.29659	0.435428	0.995787	2642.74	95.1669	0	1131.91	1.2071
402	852	dicot-2D-20-1-1.6-0.001-0.5-4-0-1.20977131365798-1.5-25-r1-12.rsml.jpg	4049520	31300	2134476	2659.05	1216.55	0.601493	2.20739	0.453025	0.996465	2755.52	96.083	0	1203.34	1.20977
403	853	dicot-2D-20-1-1.6-0.001-0.5-4-0-1.21499306445476-1.5-10-r3-12.rsml.jpg	3055680	25696	1568980	2459.05	960.552	0.544669	2.38184	0.419843	0.995659	2552.67	95.7106	0	1091.97	1.21499
404	854	dicot-2D-20-1-1.6-0.001-0.5-4-0-1.21864752722904-1.5-5-r1-12.rsml.jpg	2544544	20624	1388792	2629.05	732.552	0.460705	3.43748	0.290911	0.995256	2718.28	94.4731	0	1160.99	1.21865
405	855	dicot-2D-20-1-1.6-0.001-0.5-4-0-1.22616875835229-1.5-20-r3-12.rsml.jpg	3371356	28128	1619884	2469.05	1030.55	0.554846	2.27917	0.438757	0.995716	2550.91	91.5275	0	1137.27	1.22617
406	856	dicot-2D-20-1-1.6-0.001-0.5-4-0-1.23376345706638-1.5-5-r5-12.rsml.jpg	2687848	21080	1507644	2551.05	812.552	0.507755	2.94972	0.339015	0.995548	2659.58	81.7419	0	1156.45	1.23376
407	857	dicot-2D-20-1-1.6-0.001-0.5-4-0-1.23678365892265-1.5-25-r4-12.rsml.jpg	3431708	31208	1678280	2521.05	1050.55	0.558331	2.27664	0.439244	0.995914	2602.94	88.459	0	1147.91	1.23678
408	858	dicot-2D-20-1-1.6-0.001-0.5-4-0-1.23947858368047-1.5-25-r5-12.rsml.jpg	3720232	30548	1899740	2585.05	1120.55	0.58413	2.16101	0.462748	0.996345	2666.04	90.3009	0	1150.62	1.23948
409	859	dicot-2D-20-1-1.6-0.001-0.5-4-0-1.24351273681968-1.5-15-r4-12.rsml.jpg	3480392	29952	1791020	2635.05	1010.55	0.551797	2.39344	0.41781	0.996024	2719.81	86.9651	0	1186.53	1.24351
410	860	dicot-2D-20-1-1.6-0.001-0.5-4-0-1.25676478627138-1.5-5-r3-12.rsml.jpg	2846292	19960	1485184	2753.05	794.552	0.45395	3.41224	0.293062	0.995337	2834.14	89.4339	0	1307.07	1.25676
411	861	dicot-2D-20-1-1.6-0.001-0.5-4-0-1.25813947636634-1.5-10-r4-12.rsml.jpg	3345556	28188	1814192	2595.05	1004.55	0.559045	2.51882	0.397012	0.996076	2683.46	85.7258	0	1185.85	1.25814
412	862	dicot-2D-20-1-1.6-0.001-0.5-4-0-1.26077050482854-1.5-25-r2-12.rsml.jpg	3990200	30376	2036764	2579.05	1202.55	0.614775	1.98295	0.504298	0.996491	2661.33	88.1913	0	1156.96	1.26077
413	863	dicot-2D-20-1-1.6-0.001-0.5-4-0-1.26131107718684-1.5-15-r3-12.rsml.jpg	3572392	32756	1888556	2763.05	1002.55	0.529919	2.55928	0.390735	0.996071	2845.36	91.7723	0	1228.74	1.26131
414	864	dicot-2D-20-1-1.6-0.001-0.5-4-0-1.26176057960838-1.5-20-r5-12.rsml.jpg	4193372	29840	1902196	2621.05	1242.55	0.553273	2.22809	0.448816	0.995926	2726.68	82.2859	0	1171.63	1.26176
415	865	dicot-2D-20-1-1.6-0.001-0.5-4-0-1.26349067739211-1.5-10-r2-12.rsml.jpg	4175744	27272	1937532	2547.05	1270.55	0.57446	2.15775	0.463446	0.996095	2670.05	100.182	0	1095.86	1.26349
416	866	dicot-2D-20-1-1.6-0.001-0.5-4-0-1.26876402266789-1.5-20-r4-12.rsml.jpg	3811188	35728	1926016	2701.05	1088.55	0.56247	2.43547	0.410599	0.996113	2829.81	100.548	0	1260.03	1.26876
417	867	dicot-2D-20-1-1.6-0.001-0.5-4-0-1.2702081671916-1.5-10-r5-12.rsml.jpg	3798540	28464	1826800	2685.05	1086.55	0.524971	2.48238	0.40284	0.995909	2773.96	94.3417	0	1153.13	1.27021
418	868	dicot-2D-20-1-1.6-0.001-0.5-4-0-1.27533870565239-1.5-20-r2-12.rsml.jpg	3892784	34524	1949668	2755.05	1094.55	0.542045	2.38352	0.419548	0.996125	2840.4	86.8112	0	1219.85	1.27534
419	869	dicot-2D-20-1-1.6-0.001-0.5-4-0-1.2779635963263-1.5-10-r1-12.rsml.jpg	3567412	26600	1801596	2743.05	1006.55	0.52694	2.46497	0.405685	0.995844	2824.2	90.6898	0	1273.43	1.27796
420	870	dicot-2D-20-1-1.6-0.001-0.5-4-0-1.28066607255023-1.5-25-r3-12.rsml.jpg	3983548	37304	1971704	2685.05	1160.55	0.566547	2.29004	0.436673	0.996227	2768.35	92.3601	0	1203.91	1.28067
421	871	dicot-2D-20-1-1.6-0.001-0.5-4-0-1.28888587953988-1.5-5-r2-12.rsml.jpg	2905444	18716	1359628	2625.05	844.552	0.446198	3.10457	0.322106	0.994858	2712.66	85.9836	0	1188.39	1.28889
422	872	dicot-2D-20-1-1.6-0.001-0.5-4-0-1.28914708101656-1.5-15-r5-12.rsml.jpg	3611612	37204	2027648	2869.05	1002.55	0.542245	2.60813	0.383417	0.99623	2954.89	93.2981	0	1313.27	1.28915
423	873	dicot-2D-20-1-1.6-0.001-0.5-4-0-1.29270958811976-1.5-20-r1-12.rsml.jpg	3201704	32220	1732864	2633.05	936.552	0.536779	2.56286	0.390189	0.996012	2715.36	88.185	0	1185.41	1.29271
424	874	dicot-2D-20-1-1.6-0.001-0.5-4-0-1.29392433923204-1.5-15-r2-12.rsml.jpg	3407180	29856	1616148	2631.05	1012.55	0.505761	2.54557	0.392839	0.995519	2715.72	87.0027	0	1169.04	1.29392
425	875	dicot-2D-20-1-1.6-0.001-0.5-4-0-1.29989280360751-1.5-5-r4-12.rsml.jpg	2808504	24628	1593956	2855.05	754.552	0.4554	3.44113	0.290602	0.995514	2951.49	95.8728	0	1262	1.29989
426	876	dicot-2D-20-1-1.6-0.001-0.5-4-0-1.30026384163648-1.5-15-r4-12.rsml.jpg	4070448	32380	2035084	2755.05	1158.55	0.562601	2.22967	0.448497	0.996336	2838.06	87.8191	0	1226.78	1.30026
427	877	dicot-2D-20-1-1.6-0.001-0.5-4-0-1.30093325364869-1.5-5-r3-12.rsml.jpg	3422140	25644	1824108	2815.05	956.552	0.506458	2.8166	0.355038	0.995861	2900.64	86.7588	0	1233.91	1.30093
428	878	dicot-2D-20-1-1.6-0.001-0.5-4-0-1.30340911045205-1.5-25-r5-12.rsml.jpg	4081372	33752	2000708	2627.05	1212.55	0.580884	2.31194	0.432536	0.996272	2793.54	104.215	0	1159.85	1.30341
429	879	dicot-2D-20-1-1.6-0.001-0.5-4-0-1.30379118663259-1.5-10-r1-12.rsml.jpg	3538612	27904	1835824	2755.05	1006.55	0.525899	2.81144	0.35569	0.996005	2840.18	86.8918	0	1305.82	1.30379
430	880	dicot-2D-20-1-1.6-0.001-0.5-4-0-1.30831293773372-1.5-25-r2-12.rsml.jpg	4005420	35504	2095284	2811.05	1130.55	0.555292	2.41037	0.414874	0.996242	2893.34	91.7429	0	1260.8	1.30831
431	881	dicot-2D-20-1-1.6-0.001-0.5-4-0-1.31420100671239-1.5-20-r5-12.rsml.jpg	3818528	35768	2106540	2735.05	1102.55	0.58945	2.26457	0.441586	0.996399	2834.35	83.4767	0	1226.02	1.3142
432	882	dicot-2D-20-1-1.6-0.001-0.5-4-0-1.31722209379077-1.5-20-r2-12.rsml.jpg	4386776	34712	2133616	2823.05	1220.55	0.558563	2.23265	0.447897	0.99625	2907.77	87.0825	0	1239.83	1.31722
433	883	dicot-2D-20-1-1.6-0.001-0.5-4-0-1.3203757641837-1.5-15-r5-12.rsml.jpg	3774888	32088	2113188	2855.05	1050.55	0.552389	2.52727	0.395684	0.99635	2941.64	93.5472	0	1301.11	1.32038
434	884	dicot-2D-20-1-1.6-0.001-0.5-4-0-1.32141706999391-1.5-15-r2-12.rsml.jpg	3974372	35572	2023408	2939.05	1060.55	0.519492	2.585	0.386847	0.996136	3023.82	87.1187	0	1368.14	1.32142
435	885	dicot-2D-20-1-1.6-0.001-0.5-4-0-1.32311394771095-1.5-25-r3-12.rsml.jpg	4442844	35052	2222532	2741.05	1274.55	0.586154	2.0312	0.492321	0.996492	2823.57	88.0922	0	1178.88	1.32311
436	886	dicot-2D-20-1-1.6-0.001-0.5-4-0-1.32360610049218-1.5-20-r1-12.rsml.jpg	4275864	37488	2228880	2915.05	1172.55	0.55976	2.40774	0.415327	0.996377	3021.8	97.4919	0	1317.65	1.32361
437	887	dicot-2D-20-1-1.6-0.001-0.5-4-0-1.32735244205687-1.5-25-r1-12.rsml.jpg	4381800	35692	2099128	2787.05	1242.55	0.555323	2.13597	0.468171	0.996204	2868.76	88.6817	0	1231.55	1.32735
438	888	dicot-2D-20-1-1.6-0.001-0.5-4-0-1.33149484773166-1.5-20-r4-12.rsml.jpg	4109636	37972	2170712	2913.05	1118.55	0.548891	2.41204	0.414587	0.996532	3001.36	94.0122	0	1345.94	1.33149
439	889	dicot-2D-20-1-1.6-0.001-0.5-4-0-1.34442346077412-1.5-20-r3-12.rsml.jpg	3749944	33556	1929420	2815.05	1024.55	0.535869	2.58021	0.387565	0.996093	2906.94	94.9732	0	1288.97	1.34442
440	890	dicot-2D-20-1-1.6-0.001-0.5-4-0-1.34939648699947-1.5-5-r2-12.rsml.jpg	3089696	25044	1823792	2935.05	828.552	0.491142	3.13287	0.319196	0.996318	3017.11	91.5574	0	1299.33	1.3494
441	891	dicot-2D-20-1-1.6-0.001-0.5-4-0-1.35954720990267-1.5-5-r4-12.rsml.jpg	3234324	27136	1999872	2993.05	842.552	0.518641	3.0975	0.322841	0.996244	3074.84	88.6582	0	1356.31	1.35955
442	892	dicot-2D-20-1-1.6-0.001-0.5-4-0-1.35977668536361-1.5-25-r4-12.rsml.jpg	4438108	39360	2281540	2923.05	1212.55	0.551956	2.31911	0.431199	0.996474	3012.95	94.4162	0	1255.95	1.35978
443	893	dicot-2D-20-1-1.6-0.001-0.5-4-0-1.36123142288998-1.5-5-r5-12.rsml.jpg	3577852	23872	1959388	2965.05	960.552	0.496932	2.96233	0.337572	0.99609	3047.33	88.3076	0	1375.1	1.36123
444	894	dicot-2D-20-1-1.6-0.001-0.5-4-0-1.36303122781683-1.5-5-r1-12.rsml.jpg	3427612	26928	1953344	2991.05	910.552	0.492113	2.97889	0.335696	0.996078	3078.77	93.7992	0	1284.84	1.36303
445	895	dicot-2D-20-1-1.6-0.001-0.5-4-0-1.36634205542505-1.5-15-r3-12.rsml.jpg	3912800	38900	2168912	2963.05	1062.55	0.541259	2.58747	0.386478	0.996309	3044.63	88.8332	0	1379.49	1.36634
446	896	dicot-2D-20-1-1.6-0.001-0.5-4-0-1.36763095902279-1.5-15-r1-12.rsml.jpg	4204516	38740	2286060	3053.05	1110.55	0.543502	2.57069	0.389	0.996428	3134.23	90.6947	0	1386.87	1.36763
447	897	dicot-2D-20-1-1.6-0.001-0.5-4-0-1.37197866560891-1.5-10-r4-12.rsml.jpg	4039856	33012	2273332	2803.05	1152.55	0.599638	2.29053	0.43658	0.996515	2885.87	92.0653	0	1267.97	1.37198
448	898	dicot-2D-20-1-1.6-0.001-0.5-4-0-1.38046165877022-1.5-10-r3-12.rsml.jpg	4237472	38076	2317652	3085.05	1092.55	0.543995	2.58686	0.386569	0.996662	3189.2	96.9155	0	1410.24	1.38046
449	899	dicot-2D-20-1-1.6-0.001-0.5-4-0-1.38293509923387-1.5-10-r2-12.rsml.jpg	4227076	36056	2206388	3045.05	1114.55	0.517668	2.81505	0.355233	0.996308	3191.24	101.606	0	1360.59	1.38294
450	900	dicot-2D-20-1-1.6-0.001-0.5-4-0-1.3999816236319-1.5-10-r5-12.rsml.jpg	4338724	31320	2178288	2889.05	1208.55	0.544514	2.41767	0.413621	0.99628	2984.32	95.6151	0	1289.63	1.39998
451	901	dicot-2D-20-1-1.6-0.001-0.5-4-0-1.40131365987472-1.5-25-r2-12.rsml.jpg	4294564	41320	2364172	2963.05	1168.55	0.570245	2.43779	0.410207	0.996561	3070.96	97.5971	0	1311.88	1.40131
452	902	dicot-2D-20-1-1.6-0.001-0.5-4-0-1.40999153670855-1.5-15-r3-12.rsml.jpg	3886120	31992	1948756	2849.05	1072.55	0.523228	2.51794	0.397149	0.99607	2955.06	82.5335	0	1355.97	1.40999
453	903	dicot-2D-20-1-1.6-0.001-0.5-4-0-1.41130044627935-1.5-5-r3-12.rsml.jpg	4078600	28440	2300424	3103.05	1056.55	0.529007	2.77196	0.360755	0.996444	3193.34	94.3822	0	1412.16	1.4113
454	904	dicot-2D-20-1-1.6-0.001-0.5-4-0-1.41660083651077-1.5-15-r2-12.rsml.jpg	3968736	34684	2146364	2973.05	1078.55	0.535918	2.56488	0.389882	0.996239	3068.7	84.3897	0	1357.23	1.4166
455	905	dicot-2D-20-1-1.6-0.001-0.5-4-0-1.41884124544449-1.5-10-r5-12.rsml.jpg	4834356	37492	2337964	3163.05	1238.55	0.499399	2.63451	0.379577	0.996281	3244.1	89.5408	0	1406.39	1.41884
456	906	dicot-2D-20-1-1.6-0.001-0.5-4-0-1.41962377435993-1.5-20-r1-12.rsml.jpg	4479796	42712	2442724	2957.05	1212.55	0.584275	2.24511	0.445412	0.996731	3076	99.0152	0	1299.72	1.41962
457	907	dicot-2D-20-1-1.6-0.001-0.5-4-0-1.42544999804813-1.5-15-r1-12.rsml.jpg	4023760	32636	2261440	2885.05	1110.55	0.585659	2.51495	0.397623	0.99647	2993.93	82.1676	0	1348.51	1.42545
458	908	dicot-2D-20-1-1.6-0.001-0.5-4-0-1.43089413349517-1.5-15-r4-12.rsml.jpg	3819808	35768	2024184	2907.05	1036.55	0.52683	2.62631	0.380763	0.996096	3002.04	95.5435	0	1331.44	1.43089
459	909	dicot-2D-20-1-1.6-0.001-0.5-4-0-1.43096726418007-1.5-5-r2-12.rsml.jpg	3422864	26520	2107580	2919.05	924.552	0.555201	2.75319	0.363215	0.996988	3022	83.0819	0	1332.53	1.43097
460	910	dicot-2D-20-1-1.6-0.001-0.5-4-0-1.43108214670792-1.5-5-r1-12.rsml.jpg	3018108	23768	1818248	3023.05	798.552	0.465705	3.48105	0.28727	0.99588	3110.7	93.7602	0	1363.36	1.43108
461	911	dicot-2D-20-1-1.6-0.001-0.5-4-0-1.43697837530635-1.5-10-r2-12.rsml.jpg	4203404	30768	2209448	3105.05	1066.55	0.507686	2.72739	0.366651	0.996263	3187	88.5616	0	1397.07	1.43698
462	912	dicot-2D-20-1-1.6-0.001-0.5-4-0-1.44982423358597-1.5-15-r5-12.rsml.jpg	4561312	38372	2424868	2965.05	1248.55	0.572556	2.45671	0.407049	0.996605	3062.35	95.9228	0	1334.87	1.44982
463	913	dicot-2D-20-1-1.6-0.001-0.5-4-0-1.45491025801748-1.5-10-r4-12.rsml.jpg	4736196	37064	2441140	3061.05	1262.55	0.546377	2.46232	0.406121	0.996491	3160.99	83.7159	0	1380.39	1.45491
464	914	dicot-2D-20-1-1.6-0.001-0.5-4-0-1.45606506289914-1.5-5-r5-12.rsml.jpg	4258792	26316	1992340	3013.05	1130.55	0.470503	3.05083	0.32778	0.995854	3122.65	97.7668	0	1328.09	1.45607
465	915	dicot-2D-20-1-1.6-0.001-0.5-4-0-1.46904510706663-1.5-25-r1-12.rsml.jpg	5119976	48860	2949188	3341.05	1272.55	0.561455	2.39734	0.41713	0.99694	3423.03	88.5938	0	1426.1	1.46905
466	916	dicot-2D-20-1-1.6-0.001-0.5-4-0-1.47028080429882-1.5-25-r4-12.rsml.jpg	5132204	52656	2751076	3261.05	1322.55	0.555178	2.27358	0.439835	0.996745	3355.62	84.8365	0	1491.58	1.47028
467	917	dicot-2D-20-1-1.6-0.001-0.5-4-0-1.47100449914578-1.5-25-r3-12.rsml.jpg	5014888	42520	2650236	3109.05	1322.55	0.576763	2.24938	0.444568	0.996817	3196.14	86.4483	0	1393.47	1.471
468	918	dicot-2D-20-1-1.6-0.001-0.5-4-0-1.47208654012065-1.5-20-r5-12.rsml.jpg	4473660	41368	2533308	3085.05	1196.55	0.560275	2.4191	0.413376	0.996649	3176.99	85.2334	0	1400.23	1.47209
469	919	dicot-2D-20-1-1.6-0.001-0.5-4-0-1.47241704163607-1.5-25-r5-12.rsml.jpg	5316272	46380	2769248	3221.05	1348.55	0.571828	2.27832	0.43892	0.996877	3307.12	86.8106	0	1486.97	1.47242
470	920	dicot-2D-20-1-1.6-0.001-0.5-4-0-1.4760055128485-1.5-10-r3-12.rsml.jpg	4533552	33028	2255020	3007.05	1218.55	0.527613	2.78913	0.358535	0.996406	3106.66	83.7168	0	1366.61	1.47601
471	921	dicot-2D-20-1-1.6-0.001-0.5-4-0-1.47608957297634-1.5-20-r4-12.rsml.jpg	5492548	48460	2655484	3191.05	1420.55	0.549046	2.27939	0.438714	0.996571	3298.85	97.3146	0	1443.31	1.47609
472	922	dicot-2D-20-1-1.6-0.001-0.5-4-0-1.47931834494229-1.5-5-r4-12.rsml.jpg	4228164	27768	2126040	3189.05	1074.55	0.473838	2.89906	0.34494	0.996022	3272.66	87.6884	0	1568.24	1.47932
473	923	dicot-2D-20-1-1.6-0.001-0.5-4-0-1.48509718573187-1.5-20-r2-12.rsml.jpg	4191972	42176	2407096	3017.05	1112.55	0.564978	2.46155	0.406249	0.996924	3121.95	97.1022	0	1391.96	1.4851
474	924	dicot-2D-20-1-1.6-0.001-0.5-4-0-1.49110932501499-1.5-20-r3-12.rsml.jpg	4893104	44048	2563196	3285.05	1218.55	0.527167	2.53756	0.394079	0.996596	3368.67	87.7203	0	1508.64	1.49111
475	925	dicot-2D-20-1-1.6-0.001-0.5-4-0-1.49226303973701-1.5-10-r1-12.rsml.jpg	4463212	36660	2461860	3167.05	1158.55	0.531001	2.66105	0.375792	0.996561	3248.04	89.7178	0	1372.45	1.49226
476	926	dicot-2D-20-1-1.6-0.001-0.5-4-0-1.50030911359936-1.5-20-r2-12.rsml.jpg	4686768	45464	2628124	3147.05	1210.55	0.570073	2.40943	0.415036	0.996736	3233.01	86.8084	0	1402.22	1.50031
477	927	dicot-2D-20-1-1.6-0.001-0.5-4-0-1.50220255514141-1.5-20-r5-12.rsml.jpg	5058700	46332	2792976	3265.05	1272.55	0.566578	2.35358	0.424884	0.996881	3356.56	94.5453	0	1467.72	1.5022
478	928	dicot-2D-20-1-1.6-0.001-0.5-4-0-1.50575124134775-1.5-20-r1-12.rsml.jpg	4630588	44264	2464012	3081.05	1218.55	0.561454	2.35789	0.424109	0.996617	3163.46	88.261	0	1434.51	1.50575
479	929	dicot-2D-20-1-1.6-0.001-0.5-4-0-1.51505193656776-1.5-25-r1-12.rsml.jpg	4739760	44424	2489672	3069.05	1260.55	0.555459	2.30854	0.433173	0.996519	3178.41	97.6661	0	1374.58	1.51505
480	930	dicot-2D-20-1-1.6-0.001-0.5-4-0-1.52403600090183-1.5-5-r3-12.rsml.jpg	4372484	36632	2423588	3299.05	1094.55	0.497228	2.95869	0.337987	0.996426	3390.93	85.3991	0	1485.13	1.52404
481	931	dicot-2D-20-1-1.6-0.001-0.5-4-0-1.52723624482751-1.5-25-r4-12.rsml.jpg	4770536	51728	2912072	3219.05	1236.55	0.597296	2.32993	0.429197	0.997153	3305.47	93.2952	0	1440.73	1.52724
482	932	dicot-2D-20-1-1.6-0.001-0.5-4-0-1.53251187889837-1.5-25-r2-12.rsml.jpg	4831488	42876	2530036	3161.05	1218.55	0.554147	2.39487	0.417559	0.996626	3247.45	93.3188	0	1409.3	1.53251
483	933	dicot-2D-20-1-1.6-0.001-0.5-4-0-1.53653610239271-1.5-5-r2-12.rsml.jpg	4004172	35072	2377240	3453.05	942.552	0.475764	3.19541	0.312949	0.99669	3539.54	86.7932	0	1606.25	1.53654
484	934	dicot-2D-20-1-1.6-0.001-0.5-4-0-1.53699308582582-1.5-15-r3-12.rsml.jpg	4968648	46952	2783564	3315.05	1236.55	0.562006	2.54009	0.393688	0.996947	3453.21	79.5557	0	1524.97	1.53699
485	935	dicot-2D-20-1-1.6-0.001-0.5-4-0-1.54308577878401-1.5-10-r2-12.rsml.jpg	4553232	42824	2406852	3211.05	1140.55	0.516851	2.75369	0.363149	0.99644	3300.74	94.1697	0	1423.77	1.54309
486	936	dicot-2D-20-1-1.6-0.001-0.5-4-0-1.54858498733956-1.5-25-r5-12.rsml.jpg	4730216	46136	2533900	3203.05	1190.55	0.537904	2.5422	0.39336	0.996803	3292.9	94.2146	0	1488.44	1.54858
487	937	dicot-2D-20-1-1.6-0.001-0.5-4-0-1.5596510832198-1.5-5-r1-12.rsml.jpg	3503488	29012	2198356	3375.05	838.552	0.464589	3.47233	0.287991	0.996225	3457.45	91.6574	0	1523.7	1.55965
488	938	dicot-2D-20-1-1.6-0.001-0.5-4-0-1.56316227323841-1.5-15-r5-12.rsml.jpg	5221388	44052	2650756	3265.05	1330.55	0.530908	2.46224	0.406134	0.996568	3348.22	87.9118	0	1476.91	1.56316
489	939	dicot-2D-20-1-1.6-0.001-0.5-4-0-1.56650556360837-1.5-10-r4-12.rsml.jpg	4428464	37516	2561928	3223.05	1110.55	0.540791	2.67998	0.373137	0.996666	3307.31	92.5648	0	1436.51	1.56651
490	940	dicot-2D-20-1-1.6-0.001-0.5-4-0-1.56713890966494-1.5-10-r5-12.rsml.jpg	5179556	45228	2794184	3409.05	1252.55	0.531648	2.61679	0.382148	0.996772	3490.55	91.0178	0	1561.12	1.56714
491	941	dicot-2D-20-1-1.6-0.001-0.5-4-0-1.57178310255986-1.5-25-r3-12.rsml.jpg	5935324	53008	3089252	3461.05	1434.55	0.552754	2.36056	0.423628	0.996878	3551.1	85.8983	0	1532.81	1.57178
492	942	dicot-2D-20-1-1.6-0.001-0.5-4-0-1.57309386439156-1.5-10-r3-12.rsml.jpg	5010728	44332	2847872	3461.05	1192.55	0.522799	2.73175	0.366066	0.996867	3542.51	90.9705	0	1573.79	1.57309
493	943	dicot-2D-20-1-1.6-0.001-0.5-4-0-1.57836598893628-1.5-15-r4-12.rsml.jpg	5290328	51208	2921876	3533.05	1218.55	0.522196	2.74842	0.363845	0.996805	3616.63	87.8132	0	1558.75	1.57837
494	944	dicot-2D-20-1-1.6-0.001-0.5-4-0-1.58135307994671-1.5-15-r2-12.rsml.jpg	4445176	45924	2484876	3285.05	1092.55	0.517413	2.71346	0.368533	0.996693	3369.71	87.3125	0	1454.16	1.58135
495	945	dicot-2D-20-1-1.6-0.001-0.5-4-0-1.58396306419745-1.5-10-r1-12.rsml.jpg	4882740	46064	2794440	3493.05	1180.55	0.517945	2.85566	0.350182	0.996748	3595.22	96.2276	0	1594.69	1.58396
496	946	dicot-2D-20-1-1.6-0.001-0.5-4-0-1.58534472496249-1.5-5-r4-12.rsml.jpg	4314532	31448	2455500	3557.05	980.552	0.46222	3.33085	0.300223	0.99633	3648.91	94.4324	0	1666.61	1.58534
497	947	dicot-2D-20-1-1.6-0.001-0.5-4-0-1.58973020869307-1.5-20-r3-12.rsml.jpg	5657544	48876	2961712	3287.05	1438.55	0.559925	2.23541	0.447346	0.996864	3368.09	89.5917	0	1409.07	1.58973
498	948	dicot-2D-20-1-1.6-0.001-0.5-4-0-1.59420348352287-1.5-20-r4-12.rsml.jpg	5244824	54036	2960792	3581.05	1220.55	0.519618	2.71469	0.368366	0.996769	3662.18	90.5632	0	1609.52	1.5942
499	949	dicot-2D-20-1-1.6-0.001-0.5-4-0-1.59513572861906-1.5-15-r1-12.rsml.jpg	4754820	42584	2565428	3389.05	1164.55	0.50596	2.70193	0.370106	0.996544	3474.46	92.9036	0	1555.23	1.59514
500	950	dicot-2D-20-1-1.6-0.001-0.5-4-0-1.59753506220877-1.5-5-r5-12.rsml.jpg	3503684	31732	2116796	3277.05	852.552	0.467791	3.46717	0.288419	0.996127	3359.55	88.2602	0	1490.14	1.59754
501	951	dicot-2D-20-1-1.6-0.001-0.5-4-0-1.60070767533034-1.5-20-r3-12.rsml.jpg	6863444	55508	3427476	3383.05	1702.55	0.583161	2.00832	0.497929	0.997114	3473.01	85.8721	0	1436.03	1.60071
502	952	dicot-2D-20-1-1.6-0.001-0.5-4-0-1.60167704620399-1.5-25-r3-12.rsml.jpg	6319804	57072	3328840	3573.05	1498.55	0.543602	2.35603	0.424442	0.996983	3663.82	94.1948	0	1577.2	1.60168
503	953	dicot-2D-20-1-1.6-0.001-0.5-4-0-1.60187150484417-1.5-15-r3-12.rsml.jpg	5737300	50532	2971892	3565.05	1328.55	0.515971	2.55063	0.39206	0.996803	3650.64	92.889	0	1624.49	1.60187
504	954	dicot-2D-20-1-1.6-0.001-0.5-4-0-1.6147807250265-1.5-20-r4-12.rsml.jpg	5657560	50280	2882688	3279.05	1458.55	0.563045	2.42433	0.412486	0.996781	3397	81.536	0	1503.8	1.61478
505	955	dicot-2D-20-1-1.6-0.001-0.5-4-0-1.61545223433059-1.5-15-r2-12.rsml.jpg	5276508	45728	2845784	3523.05	1246.55	0.509489	2.80145	0.356957	0.996688	3605.39	88.4106	0	1548.74	1.61545
506	956	dicot-2D-20-1-1.6-0.001-0.5-4-0-1.61766160847619-1.5-15-r4-12.rsml.jpg	5617116	53188	3115800	3517.05	1346.55	0.541137	2.45264	0.407723	0.997006	3602.91	92.9911	0	1495.76	1.61766
507	957	dicot-2D-20-1-1.6-0.001-0.5-4-0-1.61859986728523-1.5-15-r5-12.rsml.jpg	6057572	50604	3192840	3511.05	1446.55	0.551101	2.41776	0.413605	0.996924	3592.35	89.2025	0	1630.86	1.6186
508	958	dicot-2D-20-1-1.6-0.001-0.5-4-0-1.62463425919414-1.5-10-r1-12.rsml.jpg	5084620	45560	2978956	3405.05	1232.55	0.564681	2.51291	0.397946	0.997138	3487.16	88.5211	0	1532.71	1.62463
509	959	dicot-2D-20-1-1.6-0.001-0.5-4-0-1.62759861205705-1.5-10-r4-12.rsml.jpg	5601240	43932	2959440	3557.05	1314.55	0.521039	2.55815	0.390907	0.996774	3638.14	90.504	0	1661.31	1.6276
510	960	dicot-2D-20-1-1.6-0.001-0.5-4-0-1.62778885336593-1.5-10-r3-12.rsml.jpg	5404084	42068	3060988	3321.05	1348.55	0.589418	2.26136	0.442211	0.99699	3403.35	88.3836	0	1510.57	1.62779
511	961	dicot-2D-20-1-1.6-0.001-0.5-4-0-1.63238032874651-1.5-25-r2-12.rsml.jpg	6102992	53600	3115832	3465.05	1458.55	0.543022	2.36779	0.422334	0.996905	3558.5	85.1962	0	1508.12	1.63238
512	962	dicot-2D-20-1-1.6-0.001-0.5-4-0-1.63344938328955-1.5-5-r4-12.rsml.jpg	5861148	37996	2850900	3551.05	1398.55	0.484422	3.06003	0.326794	0.996541	3664.11	82.4095	0	1602.39	1.63345
513	963	dicot-2D-20-1-1.6-0.001-0.5-4-0-1.63441324927844-1.5-5-r5-12.rsml.jpg	4552116	32968	2387644	3633.05	1014.55	0.430504	3.41831	0.292542	0.996195	3715.81	91.7889	0	1656.64	1.63441
514	964	dicot-2D-20-1-1.6-0.001-0.5-4-0-1.64408589270897-1.5-25-r5-12.rsml.jpg	6173848	60768	3277716	3583.05	1446.55	0.546242	2.36263	0.423257	0.997051	3664.05	89.6873	0	1544.53	1.64409
515	965	dicot-2D-20-1-1.6-0.001-0.5-4-0-1.64844113742001-1.5-10-r5-12.rsml.jpg	4799068	38428	2851168	3451.05	1170.55	0.534032	2.70006	0.370362	0.996814	3538.84	86.4358	0	1521.41	1.64844
516	966	dicot-2D-20-1-1.6-0.001-0.5-4-0-1.6508316491032-1.5-20-r5-12.rsml.jpg	5542992	45388	2859572	3309.05	1372.55	0.56306	2.3177	0.431462	0.996806	3391.92	88.074	0	1551.2	1.65083
517	967	dicot-2D-20-1-1.6-0.001-0.5-4-0-1.65531206934247-1.5-5-r2-12.rsml.jpg	4318804	38112	2529092	3663.05	974.552	0.450814	3.40271	0.293883	0.996359	3744.19	90.5815	0	1690.95	1.65531
518	968	dicot-2D-20-1-1.6-0.001-0.5-4-0-1.65708930010442-1.5-20-r1-12.rsml.jpg	6105960	59024	3465692	3641.05	1432.55	0.566038	2.37889	0.420365	0.997165	3722.95	88.7071	0	1629.24	1.65709
519	969	dicot-2D-20-1-1.6-0.001-0.5-4-0-1.65712772596162-1.5-15-r1-12.rsml.jpg	5686276	47120	3052668	3457.05	1366.55	0.557044	2.38451	0.419373	0.996901	3538.04	89.7409	0	1579.46	1.65713
520	970	dicot-2D-20-1-1.6-0.001-0.5-4-0-1.66177362829912-1.5-25-r4-12.rsml.jpg	5371664	52992	3056664	3477.05	1312.55	0.551378	2.45471	0.40738	0.996908	3562.86	92.9925	0	1564.12	1.66177
521	971	dicot-2D-20-1-1.6-0.001-0.5-4-0-1.66256704113912-1.5-10-r2-12.rsml.jpg	5541600	47372	3124964	3655.05	1262.55	0.521798	2.72258	0.367299	0.996925	3764.95	82.8901	0	1680.43	1.66257
522	972	dicot-2D-20-1-1.6-0.001-0.5-4-0-1.67333363213111-1.5-5-r3-12.rsml.jpg	4027356	32820	2411008	3459.05	950.552	0.473255	3.25459	0.307259	0.996639	3546.34	86.5728	0	1578.71	1.67333
523	973	dicot-2D-20-1-1.6-0.001-0.5-4-0-1.69157233596779-1.5-25-r1-12.rsml.jpg	6385248	50872	3042564	3357.05	1604.55	0.543235	2.44491	0.409014	0.996813	3508.14	78.5235	0	1490.47	1.69157
524	974	dicot-2D-20-1-1.6-0.001-0.5-4-0-1.69383359339554-1.5-5-r1-12.rsml.jpg	4384172	33940	2520360	3469.05	1038.55	0.488506	3.17007	0.31545	0.996565	3564.75	95.2148	0	1601.41	1.69383
525	975	dicot-2D-20-1-1.6-0.001-0.5-4-0-1.69748853773344-1.5-20-r2-12.rsml.jpg	6028536	61764	3446012	3811.05	1354.55	0.523778	2.69468	0.371101	0.997075	3892.15	89.4995	0	1672.24	1.69749
526	1126	dicot-2D-20-1-1.6-0.001-0.5-6-0-1.00035391298588-1.5-15-r2-12.rsml.jpg	2724688	14600	1196536	2081.05	950.552	0.5602	2.11189	0.473509	0.995116	2199.79	79.3643	0	979.081	1.00035
527	1127	dicot-2D-20-1-1.6-0.001-0.5-6-0-1.00136762177572-1.5-5-r4-12.rsml.jpg	2109324	7872	895780	2149.05	702.552	0.430273	3.06485	0.326281	0.993567	2281.5	77.8035	0	1051.01	1.00137
528	1128	dicot-2D-20-1-1.6-0.001-0.5-6-0-1.0085904709762-1.5-10-r5-12.rsml.jpg	2395952	12908	1130232	2109.05	820.552	0.521376	2.48367	0.402631	0.995308	2193.62	86.7072	0	941.827	1.00859
529	1129	dicot-2D-20-1-1.6-0.001-0.5-6-0-1.01324723763391-1.5-10-r1-12.rsml.jpg	1665608	12176	918752	2045.05	568.552	0.498796	3.08278	0.324383	0.994641	2137.56	84.0387	0	966.251	1.01325
530	1130	dicot-2D-20-1-1.6-0.001-0.5-6-0-1.01712781093083-1.5-10-r4-12.rsml.jpg	1414588	10672	749728	2045.05	478.552	0.422032	3.77956	0.264581	0.99333	2126.54	91.2934	0	979.1	1.01713
531	1131	dicot-2D-20-1-1.6-0.001-0.5-6-0-1.01900751350913-1.5-20-r3-12.rsml.jpg	3017468	17280	1396900	2229.05	980.552	0.568992	2.11906	0.471908	0.995407	2310.17	90.6945	0	984.188	1.01901
532	1132	dicot-2D-20-1-1.6-0.001-0.5-6-0-1.01945423732977-1.5-10-r2-12.rsml.jpg	2463216	12964	1146492	2227.05	812.552	0.496107	2.65106	0.377208	0.994685	2310.91	87.1227	0	1019.98	1.01945
533	1133	dicot-2D-20-1-1.6-0.001-0.5-6-0-1.02607771852054-1.5-15-r1-12.rsml.jpg	2523764	18276	1310124	2287.05	812.552	0.539726	2.54812	0.392446	0.995547	2370.28	87.4852	0	1033.11	1.02608
534	1134	dicot-2D-20-1-1.6-0.001-0.5-6-0-1.03786894555669-1.5-25-r2-12.rsml.jpg	2886320	17532	1399884	2195.05	982.552	0.585826	2.08463	0.479702	0.995476	2289.91	83.6819	0	1007.49	1.03787
535	1135	dicot-2D-20-1-1.6-0.001-0.5-6-0-1.03920703327749-1.5-20-r2-12.rsml.jpg	2631708	17524	1245900	2231.05	878.552	0.532964	2.32568	0.429981	0.995001	2314.91	87.1277	0	1052.74	1.03921
536	1136	dicot-2D-20-1-1.6-0.001-0.5-6-0-1.04698099868838-1.5-10-r3-12.rsml.jpg	2714220	15316	1351696	2319.05	858.552	0.53326	2.53274	0.394829	0.995263	2429.28	98.904	0	1077.39	1.04698
537	1137	dicot-2D-20-1-1.6-0.001-0.5-6-0-1.05061644932721-1.5-25-r4-12.rsml.jpg	3078360	18080	1438064	2231.05	1016.55	0.588519	2.19604	0.455366	0.995517	2363.35	101.966	0	1051	1.05062
538	1138	dicot-2D-20-1-1.6-0.001-0.5-6-0-1.05643530669622-1.5-20-r4-12.rsml.jpg	2914788	17468	1327400	2293.05	952.552	0.530019	2.43487	0.4107	0.995315	2420.86	78.7086	0	1061.96	1.05644
539	1139	dicot-2D-20-1-1.6-0.001-0.5-6-0-1.06473039647099-1.5-15-r4-12.rsml.jpg	2976916	17148	1439992	2337.05	956.552	0.552836	2.33296	0.42864	0.995429	2433.47	96.465	0	1067.96	1.06473
540	1140	dicot-2D-20-1-1.6-0.001-0.5-6-0-1.07371059369762-1.5-20-r5-12.rsml.jpg	2696788	17324	1240756	2135.05	932.552	0.555629	2.26668	0.441174	0.995069	2248.68	80.2193	0	1012.13	1.07371
541	1141	dicot-2D-20-1-1.6-0.001-0.5-6-0-1.07412372077815-1.5-20-r1-12.rsml.jpg	2414544	17432	1197248	2153.05	818.552	0.552365	2.61897	0.38183	0.995057	2254.59	82.2509	0	1005.81	1.07412
542	1142	dicot-2D-20-1-1.6-0.001-0.5-6-0-1.07898366493173-1.5-5-r1-12.rsml.jpg	1846800	9692	899964	2301.05	572.552	0.401272	3.62585	0.275797	0.993588	2382.03	89.7114	0	1076.89	1.07898
543	1143	dicot-2D-20-1-1.6-0.001-0.5-6-0-1.08262717991602-1.5-5-r5-12.rsml.jpg	1588368	8216	852040	2225.05	504.552	0.408004	4.01485	0.249075	0.993762	2314.48	85.0924	0	1026.24	1.08263
544	1144	dicot-2D-20-1-1.6-0.001-0.5-6-0-1.0836637387285-1.5-25-r5-12.rsml.jpg	3155176	18164	1527748	2259.05	1060.55	0.59151	2.04516	0.48896	0.995749	2341.44	87.993	0	1045.33	1.08366
545	1145	dicot-2D-20-1-1.6-0.001-0.5-6-0-1.08389212694019-1.5-5-r2-12.rsml.jpg	1972332	10248	990528	2355.05	610.552	0.408541	3.63661	0.274981	0.994039	2439.15	92.914	0	1023.4	1.08389
546	1146	dicot-2D-20-1-1.6-0.001-0.5-6-0-1.08518961572554-1.5-15-r5-12.rsml.jpg	3008228	18920	1419688	2281.05	984.552	0.543437	2.26412	0.441672	0.99543	2367.55	86.0765	0	1013.49	1.08519
547	1147	dicot-2D-20-1-1.6-0.001-0.5-6-0-1.08829674494918-1.5-15-r3-12.rsml.jpg	2766740	18408	1415452	2391.05	858.552	0.541663	2.4587	0.406718	0.995591	2487.58	96.4165	0	1128.4	1.0883
548	1148	dicot-2D-20-1-1.6-0.001-0.5-6-0-1.08989645966794-1.5-5-r3-12.rsml.jpg	2138824	12664	1122208	2301.05	660.552	0.486477	3.23188	0.309418	0.994826	2400.57	97.1309	0	1150.75	1.0899
549	1149	dicot-2D-20-1-1.6-0.001-0.5-6-0-1.09291054117493-1.5-25-r3-12.rsml.jpg	2550460	18908	1437496	2321.05	812.552	0.572351	2.49712	0.400461	0.995736	2421.67	82.693	0	1047.05	1.09291
550	1150	dicot-2D-20-1-1.6-0.001-0.5-6-0-1.0952613332076-1.5-25-r1-12.rsml.jpg	3614952	21176	1767688	2381.05	1142.55	0.612806	2.03087	0.492399	0.996075	2464.64	87.3489	0	1074.87	1.09526
551	1151	dicot-2D-20-1-1.6-0.001-0.5-6-0-1.10222301739268-1.5-5-r3-12.rsml.jpg	2148756	10144	986080	2229.05	704.552	0.445663	3.0168	0.331477	0.994	2310.89	88.413	0	1066.14	1.10222
552	1152	dicot-2D-20-1-1.6-0.001-0.5-6-0-1.10574927455746-1.5-5-r2-12.rsml.jpg	2355360	8920	941744	2159.05	762.552	0.440269	3.33787	0.299592	0.993791	2292.54	102.29	0	948.09	1.10575
553	1153	dicot-2D-20-1-1.6-0.001-0.5-6-0-1.10706458943896-1.5-20-r3-12.rsml.jpg	3719108	22360	1665632	2411.05	1158.55	0.569304	2.03122	0.492315	0.99573	2493.62	92.0684	0	1069.99	1.10706
554	1154	dicot-2D-20-1-1.6-0.001-0.5-6-0-1.10740835841279-1.5-10-r3-12.rsml.jpg	2882048	14712	1263272	2285.05	952.552	0.50709	2.37771	0.420573	0.994859	2370.5	93.5311	0	1025.75	1.10741
555	1155	dicot-2D-20-1-1.6-0.001-0.5-6-0-1.11115128637757-1.5-15-r4-12.rsml.jpg	2952292	22084	1468076	2437.05	920.552	0.533222	2.61515	0.382387	0.995582	2553.78	99.6025	0	1127.54	1.11115
556	1156	dicot-2D-20-1-1.6-0.001-0.5-6-0-1.11452503292821-1.5-15-r5-12.rsml.jpg	2619968	14300	1272100	2231.05	876.552	0.52929	2.48986	0.401629	0.995215	2312.22	89.207	0	1039.36	1.11453
557	1157	dicot-2D-20-1-1.6-0.001-0.5-6-0-1.11904908313882-1.5-20-r2-12.rsml.jpg	3001088	16576	1435664	2343.05	972.552	0.550372	2.28165	0.438279	0.995374	2435.08	84.5329	0	1086.53	1.11905
558	1158	dicot-2D-20-1-1.6-0.001-0.5-6-0-1.12348866176326-1.5-5-r5-12.rsml.jpg	1851956	9520	976772	2259.05	594.552	0.433248	3.46669	0.28846	0.994166	2377.39	79.8245	0	1027.42	1.12349
559	1159	dicot-2D-20-1-1.6-0.001-0.5-6-0-1.12374056330882-1.5-25-r2-12.rsml.jpg	3024436	20464	1408528	2275.05	978.552	0.565086	2.18011	0.458693	0.995374	2361.7	86.0181	0	1030.15	1.12374
560	1160	dicot-2D-20-1-1.6-0.001-0.5-6-0-1.12462017822545-1.5-15-r2-12.rsml.jpg	2590392	16340	1243232	2285.05	830.552	0.517796	2.5376	0.394073	0.99496	2369.35	93.0484	0	1078.92	1.12462
561	1161	dicot-2D-20-1-1.6-0.001-0.5-6-0-1.12750913016498-1.5-10-r1-12.rsml.jpg	3120568	17448	1508628	2411.05	992.552	0.529127	2.7515	0.363438	0.995493	2520.21	98.5802	0	1105.26	1.12751
562	1162	dicot-2D-20-1-1.6-0.001-0.5-6-0-1.12867380031385-1.5-25-r1-12.rsml.jpg	3335920	18880	1464692	2357.05	1062.55	0.534793	2.18766	0.457109	0.99533	2439.97	92.3019	0	1037.19	1.12867
563	1163	dicot-2D-20-1-1.6-0.001-0.5-6-0-1.12980729078408-1.5-15-r1-12.rsml.jpg	3474552	21332	1672044	2439.05	1088.55	0.580365	2.06691	0.483814	0.995757	2521.33	91.8637	0	1109.85	1.12981
564	1164	dicot-2D-20-1-1.6-0.001-0.5-6-0-1.13769044938963-1.5-25-r3-12.rsml.jpg	2362924	21352	1259416	2447.05	698.552	0.477361	3.10454	0.322109	0.995082	2546.21	96.8571	0	1151.49	1.13769
565	1165	dicot-2D-20-1-1.6-0.001-0.5-6-0-1.14414058632683-1.5-25-r4-12.rsml.jpg	3060208	22300	1515196	2455.05	960.552	0.524328	2.44955	0.408238	0.995595	2542.38	94.0599	0	1126.05	1.14414
566	1166	dicot-2D-20-1-1.6-0.001-0.5-6-0-1.1533131907694-1.5-10-r4-12.rsml.jpg	3537468	19128	1548196	2437.05	1104.55	0.535728	2.20332	0.453861	0.995418	2534.42	83.4751	0	1181.84	1.15331
567	1167	dicot-2D-20-1-1.6-0.001-0.5-6-0-1.15591106005013-1.5-20-r1-12.rsml.jpg	3104116	20956	1484604	2389.05	988.552	0.54767	2.40792	0.415296	0.995531	2474.08	93.2903	0	1094.2	1.15591
568	1168	dicot-2D-20-1-1.6-0.001-0.5-6-0-1.15606575212441-1.5-10-r2-12.rsml.jpg	2646980	14980	1233852	2343.05	844.552	0.490208	2.63098	0.380086	0.994796	2425.19	91.7958	0	1081.46	1.15607
569	1169	dicot-2D-20-1-1.6-0.001-0.5-6-0-1.17419891371392-1.5-5-r4-12.rsml.jpg	1854552	11464	1012280	2329.05	580.552	0.439162	3.81194	0.262333	0.994328	2426.91	96.7678	0	1044.74	1.1742
570	1170	dicot-2D-20-1-1.6-0.001-0.5-6-0-1.17659874330275-1.5-20-r4-12.rsml.jpg	3606644	19108	1716416	2303.05	1174.55	0.635298	1.86961	0.534872	0.996019	2385.41	91.97	0	1068.43	1.1766
571	1171	dicot-2D-20-1-1.6-0.001-0.5-6-0-1.17813063890208-1.5-25-r5-12.rsml.jpg	3248128	21272	1589992	2393.05	1014.55	0.575586	2.2301	0.448411	0.995763	2484.85	95.3573	0	1064.13	1.17813
572	1172	dicot-2D-20-1-1.6-0.001-0.5-6-0-1.18321975157596-1.5-20-r5-12.rsml.jpg	3277460	23468	1613152	2585.05	964.552	0.526888	2.47545	0.403967	0.995608	2666.51	91.1174	0	1190.58	1.18322
573	1173	dicot-2D-20-1-1.6-0.001-0.5-6-0-1.1880385393044-1.5-5-r1-12.rsml.jpg	2467140	16656	1237584	2631.05	714.552	0.419167	3.86818	0.258519	0.99458	2712.46	91.0562	0	1250.25	1.18804
574	1174	dicot-2D-20-1-1.6-0.001-0.5-6-0-1.1896723842714-1.5-10-r5-12.rsml.jpg	2840720	19420	1485576	2491.05	862.552	0.527496	2.67479	0.373861	0.99553	2590.61	96.8726	0	1177.35	1.18967
575	1175	dicot-2D-20-1-1.6-0.001-0.5-6-0-1.19145624474622-1.5-15-r3-12.rsml.jpg	3563868	24028	1715744	2501.05	1100.55	0.558334	2.22183	0.450079	0.995785	2595.87	95.9258	0	1121.23	1.19146
576	1176	dicot-2D-20-1-1.6-0.001-0.5-6-0-1.20239988456015-1.5-25-r1-12.rsml.jpg	3832800	25940	1800160	2639.05	1108.55	0.546339	2.28239	0.438137	0.995888	2720.36	89.0732	0	1203.79	1.2024
577	1177	dicot-2D-20-1-1.6-0.001-0.5-6-0-1.20742790140212-1.5-5-r1-12.rsml.jpg	2546860	14780	1216160	2575.05	732.552	0.425862	3.29463	0.303524	0.994531	2656.77	91.3804	0	1276.7	1.20743
578	1178	dicot-2D-20-1-1.6-0.001-0.5-6-0-1.20906285753008-1.5-25-r5-12.rsml.jpg	3767320	25664	1762108	2575.05	1102.55	0.548788	2.33286	0.428658	0.996053	2669.29	95.7191	0	1129.62	1.20906
579	1179	dicot-2D-20-1-1.6-0.001-0.5-6-0-1.20973894011695-1.5-20-r5-12.rsml.jpg	3734816	27600	1962112	2613.05	1104.55	0.591867	2.25095	0.444256	0.996411	2694.09	89.5321	0	1187.7	1.20974
580	1180	dicot-2D-20-1-1.6-0.001-0.5-6-0-1.21202565073036-1.5-10-r5-12.rsml.jpg	3539048	19808	1593792	2511.05	1080.55	0.528783	2.57893	0.387757	0.995525	2670.32	76.0887	0	1130.7	1.21203
581	1181	dicot-2D-20-1-1.6-0.001-0.5-6-0-1.21868571538944-1.5-5-r4-12.rsml.jpg	2993588	14124	1360600	2583.05	840.552	0.45992	2.95762	0.33811	0.995106	2703.08	80.245	0	1210.46	1.21869
582	1182	dicot-2D-20-1-1.6-0.001-0.5-6-0-1.22079784080852-1.5-5-r3-12.rsml.jpg	2249844	13444	1140232	2573.05	652.552	0.408001	3.91109	0.255684	0.994623	2663.78	94.9101	0	1260.9	1.2208
583	1183	dicot-2D-20-1-1.6-0.001-0.5-6-0-1.22878149503376-1.5-5-r2-12.rsml.jpg	1808308	13756	1106688	2521.05	528.552	0.422887	4.0544	0.246646	0.994654	2602.04	90.3083	0	1162.41	1.22878
584	1184	dicot-2D-20-1-1.6-0.001-0.5-6-0-1.2346202180488-1.5-25-r3-12.rsml.jpg	3653412	29336	1957028	2765.05	1012.55	0.551739	2.43139	0.411288	0.996229	2849.34	92.776	0	1221.82	1.23462
585	1185	dicot-2D-20-1-1.6-0.001-0.5-6-0-1.23919873950072-1.5-15-r3-12.rsml.jpg	3316296	21428	1647228	2565.05	972.552	0.539747	2.47436	0.404145	0.995798	2671.19	82.1247	0	1128.36	1.2392
586	1186	dicot-2D-20-1-1.6-0.001-0.5-6-0-1.23952091319952-1.5-20-r2-12.rsml.jpg	3613548	25128	1792364	2589.05	1068.55	0.55824	2.31374	0.4322	0.996048	2670.51	88.8843	0	1146.16	1.23952
587	1187	dicot-2D-20-1-1.6-0.001-0.5-6-0-1.23956341051962-1.5-15-r4-12.rsml.jpg	3755172	22776	1758456	2587.05	1130.55	0.543776	2.2889	0.43689	0.995814	2674.34	86.0548	0	1139.83	1.23956
588	1188	dicot-2D-20-1-1.6-0.001-0.5-6-0-1.24710450365674-1.5-10-r1-12.rsml.jpg	2833568	19936	1537564	2691.05	804.552	0.489943	2.97753	0.335849	0.995619	2773.04	88.4295	0	1314.59	1.2471
589	1189	dicot-2D-20-1-1.6-0.001-0.5-6-0-1.25141421952285-1.5-25-r4-12.rsml.jpg	3775952	22516	1824544	2479.05	1174.55	0.581666	2.15075	0.464953	0.996008	2569.78	84.9994	0	1126.51	1.25141
590	1190	dicot-2D-20-1-1.6-0.001-0.5-6-0-1.25529563545715-1.5-10-r4-12.rsml.jpg	3722816	24324	1839532	2797.05	1044.55	0.509232	2.61591	0.382277	0.995875	2887.99	94.7669	0	1246.03	1.2553
591	1191	dicot-2D-20-1-1.6-0.001-0.5-6-0-1.26745505263098-1.5-10-r3-12.rsml.jpg	3370064	22992	1856796	2711.05	960.552	0.560409	2.44457	0.40907	0.996122	2792.48	88.933	0	1253.67	1.26746
592	1192	dicot-2D-20-1-1.6-0.001-0.5-6-0-1.26805899185129-1.5-20-r3-12.rsml.jpg	3368608	27072	1697544	2725.05	980.552	0.501714	2.75629	0.362807	0.995697	2817.84	84.7467	0	1251.26	1.26806
593	1193	dicot-2D-20-1-1.6-0.001-0.5-6-0-1.27075886633247-1.5-20-r1-12.rsml.jpg	4004772	23348	1933948	2579.05	1178.55	0.583947	2.15757	0.463484	0.996172	2712.29	101.269	0	1137.06	1.27076
594	1194	dicot-2D-20-1-1.6-0.001-0.5-6-0-1.27366245810408-1.5-10-r2-12.rsml.jpg	3717996	23256	1806388	2743.05	1062.55	0.521127	2.37042	0.421866	0.995785	2828.2	93.1214	0	1318.72	1.27366
595	1195	dicot-2D-20-1-1.6-0.001-0.5-6-0-1.27783674839884-1.5-15-r5-12.rsml.jpg	3733148	25484	1780420	2771.05	1052.55	0.505753	2.4581	0.406819	0.995768	2867.32	95.9253	0	1328.45	1.27784
596	1196	dicot-2D-20-1-1.6-0.001-0.5-6-0-1.28030145473313-1.5-5-r5-12.rsml.jpg	2555684	14848	1307100	2567.05	748.552	0.45741	3.45103	0.289769	0.994967	2663.19	96.1216	0	1188.66	1.2803
597	1197	dicot-2D-20-1-1.6-0.001-0.5-6-0-1.28101989950519-1.5-25-r2-12.rsml.jpg	3370224	26220	1937052	2863.05	922.552	0.532998	2.7832	0.359299	0.996155	2953.93	94.6992	0	1306.67	1.28102
598	1198	dicot-2D-20-1-1.6-0.001-0.5-6-0-1.28558897948824-1.5-20-r4-12.rsml.jpg	3803512	24444	1795272	2619.05	1126.55	0.542959	2.26672	0.441166	0.995818	2706.68	85.9747	0	1193.93	1.28559
599	1199	dicot-2D-20-1-1.6-0.001-0.5-6-0-1.29126147860661-1.5-15-r1-12.rsml.jpg	3279848	25532	1600064	2637.05	952.552	0.507495	2.66555	0.375156	0.99551	2736.77	96.7147	0	1236.87	1.29126
600	1200	dicot-2D-20-1-1.6-0.001-0.5-6-0-1.29572502791416-1.5-15-r2-12.rsml.jpg	3338784	26180	1769224	2745.05	962.552	0.514653	2.64413	0.378196	0.995918	2840.64	95.819	0	1233.02	1.29573
601	1201	dicot-2D-20-1-1.6-0.001-0.5-6-0-1.30010723771993-1.5-15-r4-12.rsml.jpg	4055100	28244	2071156	2801.05	1138.55	0.555762	2.31543	0.431886	0.996359	2899.93	96.3751	0	1254.81	1.30011
602	1202	dicot-2D-20-1-1.6-0.001-0.5-6-0-1.30377663227264-1.5-10-r2-12.rsml.jpg	3437668	21564	1872148	2737.05	976.552	0.549628	2.64801	0.377642	0.996066	2819.37	88.2114	0	1267.72	1.30378
603	1203	dicot-2D-20-1-1.6-0.001-0.5-6-0-1.30537617031951-1.5-15-r5-12.rsml.jpg	4099540	28320	1992224	2681.05	1204.55	0.56815	2.21879	0.450697	0.996185	2772.24	94.925	0	1216.91	1.30538
604	1204	dicot-2D-20-1-1.6-0.001-0.5-6-0-1.30998053818475-1.5-10-r3-12.rsml.jpg	3899948	22076	1848492	2743.05	1124.55	0.515401	2.50413	0.39934	0.995869	2828.09	86.9191	0	1233.51	1.30998
605	1205	dicot-2D-20-1-1.6-0.001-0.5-6-0-1.31269657763187-1.5-20-r2-12.rsml.jpg	3520760	29096	1876348	2821.05	960.552	0.524781	2.65416	0.376767	0.996007	2902.12	90.5133	0	1299.42	1.3127
606	1206	dicot-2D-20-1-1.6-0.001-0.5-6-0-1.31415378658567-1.5-20-r3-12.rsml.jpg	3749452	25092	1859712	2829.05	1038.55	0.508717	2.72428	0.36707	0.99585	2950.63	80.4802	0	1291.9	1.31415
607	1207	dicot-2D-20-1-1.6-0.001-0.5-6-0-1.32557167841587-1.5-25-r5-12.rsml.jpg	4604824	32040	2362684	3003.05	1224.55	0.56113	2.3071	0.433444	0.996441	3084.15	90.5573	0	1397.11	1.32557
608	1208	dicot-2D-20-1-1.6-0.001-0.5-6-0-1.32709138651844-1.5-25-r4-12.rsml.jpg	3869876	29196	1955304	2703.05	1126.55	0.561698	2.32173	0.430714	0.996122	2785.72	87.984	0	1201.47	1.32709
609	1209	dicot-2D-20-1-1.6-0.001-0.5-6-0-1.33142226275522-1.5-25-r3-12.rsml.jpg	4265404	31404	2178116	2797.05	1212.55	0.584764	2.17065	0.460691	0.996333	2879.41	88.2088	0	1312.38	1.33142
610	1210	dicot-2D-20-1-1.6-0.001-0.5-6-0-1.33345763704274-1.5-20-r1-12.rsml.jpg	4931548	30508	2387504	2999.05	1312.55	0.546003	2.27504	0.439553	0.996437	3082.74	87.5831	0	1287.66	1.33346
611	1211	dicot-2D-20-1-1.6-0.001-0.5-6-0-1.33942725292873-1.5-20-r5-12.rsml.jpg	3429340	25812	1784596	2871.05	930.552	0.487945	2.97023	0.336674	0.995715	2959.18	86.0082	0	1333.7	1.33943
612	1212	dicot-2D-20-1-1.6-0.001-0.5-6-0-1.34051322145388-1.5-5-r3-12.rsml.jpg	3171204	16628	1485940	2979.05	842.552	0.392981	3.8082	0.262591	0.994863	3073.71	84.5862	0	1417.61	1.34051
613	1213	dicot-2D-20-1-1.6-0.001-0.5-6-0-1.34284064467065-1.5-15-r1-12.rsml.jpg	3968340	27064	2110952	2927.05	1072.55	0.545433	2.41781	0.413597	0.99625	3013.62	86.4996	0	1368.81	1.34284
614	1214	dicot-2D-20-1-1.6-0.001-0.5-6-0-1.34487996567041-1.5-10-r4-12.rsml.jpg	3449420	21256	1728676	2749.05	986.552	0.498088	2.82616	0.353837	0.995719	2830.44	91.0122	0	1231.57	1.34488
615	1215	dicot-2D-20-1-1.6-0.001-0.5-6-0-1.34540695017204-1.5-5-r1-12.rsml.jpg	2934356	18172	1588272	2847.05	776.552	0.461094	3.39654	0.294417	0.995586	2951.04	82.8365	0	1299.72	1.34541
616	1216	dicot-2D-20-1-1.6-0.001-0.5-6-0-1.35733431191184-1.5-25-r2-12.rsml.jpg	3561308	28908	2046472	2909.05	970.552	0.538471	2.64409	0.378202	0.99637	2998.08	85.7918	0	1293.56	1.35733
617	1217	dicot-2D-20-1-1.6-0.001-0.5-6-0-1.35793346504215-1.5-15-r3-12.rsml.jpg	3980476	26880	2091452	2971.05	1068.55	0.526456	2.67799	0.373415	0.996156	3073.16	83.2727	0	1329.15	1.35793
618	1218	dicot-2D-20-1-1.6-0.001-0.5-6-0-1.36027870199177-1.5-5-r4-12.rsml.jpg	2856432	19808	1746832	2971.05	752.552	0.468051	3.44788	0.290033	0.995964	3052.51	91.0512	0	1388.47	1.36028
619	1219	dicot-2D-20-1-1.6-0.001-0.5-6-0-1.36790861261543-1.5-5-r2-12.rsml.jpg	2529628	14664	1276392	2765.05	704.552	0.398116	3.86171	0.258953	0.994814	2859.55	95.579	0	1224.13	1.36791
620	1220	dicot-2D-20-1-1.6-0.001-0.5-6-0-1.37013914608397-1.5-20-r4-12.rsml.jpg	4887320	32268	2446092	2971.05	1328.55	0.572259	2.17942	0.458837	0.996523	3057.3	86.6247	0	1329	1.37014
621	1221	dicot-2D-20-1-1.6-0.001-0.5-6-0-1.3707642636029-1.5-10-r1-12.rsml.jpg	4387572	26820	2164468	3035.05	1148.55	0.509141	2.54051	0.393622	0.996146	3127.16	94.8428	0	1393.02	1.37076
622	1222	dicot-2D-20-1-1.6-0.001-0.5-6-0-1.38192087505013-1.5-10-r5-12.rsml.jpg	3430324	22956	1829260	2935.05	916.552	0.485391	3.03767	0.3292	0.995784	3020.14	87.0012	0	1383.91	1.38192
623	1223	dicot-2D-20-1-1.6-0.001-0.5-6-0-1.38668683234137-1.5-5-r5-12.rsml.jpg	3233984	21196	1896920	3033.05	852.552	0.48484	3.16705	0.315751	0.995928	3139.59	82.6803	0	1464.58	1.38669
624	1224	dicot-2D-20-1-1.6-0.001-0.5-6-0-1.38706747100223-1.5-25-r1-12.rsml.jpg	4343072	33752	2120848	2859.05	1212.55	0.547087	2.29864	0.43504	0.996171	2940.39	90.9354	0	1339.99	1.38707
625	1225	dicot-2D-20-1-1.6-0.001-0.5-6-0-1.38808707897551-1.5-15-r2-12.rsml.jpg	4225864	30536	2235056	3023.05	1118.55	0.526369	2.60465	0.383929	0.996298	3127.42	97.0159	0	1360.08	1.38809
626	1226	dicot-2D-20-1-1.6-0.001-0.5-6-0-1.40180854033679-1.5-10-r3-12.rsml.jpg	4391948	26556	2477848	3163.05	1112.55	0.54449	2.60886	0.38331	0.996611	3249.33	93.2816	0	1412.74	1.40181
627	1227	dicot-2D-20-1-1.6-0.001-0.5-6-0-1.4059173112968-1.5-5-r1-12.rsml.jpg	2879612	18468	1621108	2941.05	752.552	0.439645	3.5869	0.278792	0.995455	3026.89	86.7425	0	1356.48	1.40592
628	1228	dicot-2D-20-1-1.6-0.001-0.5-6-0-1.40794989040587-1.5-5-r3-12.rsml.jpg	3060688	21756	1686744	3099.05	784.552	0.413446	3.70912	0.269606	0.995381	3192.13	94.9962	0	1401.58	1.40795
629	1229	dicot-2D-20-1-1.6-0.001-0.5-6-0-1.40807546111755-1.5-20-r1-12.rsml.jpg	4332424	32300	2320960	3073.05	1152.55	0.537699	2.58588	0.386716	0.996405	3154.18	89.3824	0	1457.02	1.40808
630	1230	dicot-2D-20-1-1.6-0.001-0.5-6-0-1.41587541920599-1.5-25-r3-12.rsml.jpg	4663684	35464	2362492	3133.05	1178.55	0.520519	2.71474	0.368359	0.996382	3236.15	83.2922	0	1387.92	1.41588
631	1231	dicot-2D-20-1-1.6-0.001-0.5-6-0-1.43054142093752-1.5-5-r2-12.rsml.jpg	2808504	16760	1711684	2893.05	746.552	0.4753	3.36164	0.297474	0.995734	2991.17	83.8586	0	1343.06	1.43054
632	1232	dicot-2D-20-1-1.6-0.001-0.5-6-0-1.43064194540493-1.5-20-r5-12.rsml.jpg	4787240	36276	2418680	3213.05	1218.55	0.514562	2.54687	0.392639	0.996379	3295.77	88.1221	0	1498.9	1.43064
633	1233	dicot-2D-20-1-1.6-0.001-0.5-6-0-1.43855802037287-1.5-25-r1-12.rsml.jpg	4798620	33296	2342276	2995.05	1286.55	0.553395	2.22865	0.448702	0.996366	3076.99	91.4526	0	1386.44	1.43856
634	1234	dicot-2D-20-1-1.6-0.001-0.5-6-0-1.44193685059436-1.5-15-r2-12.rsml.jpg	4152096	30524	2302584	3163.05	1042.55	0.524583	2.7888	0.358577	0.996376	3248.35	92.9646	0	1475.6	1.44194
635	1235	dicot-2D-20-1-1.6-0.001-0.5-6-0-1.44469170393422-1.5-10-r4-12.rsml.jpg	4514016	24788	2252276	2927.05	1220.55	0.548529	2.34429	0.426569	0.996358	3016.33	85.7412	0	1285.18	1.44469
636	1236	dicot-2D-20-1-1.6-0.001-0.5-6-0-1.44615589692257-1.5-5-r5-12.rsml.jpg	2877012	19528	1719400	2963.05	742.552	0.467995	3.3274	0.300535	0.995961	3058.36	95.554	0	1348.45	1.44616
637	1237	dicot-2D-20-1-1.6-0.001-0.5-6-0-1.45926203876734-1.5-15-r4-12.rsml.jpg	4129456	28636	2114708	3097.05	1062.55	0.497272	2.67329	0.37407	0.996056	3180.74	92.3785	0	1431.38	1.45926
638	1238	dicot-2D-20-1-1.6-0.001-0.5-6-0-1.45996734977234-1.5-20-r3-12.rsml.jpg	4265536	33172	2263696	2979.05	1156.55	0.546928	2.49295	0.401132	0.996377	3081.81	96.8206	0	1323.77	1.45997
639	1239	dicot-2D-20-1-1.6-0.001-0.5-6-0-1.46145972851664-1.5-20-r4-12.rsml.jpg	4949612	33616	2399692	3055.05	1318.55	0.538049	2.52465	0.396094	0.996401	3161.92	82.6592	0	1385.55	1.46146
640	1240	dicot-2D-20-1-1.6-0.001-0.5-6-0-1.46415702465456-1.5-5-r4-12.rsml.jpg	3341024	19132	1833468	3085.05	840.552	0.452411	3.44525	0.290255	0.99571	3170.04	92.8931	0	1496.68	1.46416
641	1241	dicot-2D-20-1-1.6-0.001-0.5-6-0-1.4644272187259-1.5-15-r3-12.rsml.jpg	4156568	27812	2223808	3167.05	1038.55	0.505041	2.87354	0.348002	0.996235	3248.14	90.5292	0	1465.43	1.46443
642	1242	dicot-2D-20-1-1.6-0.001-0.5-6-0-1.46754057870712-1.5-10-r1-12.rsml.jpg	4393896	25936	2282968	2965.05	1190.55	0.548881	2.44075	0.40971	0.996364	3077.05	98.1459	0	1323.16	1.46754
643	1243	dicot-2D-20-1-1.6-0.001-0.5-6-0-1.46815270564985-1.5-20-r2-12.rsml.jpg	4448056	34748	2530500	3199.05	1122.55	0.538643	2.67247	0.374186	0.996714	3280.7	91.1877	0	1458.64	1.46815
644	1244	dicot-2D-20-1-1.6-0.001-0.5-6-0-1.46979728646111-1.5-25-r4-12.rsml.jpg	4157176	36048	2320816	3109.05	1062.55	0.539068	2.62349	0.381171	0.996448	3194.01	87.1286	0	1438.03	1.4698
645	1245	dicot-2D-20-1-1.6-0.001-0.5-6-0-1.47039846698754-1.5-25-r5-12.rsml.jpg	4945232	36812	2530388	3259.05	1238.55	0.523277	2.50336	0.399463	0.996485	3340.32	89.2109	0	1522.33	1.4704
646	1246	dicot-2D-20-1-1.6-0.001-0.5-6-0-1.47123053893447-1.5-10-r2-12.rsml.jpg	3840688	25404	2158996	3053.05	988.552	0.52307	2.87011	0.348418	0.996316	3140.12	93.5786	0	1422.71	1.47123
647	1247	dicot-2D-20-1-1.6-0.001-0.5-6-0-1.47443605042063-1.5-15-r5-12.rsml.jpg	5146800	35036	2555448	3275.05	1294.55	0.519998	2.4719	0.404547	0.996453	3366.06	85.57	0	1490.17	1.47444
648	1248	dicot-2D-20-1-1.6-0.001-0.5-6-0-1.48745179947-1.5-25-r2-12.rsml.jpg	3791440	31268	1939748	3043.05	990.552	0.471893	2.99682	0.333687	0.995858	3125.02	88.5331	0	1382.91	1.48745
649	1249	dicot-2D-20-1-1.6-0.001-0.5-6-0-1.49360151248984-1.5-15-r1-12.rsml.jpg	4018624	30852	2249452	3285.05	990.552	0.485537	3.00493	0.332786	0.996365	3367.43	88.3323	0	1545.08	1.4936
650	1250	dicot-2D-20-1-1.6-0.001-0.5-6-0-1.49361001600046-1.5-10-r5-12.rsml.jpg	5032892	29132	2487608	3129.05	1286.55	0.537603	2.40802	0.415279	0.996492	3210.3	90.7853	0	1368.93	1.49361
651	1251	dicot-2D-20-1-1.6-0.001-0.5-6-0-1.50990093520377-1.5-25-r4-12.rsml.jpg	4470148	35884	2356708	3207.05	1140.55	0.512156	2.69015	0.371727	0.996319	3316.78	97.5536	0	1449.05	1.5099
652	1252	dicot-2D-20-1-1.6-0.001-0.5-6-0-1.52516943116207-1.5-10-r3-12.rsml.jpg	4890732	36616	2619448	3347.05	1196.55	0.524757	2.63922	0.378899	0.996577	3439.42	94.6696	0	1512.17	1.52517
653	1253	dicot-2D-20-1-1.6-0.001-0.5-6-0-1.52523598803673-1.5-15-r3-12.rsml.jpg	4509456	35852	2465516	3251.05	1138.55	0.525118	2.77949	0.359779	0.996444	3372.33	98.8702	0	1522.13	1.52524
654	1254	dicot-2D-20-1-1.6-0.001-0.5-6-0-1.52555121132173-1.5-10-r2-12.rsml.jpg	4317600	27880	2439580	3293.05	1050.55	0.51778	2.78885	0.358571	0.996617	3374.81	91.2564	0	1497.85	1.52555
655	1255	dicot-2D-20-1-1.6-0.001-0.5-6-0-1.53100303665269-1.5-15-r4-12.rsml.jpg	4568896	35960	2492888	3383.05	1090.55	0.500068	2.81306	0.355485	0.996467	3468.99	86.9264	0	1539.64	1.531
656	1256	dicot-2D-20-1-1.6-0.001-0.5-6-0-1.53672661148012-1.5-10-r5-12.rsml.jpg	5525736	36740	2820096	3319.05	1356.55	0.554188	2.4061	0.41561	0.99674	3400.04	89.7304	0	1539.5	1.53673
657	1257	dicot-2D-20-1-1.6-0.001-0.5-6-0-1.54673823923804-1.5-20-r1-12.rsml.jpg	5590444	29748	2777132	3269.05	1394.55	0.55522	2.29163	0.436371	0.99675	3350.4	89.1107	0	1530.58	1.54674
658	1258	dicot-2D-20-1-1.6-0.001-0.5-6-0-1.54864385107066-1.5-25-r5-12.rsml.jpg	5616008	40536	3267352	3433.05	1376.55	0.588203	2.35905	0.423899	0.997103	3514.74	91.1738	0	1569.94	1.54864
659	1259	dicot-2D-20-1-1.6-0.001-0.5-6-0-1.55012102595065-1.5-15-r2-12.rsml.jpg	4936396	31728	2403200	3227.05	1240.55	0.504409	2.52678	0.395761	0.996295	3310.32	92.1467	0	1439.19	1.55012
660	1260	dicot-2D-20-1-1.6-0.001-0.5-6-0-1.55073429043405-1.5-20-r4-12.rsml.jpg	4551892	33032	2365900	3169.05	1136.55	0.519695	2.61312	0.382685	0.996376	3255.43	93.3106	0	1445.56	1.55073
661	1261	dicot-2D-20-1-1.6-0.001-0.5-6-0-1.55359881827608-1.5-20-r3-12.rsml.jpg	5036128	36952	2487532	3285.05	1246.55	0.507368	2.65996	0.375945	0.996491	3366.73	91.1914	0	1519.92	1.5536
662	1262	dicot-2D-20-1-1.6-0.001-0.5-6-0-1.55397228111979-1.5-15-r5-12.rsml.jpg	5407280	41376	2801280	3261.05	1362.55	0.56026	2.42183	0.41291	0.996805	3359.66	95.8769	0	1473.76	1.55397
663	1263	dicot-2D-20-1-1.6-0.001-0.5-6-0-1.56000068008434-1.5-15-r1-12.rsml.jpg	5064984	35536	2477180	3339.05	1246.55	0.492214	2.60522	0.383844	0.996435	3421.46	88.3252	0	1577.17	1.56
664	1264	dicot-2D-20-1-1.6-0.001-0.5-6-0-1.56102397670038-1.5-20-r5-12.rsml.jpg	5385276	40800	2646100	3277.05	1346.55	0.524716	2.34397	0.426627	0.996557	3371.37	95.1052	0	1499.02	1.56102
665	1265	dicot-2D-20-1-1.6-0.001-0.5-6-0-1.56167243323289-1.5-25-r3-12.rsml.jpg	4987772	37924	2517120	3277.05	1234.55	0.518365	2.50702	0.39888	0.996472	3361.53	92.6258	0	1502.04	1.56167
666	1266	dicot-2D-20-1-1.6-0.001-0.5-6-0-1.56884667638224-1.5-25-r1-12.rsml.jpg	5580112	34108	2717484	3373.05	1352.55	0.515232	2.42254	0.41279	0.996724	3475.5	83.6234	0	1551.74	1.56885
667	1267	dicot-2D-20-1-1.6-0.001-0.5-6-0-1.57322390086483-1.5-5-r4-12.rsml.jpg	4122008	25280	2338380	3469.05	954.552	0.45567	3.3814	0.295735	0.996236	3551.14	91.4523	0	1614.28	1.57322
668	1268	dicot-2D-20-1-1.6-0.001-0.5-6-0-1.57663499547634-1.5-25-r2-12.rsml.jpg	4938868	36660	2633076	3265.05	1218.55	0.544823	2.48801	0.401927	0.996717	3357.36	94.7155	0	1458.61	1.57663
669	1269	dicot-2D-20-1-1.6-0.001-0.5-6-0-1.5773087724112-1.5-20-r2-12.rsml.jpg	4176852	38268	2429564	3403.05	982.552	0.494546	3.09162	0.323456	0.996453	3484.92	88.6846	0	1586.64	1.57731
670	1270	dicot-2D-20-1-1.6-0.001-0.5-6-0-1.57832855074666-1.5-5-r5-12.rsml.jpg	3881864	22684	2111164	3353.05	934.552	0.438227	3.48153	0.28723	0.995955	3434.17	89.4327	0	1487.81	1.57833
671	1271	dicot-2D-20-1-1.6-0.001-0.5-6-0-1.58392156218179-1.5-5-r1-12.rsml.jpg	3391392	21872	2191336	3517.05	776.552	0.431022	3.99256	0.250466	0.996179	3608.27	94.3232	0	1536.99	1.58392
672	1272	dicot-2D-20-1-1.6-0.001-0.5-6-0-1.59249842215795-1.5-10-r1-12.rsml.jpg	4159372	25704	2366848	3341.05	998.552	0.495654	3.04139	0.328797	0.996512	3423.29	91.5735	0	1503.4	1.5925
673	1273	dicot-2D-20-1-1.6-0.001-0.5-6-0-1.59443222258706-1.5-10-r4-12.rsml.jpg	5677936	33512	2706704	3395.05	1372.55	0.499908	2.62018	0.381653	0.99653	3486.47	94.4416	0	1455.03	1.59443
674	1274	dicot-2D-20-1-1.6-0.001-0.5-6-0-1.59660760455299-1.5-5-r3-12.rsml.jpg	3892924	23044	2208556	3437.05	920.552	0.447262	3.4578	0.289201	0.996072	3530.26	94.7771	0	1696.97	1.59661
675	1275	dicot-2D-20-1-1.6-0.001-0.5-6-0-1.59871239850763-1.5-5-r2-12.rsml.jpg	4119520	24408	2092072	3345.05	1000.55	0.432957	3.68527	0.27135	0.99593	3469.55	99.0877	0	1527.16	1.59871
676	1276	dicot-2D-20-1-1.6-0.001-0.5-6-0-1.60796405347064-1.5-15-r5-12.rsml.jpg	4959408	36096	2508592	3291.05	1224.55	0.513089	2.51298	0.397934	0.996449	3375.25	87.4869	0	1575.24	1.60796
677	1277	dicot-2D-20-1-1.6-0.001-0.5-6-0-1.61152777755633-1.5-15-r2-12.rsml.jpg	4540968	37560	2562584	3403.05	1066.55	0.509338	2.90104	0.344704	0.996681	3484.05	89.704	0	1560.09	1.61153
678	1278	dicot-2D-20-1-1.6-0.001-0.5-6-0-1.61287592537701-1.5-5-r1-12.rsml.jpg	3793604	23032	2103724	3407.05	876.552	0.43745	3.69867	0.270367	0.996016	3495.57	93.7726	0	1520.84	1.61288
679	1279	dicot-2D-20-1-1.6-0.001-0.5-6-0-1.61704992717132-1.5-15-r4-12.rsml.jpg	5882080	39116	3081800	3585.05	1358.55	0.523263	2.55768	0.390979	0.996831	3666.75	91.1564	0	1622.27	1.61705
680	1280	dicot-2D-20-1-1.6-0.001-0.5-6-0-1.63300955034792-1.5-15-r3-12.rsml.jpg	5528236	43204	2740240	3549.05	1282.55	0.483289	2.87768	0.347502	0.996497	3665.65	97.9975	0	1601.12	1.63301
681	1281	dicot-2D-20-1-1.6-0.001-0.5-6-0-1.63790914139245-1.5-20-r4-12.rsml.jpg	5406616	41796	2939116	3563.05	1242.55	0.517127	2.73378	0.365794	0.996789	3646.04	91.9175	0	1606.59	1.63791
682	1282	dicot-2D-20-1-1.6-0.001-0.5-6-0-1.64649043581448-1.5-10-r2-12.rsml.jpg	4410284	32076	2648812	3687.05	994.552	0.458099	3.43779	0.290885	0.996567	3786.91	95.7287	0	1704.45	1.64649
683	1283	dicot-2D-20-1-1.6-0.001-0.5-6-0-1.64799569605384-1.5-10-r1-12.rsml.jpg	5800704	35184	2862092	3717.05	1318.55	0.460768	3.1614	0.316315	0.996507	3827.22	82.9158	0	1651.03	1.648
684	1284	dicot-2D-20-1-1.6-0.001-0.5-6-0-1.65167134697549-1.5-25-r3-12.rsml.jpg	6062424	44980	3237408	3499.05	1440.55	0.566973	2.30279	0.434257	0.997003	3599.69	84.0043	0	1574.2	1.65167
685	1285	dicot-2D-20-1-1.6-0.001-0.5-6-0-1.66230520920362-1.5-20-r3-12.rsml.jpg	4975784	41264	2758252	3449.05	1154.55	0.52709	2.76371	0.361832	0.996754	3542.72	94.8577	0	1557.98	1.66231
686	1286	dicot-2D-20-1-1.6-0.001-0.5-6-0-1.66397755807266-1.5-5-r2-12.rsml.jpg	4923680	27888	2644252	3737.05	1082.55	0.44372	3.57541	0.279688	0.996392	3832.58	85.0005	0	1688.16	1.66398
687	1287	dicot-2D-20-1-1.6-0.001-0.5-6-0-1.66640837013256-1.5-5-r5-12.rsml.jpg	3919304	29296	2363500	3629.05	890.552	0.427531	3.88799	0.257202	0.996275	3715.49	86.8835	0	1663.73	1.66641
688	1288	dicot-2D-20-1-1.6-0.001-0.5-6-0-1.66652149599977-1.5-15-r1-12.rsml.jpg	5559804	35820	2791716	3379.05	1324.55	0.535695	2.45582	0.407195	0.996698	3483.97	96.7252	0	1510.76	1.66652
689	1289	dicot-2D-20-1-1.6-0.001-0.5-6-0-1.67030605671462-1.5-20-r2-12.rsml.jpg	5215016	41968	2960400	3637.05	1168.55	0.505756	2.80689	0.356266	0.99695	3723.7	86.8287	0	1605.25	1.67031
690	1290	dicot-2D-20-1-1.6-0.001-0.5-6-0-1.67221617221367-1.5-10-r5-12.rsml.jpg	5156096	33544	2693776	3519.05	1184.55	0.495443	2.71847	0.367853	0.996557	3602.49	87.8683	0	1651.36	1.67222
691	1291	dicot-2D-20-1-1.6-0.001-0.5-6-0-1.67966637946665-1.5-25-r2-12.rsml.jpg	6472744	49240	3415548	3749.05	1456.55	0.529978	2.45999	0.406505	0.997044	3833.01	92.2727	0	1699.32	1.67967
692	1292	dicot-2D-20-1-1.6-0.001-0.5-6-0-1.68115679223556-1.5-25-r1-12.rsml.jpg	5626076	44804	3018844	3635.05	1294.55	0.505377	2.7342	0.365738	0.996742	3716.52	90.9559	0	1600.96	1.68116
693	1293	dicot-2D-20-1-1.6-0.001-0.5-6-0-1.69018785862718-1.5-20-r1-12.rsml.jpg	4920252	39528	2779460	3527.05	1132.55	0.506326	2.86761	0.348722	0.996699	3612.1	87.2707	0	1612.04	1.69019
694	1294	dicot-2D-20-1-1.6-0.001-0.5-6-0-1.69190867906436-1.5-25-r5-12.rsml.jpg	5962564	45124	3155764	3637.05	1372.55	0.525088	2.56025	0.390587	0.996879	3722.65	92.8639	0	1640.38	1.69191
695	1295	dicot-2D-20-1-1.6-0.001-0.5-6-0-1.69497840192635-1.5-20-r5-12.rsml.jpg	6592940	47240	3452984	3789.05	1452.55	0.525956	2.55587	0.391256	0.997087	3870.21	90.5922	0	1688.9	1.69498
696	1296	dicot-2D-20-1-1.6-0.001-0.5-6-0-1.69664835841395-1.5-5-r4-12.rsml.jpg	4207836	29104	2480692	3709.05	918.552	0.439615	3.61753	0.276431	0.996362	3792.44	87.9449	0	1711.48	1.69665
697	1297	dicot-2D-20-1-1.6-0.001-0.5-6-0-1.69722389590461-1.5-10-r4-12.rsml.jpg	5181876	34848	2880064	3569.05	1192.55	0.509858	2.77382	0.360513	0.996747	3650.08	90.3767	0	1671.78	1.69722
698	1298	dicot-2D-20-1-1.6-0.001-0.5-6-0-1.69779332112521-1.5-25-r4-12.rsml.jpg	5710324	49760	3210656	3777.05	1272.55	0.509842	2.79212	0.358151	0.996929	3862.01	87.388	0	1768.87	1.69779
699	1299	dicot-2D-20-1-1.6-0.001-0.5-6-0-1.69899256213102-1.5-5-r3-12.rsml.jpg	4836208	34236	2866108	3805.05	1054.55	0.473321	3.21685	0.310863	0.996721	3892.34	86.7304	0	1724.28	1.69899
700	1300	dicot-2D-20-1-1.6-0.001-0.5-6-0-1.69926613033749-1.5-10-r3-12.rsml.jpg	5090040	39640	2999256	3709.05	1136.55	0.498908	2.95195	0.338759	0.996807	3790.47	90.907	0	1690.22	1.69927
701	1451	dicot-2D-25-1-1.6-0.001-0.5-4-0-1.00176146358717-1.5-15-r1-12.rsml.jpg	3631824	28264	1783272	2671.05	1054.55	0.525702	2.47612	0.403858	0.995836	2752.7	88.7094	0	1163.91	1.00176
702	1452	dicot-2D-25-1-1.6-0.001-0.5-4-0-1.00385204732884-1.5-15-r4-12.rsml.jpg	4955876	31672	2294648	2711.05	1452.55	0.601971	1.95143	0.512445	0.996369	2832.96	80.2451	0	1222.36	1.00385
703	1453	dicot-2D-25-1-1.6-0.001-0.5-4-0-1.01564028386492-1.5-10-r3-12.rsml.jpg	3767148	26152	1807716	2817.05	1050.55	0.496896	2.6321	0.379925	0.995753	2904.49	86.1702	0	1206.77	1.01564
704	1454	dicot-2D-25-1-1.6-0.001-0.5-4-0-1.01622572832275-1.5-5-r4-12.rsml.jpg	3298512	19616	1539376	2711.05	930.552	0.460953	3.28383	0.304523	0.995278	2838.92	79.5688	0	1221	1.01623
705	1455	dicot-2D-25-1-1.6-0.001-0.5-4-0-1.0195339594502-1.5-20-r1-12.rsml.jpg	3982284	29388	1834552	2689.05	1122.55	0.530335	2.33265	0.428696	0.995908	2774.06	86.9004	0	1230.15	1.01953
706	1456	dicot-2D-25-1-1.6-0.001-0.5-4-0-1.02235252787359-1.5-20-r3-12.rsml.jpg	4131400	34416	2223364	2869.05	1118.55	0.564663	2.32694	0.429748	0.996576	2955.61	86.4696	0	1240.03	1.02235
707	1457	dicot-2D-25-1-1.6-0.001-0.5-4-0-1.02397364457138-1.5-20-r5-12.rsml.jpg	4150680	31860	2047016	2657.05	1224.55	0.59144	2.11839	0.472056	0.996255	2742.44	86.739	0	1223.9	1.02397
708	1458	dicot-2D-25-1-1.6-0.001-0.5-4-0-1.02526048233267-1.5-5-r1-12.rsml.jpg	2952916	21608	1600808	2719.05	842.552	0.495264	3.07991	0.324685	0.995558	2842.21	80.1135	0	1266.83	1.02526
709	1459	dicot-2D-25-1-1.6-0.001-0.5-4-0-1.02859847713262-1.5-10-r2-12.rsml.jpg	3883496	28580	1819704	2695.05	1116.55	0.522509	2.41584	0.413935	0.995845	2778.51	92.434	0	1192	1.0286
710	1460	dicot-2D-25-1-1.6-0.001-0.5-4-0-1.03697907214519-1.5-20-r2-12.rsml.jpg	4762472	34056	2272480	2873.05	1338.55	0.557579	2.21226	0.452027	0.996349	2954.36	90.8921	0	1326.29	1.03698
711	1461	dicot-2D-25-1-1.6-0.001-0.5-4-0-1.04519489700906-1.5-10-r1-12.rsml.jpg	3601632	28264	1885584	2749.05	1000.55	0.541971	2.6443	0.378172	0.996134	2836.64	86.0784	0	1231.82	1.04519
712	1462	dicot-2D-25-1-1.6-0.001-0.5-4-0-1.05102037175093-1.5-15-r3-12.rsml.jpg	4402720	32348	2197364	2817.05	1252.55	0.552711	2.24987	0.444469	0.996355	2900.01	92.1343	0	1194.27	1.05102
713	1463	dicot-2D-25-1-1.6-0.001-0.5-4-0-1.05515094804578-1.5-15-r2-12.rsml.jpg	3737692	35376	2084612	2803.05	1020.55	0.569669	2.4687	0.405072	0.996385	2886.02	87.8554	0	1261.23	1.05515
714	1464	dicot-2D-25-1-1.6-0.001-0.5-4-0-1.05529216751456-1.5-5-r5-12.rsml.jpg	3158696	20824	1519164	2697.05	890.552	0.471323	3.03973	0.328976	0.995301	2792.89	84.0812	0	1240.36	1.05529
715	1465	dicot-2D-25-1-1.6-0.001-0.5-4-0-1.05904793408699-1.5-25-r2-12.rsml.jpg	4519100	40232	2269128	2853.05	1246.55	0.586163	2.18824	0.456988	0.996452	2936.79	92.498	0	1306.28	1.05905
716	1466	dicot-2D-25-1-1.6-0.001-0.5-4-0-1.05951570507605-1.5-25-r4-12.rsml.jpg	4838212	40144	2339008	2915.05	1332.55	0.557276	2.18795	0.45705	0.99647	2997.29	88.3176	0	1294.96	1.05952
717	1467	dicot-2D-25-1-1.6-0.001-0.5-4-0-1.06893865184393-1.5-25-r3-12.rsml.jpg	4646164	38264	2436980	2927.05	1262.55	0.585711	2.21071	0.452343	0.996655	3011.26	92.6648	0	1285.34	1.06894
718	1468	dicot-2D-25-1-1.6-0.001-0.5-4-0-1.06930785761215-1.5-10-r5-12.rsml.jpg	3895320	30244	2077900	2979.05	1048.55	0.51069	2.71185	0.368751	0.996143	3067.34	86.0368	0	1347.77	1.06931
719	1469	dicot-2D-25-1-1.6-0.001-0.5-4-0-1.07300556635018-1.5-25-r1-12.rsml.jpg	4431124	37984	2254752	2853.05	1252.55	0.580256	2.2042	0.453679	0.996343	2934.39	89.0627	0	1332.91	1.07301
720	1470	dicot-2D-25-1-1.6-0.001-0.5-4-0-1.07683047563769-1.5-5-r3-12.rsml.jpg	3316136	26552	1940460	2987.05	874.552	0.500469	3.18922	0.313556	0.996085	3068.89	88.6183	0	1349.83	1.07683
721	1471	dicot-2D-25-1-1.6-0.001-0.5-4-0-1.08554709719028-1.5-25-r5-12.rsml.jpg	3959376	34044	1994192	2749.05	1144.55	0.541679	2.32607	0.429909	0.99619	2830.97	91.4978	0	1179.89	1.08555
722	1472	dicot-2D-25-1-1.6-0.001-0.5-4-0-1.08797933876049-1.5-10-r4-12.rsml.jpg	3320212	29404	1860956	2923.05	882.552	0.503445	2.90447	0.344297	0.995948	3006.99	92.5541	0	1358.36	1.08798
723	1473	dicot-2D-25-1-1.6-0.001-0.5-4-0-1.09387064054608-1.5-20-r4-12.rsml.jpg	4919120	38224	2416336	2975.05	1322.55	0.571937	2.19693	0.455182	0.996516	3068.08	95.0862	0	1342.86	1.09387
724	1474	dicot-2D-25-1-1.6-0.001-0.5-4-0-1.09633858508896-1.5-5-r2-12.rsml.jpg	2714872	24652	1487732	2999.05	684.552	0.394874	4.21043	0.237506	0.995012	3080.21	90.6697	0	1414.92	1.09634
725	1475	dicot-2D-25-1-1.6-0.001-0.5-4-0-1.09751092311926-1.5-15-r5-12.rsml.jpg	4225384	38796	2365100	3019.05	1118.55	0.562907	2.4877	0.401977	0.996788	3108.97	94.3535	0	1360.64	1.09751
726	1476	dicot-2D-25-1-1.6-0.001-0.5-4-0-1.10198140284047-1.5-15-r2-12.rsml.jpg	3818800	36868	2157640	2987.05	1018.55	0.526409	2.65729	0.376323	0.996334	3069.97	92.0534	0	1330.71	1.10198
727	1477	dicot-2D-25-1-1.6-0.001-0.5-4-0-1.10783018101938-1.5-15-r1-12.rsml.jpg	4795152	31732	2373512	2953.05	1300.55	0.56345	2.29373	0.435972	0.996441	3065.17	81.8223	0	1348.43	1.10783
728	1478	dicot-2D-25-1-1.6-0.001-0.5-4-0-1.1113269720925-1.5-5-r1-12.rsml.jpg	3483624	21508	1830844	3055.05	896.552	0.458	3.16514	0.315942	0.995705	3141.75	93.4671	0	1399.1	1.11133
729	1479	dicot-2D-25-1-1.6-0.001-0.5-4-0-1.11223359585274-1.5-10-r2-12.rsml.jpg	4123820	34136	2255724	3031.05	1092.55	0.533755	2.55504	0.391384	0.996445	3123.18	94.849	0	1337.65	1.11223
730	1480	dicot-2D-25-1-1.6-0.001-0.5-4-0-1.11392435382586-1.5-10-r4-12.rsml.jpg	3641344	26320	1929544	2811.05	1014.55	0.524496	2.74845	0.363842	0.996044	2898.1	86.2806	0	1264.35	1.11392
731	1481	dicot-2D-25-1-1.6-0.001-0.5-4-0-1.11632962559815-1.5-5-r3-12.rsml.jpg	3309348	26352	1931624	3053.05	860.552	0.477334	3.27136	0.305683	0.996083	3134.69	91.2064	0	1380.32	1.11633
732	1482	dicot-2D-25-1-1.6-0.001-0.5-4-0-1.11788925502915-1.5-25-r4-12.rsml.jpg	5031804	42136	2551656	2989.05	1364.55	0.587678	2.14003	0.467282	0.996615	3075.04	86.7189	0	1343.12	1.11789
733	1483	dicot-2D-25-1-1.6-0.001-0.5-4-0-1.11791634550318-1.5-25-r1-12.rsml.jpg	4895644	45516	2584340	3083.05	1286.55	0.567457	2.32484	0.430138	0.996728	3169.12	86.7439	0	1354.25	1.11792
734	1484	dicot-2D-25-1-1.6-0.001-0.5-4-0-1.12071448629722-1.5-15-r4-12.rsml.jpg	4468604	33340	2059840	2973.05	1182.55	0.500738	2.43523	0.41064	0.995993	3059.54	86.5522	0	1319.23	1.12071
735	1485	dicot-2D-25-1-1.6-0.001-0.5-4-0-1.12634059428237-1.5-5-r4-12.rsml.jpg	3058180	21348	1626348	2845.05	842.552	0.465945	3.03339	0.329664	0.99549	2926.3	89.1776	0	1304.71	1.12634
736	1486	dicot-2D-25-1-1.6-0.001-0.5-4-0-1.13258168215398-1.5-20-r1-12.rsml.jpg	4724068	40832	2440204	3143.05	1208.55	0.536927	2.58248	0.387224	0.996566	3246.32	83.2778	0	1397.3	1.13258
737	1487	dicot-2D-25-1-1.6-0.001-0.5-4-0-1.14484590401407-1.5-20-r5-12.rsml.jpg	4535844	33432	2391860	2887.05	1232.55	0.597593	2.22934	0.448562	0.996614	2969.68	88.0703	0	1352.81	1.14485
738	1488	dicot-2D-25-1-1.6-0.001-0.5-4-0-1.14720441494137-1.5-25-r2-12.rsml.jpg	4775828	44848	2398288	3065.05	1268.55	0.542356	2.54987	0.392177	0.996467	3169.84	82.9691	0	1386.52	1.1472
739	1489	dicot-2D-25-1-1.6-0.001-0.5-4-0-1.14955924646929-1.5-20-r2-12.rsml.jpg	5486196	46008	2711792	3217.05	1374.55	0.545846	2.3855	0.4192	0.996729	3322.9	82.9819	0	1407.25	1.14956
740	1490	dicot-2D-25-1-1.6-0.001-0.5-4-0-1.15005125247408-1.5-10-r1-12.rsml.jpg	3780864	39452	2249488	3201.05	944.552	0.507897	3.08262	0.3244	0.99635	3287.61	86.652	0	1503.1	1.15005
741	1491	dicot-2D-25-1-1.6-0.001-0.5-4-0-1.1548998480197-1.5-15-r5-12.rsml.jpg	4301276	35468	2065288	2917.05	1156.55	0.523851	2.5564	0.391175	0.996164	3012.77	95.6765	0	1334.89	1.1549
742	1492	dicot-2D-25-1-1.6-0.001-0.5-4-0-1.15501412232406-1.5-25-r3-12.rsml.jpg	4523152	45248	2505360	3091.05	1166.55	0.569563	2.41245	0.414517	0.996682	3176.13	92.9237	0	1411.69	1.15501
743	1493	dicot-2D-25-1-1.6-0.001-0.5-4-0-1.16207734902855-1.5-20-r3-12.rsml.jpg	4484312	35000	2301740	2967.05	1206.55	0.556143	2.45442	0.407428	0.996417	3064.96	83.9695	0	1372.94	1.16208
744	1494	dicot-2D-25-1-1.6-0.001-0.5-4-0-1.16383575208019-1.5-5-r2-12.rsml.jpg	3619584	24692	1949348	2913.05	988.552	0.512472	2.90695	0.344003	0.995983	2994.08	90.421	0	1352.06	1.16384
745	1495	dicot-2D-25-1-1.6-0.001-0.5-4-0-1.17426156762522-1.5-20-r4-12.rsml.jpg	4939248	40808	2366552	3025.05	1334.55	0.52812	2.41342	0.41435	0.996407	3114.95	94.3451	0	1329.56	1.17426
746	1496	dicot-2D-25-1-1.6-0.001-0.5-4-0-1.17821850066539-1.5-25-r5-12.rsml.jpg	4534344	44128	2386740	3007.05	1210.55	0.56268	2.3717	0.421639	0.996559	3099.44	85.0767	0	1360.4	1.17822
747	1497	dicot-2D-25-1-1.6-0.001-0.5-4-0-1.1825529466616-1.5-15-r3-12.rsml.jpg	5508336	47328	2833368	3325.05	1368.55	0.546068	2.32902	0.429365	0.996705	3406.08	89.5963	0	1444.26	1.18255
748	1498	dicot-2D-25-1-1.6-0.001-0.5-4-0-1.18514764457941-1.5-10-r3-12.rsml.jpg	4702868	35120	2461056	3097.05	1212.55	0.547047	2.41794	0.413575	0.996546	3186.75	94.247	0	1353.43	1.18515
749	1499	dicot-2D-25-1-1.6-0.001-0.5-4-0-1.18839072571136-1.5-10-r5-12.rsml.jpg	5641556	42288	2892192	3263.05	1416.55	0.568218	2.22859	0.448714	0.996819	3346.3	87.8764	0	1489.34	1.18839
750	1500	dicot-2D-25-1-1.6-0.001-0.5-4-0-1.1911062046187-1.5-5-r5-12.rsml.jpg	4024932	28412	2137772	3259.05	992.552	0.463417	3.25069	0.307627	0.996038	3376.33	98.4133	0	1449.4	1.19111
751	1501	dicot-2D-25-1-1.6-0.001-0.5-4-0-1.20665814727545-1.5-15-r5-12.rsml.jpg	4843748	41496	2627784	3213.05	1236.55	0.555025	2.44372	0.409213	0.996647	3295.77	91.8779	0	1472.29	1.20666
752	1502	dicot-2D-25-1-1.6-0.001-0.5-4-0-1.21388076592702-1.5-15-r1-12.rsml.jpg	4557832	42160	2337512	3097.05	1196.55	0.527498	2.58718	0.386522	0.996334	3194.07	84.2501	0	1406.6	1.21388
753	1503	dicot-2D-25-1-1.6-0.001-0.5-4-0-1.21860267077573-1.5-25-r4-12.rsml.jpg	4823036	45512	2453540	3131.05	1242.55	0.539601	2.42885	0.411718	0.996492	3213.56	91.7832	0	1442.87	1.2186
754	1504	dicot-2D-25-1-1.6-0.001-0.5-4-0-1.22014715534169-1.5-10-r2-12.rsml.jpg	4739660	33788	2302348	3205.05	1168.55	0.489367	2.72745	0.366642	0.996223	3308.13	83.3691	0	1423.43	1.22015
755	1505	dicot-2D-25-1-1.6-0.001-0.5-4-0-1.23711681305431-1.5-5-r1-12.rsml.jpg	3759700	31312	2328472	3461.05	868.552	0.467062	3.48894	0.28662	0.996312	3552.28	94.3591	0	1580.37	1.23712
756	1506	dicot-2D-25-1-1.6-0.001-0.5-4-0-1.2405741594499-1.5-25-r5-12.rsml.jpg	6244232	47632	3061620	3395.05	1520.55	0.554122	2.25707	0.443052	0.996827	3484.28	86.0503	0	1514.26	1.24057
757	1507	dicot-2D-25-1-1.6-0.001-0.5-4-0-1.24275146375876-1.5-5-r5-12.rsml.jpg	3780400	26584	2181716	3209.05	938.552	0.496578	3.15225	0.317233	0.996238	3290.12	89.5124	0	1478.14	1.24275
758	1508	dicot-2D-25-1-1.6-0.001-0.5-4-0-1.25245138264727-1.5-5-r2-12.rsml.jpg	3787200	26748	2162112	3269.05	898.552	0.474869	3.35741	0.297848	0.996144	3351.32	88.3927	0	1487.87	1.25245
759	1509	dicot-2D-25-1-1.6-0.001-0.5-4-0-1.25529163826723-1.5-20-r1-12.rsml.jpg	5090272	52460	2928184	3365.05	1234.55	0.562457	2.48798	0.401932	0.996972	3463.33	95.7336	0	1475.76	1.25529
760	1510	dicot-2D-25-1-1.6-0.001-0.5-4-0-1.26057451607194-1.5-10-r3-12.rsml.jpg	5252528	42028	2699024	3367.05	1272.55	0.525527	2.52208	0.396499	0.996558	3457.94	85.6547	0	1552.81	1.26057
761	1511	dicot-2D-25-1-1.6-0.001-0.5-4-0-1.26189990753774-1.5-20-r4-12.rsml.jpg	6131540	55608	3489100	3539.05	1450.55	0.589761	2.28926	0.436822	0.997168	3621.33	88.4493	0	1602.33	1.2619
762	1512	dicot-2D-25-1-1.6-0.001-0.5-4-0-1.26461536493152-1.5-10-r5-12.rsml.jpg	4301124	34068	2302696	3285.05	1048.55	0.489036	3.06213	0.32657	0.996282	3371.47	86.7353	0	1502.67	1.26462
763	1513	dicot-2D-25-1-1.6-0.001-0.5-4-0-1.27429610842373-1.5-25-r3-12.rsml.jpg	5814592	50340	2803020	3267.05	1462.55	0.544087	2.30779	0.433314	0.996759	3375.5	97.3187	0	1412.64	1.2743
764	1514	dicot-2D-25-1-1.6-0.001-0.5-4-0-1.27525413120165-1.5-20-r5-12.rsml.jpg	5227168	53260	2849308	3417.05	1258.55	0.535493	2.46712	0.405331	0.996775	3498.1	90.4259	0	1564.12	1.27525
765	1515	dicot-2D-25-1-1.6-0.001-0.5-4-0-1.27746886962559-1.5-25-r2-12.rsml.jpg	6057252	56644	3088412	3409.05	1458.55	0.556924	2.35827	0.42404	0.99691	3508.52	84.1107	0	1503.88	1.27747
766	1516	dicot-2D-25-1-1.6-0.001-0.5-4-0-1.27848438804504-1.5-15-r2-12.rsml.jpg	6191064	50384	3316696	3571.05	1436.55	0.557475	2.39734	0.417129	0.997097	3652.11	90.4393	0	1599.04	1.27848
767	1517	dicot-2D-25-1-1.6-0.001-0.5-4-0-1.28115940133575-1.5-20-r2-12.rsml.jpg	5430312	51656	2853944	3513.05	1254.55	0.518232	2.61402	0.382552	0.996723	3600.25	93.3758	0	1583.37	1.28116
768	1518	dicot-2D-25-1-1.6-0.001-0.5-4-0-1.28647364093922-1.5-5-r4-12.rsml.jpg	3835124	33504	2314336	3393.05	900.552	0.481524	3.28492	0.304421	0.996321	3474.06	89.6702	0	1562.06	1.28647
769	1519	dicot-2D-25-1-1.6-0.001-0.5-4-0-1.28664569328539-1.5-20-r3-12.rsml.jpg	5587112	49984	2893256	3391.05	1336.55	0.547075	2.44804	0.40849	0.996794	3485.99	84.8651	0	1518.35	1.28665
770	1520	dicot-2D-25-1-1.6-0.001-0.5-4-0-1.28834335049614-1.5-5-r3-12.rsml.jpg	4074004	31688	2475124	3349.05	968.552	0.50837	2.93471	0.340749	0.99655	3459.13	82.5586	0	1553.04	1.28834
771	1521	dicot-2D-25-1-1.6-0.001-0.5-4-0-1.28874944644049-1.5-25-r1-12.rsml.jpg	5309480	56192	3236112	3389.05	1302.55	0.615518	2.34591	0.426273	0.997163	3485.09	84.6657	0	1606.04	1.28875
772	1522	dicot-2D-25-1-1.6-0.001-0.5-4-0-1.28925422527827-1.5-15-r4-12.rsml.jpg	5127536	49580	2838576	3571.05	1178.55	0.508361	2.88234	0.34694	0.996708	3702.59	99.4827	0	1662.47	1.28925
773	1523	dicot-2D-25-1-1.6-0.001-0.5-4-0-1.29422770270612-1.5-15-r3-12.rsml.jpg	5964648	49352	2979960	3503.05	1430.55	0.51407	2.87907	0.347335	0.996776	3644.26	100.434	0	1551.13	1.29423
774	1524	dicot-2D-25-1-1.6-0.001-0.5-4-0-1.29595049379859-1.5-10-r4-12.rsml.jpg	4778432	37920	2643296	3251.05	1212.55	0.547126	2.55374	0.391582	0.996687	3354.05	96.5741	0	1447.73	1.29595
775	1525	dicot-2D-25-1-1.6-0.001-0.5-4-0-1.29923331793398-1.5-10-r1-12.rsml.jpg	4584900	43992	2771592	3619.05	1048.55	0.498592	3.12906	0.319585	0.996704	3704.88	92.9396	0	1652.73	1.29923
776	1526	dicot-2D-25-1-1.6-0.001-0.5-4-0-1.30242317894008-1.5-25-r2-12.rsml.jpg	6945252	62836	3621116	3627.05	1602.55	0.577105	2.20307	0.453911	0.997179	3710.57	92.1314	0	1611.3	1.30242
777	1527	dicot-2D-25-1-1.6-0.001-0.5-4-0-1.30379853146151-1.5-20-r2-12.rsml.jpg	5486624	47328	2976180	3579.05	1248.55	0.524585	2.65544	0.376585	0.996954	3665.57	86.841	0	1626.54	1.3038
778	1528	dicot-2D-25-1-1.6-0.001-0.5-4-0-1.31030115324538-1.5-25-r3-12.rsml.jpg	6941932	61124	3452008	3601.05	1648.55	0.55378	2.19093	0.456427	0.996992	3697.48	95.2449	0	1594.57	1.3103
779	1529	dicot-2D-25-1-1.6-0.001-0.5-4-0-1.31042526417878-1.5-10-r5-12.rsml.jpg	4572020	40380	2465084	3377.05	1104.55	0.493226	2.92504	0.341876	0.9964	3475.87	84.1877	0	1598.47	1.31043
780	1530	dicot-2D-25-1-1.6-0.001-0.5-4-0-1.31240915537346-1.5-15-r1-12.rsml.jpg	6049792	50064	3005356	3377.05	1482.55	0.552857	2.25011	0.444423	0.996844	3458.93	91.3253	0	1520.99	1.31241
781	1531	dicot-2D-25-1-1.6-0.001-0.5-4-0-1.31498493456747-1.5-10-r1-12.rsml.jpg	4806696	40248	2601580	3437.05	1112.55	0.499629	2.89707	0.345177	0.996591	3520.18	87.9813	0	1562.22	1.31498
782	1532	dicot-2D-25-1-1.6-0.001-0.5-4-0-1.32042391775176-1.5-20-r3-12.rsml.jpg	5156776	50248	2716252	3395.05	1244.55	0.519596	2.60165	0.384371	0.996684	3486.47	94.4416	0	1542.61	1.32042
783	1533	dicot-2D-25-1-1.6-0.001-0.5-4-0-1.32428697112482-1.5-20-r5-12.rsml.jpg	5583972	49604	3010940	3571.05	1294.55	0.524598	2.61501	0.382407	0.996784	3653.78	88.2121	0	1619.03	1.32429
784	1534	dicot-2D-25-1-1.6-0.001-0.5-4-0-1.32678023993503-1.5-25-r5-12.rsml.jpg	5961484	54840	3141248	3385.05	1460.55	0.573441	2.36836	0.422233	0.99698	3506.89	98.7586	0	1539.23	1.32678
785	1535	dicot-2D-25-1-1.6-0.001-0.5-4-0-1.33464065282606-1.5-5-r4-12.rsml.jpg	5151536	32804	2635224	3569.05	1194.55	0.463876	3.1672	0.315736	0.996607	3668.3	95.7261	0	1627	1.33464
786	1536	dicot-2D-25-1-1.6-0.001-0.5-4-0-1.33994502977002-1.5-10-r3-12.rsml.jpg	4790188	44372	2772984	3571.05	1076.55	0.497049	3.13678	0.318799	0.996698	3652.34	89.2156	0	1571.38	1.33995
787	1537	dicot-2D-25-1-1.6-0.001-0.5-4-0-1.34018358981702-1.5-5-r1-12.rsml.jpg	3702876	37336	2437304	3637.05	836.552	0.447845	3.80189	0.263027	0.996368	3718.62	88.9522	0	1630.04	1.34018
788	1538	dicot-2D-25-1-1.6-0.001-0.5-4-0-1.35168105796911-1.5-15-r4-12.rsml.jpg	5953808	58040	3469260	3771.05	1334.55	0.542076	2.58867	0.386298	0.99718	3852.07	89.643	0	1704.13	1.35168
789	1539	dicot-2D-25-1-1.6-0.001-0.5-4-0-1.35372561812401-1.5-20-r4-12.rsml.jpg	5626900	49672	3056984	3445.05	1334.55	0.551447	2.44984	0.408189	0.996946	3526.95	88.6678	0	1531.09	1.35373
790	1540	dicot-2D-25-1-1.6-0.001-0.5-4-0-1.35837141235825-1.5-15-r3-12.rsml.jpg	6675508	57144	3533720	3741.05	1494.55	0.536625	2.55543	0.391324	0.997069	3824.49	87.9321	0	1621.24	1.35837
791	1541	dicot-2D-25-1-1.6-0.001-0.5-4-0-1.36357733763289-1.5-25-r1-12.rsml.jpg	5768760	63576	3424784	3727.05	1302.55	0.549641	2.60221	0.384289	0.997286	3831.09	96.2939	0	1658.65	1.36358
792	1542	dicot-2D-25-1-1.6-0.001-0.5-4-0-1.36362402348313-1.5-5-r2-12.rsml.jpg	4201692	35676	2589464	3643.05	936.552	0.464684	3.41975	0.292419	0.996569	3724.09	90.4	0	1601.34	1.36362
793	1543	dicot-2D-25-1-1.6-0.001-0.5-4-0-1.37224352955818-1.5-25-r4-12.rsml.jpg	6477328	58200	3193844	3569.05	1510.55	0.532357	2.33899	0.427535	0.996889	3651.32	88.462	0	1584.41	1.37224
794	1544	dicot-2D-25-1-1.6-0.001-0.5-4-0-1.38074313527904-1.5-5-r5-12.rsml.jpg	5354300	43236	3037548	3877.05	1156.55	0.470666	3.23219	0.309388	0.996791	3965.76	93.5854	0	1707.31	1.38074
795	1545	dicot-2D-25-1-1.6-0.001-0.5-4-0-1.38173919131514-1.5-5-r3-12.rsml.jpg	4627596	35260	2571060	3623.05	1034.55	0.459687	3.37408	0.296377	0.996441	3718.14	85.0009	0	1601.65	1.38174
796	1546	dicot-2D-25-1-1.6-0.001-0.5-4-0-1.38213438764215-1.5-15-r5-12.rsml.jpg	6525840	63712	3605904	3739.05	1478.55	0.557556	2.39147	0.418153	0.997152	3820.28	89.3101	0	1663.46	1.38213
797	1547	dicot-2D-25-1-1.6-0.001-0.5-4-0-1.38241488668136-1.5-20-r1-12.rsml.jpg	6791340	57388	3452652	3671.05	1560.55	0.545437	2.41214	0.41457	0.997091	3768.1	95.2991	0	1641.73	1.38241
798	1548	dicot-2D-25-1-1.6-0.001-0.5-4-0-1.38299796746578-1.5-15-r2-12.rsml.jpg	6242868	58472	3319864	3863.05	1356.55	0.500445	2.70205	0.370089	0.996983	3944.77	88.867	0	1744.43	1.383
799	1549	dicot-2D-25-1-1.6-0.001-0.5-4-0-1.38577389309648-1.5-10-r4-12.rsml.jpg	5911104	49904	3214616	3769.05	1300.55	0.507506	2.76707	0.361392	0.99692	3850.07	89.6428	0	1661.03	1.38577
800	1550	dicot-2D-25-1-1.6-0.001-0.5-4-0-1.39543912780937-1.5-10-r2-12.rsml.jpg	5198052	52784	2986516	3789.05	1132.55	0.486928	3.2001	0.312491	0.996794	3901.15	82.7548	0	1697.05	1.39544
801	1551	dicot-2D-25-1-1.6-0.001-0.5-4-0-1.4045596717624-1.5-5-r4-12.rsml.jpg	5168048	37944	2729400	3761.05	1154.55	0.444917	3.66803	0.272626	0.996465	3882.6	98.2929	0	1674.68	1.40456
802	1552	dicot-2D-25-1-1.6-0.001-0.5-4-0-1.40700649451464-1.5-10-r4-12.rsml.jpg	6104268	54596	3142168	3699.05	1378.55	0.512537	2.61104	0.38299	0.996785	3780.54	90.97	0	1678.95	1.40701
803	1553	dicot-2D-25-1-1.6-0.001-0.5-4-0-1.40933726185467-1.5-20-r1-12.rsml.jpg	7963604	68664	3965340	3985.05	1704.55	0.538655	2.31759	0.431483	0.997223	4066.91	91.2117	0	1793.89	1.40934
804	1554	dicot-2D-25-1-1.6-0.001-0.5-4-0-1.41027725320309-1.5-25-r5-12.rsml.jpg	6457896	69252	3588584	3939.05	1394.55	0.520241	2.61957	0.381742	0.99709	4020.03	90.228	0	1750.52	1.41028
805	1555	dicot-2D-25-1-1.6-0.001-0.5-4-0-1.41167864892632-1.5-10-r5-12.rsml.jpg	5153196	40092	2848372	3633.05	1164.55	0.49451	2.99618	0.333758	0.996658	3714.14	89.5063	0	1592.33	1.41168
806	1556	dicot-2D-25-1-1.6-0.001-0.5-4-0-1.41259528151713-1.5-15-r3-12.rsml.jpg	6560648	58916	3695320	3785.05	1440.55	0.555438	2.46061	0.406403	0.997275	3883.48	95.4375	0	1649.92	1.4126
807	1557	dicot-2D-25-1-1.6-0.001-0.5-4-0-1.41273769002873-1.5-10-r1-12.rsml.jpg	5685892	48788	3179448	3779.05	1260.55	0.51134	2.87511	0.347812	0.996894	3861.24	88.5457	0	1747.48	1.41274
808	1558	dicot-2D-25-1-1.6-0.001-0.5-4-0-1.41703542878386-1.5-5-r2-12.rsml.jpg	4936052	35668	2718192	3717.05	1114.55	0.452874	3.7219	0.26868	0.996524	3820.07	96.1613	0	1718.55	1.41704
809	1559	dicot-2D-25-1-1.6-0.001-0.5-4-0-1.42755501968786-1.5-10-r3-12.rsml.jpg	6266852	53504	3429680	3811.05	1370.55	0.521119	2.64014	0.378768	0.997026	3892.17	89.4701	0	1683.35	1.42756
810	1560	dicot-2D-25-1-1.6-0.001-0.5-4-0-1.42900900465902-1.5-5-r1-12.rsml.jpg	5180476	42572	2935880	3893.05	1106.55	0.453736	3.35987	0.297631	0.99663	3976.47	87.9824	0	1715.09	1.42901
811	1561	dicot-2D-25-1-1.6-0.001-0.5-4-0-1.4325315590715-1.5-20-r4-12.rsml.jpg	6043132	61320	3483496	3973.05	1288.55	0.503094	2.98285	0.33525	0.99703	4054.02	90.1979	0	1806.62	1.43253
812	1562	dicot-2D-25-1-1.6-0.001-0.5-4-0-1.4373835633276-1.5-10-r2-12.rsml.jpg	6245576	56620	3337740	3857.05	1376.55	0.504446	2.69559	0.370976	0.996866	3938.1	89.5926	0	1862.24	1.43738
813	1563	dicot-2D-25-1-1.6-0.001-0.5-4-0-1.43753513819538-1.5-25-r3-12.rsml.jpg	6997352	76288	3684816	3975.05	1500.55	0.511746	2.60667	0.383631	0.997081	4062.18	86.8389	0	1750.88	1.43754
814	1564	dicot-2D-25-1-1.6-0.001-0.5-4-0-1.44338842548896-1.5-5-r5-12.rsml.jpg	4595356	39456	2688208	3857.05	982.552	0.431011	3.854	0.259471	0.996498	3938.04	90.2619	0	1739.26	1.44339
815	1565	dicot-2D-25-1-1.6-0.001-0.5-4-0-1.44599534382578-1.5-15-r1-12.rsml.jpg	6238616	55576	3360020	3805.05	1364.55	0.517107	2.63069	0.380129	0.996958	3891.78	86.8773	0	1658.13	1.446
816	1566	dicot-2D-25-1-1.6-0.001-0.5-4-0-1.44641215100419-1.5-15-r5-12.rsml.jpg	6487032	59908	3419540	3673.05	1480.55	0.549718	2.36851	0.422206	0.997019	3756.32	87.9862	0	1674.18	1.44641
817	1567	dicot-2D-25-1-1.6-0.001-0.5-4-0-1.45686086411588-1.5-5-r3-12.rsml.jpg	5979192	48064	3203684	4061.05	1258.55	0.44343	3.46412	0.288674	0.996752	4171.83	96.8559	0	1726.23	1.45686
818	1568	dicot-2D-25-1-1.6-0.001-0.5-4-0-1.45884871757589-1.5-20-r3-12.rsml.jpg	6635364	72052	3672144	4051.05	1400.55	0.507604	2.7021	0.370082	0.99712	4136.27	87.3949	0	1771.75	1.45885
819	1569	dicot-2D-25-1-1.6-0.001-0.5-4-0-1.45914843182545-1.5-25-r2-12.rsml.jpg	7774276	67116	4071780	3861.05	1732.55	0.574019	2.17198	0.460409	0.99729	3942.29	90.6976	0	1777.99	1.45915
820	1570	dicot-2D-25-1-1.6-0.001-0.5-4-0-1.46284383216407-1.5-20-r2-12.rsml.jpg	6267908	59308	3497788	4005.05	1324.55	0.500861	2.85207	0.350623	0.997043	4088.07	88.1777	0	1774.03	1.46284
821	1571	dicot-2D-25-1-1.6-0.001-0.5-4-0-1.46320858397521-1.5-15-r2-12.rsml.jpg	5984716	55704	3264876	3789.05	1316.55	0.511343	2.77419	0.360465	0.9969	3875.59	93.0765	0	1722.84	1.46321
822	1572	dicot-2D-25-1-1.6-0.001-0.5-4-0-1.48235151045956-1.5-15-r4-12.rsml.jpg	6357868	60672	3303712	3793.05	1408.55	0.514208	2.69276	0.371366	0.996921	3874.03	90.2366	0	1729.73	1.48235
823	1573	dicot-2D-25-1-1.6-0.001-0.5-4-0-1.48851067288779-1.5-20-r5-12.rsml.jpg	7078340	68984	4124956	4101.05	1476.55	0.542769	2.58143	0.387383	0.997359	4193.33	85.7878	0	1785.23	1.48851
824	1574	dicot-2D-25-1-1.6-0.001-0.5-4-0-1.49110960022081-1.5-25-r4-12.rsml.jpg	6695616	69160	3949356	4033.05	1420.55	0.539486	2.66656	0.375016	0.997282	4118.96	92.811	0	1772.86	1.49111
825	1575	dicot-2D-25-1-1.6-0.001-0.5-4-0-1.49772656750865-1.5-25-r1-12.rsml.jpg	6581520	64572	3687248	3907.05	1414.55	0.537854	2.56383	0.390042	0.997225	4002.81	85.0699	0	1773.11	1.49773
826	1576	dicot-2D-25-1-1.6-0.001-0.5-4-0-1.50909206559882-1.5-15-r3-12.rsml.jpg	7110320	72180	4012388	4193.05	1458.55	0.50919	2.8579	0.349907	0.997263	4296.79	84.0957	0	1830.44	1.50909
827	1577	dicot-2D-25-1-1.6-0.001-0.5-4-0-1.51045009081718-1.5-10-r5-12.rsml.jpg	6414012	53384	3721680	4049.05	1340.55	0.524436	2.79596	0.357659	0.997208	4183.04	80.8664	0	1854.97	1.51045
828	1578	dicot-2D-25-1-1.6-0.001-0.5-4-0-1.51231114300899-1.5-5-r5-12.rsml.jpg	5377156	45116	3088412	4089.05	1102.55	0.446315	3.57887	0.279418	0.996664	4170.62	90.9892	0	1860.68	1.51231
829	1579	dicot-2D-25-1-1.6-0.001-0.5-4-0-1.52069343146868-1.5-15-r1-12.rsml.jpg	7660320	74900	4050900	4063.05	1606.55	0.537389	2.4866	0.402155	0.997332	4152.53	86.3273	0	1846.91	1.52069
830	1580	dicot-2D-25-1-1.6-0.001-0.5-4-0-1.53541942851152-1.5-20-r5-12.rsml.jpg	7332672	71600	3893728	4107.05	1512.55	0.512135	2.60365	0.384076	0.997204	4190.14	91.8326	0	1807.56	1.53542
831	1581	dicot-2D-25-1-1.6-0.001-0.5-4-0-1.53628891957924-1.5-20-r3-12.rsml.jpg	8028976	74384	4142712	4065.05	1708.55	0.537143	2.46479	0.405715	0.997275	4184.73	82.1991	0	1815.5	1.53629
832	1582	dicot-2D-25-1-1.6-0.001-0.5-4-0-1.54759937380441-1.5-10-r1-12.rsml.jpg	6552892	62952	3945948	4221.05	1344.55	0.514207	2.86091	0.34954	0.997301	4302.67	88.9879	0	1910.9	1.5476
833	1583	dicot-2D-25-1-1.6-0.001-0.5-4-0-1.55094635195564-1.5-10-r3-12.rsml.jpg	6365048	74464	4003608	4335.05	1270.55	0.501973	3.2139	0.311149	0.997263	4416.52	90.8822	0	2036	1.55095
834	1584	dicot-2D-25-1-1.6-0.001-0.5-4-0-1.55228220925201-1.5-20-r1-12.rsml.jpg	7730312	74780	4071848	4149.05	1616.55	0.520085	2.64857	0.377562	0.997216	4240.2	86.0241	0	1838.05	1.55228
835	1585	dicot-2D-25-1-1.6-0.001-0.5-4-0-1.56340437391773-1.5-25-r4-12.rsml.jpg	7626256	70080	3951992	4081.05	1612.55	0.51926	2.56327	0.390127	0.997166	4162.04	90.2478	0	1849.67	1.5634
836	1586	dicot-2D-25-1-1.6-0.001-0.5-4-0-1.56357180599589-1.5-5-r1-12.rsml.jpg	5618000	46312	3332508	4095.05	1168.55	0.467401	3.35013	0.298496	0.99691	4187.49	85.7545	0	1817.49	1.56357
837	1587	dicot-2D-25-1-1.6-0.001-0.5-4-0-1.56406432488002-1.5-10-r2-12.rsml.jpg	7104040	67616	3980676	4333.05	1404.55	0.493384	2.87045	0.348377	0.997199	4417.12	92.1537	0	1971.76	1.56406
838	1588	dicot-2D-25-1-1.6-0.001-0.5-4-0-1.57089631834533-1.5-15-r2-12.rsml.jpg	7443256	67044	4120476	4251.05	1514.55	0.513121	2.78151	0.359517	0.997268	4351.93	84.5147	0	1878.16	1.5709
839	1589	dicot-2D-25-1-1.6-0.001-0.5-4-0-1.57146684299223-1.5-20-r2-12.rsml.jpg	6334752	70456	3835032	4059.05	1332.55	0.527968	2.75596	0.362849	0.997303	4140.33	90.7196	0	1803.68	1.57147
840	1590	dicot-2D-25-1-1.6-0.001-0.5-4-0-1.57476160584483-1.5-15-r5-12.rsml.jpg	7134976	71932	4217500	4379.05	1424.55	0.501548	2.99037	0.334407	0.997358	4471.47	94.1039	0	1939.61	1.57476
841	1591	dicot-2D-25-1-1.6-0.001-0.5-4-0-1.57858870332129-1.5-25-r3-12.rsml.jpg	8022604	85192	4237284	4269.05	1632.55	0.519256	2.60849	0.383363	0.997275	4355.56	87.1047	0	1980.37	1.57859
842	1592	dicot-2D-25-1-1.6-0.001-0.5-4-0-1.58362542665564-1.5-20-r4-12.rsml.jpg	7389208	75192	4193676	4317.05	1494.55	0.507275	2.8988	0.344971	0.997303	4423.9	83.7971	0	1907.17	1.58363
843	1593	dicot-2D-25-1-1.6-0.001-0.5-4-0-1.5841824996518-1.5-10-r4-12.rsml.jpg	6470564	63864	4078328	4443.05	1268.55	0.486333	3.11955	0.320559	0.997246	4534.07	93.8191	0	1958.04	1.58418
844	1594	dicot-2D-25-1-1.6-0.001-0.5-4-0-1.58516259845346-1.5-5-r3-12.rsml.jpg	7806784	55480	4119004	4447.05	1538.55	0.478029	3.07939	0.32474	0.997125	4581.48	81.2367	0	2066.22	1.58516
845	1595	dicot-2D-25-1-1.6-0.001-0.5-4-0-1.5880866471678-1.5-5-r2-12.rsml.jpg	5181392	50980	3575820	4469.05	996.552	0.440058	3.9647	0.252226	0.996978	4570.09	95.3738	0	2051.97	1.58809
846	1596	dicot-2D-25-1-1.6-0.001-0.5-4-0-1.58855622643605-1.5-5-r4-12.rsml.jpg	7076452	55352	3905076	4455.05	1368.55	0.457679	3.37166	0.296589	0.997096	4553.78	95.0646	0	2009.74	1.58856
847	1597	dicot-2D-25-1-1.6-0.001-0.5-4-0-1.59237254706677-1.5-25-r2-12.rsml.jpg	7240368	80564	4251528	4163.05	1492.55	0.547524	2.58749	0.386474	0.997395	4248.71	92.6981	0	1889.67	1.59237
848	1598	dicot-2D-25-1-1.6-0.001-0.5-4-0-1.59837448743638-1.5-25-r1-12.rsml.jpg	8278200	86672	4667420	4459.05	1620.55	0.522851	2.66275	0.375551	0.997463	4546.99	86.823	0	1913.74	1.59837
849	1599	dicot-2D-25-1-1.6-0.001-0.5-4-0-1.59841630703304-1.5-25-r5-12.rsml.jpg	8029160	85140	4658800	4427.05	1586.55	0.535501	2.60117	0.384442	0.997484	4534.77	83.7714	0	1984.81	1.59842
850	1600	dicot-2D-25-1-1.6-0.001-0.5-4-0-1.59946327228099-1.5-15-r4-12.rsml.jpg	7681952	81412	4189620	4441.05	1508.55	0.482031	2.89676	0.345213	0.997186	4543.36	95.5575	0	2044.15	1.59946
851	1601	dicot-2D-25-1-1.6-0.001-0.5-4-0-1.60110389129259-1.5-5-r2-12.rsml.jpg	5765252	45008	3274024	4169.05	1164.55	0.443635	3.48407	0.287021	0.996761	4253.16	92.2099	0	1972.38	1.6011
852	1602	dicot-2D-25-1-1.6-0.001-0.5-4-0-1.6012068675831-1.5-10-r5-12.rsml.jpg	8647180	73172	4297708	4413.05	1708.55	0.488358	2.8865	0.34644	0.997211	4513.96	84.6102	0	2025.83	1.60121
853	1603	dicot-2D-25-1-1.6-0.001-0.5-4-0-1.60969574183691-1.5-25-r4-12.rsml.jpg	7097608	80444	4303804	4361.05	1424.55	0.520044	2.86631	0.348881	0.99737	4454.39	94.2744	0	1993.98	1.6097
854	1604	dicot-2D-25-1-1.6-0.001-0.5-4-0-1.61226894422434-1.5-5-r3-12.rsml.jpg	7606748	56748	3981416	4285.05	1524.55	0.486218	3.00456	0.332827	0.997097	4426.28	80.5334	0	1952.62	1.61227
855	1605	dicot-2D-25-1-1.6-0.001-0.5-4-0-1.61302976349834-1.5-5-r1-12.rsml.jpg	6026268	51652	3641016	4453.05	1150.55	0.446674	3.65721	0.273432	0.996969	4539.14	87.2725	0	2000.29	1.61303
856	1606	dicot-2D-25-1-1.6-0.001-0.5-4-0-1.61671321268659-1.5-25-r3-12.rsml.jpg	7077516	71628	4165860	4279.05	1426.55	0.524191	2.74616	0.364145	0.99732	4360.33	90.7096	0	1926.85	1.61671
857	1607	dicot-2D-25-1-1.6-0.001-0.5-4-0-1.61821133294143-1.5-10-r4-12.rsml.jpg	6899440	64208	4037852	4301.05	1404.55	0.501127	2.97794	0.335803	0.99721	4402.66	95.5526	0	2047.87	1.61821
858	1608	dicot-2D-25-1-1.6-0.001-0.5-4-0-1.61957900279667-1.5-15-r5-12.rsml.jpg	7434176	77536	4432500	4437.05	1462.55	0.516247	2.89352	0.3456	0.997428	4530.48	94.2532	0	2022.9	1.61958
859	1609	dicot-2D-25-1-1.6-0.001-0.5-4-0-1.62765181972645-1.5-25-r5-12.rsml.jpg	9524204	83860	5098108	4607.05	1828.55	0.522538	2.54642	0.392708	0.997517	4719	96.5708	0	2042.11	1.62765
860	1610	dicot-2D-25-1-1.6-0.001-0.5-4-0-1.63069541647565-1.5-20-r3-12.rsml.jpg	7782656	78764	4377580	4433.05	1516.55	0.504901	2.83454	0.352791	0.997356	4518.08	92.4356	0	1988.87	1.6307
861	1611	dicot-2D-25-1-1.6-0.001-0.5-4-0-1.63580160355195-1.5-15-r3-12.rsml.jpg	7194240	74384	4290200	4299.05	1424.55	0.529392	2.84258	0.351793	0.997436	4401.45	84.3412	0	1934.63	1.6358
862	1612	dicot-2D-25-1-1.6-0.001-0.5-4-0-1.63623923594132-1.5-15-r1-12.rsml.jpg	8060464	68716	4542160	4383.05	1576.55	0.527183	2.70843	0.369218	0.997423	4474.89	86.002	0	1946.77	1.63624
863	1613	dicot-2D-25-1-1.6-0.001-0.5-4-0-1.63793125522789-1.5-20-r1-12.rsml.jpg	8000656	84576	4723236	4297.05	1604.55	0.574677	2.51844	0.397071	0.997534	4395.87	95.1685	0	2026.4	1.63793
864	1614	dicot-2D-25-1-1.6-0.001-0.5-4-0-1.63902827575803-1.5-15-r2-12.rsml.jpg	7708220	69280	4319852	4315.05	1558.55	0.518615	2.6743	0.37393	0.997315	4407.78	94.1894	0	1945.77	1.63903
865	1615	dicot-2D-25-1-1.6-0.001-0.5-4-0-1.64237690770533-1.5-10-r2-12.rsml.jpg	6922132	60360	3871924	4283.05	1368.55	0.492291	3.03412	0.329585	0.997166	4366.79	87.9527	0	1927.72	1.64238
866	1616	dicot-2D-25-1-1.6-0.001-0.5-4-0-1.64288912795018-1.5-5-r5-12.rsml.jpg	6897116	49504	3668816	4411.05	1344.55	0.445177	3.49338	0.286255	0.996932	4515.09	84.2035	0	2004.34	1.64289
867	1617	dicot-2D-25-1-1.6-0.001-0.5-4-0-1.64580591670237-1.5-10-r1-12.rsml.jpg	6692896	64336	4128240	4397.05	1300.55	0.498971	3.07467	0.325238	0.997382	4487.9	86.1927	0	1958.14	1.64581
868	1618	dicot-2D-25-1-1.6-0.001-0.5-4-0-1.64682746692561-1.5-20-r4-12.rsml.jpg	6381972	70008	3779008	4227.05	1282.55	0.492406	3.0918	0.323436	0.997201	4324.73	95.0409	0	2020.95	1.64683
869	1619	dicot-2D-25-1-1.6-0.001-0.5-4-0-1.67303968279157-1.5-20-r2-12.rsml.jpg	8440868	93924	4855964	4721.05	1624.55	0.498525	2.73882	0.36512	0.99748	4802.33	90.6681	0	2117.43	1.67304
870	1620	dicot-2D-25-1-1.6-0.001-0.5-4-0-1.68085019353312-1.5-5-r4-12.rsml.jpg	6456296	48292	3727660	4393.05	1270.55	0.446956	3.76521	0.26559	0.997034	4511.7	97.4117	0	1930.42	1.68085
871	1621	dicot-2D-25-1-1.6-0.001-0.5-4-0-1.6899037956493-1.5-25-r2-12.rsml.jpg	8160672	89132	4270280	4285.05	1678.55	0.513058	2.64358	0.378274	0.997262	4390.38	83.9596	0	1971.01	1.6899
872	1622	dicot-2D-25-1-1.6-0.001-0.5-4-0-1.69551530561876-1.5-15-r4-12.rsml.jpg	9135324	80748	4609956	4429.05	1828.55	0.512228	2.78257	0.35938	0.997395	4574.59	80.3606	0	2016.07	1.69552
873	1623	dicot-2D-25-1-1.6-0.001-0.5-4-0-1.69676659728866-1.5-10-r3-12.rsml.jpg	7911472	83816	4769624	4757.05	1446.55	0.493354	2.97682	0.335929	0.997497	4841.06	87.9639	0	2096.95	1.69677
874	1624	dicot-2D-25-1-1.6-0.001-0.5-4-0-1.69912849010434-1.5-25-r1-12.rsml.jpg	7767016	92444	4588200	4653.05	1476.55	0.495786	3.06527	0.326236	0.997415	4774.43	82.5386	0	2141.99	1.69913
875	1625	dicot-2D-25-1-1.6-0.001-0.5-4-0-1.6991444621468-1.5-20-r5-12.rsml.jpg	8295176	95016	4993696	4561.05	1622.55	0.542051	2.58718	0.386521	0.997592	4643.93	88.3465	0	2089.12	1.69914
876	1776	dicot-2D-25-1-1.6-0.001-0.5-6-0-1.01445478550158-1.5-25-r3-12.rsml.jpg	3772968	23848	1789212	2713.05	1072.55	0.520068	2.33418	0.428415	0.995812	2804.98	95.0724	0	1246.85	1.01445
877	1777	dicot-2D-25-1-1.6-0.001-0.5-6-0-1.01745887727011-1.5-15-r5-12.rsml.jpg	3227520	21016	1761468	2781.05	898.552	0.508546	2.83087	0.353249	0.995824	2865.82	92.9603	0	1284.55	1.01746
878	1778	dicot-2D-25-1-1.6-0.001-0.5-6-0-1.02004058521707-1.5-10-r3-12.rsml.jpg	3708900	23604	1979652	2857.05	990.552	0.54343	2.56301	0.390166	0.996161	2945.21	94.0108	0	1347.67	1.02004
879	1779	dicot-2D-25-1-1.6-0.001-0.5-6-0-1.02453514456283-1.5-5-r3-12.rsml.jpg	2435280	11188	1230544	2581.05	712.552	0.431556	3.28783	0.304152	0.994602	2663.59	91.9794	0	1181.34	1.02454
880	1780	dicot-2D-25-1-1.6-0.001-0.5-6-0-1.02486344818026-1.5-5-r5-12.rsml.jpg	2519756	15512	1345872	2709.05	702.552	0.428604	3.68324	0.2715	0.994899	2795.55	93.6096	0	1245.05	1.02486
881	1781	dicot-2D-25-1-1.6-0.001-0.5-6-0-1.02762968000025-1.5-15-r3-12.rsml.jpg	3341828	21976	1720168	2653.05	980.552	0.529674	2.5964	0.385149	0.995872	2735.35	88.1983	0	1206.85	1.02763
882	1782	dicot-2D-25-1-1.6-0.001-0.5-6-0-1.02972205893602-1.5-20-r1-12.rsml.jpg	4054280	27888	2076868	2809.05	1132.55	0.553043	2.37221	0.421549	0.996226	2903.15	95.4553	0	1266.68	1.02972
883	1783	dicot-2D-25-1-1.6-0.001-0.5-6-0-1.02980639354791-1.5-5-r4-12.rsml.jpg	2667704	14608	1299844	2583.05	770.552	0.448035	3.20514	0.311999	0.994816	2664.01	89.8279	0	1221.88	1.02981
884	1784	dicot-2D-25-1-1.6-0.001-0.5-6-0-1.03793678181246-1.5-15-r1-12.rsml.jpg	3401016	20312	1664200	2629.05	968.552	0.515169	2.57163	0.388858	0.995687	2716.38	86.0737	0	1199.16	1.03794
885	1785	dicot-2D-25-1-1.6-0.001-0.5-6-0-1.03921645069495-1.5-25-r2-12.rsml.jpg	3822992	26080	1875808	2751.05	1078.55	0.51846	2.52766	0.395623	0.996021	2832.06	89.6358	0	1232.36	1.03922
886	1786	dicot-2D-25-1-1.6-0.001-0.5-6-0-1.04178409236483-1.5-10-r5-12.rsml.jpg	3921668	21108	1807544	2685.05	1126.55	0.530036	2.40089	0.416513	0.995825	2790.11	97.5376	0	1264.74	1.04178
887	1787	dicot-2D-25-1-1.6-0.001-0.5-6-0-1.04325172312092-1.5-5-r2-12.rsml.jpg	2273832	15652	1321328	2633.05	652.552	0.44029	3.61578	0.276565	0.995099	2718.25	93.2056	0	1193.12	1.04325
888	1788	dicot-2D-25-1-1.6-0.001-0.5-6-0-1.04672044448089-1.5-20-r5-12.rsml.jpg	4093732	25344	2114888	2833.05	1108.55	0.563936	2.39085	0.418261	0.99634	2925.05	94.9816	0	1290.11	1.04672
889	1789	dicot-2D-25-1-1.6-0.001-0.5-6-0-1.04962437923532-1.5-10-r4-12.rsml.jpg	3672800	23756	1945152	2807.05	1028.55	0.533125	2.50308	0.399507	0.996095	2891.49	87.1851	0	1225.1	1.04962
890	1790	dicot-2D-25-1-1.6-0.001-0.5-6-0-1.0503690446727-1.5-25-r4-12.rsml.jpg	4047628	24984	1883080	2699.05	1170.55	0.54013	2.29669	0.435409	0.995955	2780.32	89.1344	0	1206.93	1.05037
891	1791	dicot-2D-25-1-1.6-0.001-0.5-6-0-1.06300463932566-1.5-25-r1-12.rsml.jpg	3739636	28928	1878392	2813.05	1030.55	0.521546	2.60738	0.383526	0.996226	2894.85	88.6144	0	1309.57	1.063
892	1792	dicot-2D-25-1-1.6-0.001-0.5-6-0-1.06453759947326-1.5-15-r2-12.rsml.jpg	3109524	24332	1599800	2735.05	860.552	0.483676	2.98398	0.335123	0.995606	2837.67	82.9151	0	1280.93	1.06454
893	1793	dicot-2D-25-1-1.6-0.001-0.5-6-0-1.07399463099428-1.5-10-r2-12.rsml.jpg	3145532	20568	1675336	2823.05	862.552	0.481754	2.98464	0.335048	0.995801	2906.4	92.3268	0	1302.85	1.07399
894	1794	dicot-2D-25-1-1.6-0.001-0.5-6-0-1.07507806613576-1.5-20-r4-12.rsml.jpg	4318760	25024	2077668	2737.05	1244.55	0.569596	2.25326	0.443802	0.996291	2835.89	83.5616	0	1260.96	1.07508
895	1795	dicot-2D-25-1-1.6-0.001-0.5-6-0-1.07590586936567-1.5-5-r1-12.rsml.jpg	3081640	17864	1686372	3025.05	784.552	0.440951	3.54715	0.281917	0.99547	3109.52	92.7281	0	1386.58	1.07591
896	1796	dicot-2D-25-1-1.6-0.001-0.5-6-0-1.07622474513482-1.5-10-r1-12.rsml.jpg	4201272	22324	2024308	2941.05	1096.55	0.511149	2.64776	0.377678	0.996049	3024.8	92.4632	0	1317.62	1.07622
897	1797	dicot-2D-25-1-1.6-0.001-0.5-6-0-1.09095172451343-1.5-20-r3-12.rsml.jpg	4339068	30792	2289548	2967.05	1144.55	0.550661	2.39724	0.417146	0.996462	3048.63	91.1653	0	1306.67	1.09095
898	1798	dicot-2D-25-1-1.6-0.001-0.5-6-0-1.09151406295132-1.5-15-r4-12.rsml.jpg	4405656	28676	2203524	2943.05	1166.55	0.544956	2.33668	0.427958	0.996275	3026.46	87.6897	0	1375.63	1.09151
899	1799	dicot-2D-25-1-1.6-0.001-0.5-6-0-1.0951160971541-1.5-25-r5-12.rsml.jpg	3895924	29136	1875972	2751.05	1110.55	0.531609	2.33549	0.428175	0.995884	2837.46	86.4438	0	1324.02	1.09512
900	1800	dicot-2D-25-1-1.6-0.001-0.5-6-0-1.09844849358778-1.5-20-r2-12.rsml.jpg	4212936	27648	2054188	2921.05	1132.55	0.524547	2.44952	0.408244	0.99608	3002.11	89.5038	0	1332.92	1.09845
901	1801	dicot-2D-25-1-1.6-0.001-0.5-6-0-1.10394045892172-1.5-5-r4-12.rsml.jpg	3663728	14096	1350368	2831.05	960.552	0.37912	4.39921	0.227313	0.994562	2990.34	76.856	0	1329.32	1.10394
902	1802	dicot-2D-25-1-1.6-0.001-0.5-6-0-1.10447573484853-1.5-15-r4-12.rsml.jpg	4574604	30724	2257680	3067.05	1194.55	0.521303	2.57092	0.388966	0.996284	3159.05	85.2062	0	1435.45	1.10448
903	1803	dicot-2D-25-1-1.6-0.001-0.5-6-0-1.10514365117997-1.5-25-r3-12.rsml.jpg	3745272	26972	2006724	2875.05	988.552	0.543437	2.57188	0.388821	0.996184	2981.36	82.5222	0	1330.21	1.10514
904	1804	dicot-2D-25-1-1.6-0.001-0.5-6-0-1.1114745924715-1.5-15-r2-12.rsml.jpg	4435548	26984	2225636	2923.05	1190.55	0.55318	2.41373	0.414296	0.99631	3004.64	91.1824	0	1334.93	1.11147
905	1805	dicot-2D-25-1-1.6-0.001-0.5-6-0-1.12115950712468-1.5-15-r5-12.rsml.jpg	4270976	25268	2128228	2935.05	1140.55	0.538128	2.43674	0.410384	0.996257	3016.48	88.9743	0	1375.71	1.12116
906	1806	dicot-2D-25-1-1.6-0.001-0.5-6-0-1.12615000114311-1.5-5-r5-12.rsml.jpg	3065536	20272	1775940	2967.05	812.552	0.472676	3.40389	0.293782	0.995722	3070.86	83.0046	0	1381.92	1.12615
907	1807	dicot-2D-25-1-1.6-0.001-0.5-6-0-1.13116210300941-1.5-10-r1-12.rsml.jpg	4229492	22304	2089764	2853.05	1172.55	0.544268	2.42982	0.411554	0.996172	2937.24	87.3071	0	1363.11	1.13116
908	1808	dicot-2D-25-1-1.6-0.001-0.5-6-0-1.13820887722541-1.5-10-r5-12.rsml.jpg	3522768	25216	1948716	3037.05	918.552	0.488483	3.15535	0.316922	0.99607	3124.03	93.5603	0	1423.14	1.13821
909	1809	dicot-2D-25-1-1.6-0.001-0.5-6-0-1.14584644334391-1.5-25-r2-12.rsml.jpg	4761780	34232	2495808	3167.05	1194.55	0.539903	2.53824	0.393973	0.996631	3252.04	87.1446	0	1431.2	1.14585
910	1810	dicot-2D-25-1-1.6-0.001-0.5-6-0-1.14757355486508-1.5-25-r5-12.rsml.jpg	5021552	36124	2501024	3133.05	1272.55	0.549767	2.29456	0.435813	0.996564	3214.68	88.8236	0	1431.28	1.14757
911	1811	dicot-2D-25-1-1.6-0.001-0.5-6-0-1.15134703409858-1.5-10-r2-12.rsml.jpg	4077328	22376	2083700	2947.05	1064.55	0.530965	2.60028	0.384574	0.996189	3028.52	91.0595	0	1355.82	1.15135
912	1812	dicot-2D-25-1-1.6-0.001-0.5-6-0-1.16050444489811-1.5-15-r3-12.rsml.jpg	4343460	29616	2415748	3007.05	1154.55	0.578694	2.42485	0.412396	0.99664	3092.35	93.0401	0	1386.37	1.1605
913	1813	dicot-2D-25-1-1.6-0.001-0.5-6-0-1.16535456734709-1.5-20-r5-12.rsml.jpg	4937684	31680	2308692	2983.05	1302.55	0.533765	2.35373	0.424858	0.996382	3068.82	93.213	0	1274.36	1.16535
914	1814	dicot-2D-25-1-1.6-0.001-0.5-6-0-1.16720245429315-1.5-25-r4-12.rsml.jpg	3695508	27288	2081796	2819.05	1028.55	0.56714	2.59347	0.385583	0.996467	2950.58	79.3756	0	1405.94	1.1672
915	1815	dicot-2D-25-1-1.6-0.001-0.5-6-0-1.1675973237725-1.5-25-r1-12.rsml.jpg	4350500	31384	2260972	2997.05	1160.55	0.533445	2.47507	0.40403	0.99632	3078.75	88.7344	0	1303.07	1.1676
916	1816	dicot-2D-25-1-1.6-0.001-0.5-6-0-1.16974361827597-1.5-10-r3-12.rsml.jpg	4418996	28440	2195812	2991.05	1140.55	0.532225	2.52204	0.396504	0.996442	3075.1	87.4279	0	1322.13	1.16974
917	1817	dicot-2D-25-1-1.6-0.001-0.5-6-0-1.17198844726663-1.5-20-r2-12.rsml.jpg	5201036	39124	2714360	3165.05	1328.55	0.56879	2.20971	0.452548	0.996689	3256.56	94.6146	0	1414.56	1.17199
918	1818	dicot-2D-25-1-1.6-0.001-0.5-6-0-1.17414688970894-1.5-10-r4-12.rsml.jpg	4289556	30260	2064148	3235.05	1076.55	0.449471	3.18255	0.314213	0.99589	3344.54	82.5095	0	1568.89	1.17415
919	1819	dicot-2D-25-1-1.6-0.001-0.5-6-0-1.17571163461544-1.5-20-r3-12.rsml.jpg	4976740	35560	2604108	3127.05	1286.55	0.57302	2.25786	0.442898	0.996626	3249.23	80.8624	0	1494.25	1.17571
920	1820	dicot-2D-25-1-1.6-0.001-0.5-6-0-1.17865129124839-1.5-5-r1-12.rsml.jpg	3614540	23428	1880936	3045.05	894.552	0.46921	3.24025	0.308618	0.995866	3132.14	86.4123	0	1368.77	1.17865
921	1821	dicot-2D-25-1-1.6-0.001-0.5-6-0-1.18135870897677-1.5-20-r4-12.rsml.jpg	4645724	31704	2300356	3091.05	1170.55	0.527465	2.5434	0.393175	0.996366	3176.66	86.8962	0	1394.5	1.18136
922	1822	dicot-2D-25-1-1.6-0.001-0.5-6-0-1.18204656355083-1.5-5-r2-12.rsml.jpg	2616424	18716	1551796	3233.05	634.552	0.373409	4.71038	0.212297	0.995343	3314.07	89.6196	0	1508.59	1.18205
923	1823	dicot-2D-25-1-1.6-0.001-0.5-6-0-1.18478190405294-1.5-20-r1-12.rsml.jpg	4826996	36808	2614288	3223.05	1194.55	0.553456	2.46468	0.405733	0.996715	3304.47	89.029	0	1426.07	1.18478
924	1824	dicot-2D-25-1-1.6-0.001-0.5-6-0-1.18479584837332-1.5-5-r3-12.rsml.jpg	4102308	26312	2029224	3165.05	1040.55	0.45311	3.57859	0.279439	0.995887	3289.63	99.3421	0	1407.53	1.1848
925	1825	dicot-2D-25-1-1.6-0.001-0.5-6-0-1.18639469882473-1.5-15-r1-12.rsml.jpg	5302728	32288	2667732	3093.05	1386.55	0.569987	2.18631	0.457392	0.996789	3175.45	91.7324	0	1356.35	1.18639
926	1826	dicot-2D-25-1-1.6-0.001-0.5-6-0-1.20222764573991-1.5-25-r4-12.rsml.jpg	4496140	34932	2284780	3163.05	1102.55	0.51395	2.61971	0.381721	0.996436	3244.71	91.2008	0	1440.3	1.20223
927	1827	dicot-2D-25-1-1.6-0.001-0.5-6-0-1.2043448084034-1.5-15-r4-12.rsml.jpg	4211592	29388	2296212	3077.05	1100.55	0.534674	2.70329	0.369919	0.996409	3169.86	94.9588	0	1409.94	1.20434
928	1828	dicot-2D-25-1-1.6-0.001-0.5-6-0-1.2090875008842-1.5-25-r2-12.rsml.jpg	4889592	34208	2397532	3095.05	1262.55	0.532439	2.42312	0.412691	0.996405	3191.09	95.5748	0	1379.11	1.20909
929	1829	dicot-2D-25-1-1.6-0.001-0.5-6-0-1.21492549362592-1.5-20-r5-12.rsml.jpg	4863348	33456	2501976	3075.05	1252.55	0.55619	2.40921	0.415074	0.996557	3156.03	89.7458	0	1424.01	1.21493
930	1830	dicot-2D-25-1-1.6-0.001-0.5-6-0-1.21529662313405-1.5-10-r4-12.rsml.jpg	3967768	31380	2107156	3213.05	994.552	0.469717	3.01229	0.331973	0.996037	3303.47	94.3402	0	1481.98	1.2153
931	1831	dicot-2D-25-1-1.6-0.001-0.5-6-0-1.21897224115673-1.5-15-r2-12.rsml.jpg	5836412	37664	2840252	3397.05	1416.55	0.529446	2.55541	0.391327	0.996689	3517.25	98.5678	0	1589.13	1.21897
932	1832	dicot-2D-25-1-1.6-0.001-0.5-6-0-1.22167814604472-1.5-20-r3-12.rsml.jpg	5184068	40808	2884972	3259.05	1268.55	0.580061	2.34933	0.425653	0.997018	3346.47	86.4365	0	1427.52	1.22168
933	1833	dicot-2D-25-1-1.6-0.001-0.5-6-0-1.22951306276955-1.5-10-r2-12.rsml.jpg	4150192	28220	2128368	3147.05	1032.55	0.485564	2.94828	0.339181	0.996136	3245.86	83.9873	0	1465.45	1.22951
934	1834	dicot-2D-25-1-1.6-0.001-0.5-6-0-1.23033169815317-1.5-20-r4-12.rsml.jpg	5675164	36308	2835204	3359.05	1384.55	0.53085	2.46527	0.405635	0.996673	3441.07	91.4321	0	1537.33	1.23033
935	1835	dicot-2D-25-1-1.6-0.001-0.5-6-0-1.24722725965548-1.5-25-r3-12.rsml.jpg	6045832	42856	2981260	3425.05	1448.55	0.53471	2.53631	0.394274	0.996835	3527.18	83.7172	0	1510.65	1.24723
936	1836	dicot-2D-25-1-1.6-0.001-0.5-6-0-1.25145114772022-1.5-10-r5-12.rsml.jpg	3509820	27992	2014224	3149.05	868.552	0.479374	3.19018	0.313462	0.996078	3243.9	84.6936	0	1452.23	1.25145
937	1837	dicot-2D-25-1-1.6-0.001-0.5-6-0-1.2569468182046-1.5-5-r5-12.rsml.jpg	4015976	21524	2076676	3247.05	988.552	0.452721	3.53954	0.282523	0.995967	3369.62	99.0151	0	1459.98	1.25695
938	1838	dicot-2D-25-1-1.6-0.001-0.5-6-0-1.2590509142261-1.5-10-r3-12.rsml.jpg	4314328	26756	2311920	3269.05	1042.55	0.498033	2.82298	0.354236	0.996277	3404.01	100.221	0	1557.64	1.25905
939	1839	dicot-2D-25-1-1.6-0.001-0.5-6-0-1.2606302766595-1.5-5-r3-12.rsml.jpg	4976588	21320	2559116	3559.05	1128.55	0.465294	3.05799	0.327012	0.99633	3647.9	86.2277	0	1717.8	1.26063
940	1840	dicot-2D-25-1-1.6-0.001-0.5-6-0-1.26068271757104-1.5-15-r1-12.rsml.jpg	4560824	33708	2452268	3219.05	1156.55	0.517533	2.83284	0.353003	0.996441	3330.54	97.7652	0	1452.67	1.26068
941	1841	dicot-2D-25-1-1.6-0.001-0.5-6-0-1.26821039773058-1.5-10-r1-12.rsml.jpg	4211396	30116	2277096	3231.05	1012.55	0.49616	2.97598	0.336023	0.99629	3312.44	89.0659	0	1460.72	1.26821
942	1842	dicot-2D-25-1-1.6-0.001-0.5-6-0-1.27122092468198-1.5-25-r1-12.rsml.jpg	4829532	37888	2596968	3245.05	1184.55	0.544398	2.56901	0.389254	0.996756	3361.9	81.6192	0	1483.62	1.27122
943	1843	dicot-2D-25-1-1.6-0.001-0.5-6-0-1.27402059859596-1.5-20-r1-12.rsml.jpg	6139764	47260	3091716	3511.05	1430.55	0.542746	2.31557	0.431859	0.996842	3612.68	83.8665	0	1569.73	1.27402
944	1844	dicot-2D-25-1-1.6-0.001-0.5-6-0-1.27916925144382-1.5-5-r1-12.rsml.jpg	5452160	24488	2723780	3493.05	1284.55	0.490571	3.0222	0.330884	0.996613	3649.4	78.3329	0	1551.27	1.27917
945	1845	dicot-2D-25-1-1.6-0.001-0.5-6-0-1.27990945738275-1.5-25-r5-12.rsml.jpg	5488892	45220	2849080	3449.05	1292.55	0.526261	2.58749	0.386475	0.99673	3534.9	86.9838	0	1525.55	1.27991
946	1846	dicot-2D-25-1-1.6-0.001-0.5-6-0-1.28259423407726-1.5-5-r2-12.rsml.jpg	3822660	23508	2051228	3567.05	846.552	0.389204	4.33995	0.230417	0.99585	3653.15	86.9559	0	1679.11	1.28259
947	1847	dicot-2D-25-1-1.6-0.001-0.5-6-0-1.28389361770824-1.5-15-r5-12.rsml.jpg	5693656	38464	2951704	3423.05	1364.55	0.538537	2.48647	0.402177	0.996805	3542.08	81.5908	0	1537.72	1.28389
948	1848	dicot-2D-25-1-1.6-0.001-0.5-6-0-1.28410871666856-1.5-5-r4-12.rsml.jpg	4412668	21452	2160472	3399.05	1054.55	0.431486	3.68276	0.271535	0.995983	3485.63	86.7436	0	1541.7	1.28411
949	1849	dicot-2D-25-1-1.6-0.001-0.5-6-0-1.28631225414574-1.5-20-r2-12.rsml.jpg	5625760	40396	2888212	3295.05	1366.55	0.571402	2.30384	0.434057	0.996919	3383.56	86.1702	0	1554.95	1.28631
950	1850	dicot-2D-25-1-1.6-0.001-0.5-6-0-1.29922329331748-1.5-15-r3-12.rsml.jpg	5408632	34000	2708880	3385.05	1312.55	0.514015	2.53242	0.394879	0.996617	3466.59	88.9421	0	1561.11	1.29922
951	1851	dicot-2D-25-1-1.6-0.001-0.5-6-0-1.303713331162-1.5-5-r5-12.rsml.jpg	4537400	25636	2472812	3583.05	1038.55	0.454929	3.32746	0.30053	0.996298	3680.68	95.4566	0	1624.94	1.30371
952	1852	dicot-2D-25-1-1.6-0.001-0.5-6-0-1.30422726068646-1.5-25-r4-12.rsml.jpg	6326740	48180	3274920	3569.05	1482.55	0.550884	2.36256	0.423269	0.996963	3656.04	93.2928	0	1619.17	1.30423
953	1853	dicot-2D-25-1-1.6-0.001-0.5-6-0-1.30810484699905-1.5-5-r1-12.rsml.jpg	4384152	25624	2280900	3437.05	1032.55	0.451884	3.15429	0.317028	0.996161	3540.89	83.4811	0	1622.67	1.3081
954	1854	dicot-2D-25-1-1.6-0.001-0.5-6-0-1.30851669351105-1.5-5-r3-12.rsml.jpg	3721004	21824	1948776	3405.05	874.552	0.405942	3.67595	0.272038	0.995661	3486.08	89.6055	0	1602.24	1.30852
955	1855	dicot-2D-25-1-1.6-0.001-0.5-6-0-1.31402922156267-1.5-15-r3-12.rsml.jpg	5904776	39700	3096680	3543.05	1368.55	0.536052	2.61507	0.382399	0.996871	3641.84	84.327	0	1611.03	1.31403
956	1856	dicot-2D-25-1-1.6-0.001-0.5-6-0-1.31684500388801-1.5-10-r1-12.rsml.jpg	5377964	35832	3026320	3577.05	1232.55	0.537102	2.69626	0.370884	0.996854	3676.66	95.7757	0	1644.1	1.31685
957	1857	dicot-2D-25-1-1.6-0.001-0.5-6-0-1.31707724081352-1.5-20-r3-12.rsml.jpg	6432808	48108	3203080	3675.05	1466.55	0.519383	2.67335	0.374062	0.996887	3796.93	81.5797	0	1689.55	1.31708
958	1858	dicot-2D-25-1-1.6-0.001-0.5-6-0-1.32596891412977-1.5-5-r4-12.rsml.jpg	3823852	24888	2148588	3407.05	908.552	0.439381	3.55776	0.281076	0.996012	3492.85	86.9803	0	1497.13	1.32597
959	1859	dicot-2D-25-1-1.6-0.001-0.5-6-0-1.32922779147048-1.5-10-r5-12.rsml.jpg	4827792	37812	2729792	3675.05	1076.55	0.476088	3.19747	0.312747	0.996579	3778.53	83.7402	0	1651.62	1.32923
960	1860	dicot-2D-25-1-1.6-0.001-0.5-6-0-1.32928826313-1.5-10-r4-12.rsml.jpg	5571844	35836	2905916	3609.05	1262.55	0.504039	2.65674	0.376401	0.996702	3717.1	83.0776	0	1686.65	1.32929
961	1861	dicot-2D-25-1-1.6-0.001-0.5-6-0-1.34785468156915-1.5-10-r2-12.rsml.jpg	4753696	35468	2799196	3783.05	1052.55	0.458319	3.3301	0.300291	0.996572	3887.63	96.3207	0	1735.77	1.34785
962	1862	dicot-2D-25-1-1.6-0.001-0.5-6-0-1.34864583255257-1.5-15-r1-12.rsml.jpg	5941616	37432	2985692	3609.05	1324.55	0.512944	2.50929	0.398519	0.996758	3690.46	90.9005	0	1669.42	1.34865
963	1863	dicot-2D-25-1-1.6-0.001-0.5-6-0-1.34878458424937-1.5-15-r2-12.rsml.jpg	6014224	47188	3443876	3551.05	1376.55	0.578314	2.34968	0.42559	0.997195	3635.79	92.6169	0	1552.46	1.34878
964	1864	dicot-2D-25-1-1.6-0.001-0.5-6-0-1.35156067970674-1.5-20-r5-12.rsml.jpg	6646508	46884	3516828	3717.05	1476.55	0.550915	2.46344	0.405936	0.997107	3834.25	97.885	0	1637.27	1.35156
965	1865	dicot-2D-25-1-1.6-0.001-0.5-6-0-1.35305700437166-1.5-15-r5-12.rsml.jpg	4896480	39948	2782464	3623.05	1110.55	0.489552	3.02113	0.331002	0.996669	3704.16	89.4741	0	1615.29	1.35306
966	1866	dicot-2D-25-1-1.6-0.001-0.5-6-0-1.35401521236636-1.5-20-r1-12.rsml.jpg	6247924	46704	3064000	3491.05	1478.55	0.536127	2.49391	0.400977	0.996814	3649.48	101.827	0	1555.2	1.35402
967	1867	dicot-2D-25-1-1.6-0.001-0.5-6-0-1.35984868945088-1.5-20-r2-12.rsml.jpg	5667000	41948	3163312	3557.05	1312.55	0.553002	2.47186	0.404554	0.997013	3642.16	92.7383	0	1619.9	1.35985
968	1868	dicot-2D-25-1-1.6-0.001-0.5-6-0-1.36129891944584-1.5-25-r2-12.rsml.jpg	5369336	43232	3072960	3587.05	1242.55	0.533997	2.6266	0.38072	0.996933	3676.37	93.868	0	1604.37	1.3613
969	1869	dicot-2D-25-1-1.6-0.001-0.5-6-0-1.36689624986611-1.5-15-r4-12.rsml.jpg	6131832	45668	3534692	3781.05	1346.55	0.55078	2.63772	0.379115	0.997148	3862.44	89.1396	0	1769.6	1.3669
970	1870	dicot-2D-25-1-1.6-0.001-0.5-6-0-1.36928175657522-1.5-25-r1-12.rsml.jpg	5811820	46312	3205976	3519.05	1358.55	0.566289	2.37799	0.420524	0.997019	3603.12	92.3859	0	1686.81	1.36928
971	1871	dicot-2D-25-1-1.6-0.001-0.5-6-0-1.3805687913904-1.5-10-r3-12.rsml.jpg	5143008	29392	2553032	3509.05	1206.55	0.470025	2.90116	0.34469	0.996307	3590.27	89.2978	0	1598.8	1.38057
972	1872	dicot-2D-25-1-1.6-0.001-0.5-6-0-1.38678205912001-1.5-20-r4-12.rsml.jpg	5566072	42656	2981804	3563.05	1288.55	0.512134	2.78975	0.358455	0.996832	3650.88	93.5176	0	1639.89	1.38678
973	1873	dicot-2D-25-1-1.6-0.001-0.5-6-0-1.39309096306097-1.5-25-r5-12.rsml.jpg	7037936	46532	3442032	3799.05	1536.55	0.51005	2.60598	0.383733	0.996939	3886.12	86.7842	0	1708.38	1.39309
974	1874	dicot-2D-25-1-1.6-0.001-0.5-6-0-1.39486122298986-1.5-5-r2-12.rsml.jpg	4860640	27372	2418280	3795.05	1042.55	0.402229	3.85139	0.259646	0.996063	3879.47	87.5772	0	1808.69	1.39486
975	1875	dicot-2D-25-1-1.6-0.001-0.5-6-0-1.39973061017226-1.5-25-r3-12.rsml.jpg	6312556	47124	3649652	3913.05	1306.55	0.537667	2.67707	0.373543	0.997284	4013.19	95.6055	0	1725.95	1.39973
976	1876	dicot-2D-25-1-1.6-0.001-0.5-6-0-1.40327060669661-1.5-5-r1-12.rsml.jpg	4860212	24392	2548680	3639.05	1096.55	0.450364	3.17947	0.314518	0.996278	3725.37	93.0774	0	1587.83	1.40327
977	1877	dicot-2D-25-1-1.6-0.001-0.5-6-0-1.40574997197837-1.5-10-r5-12.rsml.jpg	6205228	42812	3139992	3863.05	1318.55	0.48131	2.77828	0.359935	0.996732	3944.07	89.6513	0	1742.25	1.40575
978	1878	dicot-2D-25-1-1.6-0.001-0.5-6-0-1.40773991926108-1.5-20-r3-12.rsml.jpg	6227464	46172	3539696	3685.05	1398.55	0.55811	2.53963	0.393757	0.997195	3768.99	87.7191	0	1635	1.40774
979	1879	dicot-2D-25-1-1.6-0.001-0.5-6-0-1.40892450660467-1.5-25-r2-12.rsml.jpg	5459372	50996	3045956	3705.05	1234.55	0.50227	2.82092	0.354494	0.996798	3790.18	92.6918	0	1660.19	1.40892
980	1880	dicot-2D-25-1-1.6-0.001-0.5-6-0-1.40914196507074-1.5-15-r3-12.rsml.jpg	6788356	45936	3557500	3787.05	1496.55	0.538578	2.41841	0.413494	0.99704	3869.05	91.3329	0	1742.07	1.40914
981	1881	dicot-2D-25-1-1.6-0.001-0.5-6-0-1.41242869831622-1.5-5-r5-12.rsml.jpg	4189208	26876	2368076	3685.05	910.552	0.419148	3.79513	0.263496	0.996158	3773.77	93.6767	0	1705.72	1.41243
982	1882	dicot-2D-25-1-1.6-0.001-0.5-6-0-1.41522386900615-1.5-25-r5-12.rsml.jpg	7402828	56480	3807360	3875.05	1624.55	0.545025	2.42498	0.412374	0.997154	4014.36	99.7814	0	1769.65	1.41522
983	1883	dicot-2D-25-1-1.6-0.001-0.5-6-0-1.41662604885641-1.5-10-r1-12.rsml.jpg	5866992	38420	2979728	3615.05	1334.55	0.499755	2.89297	0.345665	0.996723	3714.47	95.7167	0	1603.51	1.41663
984	1884	dicot-2D-25-1-1.6-0.001-0.5-6-0-1.41746520875022-1.5-10-r2-12.rsml.jpg	6304520	41148	3347320	3873.05	1332.55	0.499558	2.79476	0.357812	0.996916	3957.32	92.3462	0	1736.07	1.41747
985	1885	dicot-2D-25-1-1.6-0.001-0.5-6-0-1.41949460434262-1.5-20-r1-12.rsml.jpg	6231036	48760	3203076	3845.05	1344.55	0.492296	2.73857	0.365154	0.996875	3927.13	91.3716	0	1741.37	1.41949
986	1886	dicot-2D-25-1-1.6-0.001-0.5-6-0-1.42300613813568-1.5-25-r1-12.rsml.jpg	6883588	56632	3817104	4025.05	1456.55	0.528784	2.60174	0.384358	0.997212	4106.86	91.172	0	1822.8	1.42301
987	1887	dicot-2D-25-1-1.6-0.001-0.5-6-0-1.42467128313147-1.5-10-r4-12.rsml.jpg	5535700	43016	3095124	3917.05	1152.55	0.477045	3.15817	0.316639	0.996823	3998.16	89.4841	0	1756.96	1.42467
988	1888	dicot-2D-25-1-1.6-0.001-0.5-6-0-1.42601697412319-1.5-15-r4-12.rsml.jpg	5531796	43540	3072424	3759.05	1192.55	0.501307	2.92573	0.341795	0.996839	3840.06	89.6717	0	1693.91	1.42602
989	1889	dicot-2D-25-1-1.6-0.001-0.5-6-0-1.4282553287223-1.5-20-r5-12.rsml.jpg	5913796	45704	3060892	3749.05	1302.55	0.495356	2.74593	0.364175	0.996773	3835.86	86.8318	0	1766.83	1.42826
990	1890	dicot-2D-25-1-1.6-0.001-0.5-6-0-1.43215281392913-1.5-25-r3-12.rsml.jpg	7349324	55132	3843884	4021.05	1542.55	0.52306	2.56379	0.390048	0.997145	4104.25	88.1011	0	1827.21	1.43215
991	1891	dicot-2D-25-1-1.6-0.001-0.5-6-0-1.43242094304878-1.5-10-r3-12.rsml.jpg	6114504	37948	3251068	3867.05	1316.55	0.497381	2.84089	0.352003	0.996874	3951.08	87.7372	0	1761.17	1.43242
992	1892	dicot-2D-25-1-1.6-0.001-0.5-6-0-1.43337531846482-1.5-15-r1-12.rsml.jpg	7126048	51468	3650200	3983.05	1512.55	0.511573	2.6487	0.377543	0.997005	4064.44	89.1542	0	1808.59	1.43338
993	1893	dicot-2D-25-1-1.6-0.001-0.5-6-0-1.43575156214647-1.5-5-r4-12.rsml.jpg	5755128	30292	2773284	3959.05	1196.55	0.416474	3.76998	0.265254	0.99632	4080.29	81.9414	0	1861.5	1.43575
994	1894	dicot-2D-25-1-1.6-0.001-0.5-6-0-1.47311901401263-1.5-15-r2-12.rsml.jpg	6965108	49552	3416076	4051.05	1444.55	0.469192	2.86216	0.349386	0.996843	4133.11	91.3309	0	1909.41	1.47312
995	1895	dicot-2D-25-1-1.6-0.001-0.5-6-0-1.47913650616538-1.5-25-r4-12.rsml.jpg	7369660	62272	3882656	4111.05	1530.55	0.515542	2.54744	0.39255	0.997189	4192.4	89.2073	0	1851.45	1.47914
996	1896	dicot-2D-25-1-1.6-0.001-0.5-6-0-1.48064886208158-1.5-15-r5-12.rsml.jpg	6095148	40628	3282832	3839.05	1296.55	0.508921	2.75553	0.362907	0.996953	3924.41	87.2834	0	1777.78	1.48065
997	1897	dicot-2D-25-1-1.6-0.001-0.5-6-0-1.48135541575029-1.5-20-r4-12.rsml.jpg	6542880	50452	3612328	3923.05	1398.55	0.523352	2.70125	0.3702	0.997117	4018.75	94.9104	0	1772.61	1.48136
998	1898	dicot-2D-25-1-1.6-0.001-0.5-6-0-1.48715159948915-1.5-5-r2-12.rsml.jpg	5312540	30496	2975184	3935.05	1100.55	0.454193	3.47657	0.28764	0.996619	4044.35	83.2124	0	1786.65	1.48715
999	1899	dicot-2D-25-1-1.6-0.001-0.5-6-0-1.48719650551211-1.5-20-r2-12.rsml.jpg	7267796	52924	3771068	3965.05	1528.55	0.532116	2.5219	0.396527	0.997279	4046.24	90.6231	0	1828.29	1.4872
1000	1900	dicot-2D-25-1-1.6-0.001-0.5-6-0-1.49298878302798-1.5-5-r3-12.rsml.jpg	5843792	36228	3320620	4183.05	1196.55	0.44869	3.58267	0.279122	0.996941	4294.15	96.794	0	1911.7	1.49299
1001	1901	dicot-2D-25-1-1.6-0.001-0.5-6-0-1.50299755451269-1.5-15-r2-12.rsml.jpg	6142700	53144	3586124	4093.05	1242.55	0.494379	3.07805	0.324881	0.997122	4196.09	84.1182	0	1823.3	1.503
1002	1902	dicot-2D-25-1-1.6-0.001-0.5-6-0-1.5048526509665-1.5-25-r2-12.rsml.jpg	6472588	52996	3496948	3971.05	1366.55	0.50596	2.69159	0.371527	0.997	4052.31	90.707	0	1791.97	1.50485
1003	1903	dicot-2D-25-1-1.6-0.001-0.5-6-0-1.50752251471858-1.5-25-r3-12.rsml.jpg	7237892	65868	4112984	4255.05	1446.55	0.520563	2.84921	0.350975	0.997291	4359.08	95.8989	0	1940.65	1.50752
1004	1904	dicot-2D-25-1-1.6-0.001-0.5-6-0-1.50847905187402-1.5-20-r4-12.rsml.jpg	6480956	48900	3609704	4021.05	1352.55	0.510215	2.78738	0.35876	0.99705	4104	91.7873	0	1803.52	1.50848
1005	1905	dicot-2D-25-1-1.6-0.001-0.5-6-0-1.51210235836916-1.5-15-r5-12.rsml.jpg	6392144	48872	3382176	4229.05	1292.55	0.445096	3.15534	0.316923	0.996759	4313.76	92.3915	0	1971.86	1.5121
1006	1906	dicot-2D-25-1-1.6-0.001-0.5-6-0-1.51782398179639-1.5-10-r4-12.rsml.jpg	6226416	48132	3405248	3963.05	1328.55	0.498506	2.96427	0.337351	0.996926	4078.84	97.4944	0	1862.77	1.51782
1007	1907	dicot-2D-25-1-1.6-0.001-0.5-6-0-1.51950299714226-1.5-5-r3-12.rsml.jpg	5307776	29404	2877432	3993.05	1090.55	0.433881	3.6791	0.271806	0.996498	4078.34	92.6421	0	1825.58	1.5195
1008	1908	dicot-2D-25-1-1.6-0.001-0.5-6-0-1.5276245938614-1.5-25-r4-12.rsml.jpg	7534880	52860	3752808	3949.05	1618.55	0.52234	2.65306	0.376924	0.997122	4055.05	96.3714	0	1802.88	1.52762
1009	1909	dicot-2D-25-1-1.6-0.001-0.5-6-0-1.52899153488688-1.5-5-r2-12.rsml.jpg	5851708	34336	3268196	4157.05	1176.55	0.447734	3.42331	0.292115	0.996748	4239.64	88.4051	0	1878.69	1.52899
1010	1910	dicot-2D-25-1-1.6-0.001-0.5-6-0-1.53018413078971-1.5-5-r5-12.rsml.jpg	6241576	37224	3642408	4195.05	1252.55	0.486353	3.09069	0.323553	0.997028	4297.77	95.769	0	1910.23	1.53018
1011	1911	dicot-2D-25-1-1.6-0.001-0.5-6-0-1.5346624259837-1.5-20-r2-12.rsml.jpg	6988156	55460	3694020	4297.05	1376.55	0.466746	2.95032	0.338946	0.996982	4378.88	91.1515	0	1975.82	1.53466
1012	1912	dicot-2D-25-1-1.6-0.001-0.5-6-0-1.53567297400441-1.5-20-r1-12.rsml.jpg	7481508	52696	3890964	4203.05	1508.55	0.495947	2.76891	0.361153	0.997105	4299.78	94.9097	0	1923.9	1.53567
1013	1913	dicot-2D-25-1-1.6-0.001-0.5-6-0-1.54222231234889-1.5-15-r4-12.rsml.jpg	5974744	47028	3457716	3923.05	1258.55	0.516953	2.876	0.347705	0.997049	4005.35	88.5121	0	1806.06	1.54222
1014	1914	dicot-2D-25-1-1.6-0.001-0.5-6-0-1.54249193891883-1.5-10-r2-12.rsml.jpg	7021400	45408	3932548	4027.05	1438.55	0.537651	2.62	0.381679	0.997327	4109.53	88.4383	0	1775.83	1.54249
1015	1915	dicot-2D-25-1-1.6-0.001-0.5-6-0-1.54296378851868-1.5-10-r1-12.rsml.jpg	6310832	47144	3594096	4085.05	1298.55	0.493304	3.12234	0.320273	0.997059	4177.67	85.717	0	1855.27	1.54296
1016	1916	dicot-2D-25-1-1.6-0.001-0.5-6-0-1.54861152742524-1.5-20-r5-12.rsml.jpg	6563544	54428	3627924	4041.05	1366.55	0.510246	2.69409	0.371183	0.997086	4125.93	87.4996	0	1880.17	1.54861
1017	1917	dicot-2D-25-1-1.6-0.001-0.5-6-0-1.55017410716973-1.5-10-r3-12.rsml.jpg	6815792	47812	4025868	4173.05	1384.55	0.524704	2.81578	0.355141	0.99731	4254.48	89.1381	0	1859.34	1.55017
1018	1918	dicot-2D-25-1-1.6-0.001-0.5-6-0-1.55876450568903-1.5-25-r5-12.rsml.jpg	7839036	60252	4349824	4087.05	1634.55	0.562894	2.38388	0.419484	0.997414	4170.77	92.0886	0	1812.92	1.55876
1019	1919	dicot-2D-25-1-1.6-0.001-0.5-6-0-1.56209767477121-1.5-5-r1-12.rsml.jpg	6143592	38260	3211024	4087.05	1258.55	0.443096	3.28343	0.304559	0.996737	4171.8	92.4454	0	1720.32	1.5621
1020	1920	dicot-2D-25-1-1.6-0.001-0.5-6-0-1.57711914286483-1.5-10-r5-12.rsml.jpg	5980216	43656	3311980	4203.05	1178.55	0.442839	3.52935	0.283339	0.996813	4290.28	93.0998	0	1898.29	1.57712
1021	1921	dicot-2D-25-1-1.6-0.001-0.5-6-0-1.58071416218299-1.5-15-r3-12.rsml.jpg	7136684	56440	3993284	4073.05	1474.55	0.538561	2.59875	0.3848	0.997292	4173.21	84.4998	0	1830.26	1.58071
1022	1922	dicot-2D-25-1-1.6-0.001-0.5-6-0-1.58452548207715-1.5-20-r3-12.rsml.jpg	7907728	60764	4179128	4293.05	1572.55	0.512302	2.5702	0.389075	0.997212	4395.28	95.6406	0	1991.1	1.58453
1023	1923	dicot-2D-25-1-1.6-0.001-0.5-6-0-1.5916756822262-1.5-5-r4-12.rsml.jpg	5600160	32960	3242916	4157.05	1126.55	0.452912	3.42888	0.29164	0.996801	4239.38	88.5402	0	1844.79	1.59168
1024	1924	dicot-2D-25-1-1.6-0.001-0.5-6-0-1.59534345113207-1.5-25-r1-12.rsml.jpg	7617240	62260	4165832	4333.05	1506.55	0.50312	2.79129	0.358258	0.997259	4417.05	87.8722	0	1959.19	1.59534
1025	1925	dicot-2D-25-1-1.6-0.001-0.5-6-0-1.59859907727223-1.5-15-r1-12.rsml.jpg	5909408	52032	3594560	4415.05	1098.55	0.453767	3.54249	0.282287	0.99702	4496.09	89.6432	0	2018.31	1.5986
1026	1926	dicot-2D-25-1-1.6-0.001-0.5-6-0-1.60409245956689-1.5-15-r5-12.rsml.jpg	6776792	56292	3798204	4219.05	1356.55	0.496248	2.90291	0.344481	0.997142	4300.07	90.3198	0	1956.08	1.60409
1027	1927	dicot-2D-25-1-1.6-0.001-0.5-6-0-1.60532005012501-1.5-20-r3-12.rsml.jpg	7548992	60564	4264244	4327.05	1490.55	0.518401	2.79952	0.357204	0.997313	4411.76	87.6357	0	1960.74	1.60532
1028	1928	dicot-2D-25-1-1.6-0.001-0.5-6-0-1.61357606756501-1.5-15-r3-12.rsml.jpg	7233312	55420	4075716	4213.05	1474.55	0.522695	2.69168	0.371515	0.997266	4295.85	88.3192	0	1905.21	1.61358
1029	1929	dicot-2D-25-1-1.6-0.001-0.5-6-0-1.61419874113053-1.5-25-r2-12.rsml.jpg	6768064	54352	3989320	4205.05	1364.55	0.524627	2.8347	0.352771	0.997267	4286.86	88.8505	0	1970.18	1.6142
1030	1930	dicot-2D-25-1-1.6-0.001-0.5-6-0-1.61655312816147-1.5-25-r4-12.rsml.jpg	7206896	62116	3900776	4277.05	1436.55	0.487098	2.83738	0.352438	0.997171	4363.86	87.0314	0	1890.16	1.61655
1031	1931	dicot-2D-25-1-1.6-0.001-0.5-6-0-1.62329389792867-1.5-5-r4-12.rsml.jpg	5669732	36264	3427264	4373.05	1088.55	0.43713	3.79772	0.263316	0.996861	4476.68	84.2308	0	2018.5	1.62329
1032	1932	dicot-2D-25-1-1.6-0.001-0.5-6-0-1.62478030421771-1.5-15-r4-12.rsml.jpg	7534728	59828	4026112	4517.05	1436.55	0.459418	3.23238	0.30937	0.997123	4607.14	86.3911	0	2035.47	1.62478
1033	1933	dicot-2D-25-1-1.6-0.001-0.5-6-0-1.62559276132379-1.5-20-r2-12.rsml.jpg	7958848	59856	4352064	4429.05	1534.55	0.498494	2.96731	0.337005	0.997326	4524.03	85.4867	0	1970.28	1.62559
1034	1934	dicot-2D-25-1-1.6-0.001-0.5-6-0-1.63626401203219-1.5-5-r5-12.rsml.jpg	5548960	29560	3175544	4309.05	1076.55	0.41973	4.02473	0.248464	0.996654	4449.3	99.3649	0	2014.48	1.63626
1035	1935	dicot-2D-25-1-1.6-0.001-0.5-6-0-1.64104925335851-1.5-5-r1-12.rsml.jpg	5119364	32992	3034916	4199.05	1000.55	0.425689	3.7857	0.264152	0.996633	4280.03	89.7858	0	1937.58	1.64105
1036	1936	dicot-2D-25-1-1.6-0.001-0.5-6-0-1.65223597569857-1.5-15-r1-12.rsml.jpg	8268564	56500	4552232	4277.05	1658.55	0.553228	2.49025	0.401567	0.997424	4362.32	92.5489	0	2010.01	1.65224
1037	1937	dicot-2D-25-1-1.6-0.001-0.5-6-0-1.65262977180537-1.5-20-r5-12.rsml.jpg	6652036	56100	4012868	4393.05	1274.55	0.489313	3.11444	0.321085	0.997228	4475.21	88.6684	0	1981.29	1.65263
1038	1938	dicot-2D-25-1-1.6-0.001-0.5-6-0-1.6543491659686-1.5-20-r1-12.rsml.jpg	6857832	61304	3987560	4513.05	1296.55	0.468288	3.13867	0.318607	0.997149	4606.27	85.8169	0	2071.24	1.65435
1039	1939	dicot-2D-25-1-1.6-0.001-0.5-6-0-1.65865530504379-1.5-5-r3-12.rsml.jpg	7084804	34224	3573652	4535.05	1318.55	0.41449	3.76671	0.265483	0.996762	4652.3	97.1617	0	2037.46	1.65866
1040	1940	dicot-2D-25-1-1.6-0.001-0.5-6-0-1.66887447305489-1.5-10-r3-12.rsml.jpg	8535236	57408	4466500	4475.05	1648.55	0.501996	2.88863	0.346185	0.997313	4594.3	82.5965	0	2045.64	1.66887
1041	1941	dicot-2D-25-1-1.6-0.001-0.5-6-0-1.6763331259368-1.5-5-r2-12.rsml.jpg	6432580	43816	3798580	4467.05	1200.55	0.455373	3.51418	0.284562	0.997043	4549.1	88.7404	0	2022.48	1.67633
1042	1942	dicot-2D-25-1-1.6-0.001-0.5-6-0-1.67760621688794-1.5-25-r1-12.rsml.jpg	8788916	76672	5091768	4741.05	1618.55	0.516164	2.79277	0.358067	0.997559	4826.23	92.3988	0	2149.8	1.67761
1043	1943	dicot-2D-25-1-1.6-0.001-0.5-6-0-1.68355829764623-1.5-10-r5-12.rsml.jpg	6739296	46564	3853500	4497.05	1258.55	0.456069	3.44487	0.290287	0.997049	4581.62	92.2766	0	2030.1	1.68356
1044	1944	dicot-2D-25-1-1.6-0.001-0.5-6-0-1.68425320920069-1.5-25-r3-12.rsml.jpg	8091936	68568	4505648	4295.05	1628.55	0.543362	2.64377	0.378248	0.997448	4398.06	84.2583	0	1942.77	1.68425
1045	1945	dicot-2D-25-1-1.6-0.001-0.5-6-0-1.68762000417337-1.5-10-r2-12.rsml.jpg	6284772	45044	3829244	4517.05	1182.55	0.457516	3.40145	0.293992	0.997187	4606.16	86.5897	0	2017.17	1.68762
1046	1946	dicot-2D-25-1-1.6-0.001-0.5-6-0-1.68767177378759-1.5-25-r5-12.rsml.jpg	8360100	77320	4646332	4821.05	1504.55	0.467955	3.04226	0.328703	0.997339	4902.5	89.1819	0	2185.91	1.68767
1047	1947	dicot-2D-25-1-1.6-0.001-0.5-6-0-1.68835558036808-1.5-10-r4-12.rsml.jpg	6811692	56512	4264804	4687.05	1228.55	0.470329	3.35211	0.298319	0.997376	4775.08	86.8787	0	2177.66	1.68836
1048	1948	dicot-2D-25-1-1.6-0.001-0.5-6-0-1.69379686331376-1.5-10-r1-12.rsml.jpg	6739056	55896	4344336	4405.05	1308.55	0.530156	2.87959	0.347272	0.997431	4524.37	82.5326	0	2088.33	1.6938
1049	1949	dicot-2D-25-1-1.6-0.001-0.5-6-0-1.69547966418322-1.5-20-r4-12.rsml.jpg	7600296	59316	4304076	4485.05	1434.55	0.49489	2.95829	0.338033	0.997311	4570.12	92.4329	0	2026.4	1.69548
1050	1950	dicot-2D-25-1-1.6-0.001-0.5-6-0-1.69671795119066-1.5-15-r2-12.rsml.jpg	7959248	60360	4412020	4565.05	1490.55	0.493146	2.85977	0.349678	0.997317	4666.6	95.3856	0	2115.13	1.69672

## Sheet: gloria-model-directionality
	id	sr	gl1	gravi	insert
2	dicot-2D-15-1-1.6-0.00101163438893855-0.5-4-0-1.4-1.5-20-r15-12.rsml	42.2703	40.9246	0.00101163	1.5
4	dicot-2D-15-1-1.6-0.00109333438402973-0.5-4-0-1.4-1.5-20-r2-12.rsml	40.593	38.957	0.00109333	1.5
5	dicot-2D-15-1-1.6-0.00113150496711023-0.5-4-0-1.4-1.5-20-r9-12.rsml	41.7418	39.9873	0.0011315	1.5
7	dicot-2D-15-1-1.6-0.00122964106267318-0.5-4-0-1.4-1.5-20-r3-12.rsml	43.1928	45.1662	0.00122964	1.5
10	dicot-2D-15-1-1.6-0.00129411457409151-0.5-4-0-1.4-1.5-20-r19-12.rsml	44.6475	44.6089	0.00129411	1.5
11	dicot-2D-15-1-1.6-0.00129820729605854-0.5-4-0-1.4-1.5-20-r5-12.rsml	38.8338	38.62	0.00129821	1.5
15	dicot-2D-15-1-1.6-0.00135265661636367-0.5-4-0-1.4-1.5-20-r1-12.rsml	40.4741	40.0902	0.00135266	1.5
16	dicot-2D-15-1-1.6-0.00138585562794469-0.5-4-0-1.4-1.5-20-r8-12.rsml	46.0194	45.4202	0.00138586	1.5
17	dicot-2D-15-1-1.6-0.00140420428011566-0.5-4-0-1.4-1.5-20-r13-12.rsml	41.7951	41.1243	0.0014042	1.5
18	dicot-2D-15-1-1.6-0.00140930945961736-0.5-4-0-1.4-1.5-20-r16-12.rsml	44.322	46.2921	0.00140931	1.5
19	dicot-2D-15-1-1.6-0.00152117205318064-0.5-4-0-1.4-1.5-20-r20-12.rsml	44.5601	45.06	0.00152117	1.5
21	dicot-2D-15-1-1.6-0.00161842469265684-0.5-4-0-1.4-1.5-20-r10-12.rsml	43.5158	42.5816	0.00161842	1.5
23	dicot-2D-15-1-1.6-0.00169314179685898-0.5-4-0-1.4-1.5-20-r18-12.rsml	41.5702	40.6907	0.00169314	1.5
24	dicot-2D-15-1-1.6-0.00170239860634319-0.5-4-0-1.4-1.5-20-r7-12.rsml	45.1821	45.3272	0.0017024	1.5
28	dicot-2D-15-1-1.6-0.00174028363311663-0.5-4-0-1.4-1.5-20-r14-12.rsml	45.9693	45.2416	0.00174028	1.5
33	dicot-2D-15-1-1.6-0.00184379255468957-0.5-4-0-1.4-1.5-20-r6-12.rsml	42.1791	41.7178	0.00184379	1.5
34	dicot-2D-15-1-1.6-0.00185225276276469-0.5-4-0-1.4-1.5-20-r12-12.rsml	38.8789	38.2847	0.00185225	1.5
37	dicot-2D-15-1-1.6-0.00191999863786623-0.5-4-0-1.4-1.5-20-r17-12.rsml	40.7401	40.2658	0.00192	1.5
38	dicot-2D-15-1-1.6-0.00194896290474571-0.5-4-0-1.4-1.5-20-r4-12.rsml	44.3348	43.699	0.00194896	1.5
39	dicot-2D-15-1-1.6-0.00197815287555568-0.5-4-0-1.4-1.5-20-r11-12.rsml	44.8899	44.6461	0.00197815	1.5
43	dicot-2D-15-1-1.6-0.0020576692847535-0.5-4-0-1.4-1.5-20-r8-12.rsml	43.094	42.3245	0.00205767	1.5
44	dicot-2D-15-1-1.6-0.00206527958530933-0.5-4-0-1.4-1.5-20-r3-12.rsml	40.5592	40.2777	0.00206528	1.5
45	dicot-2D-15-1-1.6-0.00206720443465747-0.5-4-0-1.4-1.5-20-r12-12.rsml	40.977	41.5263	0.0020672	1.5
46	dicot-2D-15-1-1.6-0.00206824278552085-0.5-4-0-1.4-1.5-20-r4-12.rsml	40.5387	39.5966	0.00206824	1.5
49	dicot-2D-15-1-1.6-0.00208435467327945-0.5-4-0-1.4-1.5-20-r19-12.rsml	45.2114	44.6176	0.00208435	1.5
50	dicot-2D-15-1-1.6-0.0021405573762022-0.5-4-0-1.4-1.5-20-r14-12.rsml	38.9719	36.0984	0.00214056	1.5
52	dicot-2D-15-1-1.6-0.00215338732930832-0.5-4-0-1.4-1.5-20-r1-12.rsml	42.5189	45.6384	0.00215339	1.5
53	dicot-2D-15-1-1.6-0.00221315016923472-0.5-4-0-1.4-1.5-20-r7-12.rsml	45.0148	44.3412	0.00221315	1.5
54	dicot-2D-15-1-1.6-0.00229815642000176-0.5-4-0-1.4-1.5-20-r9-12.rsml	40.7713	39.9265	0.00229816	1.5
55	dicot-2D-15-1-1.6-0.00231916426913813-0.5-4-0-1.4-1.5-20-r2-12.rsml	43.2012	43.2405	0.00231916	1.5
56	dicot-2D-15-1-1.6-0.00233954312861897-0.5-4-0-1.4-1.5-20-r17-12.rsml	42.8394	42.6006	0.00233954	1.5
57	dicot-2D-15-1-1.6-0.00234634862886742-0.5-4-0-1.4-1.5-20-r6-12.rsml	38.3884	37.5557	0.00234635	1.5
58	dicot-2D-15-1-1.6-0.00236763098696247-0.5-4-0-1.4-1.5-20-r16-12.rsml	41.1943	39.753	0.00236763	1.5
60	dicot-2D-15-1-1.6-0.00239431083900854-0.5-4-0-1.4-1.5-20-r15-12.rsml	42.9087	41.9303	0.00239431	1.5
61	dicot-2D-15-1-1.6-0.00239588217297569-0.5-4-0-1.4-1.5-20-r5-12.rsml	45.4813	45.1569	0.00239588	1.5
62	dicot-2D-15-1-1.6-0.0024037305500824-0.5-4-0-1.4-1.5-20-r10-12.rsml	46.839	46.8657	0.00240373	1.5
63	dicot-2D-15-1-1.6-0.002447786772158-0.5-4-0-1.4-1.5-20-r11-12.rsml	44.5232	44.7963	0.00244779	1.5
66	dicot-2D-15-1-1.6-0.00252710675471462-0.5-4-0-1.4-1.5-20-r13-12.rsml	39.4715	39.3319	0.00252711	1.5
69	dicot-2D-15-1-1.6-0.00257053756224923-0.5-4-0-1.4-1.5-20-r18-12.rsml	41.5598	40.1922	0.00257054	1.5
71	dicot-2D-15-1-1.6-0.0025868146372959-0.5-4-0-1.4-1.5-20-r20-12.rsml	36.966	37.3977	0.00258681	1.5
81	dicot-2D-15-1-1.6-0.00300234363693744-0.5-4-0-1.4-1.5-20-r11-12.rsml	43.505	40.4715	0.00300234	1.5
83	dicot-2D-15-1-1.6-0.003047378963558-0.5-4-0-1.4-1.5-20-r12-12.rsml	46.8749	46.8748	0.00304738	1.5
85	dicot-2D-15-1-1.6-0.00307504536048509-0.5-4-0-1.4-1.5-20-r3-12.rsml	41.5764	41.3713	0.00307505	1.5
86	dicot-2D-15-1-1.6-0.00309203249006532-0.5-4-0-1.4-1.5-20-r4-12.rsml	40.5941	39.3494	0.00309203	1.5
87	dicot-2D-15-1-1.6-0.00314487470407039-0.5-4-0-1.4-1.5-20-r14-12.rsml	41.4785	42.6605	0.00314487	1.5
89	dicot-2D-15-1-1.6-0.0031658811760135-0.5-4-0-1.4-1.5-20-r17-12.rsml	43.0742	43.5667	0.00316588	1.5
91	dicot-2D-15-1-1.6-0.00318426153366454-0.5-4-0-1.4-1.5-20-r7-12.rsml	37.5643	36.3702	0.00318426	1.5
93	dicot-2D-15-1-1.6-0.0032482893334236-0.5-4-0-1.4-1.5-20-r18-12.rsml	39.7291	40.1849	0.00324829	1.5
98	dicot-2D-15-1-1.6-0.00334410469443537-0.5-4-0-1.4-1.5-20-r16-12.rsml	46.2201	47.3079	0.0033441	1.5
100	dicot-2D-15-1-1.6-0.0033696398132015-0.5-4-0-1.4-1.5-20-r6-12.rsml	39.7063	38.9526	0.00336964	1.5
101	dicot-2D-15-1-1.6-0.00339880823157728-0.5-4-0-1.4-1.5-20-r15-12.rsml	37.6964	37.503	0.00339881	1.5
103	dicot-2D-15-1-1.6-0.003440697157057-0.5-4-0-1.4-1.5-20-r9-12.rsml	41.0268	39.7288	0.0034407	1.5
104	dicot-2D-15-1-1.6-0.00346444887085818-0.5-4-0-1.4-1.5-20-r20-12.rsml	42.1069	41.719	0.00346445	1.5
108	dicot-2D-15-1-1.6-0.00361385779129341-0.5-4-0-1.4-1.5-20-r2-12.rsml	45.2736	44.9121	0.00361386	1.5
113	dicot-2D-15-1-1.6-0.0036915694300551-0.5-4-0-1.4-1.5-20-r19-12.rsml	45.2323	45.1952	0.00369157	1.5
116	dicot-2D-15-1-1.6-0.00381755769974552-0.5-4-0-1.4-1.5-20-r13-12.rsml	43.0505	45.217	0.00381756	1.5
117	dicot-2D-15-1-1.6-0.00385724405851215-0.5-4-0-1.4-1.5-20-r8-12.rsml	39.8226	40.7162	0.00385724	1.5
118	dicot-2D-15-1-1.6-0.00392154255928472-0.5-4-0-1.4-1.5-20-r1-12.rsml	41.5213	41.8845	0.00392154	1.5
119	dicot-2D-15-1-1.6-0.00398392268433236-0.5-4-0-1.4-1.5-20-r5-12.rsml	43.1733	43.4925	0.00398392	1.5
120	dicot-2D-15-1-1.6-0.00399481672793627-0.5-4-0-1.4-1.5-20-r10-12.rsml	44.5975	44.4363	0.00399482	1.5
121	dicot-2D-15-1-1.6-0.00400184761034325-0.5-4-0-1.4-1.5-20-r12-12.rsml	36.5939	38.7838	0.00400185	1.5
124	dicot-2D-15-1-1.6-0.0040515412716195-0.5-4-0-1.4-1.5-20-r18-12.rsml	44.1582	43.4131	0.00405154	1.5
125	dicot-2D-15-1-1.6-0.0040756458893884-0.5-4-0-1.4-1.5-20-r19-12.rsml	39.7778	37.3962	0.00407565	1.5
129	dicot-2D-15-1-1.6-0.00417588565777987-0.5-4-0-1.4-1.5-20-r8-12.rsml	38.2929	37.7111	0.00417589	1.5
130	dicot-2D-15-1-1.6-0.00420605225907639-0.5-4-0-1.4-1.5-20-r11-12.rsml	42.6545	42.2765	0.00420605	1.5
132	dicot-2D-15-1-1.6-0.00422095578280278-0.5-4-0-1.4-1.5-20-r6-12.rsml	40.5279	40.2061	0.00422096	1.5
133	dicot-2D-15-1-1.6-0.00422748136008158-0.5-4-0-1.4-1.5-20-r20-12.rsml	45.4203	45.3038	0.00422748	1.5
134	dicot-2D-15-1-1.6-0.0042782208439894-0.5-4-0-1.4-1.5-20-r17-12.rsml	41.0083	42.0969	0.00427822	1.5
136	dicot-2D-15-1-1.6-0.00432330139982514-0.5-4-0-1.4-1.5-20-r5-12.rsml	38.7776	38.1471	0.0043233	1.5
139	dicot-2D-15-1-1.6-0.00442245616111904-0.5-4-0-1.4-1.5-20-r1-12.rsml	39.3606	35.8147	0.00442246	1.5
142	dicot-2D-15-1-1.6-0.0044823393910192-0.5-4-0-1.4-1.5-20-r13-12.rsml	39.6518	37.6232	0.00448234	1.5
144	dicot-2D-15-1-1.6-0.00449384522717446-0.5-4-0-1.4-1.5-20-r15-12.rsml	39.6194	38.0581	0.00449385	1.5
145	dicot-2D-15-1-1.6-0.00455977312102914-0.5-4-0-1.4-1.5-20-r10-12.rsml	34.014	35.7867	0.00455977	1.5
148	dicot-2D-15-1-1.6-0.00459402176947333-0.5-4-0-1.4-1.5-20-r4-12.rsml	40.5103	40.1161	0.00459402	1.5
150	dicot-2D-15-1-1.6-0.00470403086743318-0.5-4-0-1.4-1.5-20-r14-12.rsml	38.1381	37.1048	0.00470403	1.5
152	dicot-2D-15-1-1.6-0.00473070212244056-0.5-4-0-1.4-1.5-20-r9-12.rsml	43.5679	43.2394	0.0047307	1.5
153	dicot-2D-15-1-1.6-0.00475632959185168-0.5-4-0-1.4-1.5-20-r2-12.rsml	36.2646	34.4192	0.00475633	1.5
155	dicot-2D-15-1-1.6-0.00484233282296918-0.5-4-0-1.4-1.5-20-r3-12.rsml	42.4707	42.9705	0.00484233	1.5
156	dicot-2D-15-1-1.6-0.0048506112198811-0.5-4-0-1.4-1.5-20-r16-12.rsml	36.9648	35.3861	0.00485061	1.5
158	dicot-2D-15-1-1.6-0.00487455211766064-0.5-4-0-1.4-1.5-20-r7-12.rsml	38.1053	37.6841	0.00487455	1.5
162	dicot-2D-15-1-1.6-0.00504979047761299-0.5-4-0-1.4-1.5-20-r20-12.rsml	42.3552	42.4938	0.00504979	1.5
164	dicot-2D-15-1-1.6-0.00510169613361359-0.5-4-0-1.4-1.5-20-r11-12.rsml	42.5533	44.2088	0.0051017	1.5
165	dicot-2D-15-1-1.6-0.00521545799216256-0.5-4-0-1.4-1.5-20-r5-12.rsml	42.231	41.4829	0.00521546	1.5
166	dicot-2D-15-1-1.6-0.00521782889356837-0.5-4-0-1.4-1.5-20-r16-12.rsml	36.9002	36.2284	0.00521783	1.5
167	dicot-2D-15-1-1.6-0.00524714607233182-0.5-4-0-1.4-1.5-20-r3-12.rsml	43.4271	45.4424	0.00524715	1.5
168	dicot-2D-15-1-1.6-0.00526841081748717-0.5-4-0-1.4-1.5-20-r13-12.rsml	39.0335	37.691	0.00526841	1.5
169	dicot-2D-15-1-1.6-0.00528585419408046-0.5-4-0-1.4-1.5-20-r18-12.rsml	39.0739	39.1368	0.00528585	1.5
170	dicot-2D-15-1-1.6-0.00529789850465022-0.5-4-0-1.4-1.5-20-r15-12.rsml	40.6523	39.4241	0.0052979	1.5
172	dicot-2D-15-1-1.6-0.00537577857612632-0.5-4-0-1.4-1.5-20-r19-12.rsml	45.5312	46.1073	0.00537578	1.5
173	dicot-2D-15-1-1.6-0.00538114030659199-0.5-4-0-1.4-1.5-20-r6-12.rsml	42.1089	44.5045	0.00538114	1.5
174	dicot-2D-15-1-1.6-0.00539501761598513-0.5-4-0-1.4-1.5-20-r12-12.rsml	39.9496	37.6994	0.00539502	1.5
176	dicot-2D-15-1-1.6-0.00545104563236237-0.5-4-0-1.4-1.5-20-r2-12.rsml	37.1901	36.6111	0.00545105	1.5
177	dicot-2D-15-1-1.6-0.00545646628527902-0.5-4-0-1.4-1.5-20-r7-12.rsml	39.9793	39.3604	0.00545647	1.5
179	dicot-2D-15-1-1.6-0.00549161261506379-0.5-4-0-1.4-1.5-20-r10-12.rsml	40.5989	39.2338	0.00549161	1.5
183	dicot-2D-15-1-1.6-0.00560059382184409-0.5-4-0-1.4-1.5-20-r8-12.rsml	41.8417	39.7361	0.00560059	1.5
184	dicot-2D-15-1-1.6-0.00560228689969517-0.5-4-0-1.4-1.5-20-r17-12.rsml	40.5174	39.3323	0.00560229	1.5
190	dicot-2D-15-1-1.6-0.00581483590835705-0.5-4-0-1.4-1.5-20-r4-12.rsml	39.6692	36.8518	0.00581484	1.5
192	dicot-2D-15-1-1.6-0.00590036338148639-0.5-4-0-1.4-1.5-20-r1-12.rsml	42.5191	42.0644	0.00590036	1.5
199	dicot-2D-15-1-1.6-0.00598684420529753-0.5-4-0-1.4-1.5-20-r14-12.rsml	41.5826	40.7259	0.00598684	1.5
200	dicot-2D-15-1-1.6-0.00599079957371578-0.5-4-0-1.4-1.5-20-r9-12.rsml	42.4722	41.1904	0.0059908	1.5
201	dicot-2D-15-1-1.6-0.0060320422265213-0.5-4-0-1.4-1.5-20-r16-12.rsml	42.0122	41.3842	0.00603204	1.5
202	dicot-2D-15-1-1.6-0.00603379749739543-0.5-4-0-1.4-1.5-20-r4-12.rsml	38.1738	37.3901	0.0060338	1.5
204	dicot-2D-15-1-1.6-0.00611712567671202-0.5-4-0-1.4-1.5-20-r5-12.rsml	42.025	43.3999	0.00611713	1.5
205	dicot-2D-15-1-1.6-0.00615334207587875-0.5-4-0-1.4-1.5-20-r12-12.rsml	36.876	34.9472	0.00615334	1.5
211	dicot-2D-15-1-1.6-0.006346847665729-0.5-4-0-1.4-1.5-20-r2-12.rsml	38.399	39.7912	0.00634685	1.5
212	dicot-2D-15-1-1.6-0.00635416684369557-0.5-4-0-1.4-1.5-20-r15-12.rsml	41.6871	40.3479	0.00635417	1.5
215	dicot-2D-15-1-1.6-0.00641563612548634-0.5-4-0-1.4-1.5-20-r19-12.rsml	39.5681	41.2021	0.00641564	1.5
216	dicot-2D-15-1-1.6-0.00644093035813421-0.5-4-0-1.4-1.5-20-r11-12.rsml	39.6269	38.1703	0.00644093	1.5
217	dicot-2D-15-1-1.6-0.00647952137934044-0.5-4-0-1.4-1.5-20-r1-12.rsml	45.7429	45.485	0.00647952	1.5
218	dicot-2D-15-1-1.6-0.00650520566222258-0.5-4-0-1.4-1.5-20-r17-12.rsml	43.7004	43.7512	0.00650521	1.5
221	dicot-2D-15-1-1.6-0.00655743566039018-0.5-4-0-1.4-1.5-20-r9-12.rsml	41.8216	39.4249	0.00655744	1.5
222	dicot-2D-15-1-1.6-0.00665543694095686-0.5-4-0-1.4-1.5-20-r14-12.rsml	42.6745	42.4617	0.00665544	1.5
223	dicot-2D-15-1-1.6-0.00667181286634877-0.5-4-0-1.4-1.5-20-r18-12.rsml	43.8684	43.3295	0.00667181	1.5
224	dicot-2D-15-1-1.6-0.00669094135402702-0.5-4-0-1.4-1.5-20-r13-12.rsml	33.5427	34.2808	0.00669094	1.5
229	dicot-2D-15-1-1.6-0.00672309126076289-0.5-4-0-1.4-1.5-20-r10-12.rsml	38.6368	37.3218	0.00672309	1.5
230	dicot-2D-15-1-1.6-0.00672821220406331-0.5-4-0-1.4-1.5-20-r6-12.rsml	39.9168	38.3075	0.00672821	1.5
231	dicot-2D-15-1-1.6-0.00673134420486167-0.5-4-0-1.4-1.5-20-r7-12.rsml	37.7306	35.2882	0.00673134	1.5
232	dicot-2D-15-1-1.6-0.00677265000343323-0.5-4-0-1.4-1.5-20-r20-12.rsml	39.583	38.1795	0.00677265	1.5
234	dicot-2D-15-1-1.6-0.0067862323699519-0.5-4-0-1.4-1.5-20-r8-12.rsml	36.2216	31.7305	0.00678623	1.5
235	dicot-2D-15-1-1.6-0.00682351893396117-0.5-4-0-1.4-1.5-20-r3-12.rsml	37.1572	37.0839	0.00682352	1.5
241	dicot-2D-15-1-1.6-0.00714164463221096-0.5-4-0-1.4-1.5-20-r10-12.rsml	43.3497	43.4329	0.00714164	1.5
242	dicot-2D-15-1-1.6-0.00719536916026846-0.5-4-0-1.4-1.5-20-r20-12.rsml	38.6897	37.7947	0.00719537	1.5
247	dicot-2D-15-1-1.6-0.00723687189328484-0.5-4-0-1.4-1.5-20-r7-12.rsml	39.3361	36.7511	0.00723687	1.5
252	dicot-2D-15-1-1.6-0.00738262039702386-0.5-4-0-1.4-1.5-20-r13-12.rsml	42.8802	42.8635	0.00738262	1.5
256	dicot-2D-15-1-1.6-0.00747840275987983-0.5-4-0-1.4-1.5-20-r19-12.rsml	35.5861	32.6543	0.0074784	1.5
257	dicot-2D-15-1-1.6-0.00748635071050376-0.5-4-0-1.4-1.5-20-r6-12.rsml	36.9988	35.2816	0.00748635	1.5
258	dicot-2D-15-1-1.6-0.00749187258328311-0.5-4-0-1.4-1.5-20-r5-12.rsml	38.9173	37.7243	0.00749187	1.5
260	dicot-2D-15-1-1.6-0.00751766611798666-0.5-4-0-1.4-1.5-20-r18-12.rsml	37.8352	35.8567	0.00751767	1.5
261	dicot-2D-15-1-1.6-0.00752096388000064-0.5-4-0-1.4-1.5-20-r15-12.rsml	37.7732	37.8095	0.00752096	1.5
265	dicot-2D-15-1-1.6-0.0076160343082156-0.5-4-0-1.4-1.5-20-r3-12.rsml	42.7302	42.8332	0.00761603	1.5
267	dicot-2D-15-1-1.6-0.00764445345010608-0.5-4-0-1.4-1.5-20-r2-12.rsml	39.7531	38.3532	0.00764445	1.5
268	dicot-2D-15-1-1.6-0.0076650062170811-0.5-4-0-1.4-1.5-20-r12-12.rsml	38.8011	38.4582	0.00766501	1.5
269	dicot-2D-15-1-1.6-0.00770701476000249-0.5-4-0-1.4-1.5-20-r4-12.rsml	35.7487	33.9794	0.00770701	1.5
270	dicot-2D-15-1-1.6-0.00772006114129908-0.5-4-0-1.4-1.5-20-r8-12.rsml	37.5848	35.8894	0.00772006	1.5
271	dicot-2D-15-1-1.6-0.007771146961255-0.5-4-0-1.4-1.5-20-r9-12.rsml	42.5017	43.2142	0.00777115	1.5
272	dicot-2D-15-1-1.6-0.00777516651083715-0.5-4-0-1.4-1.5-20-r1-12.rsml	40.0426	39.1238	0.00777517	1.5
274	dicot-2D-15-1-1.6-0.00786695007095113-0.5-4-0-1.4-1.5-20-r17-12.rsml	40.0479	39.3898	0.00786695	1.5
277	dicot-2D-15-1-1.6-0.00789672946929932-0.5-4-0-1.4-1.5-20-r11-12.rsml	43.1327	42.8237	0.00789673	1.5
278	dicot-2D-15-1-1.6-0.00791270474460907-0.5-4-0-1.4-1.5-20-r16-12.rsml	39.9019	40.1445	0.0079127	1.5
279	dicot-2D-15-1-1.6-0.00797873896313831-0.5-4-0-1.4-1.5-20-r14-12.rsml	41.7275	40.0271	0.00797874	1.5
282	dicot-2D-15-1-1.6-0.00804590647201985-0.5-4-0-1.4-1.5-20-r12-12.rsml	38.7057	39.5569	0.00804591	1.5
284	dicot-2D-15-1-1.6-0.00809228213620372-0.5-4-0-1.4-1.5-20-r16-12.rsml	40.999	39.4244	0.00809228	1.5
286	dicot-2D-15-1-1.6-0.00812162922578864-0.5-4-0-1.4-1.5-20-r9-12.rsml	38.6614	37.5758	0.00812163	1.5
287	dicot-2D-15-1-1.6-0.00814616928831674-0.5-4-0-1.4-1.5-20-r6-12.rsml	39.3722	36.7495	0.00814617	1.5
293	dicot-2D-15-1-1.6-0.00822732627112418-0.5-4-0-1.4-1.5-20-r3-12.rsml	37.1904	36.5663	0.00822733	1.5
295	dicot-2D-15-1-1.6-0.0082881799263414-0.5-4-0-1.4-1.5-20-r14-12.rsml	43.2282	42.0471	0.00828818	1.5
296	dicot-2D-15-1-1.6-0.00830360855860636-0.5-4-0-1.4-1.5-20-r18-12.rsml	40.231	41.6647	0.00830361	1.5
297	dicot-2D-15-1-1.6-0.00830423780228011-0.5-4-0-1.4-1.5-20-r4-12.rsml	37.8689	34.8739	0.00830424	1.5
299	dicot-2D-15-1-1.6-0.00838023776817136-0.5-4-0-1.4-1.5-20-r8-12.rsml	38.6429	35.4237	0.00838024	1.5
300	dicot-2D-15-1-1.6-0.0084090960577596-0.5-4-0-1.4-1.5-20-r20-12.rsml	41.142	41.2331	0.0084091	1.5
303	dicot-2D-15-1-1.6-0.00848296024324372-0.5-4-0-1.4-1.5-20-r11-12.rsml	40.1743	38.0002	0.00848296	1.5
309	dicot-2D-15-1-1.6-0.00855949301482178-0.5-4-0-1.4-1.5-20-r5-12.rsml	43.6216	44.8381	0.00855949	1.5
311	dicot-2D-15-1-1.6-0.00862305499613285-0.5-4-0-1.4-1.5-20-r2-12.rsml	37.5197	36.5312	0.00862305	1.5
312	dicot-2D-15-1-1.6-0.00864071997301653-0.5-4-0-1.4-1.5-20-r10-12.rsml	39.1226	39.9178	0.00864072	1.5
314	dicot-2D-15-1-1.6-0.0086550917471759-0.5-4-0-1.4-1.5-20-r15-12.rsml	40.4268	37.9738	0.00865509	1.5
315	dicot-2D-15-1-1.6-0.00866748140053824-0.5-4-0-1.4-1.5-20-r1-12.rsml	38.412	34.3608	0.00866748	1.5
316	dicot-2D-15-1-1.6-0.00875061379466206-0.5-4-0-1.4-1.5-20-r13-12.rsml	38.782	38.2128	0.00875061	1.5
317	dicot-2D-15-1-1.6-0.00875721180276014-0.5-4-0-1.4-1.5-20-r17-12.rsml	41.0997	40.4457	0.00875721	1.5
319	dicot-2D-15-1-1.6-0.00882191150053404-0.5-4-0-1.4-1.5-20-r19-12.rsml	36.4664	33.3386	0.00882191	1.5
320	dicot-2D-15-1-1.6-0.00894233415671624-0.5-4-0-1.4-1.5-20-r7-12.rsml	40.9541	38.9278	0.00894233	1.5
321	dicot-2D-15-1-1.6-0.00900416264822707-0.5-4-0-1.4-1.5-20-r7-12.rsml	36.5285	34.0035	0.00900416	1.5
325	dicot-2D-15-1-1.6-0.00910256074834615-0.5-4-0-1.4-1.5-20-r4-12.rsml	39.5231	40.3359	0.00910256	1.5
327	dicot-2D-15-1-1.6-0.00911496088071726-0.5-4-0-1.4-1.5-20-r11-12.rsml	41.3978	40.8361	0.00911496	1.5
328	dicot-2D-15-1-1.6-0.00916948766121641-0.5-4-0-1.4-1.5-20-r17-12.rsml	41.7899	41.6671	0.00916949	1.5
331	dicot-2D-15-1-1.6-0.00918555842433125-0.5-4-0-1.4-1.5-20-r3-12.rsml	38.6422	37.3495	0.00918556	1.5
332	dicot-2D-15-1-1.6-0.00920147434179671-0.5-4-0-1.4-1.5-20-r10-12.rsml	37.79	37.0085	0.00920147	1.5
333	dicot-2D-15-1-1.6-0.00920948890573345-0.5-4-0-1.4-1.5-20-r19-12.rsml	41.2649	39.6287	0.00920949	1.5
334	dicot-2D-15-1-1.6-0.00921193767106161-0.5-4-0-1.4-1.5-20-r13-12.rsml	40.1583	38.9684	0.00921194	1.5
336	dicot-2D-15-1-1.6-0.00933633277425543-0.5-4-0-1.4-1.5-20-r8-12.rsml	38.0942	36.4042	0.00933633	1.5
337	dicot-2D-15-1-1.6-0.00937161601171829-0.5-4-0-1.4-1.5-20-r9-12.rsml	43.0236	41.7806	0.00937162	1.5
338	dicot-2D-15-1-1.6-0.00938120659533888-0.5-4-0-1.4-1.5-20-r20-12.rsml	41.354	40.2016	0.00938121	1.5
341	dicot-2D-15-1-1.6-0.00942436577915214-0.5-4-0-1.4-1.5-20-r15-12.rsml	42.7126	42.1226	0.00942437	1.5
342	dicot-2D-15-1-1.6-0.0094360802907031-0.5-4-0-1.4-1.5-20-r12-12.rsml	39.5985	38.0383	0.00943608	1.5
343	dicot-2D-15-1-1.6-0.00946230493625626-0.5-4-0-1.4-1.5-20-r18-12.rsml	39.5299	37.711	0.0094623	1.5
348	dicot-2D-15-1-1.6-0.00955975282448344-0.5-4-0-1.4-1.5-20-r2-12.rsml	41.3278	37.8675	0.00955975	1.5
349	dicot-2D-15-1-1.6-0.00956072228611447-0.5-4-0-1.4-1.5-20-r5-12.rsml	39.7291	38.6027	0.00956072	1.5
351	dicot-2D-15-1-1.6-0.00959044185094535-0.5-4-0-1.4-1.5-20-r14-12.rsml	38.4122	38.6846	0.00959044	1.5
357	dicot-2D-15-1-1.6-0.00980911122099497-0.5-4-0-1.4-1.5-20-r6-12.rsml	38.051	37.0347	0.00980911	1.5
359	dicot-2D-15-1-1.6-0.00986779227480292-0.5-4-0-1.4-1.5-20-r1-12.rsml	38.914	36.5412	0.00986779	1.5
360	dicot-2D-15-1-1.6-0.00998617031122558-0.5-4-0-1.4-1.5-20-r16-12.rsml	37.7215	37.379	0.00998617	1.5
361	dicot-2D-15-1-1.6-0.0100000912970863-0.5-4-0-1.4-1.5-20-r11-12.rsml	37.8776	35.842	0.0100001	1.5
364	dicot-2D-15-1-1.6-0.0100255073592998-0.5-4-0-1.4-1.5-20-r17-12.rsml	34.6027	33.549	0.0100255	1.5
366	dicot-2D-15-1-1.6-0.0101100077512674-0.5-4-0-1.4-1.5-20-r3-12.rsml	41.4892	41.4541	0.01011	1.5
370	dicot-2D-15-1-1.6-0.0102501828745008-0.5-4-0-1.4-1.5-20-r12-12.rsml	38.12	36.6593	0.0102502	1.5
373	dicot-2D-15-1-1.6-0.0103354675192386-0.5-4-0-1.4-1.5-20-r15-12.rsml	42.2135	41.6521	0.0103355	1.5
374	dicot-2D-15-1-1.6-0.0103381759047043-0.5-4-0-1.4-1.5-20-r1-12.rsml	39.4524	39.717	0.0103382	1.5
375	dicot-2D-15-1-1.6-0.0103436971560586-0.5-4-0-1.4-1.5-20-r6-12.rsml	41.6262	39.7866	0.0103437	1.5
379	dicot-2D-15-1-1.6-0.0104367023711093-0.5-4-0-1.4-1.5-20-r9-12.rsml	36.4499	34.7223	0.0104367	1.5
380	dicot-2D-15-1-1.6-0.010459916113643-0.5-4-0-1.4-1.5-20-r14-12.rsml	39.313	37.2999	0.0104599	1.5
382	dicot-2D-15-1-1.6-0.0105794271137565-0.5-4-0-1.4-1.5-20-r2-12.rsml	38.7427	37.2483	0.0105794	1.5
383	dicot-2D-15-1-1.6-0.0105946540301666-0.5-4-0-1.4-1.5-20-r16-12.rsml	39.2109	37.1657	0.0105947	1.5
384	dicot-2D-15-1-1.6-0.0106021437374875-0.5-4-0-1.4-1.5-20-r19-12.rsml	36.9577	35.4914	0.0106021	1.5
385	dicot-2D-15-1-1.6-0.0106161645606626-0.5-4-0-1.4-1.5-20-r10-12.rsml	42.0901	43.5129	0.0106162	1.5
386	dicot-2D-15-1-1.6-0.0106341839034576-0.5-4-0-1.4-1.5-20-r20-12.rsml	37.603	33.744	0.0106342	1.5
388	dicot-2D-15-1-1.6-0.010671348733129-0.5-4-0-1.4-1.5-20-r13-12.rsml	38.7136	37.9084	0.0106713	1.5
390	dicot-2D-15-1-1.6-0.0106781901689246-0.5-4-0-1.4-1.5-20-r7-12.rsml	38.3701	37.926	0.0106782	1.5
391	dicot-2D-15-1-1.6-0.0106830720563885-0.5-4-0-1.4-1.5-20-r8-12.rsml	38.0723	35.403	0.0106831	1.5
393	dicot-2D-15-1-1.6-0.0107657586897258-0.5-4-0-1.4-1.5-20-r18-12.rsml	36.6121	35.5329	0.0107658	1.5
395	dicot-2D-15-1-1.6-0.0107922017469537-0.5-4-0-1.4-1.5-20-r4-12.rsml	42.619	41.1366	0.0107922	1.5
399	dicot-2D-15-1-1.6-0.0109246650857385-0.5-4-0-1.4-1.5-20-r5-12.rsml	43.6258	43.2051	0.0109247	1.5
404	dicot-2D-15-1-1.6-0.0110857614683919-0.5-4-0-1.4-1.5-20-r15-12.rsml	36.035	34.5547	0.0110858	1.5
407	dicot-2D-15-1-1.6-0.0111440030820668-0.5-4-0-1.4-1.5-20-r10-12.rsml	35.8686	36.3949	0.011144	1.5
411	dicot-2D-15-1-1.6-0.0113431520436425-0.5-4-0-1.4-1.5-20-r12-12.rsml	38.6437	39.9853	0.0113432	1.5
413	dicot-2D-15-1-1.6-0.0114062194246799-0.5-4-0-1.4-1.5-20-r17-12.rsml	39.5565	37.5344	0.0114062	1.5
414	dicot-2D-15-1-1.6-0.0114719725851901-0.5-4-0-1.4-1.5-20-r9-12.rsml	39.576	37.2026	0.011472	1.5
416	dicot-2D-15-1-1.6-0.0115077313377988-0.5-4-0-1.4-1.5-20-r16-12.rsml	37.8039	36.5006	0.0115077	1.5
417	dicot-2D-15-1-1.6-0.0115160404695198-0.5-4-0-1.4-1.5-20-r4-12.rsml	42.3021	41.1242	0.011516	1.5
418	dicot-2D-15-1-1.6-0.0115367222710047-0.5-4-0-1.4-1.5-20-r11-12.rsml	33.033	29.4089	0.0115367	1.5
419	dicot-2D-15-1-1.6-0.0115913531128317-0.5-4-0-1.4-1.5-20-r19-12.rsml	38.6412	38.7835	0.0115914	1.5
421	dicot-2D-15-1-1.6-0.0116214638338424-0.5-4-0-1.4-1.5-20-r18-12.rsml	38.619	36.4954	0.0116215	1.5
423	dicot-2D-15-1-1.6-0.011666966866469-0.5-4-0-1.4-1.5-20-r3-12.rsml	41.7196	40.2274	0.011667	1.5
425	dicot-2D-15-1-1.6-0.0116805263068527-0.5-4-0-1.4-1.5-20-r2-12.rsml	37.8309	35.4477	0.0116805	1.5
429	dicot-2D-15-1-1.6-0.0117672771704383-0.5-4-0-1.4-1.5-20-r8-12.rsml	33.7275	31.6472	0.0117673	1.5
430	dicot-2D-15-1-1.6-0.0117794425806496-0.5-4-0-1.4-1.5-20-r7-12.rsml	36.9556	36.148	0.0117794	1.5
431	dicot-2D-15-1-1.6-0.0117858304756228-0.5-4-0-1.4-1.5-20-r1-12.rsml	42.3868	42.3476	0.0117858	1.5
433	dicot-2D-15-1-1.6-0.0118347377602477-0.5-4-0-1.4-1.5-20-r14-12.rsml	40.5484	39.0886	0.0118347	1.5
434	dicot-2D-15-1-1.6-0.0118727752093691-0.5-4-0-1.4-1.5-20-r5-12.rsml	37.5492	36.396	0.0118728	1.5
435	dicot-2D-15-1-1.6-0.0118888958713505-0.5-4-0-1.4-1.5-20-r13-12.rsml	38.0596	35.6477	0.0118889	1.5
439	dicot-2D-15-1-1.6-0.0119832096055616-0.5-4-0-1.4-1.5-20-r6-12.rsml	42.06	40.3587	0.0119832	1.5
440	dicot-2D-15-1-1.6-0.0119836244264152-0.5-4-0-1.4-1.5-20-r20-12.rsml	36.8378	35.062	0.0119836	1.5
442	dicot-2D-15-1-1.6-0.0120568599246908-0.5-4-0-1.4-1.5-20-r16-12.rsml	37.8532	38.1744	0.0120569	1.5
445	dicot-2D-15-1-1.6-0.012100092719309-0.5-4-0-1.4-1.5-20-r15-12.rsml	37.2141	35.3683	0.0121001	1.5
447	dicot-2D-15-1-1.6-0.0121388610713184-0.5-4-0-1.4-1.5-20-r5-12.rsml	40.1715	39.3903	0.0121389	1.5
448	dicot-2D-15-1-1.6-0.0121492684916593-0.5-4-0-1.4-1.5-20-r10-12.rsml	38.1573	37.1817	0.0121493	1.5
451	dicot-2D-15-1-1.6-0.012248227648437-0.5-4-0-1.4-1.5-20-r13-12.rsml	39.6808	38.8817	0.0122482	1.5
453	dicot-2D-15-1-1.6-0.0122750454226043-0.5-4-0-1.4-1.5-20-r3-12.rsml	40.4256	40.4314	0.012275	1.5
454	dicot-2D-15-1-1.6-0.0122866731535178-0.5-4-0-1.4-1.5-20-r12-12.rsml	39.0208	37.9094	0.0122867	1.5
456	dicot-2D-15-1-1.6-0.0123545597472694-0.5-4-0-1.4-1.5-20-r4-12.rsml	39.8178	38.6467	0.0123546	1.5
459	dicot-2D-15-1-1.6-0.0123685975898989-0.5-4-0-1.4-1.5-20-r2-12.rsml	37.6976	36.2155	0.0123686	1.5
460	dicot-2D-15-1-1.6-0.0124005448638927-0.5-4-0-1.4-1.5-20-r1-12.rsml	35.7623	34.1471	0.0124005	1.5
461	dicot-2D-15-1-1.6-0.0124017771757208-0.5-4-0-1.4-1.5-20-r20-12.rsml	39.7008	37.8249	0.0124018	1.5
462	dicot-2D-15-1-1.6-0.0124048260562122-0.5-4-0-1.4-1.5-20-r7-12.rsml	36.6966	34.5292	0.0124048	1.5
464	dicot-2D-15-1-1.6-0.012489367330214-0.5-4-0-1.4-1.5-20-r6-12.rsml	36.4006	36.1582	0.0124894	1.5
468	dicot-2D-15-1-1.6-0.0126245619452093-0.5-4-0-1.4-1.5-20-r17-12.rsml	38.2793	34.8092	0.0126246	1.5
469	dicot-2D-15-1-1.6-0.0126498137456365-0.5-4-0-1.4-1.5-20-r8-12.rsml	37.3888	36.1887	0.0126498	1.5
470	dicot-2D-15-1-1.6-0.0126535740522668-0.5-4-0-1.4-1.5-20-r9-12.rsml	38.1292	35.837	0.0126536	1.5
472	dicot-2D-15-1-1.6-0.012682787375059-0.5-4-0-1.4-1.5-20-r11-12.rsml	40.3722	39.0667	0.0126828	1.5
473	dicot-2D-15-1-1.6-0.0127102525972296-0.5-4-0-1.4-1.5-20-r18-12.rsml	38.1069	36.2772	0.0127103	1.5
479	dicot-2D-15-1-1.6-0.0129456606572494-0.5-4-0-1.4-1.5-20-r19-12.rsml	31.4086	29.5134	0.0129457	1.5
480	dicot-2D-15-1-1.6-0.0129556382086594-0.5-4-0-1.4-1.5-20-r14-12.rsml	43.8396	42.6621	0.0129556	1.5
481	dicot-2D-15-1-1.6-0.0130016071163118-0.5-4-0-1.4-1.5-20-r10-12.rsml	38.3804	36.4266	0.0130016	1.5
483	dicot-2D-15-1-1.6-0.0130144945452921-0.5-4-0-1.4-1.5-20-r18-12.rsml	35.8647	34.5412	0.0130145	1.5
484	dicot-2D-15-1-1.6-0.0130183937724214-0.5-4-0-1.4-1.5-20-r20-12.rsml	38.8976	36.6562	0.0130184	1.5
485	dicot-2D-15-1-1.6-0.0130190785161685-0.5-4-0-1.4-1.5-20-r3-12.rsml	38.1299	36.0962	0.0130191	1.5
489	dicot-2D-15-1-1.6-0.0130803447021171-0.5-4-0-1.4-1.5-20-r6-12.rsml	36.405	34.1034	0.0130803	1.5
490	dicot-2D-15-1-1.6-0.0131321710792836-0.5-4-0-1.4-1.5-20-r12-12.rsml	38.9701	36.9483	0.0131322	1.5
493	dicot-2D-15-1-1.6-0.0132151707354933-0.5-4-0-1.4-1.5-20-r8-12.rsml	41.0723	40.8669	0.0132152	1.5
495	dicot-2D-15-1-1.6-0.0132823865998071-0.5-4-0-1.4-1.5-20-r15-12.rsml	37.9123	38.9341	0.0132824	1.5
496	dicot-2D-15-1-1.6-0.0132855090787634-0.5-4-0-1.4-1.5-20-r7-12.rsml	39.9825	38.5026	0.0132855	1.5
499	dicot-2D-15-1-1.6-0.0133769283243455-0.5-4-0-1.4-1.5-20-r4-12.rsml	37.6562	36.777	0.0133769	1.5
502	dicot-2D-15-1-1.6-0.0134672687083948-0.5-4-0-1.4-1.5-20-r1-12.rsml	33.2422	32.2346	0.0134673	1.5
503	dicot-2D-15-1-1.6-0.0134801120844204-0.5-4-0-1.4-1.5-20-r5-12.rsml	38.6863	36.198	0.0134801	1.5
507	dicot-2D-15-1-1.6-0.0135550496072974-0.5-4-0-1.4-1.5-20-r11-12.rsml	39.1762	37.556	0.013555	1.5
512	dicot-2D-15-1-1.6-0.0136105625310447-0.5-4-0-1.4-1.5-20-r17-12.rsml	41.1939	40.5789	0.0136106	1.5
513	dicot-2D-15-1-1.6-0.0136854597867932-0.5-4-0-1.4-1.5-20-r14-12.rsml	36.3781	36.1414	0.0136855	1.5
514	dicot-2D-15-1-1.6-0.013707308574114-0.5-4-0-1.4-1.5-20-r13-12.rsml	37.453	35.4438	0.0137073	1.5
515	dicot-2D-15-1-1.6-0.0137360045115929-0.5-4-0-1.4-1.5-20-r2-12.rsml	38.2455	38.3998	0.013736	1.5
517	dicot-2D-15-1-1.6-0.0138066499307752-0.5-4-0-1.4-1.5-20-r16-12.rsml	36.9811	35.3055	0.0138066	1.5
518	dicot-2D-15-1-1.6-0.0138210341336671-0.5-4-0-1.4-1.5-20-r9-12.rsml	35.5681	31.2944	0.013821	1.5
519	dicot-2D-15-1-1.6-0.0139059721694794-0.5-4-0-1.4-1.5-20-r19-12.rsml	34.0548	31.5057	0.013906	1.5
522	dicot-2D-15-1-1.6-0.0140473940030206-0.5-4-0-1.4-1.5-20-r8-12.rsml	38.5684	35.7105	0.0140474	1.5
524	dicot-2D-15-1-1.6-0.0141117609133944-0.5-4-0-1.4-1.5-20-r12-12.rsml	35.7096	33.0438	0.0141118	1.5
526	dicot-2D-15-1-1.6-0.0142258540987968-0.5-4-0-1.4-1.5-20-r10-12.rsml	37.4157	35.9542	0.0142259	1.5
528	dicot-2D-15-1-1.6-0.0142381441963371-0.5-4-0-1.4-1.5-20-r3-12.rsml	40.7136	39.4846	0.0142381	1.5
529	dicot-2D-15-1-1.6-0.0142568475799635-0.5-4-0-1.4-1.5-20-r13-12.rsml	35.416	32.5022	0.0142568	1.5
530	dicot-2D-15-1-1.6-0.0142834161557257-0.5-4-0-1.4-1.5-20-r1-12.rsml	37.1817	36.5025	0.0142834	1.5
531	dicot-2D-15-1-1.6-0.0142899319883436-0.5-4-0-1.4-1.5-20-r11-12.rsml	37.4086	35.3785	0.0142899	1.5
532	dicot-2D-15-1-1.6-0.0143160851222929-0.5-4-0-1.4-1.5-20-r20-12.rsml	39.2532	38.154	0.0143161	1.5
535	dicot-2D-15-1-1.6-0.0143412800382357-0.5-4-0-1.4-1.5-20-r19-12.rsml	40.66	40.1669	0.0143413	1.5
536	dicot-2D-15-1-1.6-0.0143602369462606-0.5-4-0-1.4-1.5-20-r6-12.rsml	42.9612	42.0302	0.0143602	1.5
539	dicot-2D-15-1-1.6-0.0144751519865822-0.5-4-0-1.4-1.5-20-r17-12.rsml	36.0111	34.2236	0.0144752	1.5
540	dicot-2D-15-1-1.6-0.0145033559973817-0.5-4-0-1.4-1.5-20-r18-12.rsml	35.6225	33.4115	0.0145034	1.5
541	dicot-2D-15-1-1.6-0.0145286567697767-0.5-4-0-1.4-1.5-20-r15-12.rsml	40.7874	39.4446	0.0145287	1.5
542	dicot-2D-15-1-1.6-0.0145338582491968-0.5-4-0-1.4-1.5-20-r5-12.rsml	39.4463	38.1703	0.0145339	1.5
543	dicot-2D-15-1-1.6-0.0145450708665885-0.5-4-0-1.4-1.5-20-r7-12.rsml	36.3976	35.3626	0.0145451	1.5
545	dicot-2D-15-1-1.6-0.014555258216802-0.5-4-0-1.4-1.5-20-r14-12.rsml	38.4163	36.7937	0.0145553	1.5
546	dicot-2D-15-1-1.6-0.0145808870070614-0.5-4-0-1.4-1.5-20-r2-12.rsml	37.0437	37.4382	0.0145809	1.5
552	dicot-2D-15-1-1.6-0.014687065762002-0.5-4-0-1.4-1.5-20-r16-12.rsml	34.7067	33.9043	0.0146871	1.5
553	dicot-2D-15-1-1.6-0.014733788004145-0.5-4-0-1.4-1.5-20-r4-12.rsml	37.5539	37.4371	0.0147338	1.5
559	dicot-2D-15-1-1.6-0.0149622056309599-0.5-4-0-1.4-1.5-20-r9-12.rsml	41.888	42.4745	0.0149622	1.5
562	dicot-2D-15-1-1.6-0.0150333958242554-0.5-4-0-1.4-1.5-20-r10-12.rsml	36.5433	34.6271	0.0150334	1.5
563	dicot-2D-15-1-1.6-0.0150512765750755-0.5-4-0-1.4-1.5-20-r20-12.rsml	39.038	36.3196	0.0150513	1.5
566	dicot-2D-15-1-1.6-0.0151817016615532-0.5-4-0-1.4-1.5-20-r5-12.rsml	32.785	29.5977	0.0151817	1.5
569	dicot-2D-15-1-1.6-0.0153270510563161-0.5-4-0-1.4-1.5-20-r1-12.rsml	34.8453	34.7966	0.0153271	1.5
571	dicot-2D-15-1-1.6-0.0153554101998452-0.5-4-0-1.4-1.5-20-r11-12.rsml	36.0163	32.9372	0.0153554	1.5
575	dicot-2D-15-1-1.6-0.0153824769873172-0.5-4-0-1.4-1.5-20-r18-12.rsml	37.3151	36.8007	0.0153825	1.5
579	dicot-2D-15-1-1.6-0.0154551095163915-0.5-4-0-1.4-1.5-20-r13-12.rsml	39.5323	37.7345	0.0154551	1.5
580	dicot-2D-15-1-1.6-0.015486423027236-0.5-4-0-1.4-1.5-20-r6-12.rsml	33.9975	31.0419	0.0154864	1.5
582	dicot-2D-15-1-1.6-0.0156131921391934-0.5-4-0-1.4-1.5-20-r14-12.rsml	36.844	36.7398	0.0156132	1.5
583	dicot-2D-15-1-1.6-0.0156254879117478-0.5-4-0-1.4-1.5-20-r3-12.rsml	38.3913	38.9463	0.0156255	1.5
585	dicot-2D-15-1-1.6-0.0156338742172811-0.5-4-0-1.4-1.5-20-r9-12.rsml	37.0318	35.5842	0.0156339	1.5
588	dicot-2D-15-1-1.6-0.0157189862283412-0.5-4-0-1.4-1.5-20-r2-12.rsml	37.0765	35.4195	0.015719	1.5
589	dicot-2D-15-1-1.6-0.015719124090625-0.5-4-0-1.4-1.5-20-r17-12.rsml	33.5823	32.6569	0.0157191	1.5
590	dicot-2D-15-1-1.6-0.0157207730794325-0.5-4-0-1.4-1.5-20-r19-12.rsml	37.5931	35.728	0.0157208	1.5
591	dicot-2D-15-1-1.6-0.0157782170297578-0.5-4-0-1.4-1.5-20-r16-12.rsml	37.1534	35.8917	0.0157782	1.5
592	dicot-2D-15-1-1.6-0.0157802125331946-0.5-4-0-1.4-1.5-20-r8-12.rsml	39.2409	39.8099	0.0157802	1.5
593	dicot-2D-15-1-1.6-0.0158143732289318-0.5-4-0-1.4-1.5-20-r15-12.rsml	34.4835	33.2406	0.0158144	1.5
594	dicot-2D-15-1-1.6-0.0158388518302236-0.5-4-0-1.4-1.5-20-r12-12.rsml	36.8293	36.6614	0.0158389	1.5
595	dicot-2D-15-1-1.6-0.0158805786813609-0.5-4-0-1.4-1.5-20-r4-12.rsml	35.2113	34.3723	0.0158806	1.5
598	dicot-2D-15-1-1.6-0.015918790565338-0.5-4-0-1.4-1.5-20-r7-12.rsml	32.3948	30.1681	0.0159188	1.5
602	dicot-2D-15-1-1.6-0.016067024390446-0.5-4-0-1.4-1.5-20-r13-12.rsml	39.5367	36.9973	0.016067	1.5
606	dicot-2D-15-1-1.6-0.0162232275092974-0.5-4-0-1.4-1.5-20-r4-12.rsml	42.0803	39.875	0.0162232	1.5
607	dicot-2D-15-1-1.6-0.0162260184604675-0.5-4-0-1.4-1.5-20-r5-12.rsml	35.3015	32.3282	0.016226	1.5
608	dicot-2D-15-1-1.6-0.0162335308629554-0.5-4-0-1.4-1.5-20-r9-12.rsml	33.9637	32.2679	0.0162335	1.5
610	dicot-2D-15-1-1.6-0.016312444955809-0.5-4-0-1.4-1.5-20-r10-12.rsml	32.6077	31.1742	0.0163124	1.5
611	dicot-2D-15-1-1.6-0.0163422397766262-0.5-4-0-1.4-1.5-20-r16-12.rsml	37.7578	36.2029	0.0163422	1.5
614	dicot-2D-15-1-1.6-0.0164220754543785-0.5-4-0-1.4-1.5-20-r3-12.rsml	33.6146	32.5143	0.0164221	1.5
619	dicot-2D-15-1-1.6-0.0164941274002194-0.5-4-0-1.4-1.5-20-r11-12.rsml	37.8259	35.5519	0.0164941	1.5
620	dicot-2D-15-1-1.6-0.0165113887146581-0.5-4-0-1.4-1.5-20-r20-12.rsml	40.273	38.5108	0.0165114	1.5
623	dicot-2D-15-1-1.6-0.016579303708626-0.5-4-0-1.4-1.5-20-r14-12.rsml	37.0501	34.401	0.0165793	1.5
624	dicot-2D-15-1-1.6-0.0165886964269448-0.5-4-0-1.4-1.5-20-r7-12.rsml	39.0223	37.1949	0.0165887	1.5
625	dicot-2D-15-1-1.6-0.0166010139575228-0.5-4-0-1.4-1.5-20-r15-12.rsml	35.6921	34.3075	0.016601	1.5
626	dicot-2D-15-1-1.6-0.0166141531802714-0.5-4-0-1.4-1.5-20-r8-12.rsml	36.9334	34.1164	0.0166142	1.5
627	dicot-2D-15-1-1.6-0.0166196146346629-0.5-4-0-1.4-1.5-20-r18-12.rsml	36.8327	34.1577	0.0166196	1.5
628	dicot-2D-15-1-1.6-0.0166243547932245-0.5-4-0-1.4-1.5-20-r19-12.rsml	33.3899	32.2156	0.0166244	1.5
630	dicot-2D-15-1-1.6-0.0166684012610931-0.5-4-0-1.4-1.5-20-r17-12.rsml	34.1008	31.8248	0.0166684	1.5
632	dicot-2D-15-1-1.6-0.0167183080203831-0.5-4-0-1.4-1.5-20-r1-12.rsml	35.2748	33.5917	0.0167183	1.5
635	dicot-2D-15-1-1.6-0.0167723291404545-0.5-4-0-1.4-1.5-20-r12-12.rsml	36.6042	36.5801	0.0167723	1.5
636	dicot-2D-15-1-1.6-0.0167808617681731-0.5-4-0-1.4-1.5-20-r2-12.rsml	32.7414	28.9899	0.0167809	1.5
640	dicot-2D-15-1-1.6-0.0169785613645799-0.5-4-0-1.4-1.5-20-r6-12.rsml	36.5235	35.3992	0.0169786	1.5
642	dicot-2D-15-1-1.6-0.0170372397168539-0.5-4-0-1.4-1.5-20-r2-12.rsml	38.0065	35.1919	0.0170372	1.5
648	dicot-2D-15-1-1.6-0.0172208776716143-0.5-4-0-1.4-1.5-20-r15-12.rsml	33.1468	33.3047	0.0172209	1.5
650	dicot-2D-15-1-1.6-0.0172615976089146-0.5-4-0-1.4-1.5-20-r4-12.rsml	35.1861	34.002	0.0172616	1.5
652	dicot-2D-15-1-1.6-0.0172784390558954-0.5-4-0-1.4-1.5-20-r5-12.rsml	38.9606	39.2543	0.0172784	1.5
653	dicot-2D-15-1-1.6-0.017315573400585-0.5-4-0-1.4-1.5-20-r11-12.rsml	38.188	35.8546	0.0173156	1.5
654	dicot-2D-15-1-1.6-0.0173459814209491-0.5-4-0-1.4-1.5-20-r1-12.rsml	35.8596	36.5611	0.017346	1.5
655	dicot-2D-15-1-1.6-0.0173567725974135-0.5-4-0-1.4-1.5-20-r6-12.rsml	35.0815	33.1851	0.0173568	1.5
657	dicot-2D-15-1-1.6-0.017374561971752-0.5-4-0-1.4-1.5-20-r18-12.rsml	36.0903	35.8688	0.0173746	1.5
659	dicot-2D-15-1-1.6-0.0174349595648237-0.5-4-0-1.4-1.5-20-r20-12.rsml	33.9776	34.2147	0.017435	1.5
660	dicot-2D-15-1-1.6-0.0174683183718007-0.5-4-0-1.4-1.5-20-r8-12.rsml	33.6594	31.4512	0.0174683	1.5
662	dicot-2D-15-1-1.6-0.0175135873444378-0.5-4-0-1.4-1.5-20-r12-12.rsml	34.8268	33.7255	0.0175136	1.5
666	dicot-2D-15-1-1.6-0.0175614709770307-0.5-4-0-1.4-1.5-20-r16-12.rsml	33.9766	32.3157	0.0175615	1.5
669	dicot-2D-15-1-1.6-0.0176402430930175-0.5-4-0-1.4-1.5-20-r7-12.rsml	35.1253	33.7024	0.0176402	1.5
670	dicot-2D-15-1-1.6-0.0176490765211638-0.5-4-0-1.4-1.5-20-r10-12.rsml	38.3519	34.8395	0.0176491	1.5
671	dicot-2D-15-1-1.6-0.0176529826819897-0.5-4-0-1.4-1.5-20-r9-12.rsml	37.109	34.8982	0.017653	1.5
673	dicot-2D-15-1-1.6-0.0177274788597133-0.5-4-0-1.4-1.5-20-r17-12.rsml	37.1442	37.6605	0.0177275	1.5
674	dicot-2D-15-1-1.6-0.0177432346874848-0.5-4-0-1.4-1.5-20-r13-12.rsml	37.8004	35.6631	0.0177432	1.5
676	dicot-2D-15-1-1.6-0.0177980913762003-0.5-4-0-1.4-1.5-20-r19-12.rsml	33.0586	30.3457	0.0177981	1.5
679	dicot-2D-15-1-1.6-0.0179557527389843-0.5-4-0-1.4-1.5-20-r3-12.rsml	37.8046	35.7154	0.0179558	1.5
680	dicot-2D-15-1-1.6-0.0179806852145121-0.5-4-0-1.4-1.5-20-r14-12.rsml	38.1299	36.2584	0.0179807	1.5
681	dicot-2D-15-1-1.6-0.0180010072274599-0.5-4-0-1.4-1.5-20-r6-12.rsml	36.5137	36.6205	0.018001	1.5
682	dicot-2D-15-1-1.6-0.0180299072954804-0.5-4-0-1.4-1.5-20-r18-12.rsml	37.9453	34.819	0.0180299	1.5
684	dicot-2D-15-1-1.6-0.0180935217610095-0.5-4-0-1.4-1.5-20-r9-12.rsml	36.2165	34.6232	0.0180935	1.5
685	dicot-2D-15-1-1.6-0.0181186990523711-0.5-4-0-1.4-1.5-20-r19-12.rsml	39.3624	37.8481	0.0181187	1.5
688	dicot-2D-15-1-1.6-0.0181504081392195-0.5-4-0-1.4-1.5-20-r8-12.rsml	33.3196	31.4459	0.0181504	1.5
689	dicot-2D-15-1-1.6-0.018155501682777-0.5-4-0-1.4-1.5-20-r11-12.rsml	34.9707	33.4641	0.0181555	1.5
690	dicot-2D-15-1-1.6-0.0181586649022065-0.5-4-0-1.4-1.5-20-r1-12.rsml	33.2326	32.0277	0.0181587	1.5
691	dicot-2D-15-1-1.6-0.0181614225213416-0.5-4-0-1.4-1.5-20-r14-12.rsml	35.3369	34.5761	0.0181614	1.5
692	dicot-2D-15-1-1.6-0.0181993981010746-0.5-4-0-1.4-1.5-20-r4-12.rsml	35.3766	33.6399	0.0181994	1.5
694	dicot-2D-15-1-1.6-0.0182321759783663-0.5-4-0-1.4-1.5-20-r13-12.rsml	34.9254	33.1934	0.0182322	1.5
698	dicot-2D-15-1-1.6-0.0183636030191556-0.5-4-0-1.4-1.5-20-r5-12.rsml	34.5443	33.1949	0.0183636	1.5
699	dicot-2D-15-1-1.6-0.0183643582861405-0.5-4-0-1.4-1.5-20-r7-12.rsml	33.5814	31.1259	0.0183644	1.5
702	dicot-2D-15-1-1.6-0.0185005622005556-0.5-4-0-1.4-1.5-20-r10-12.rsml	34.0903	33.7113	0.0185006	1.5
704	dicot-2D-15-1-1.6-0.0186147069360595-0.5-4-0-1.4-1.5-20-r20-12.rsml	32.1434	31.6145	0.0186147	1.5
705	dicot-2D-15-1-1.6-0.018626450922573-0.5-4-0-1.4-1.5-20-r3-12.rsml	36.7766	36.7703	0.0186265	1.5
708	dicot-2D-15-1-1.6-0.0186836603241973-0.5-4-0-1.4-1.5-20-r17-12.rsml	35.2137	34.0248	0.0186837	1.5
709	dicot-2D-15-1-1.6-0.0187006912969518-0.5-4-0-1.4-1.5-20-r16-12.rsml	36.7796	35.5106	0.0187007	1.5
711	dicot-2D-15-1-1.6-0.0187892180758063-0.5-4-0-1.4-1.5-20-r15-12.rsml	37.1283	36.2835	0.0187892	1.5
718	dicot-2D-15-1-1.6-0.0189289245298132-0.5-4-0-1.4-1.5-20-r12-12.rsml	37.19	36.636	0.0189289	1.5
719	dicot-2D-15-1-1.6-0.0189743485846557-0.5-4-0-1.4-1.5-20-r2-12.rsml	34.8998	36.4235	0.0189743	1.5
724	dicot-2D-15-1-1.6-0.0190725297792815-0.5-4-0-1.4-1.5-20-r1-12.rsml	36.5363	34.601	0.0190725	1.5
725	dicot-2D-15-1-1.6-0.0190766551783308-0.5-4-0-1.4-1.5-20-r2-12.rsml	36.0921	34.4317	0.0190767	1.5
728	dicot-2D-15-1-1.6-0.0191554445773363-0.5-4-0-1.4-1.5-20-r10-12.rsml	37.0079	34.8025	0.0191554	1.5
734	dicot-2D-15-1-1.6-0.0193939443058334-0.5-4-0-1.4-1.5-20-r14-12.rsml	34.7843	33.39	0.0193939	1.5
736	dicot-2D-15-1-1.6-0.0194157543748152-0.5-4-0-1.4-1.5-20-r13-12.rsml	36.2311	35.132	0.0194158	1.5
737	dicot-2D-15-1-1.6-0.0194572542971-0.5-4-0-1.4-1.5-20-r3-12.rsml	37.5858	38.1938	0.0194573	1.5
738	dicot-2D-15-1-1.6-0.0194755920558237-0.5-4-0-1.4-1.5-20-r9-12.rsml	35.2968	31.2363	0.0194756	1.5
739	dicot-2D-15-1-1.6-0.0194880446922034-0.5-4-0-1.4-1.5-20-r17-12.rsml	35.4802	33.736	0.019488	1.5
740	dicot-2D-15-1-1.6-0.0194915122364182-0.5-4-0-1.4-1.5-20-r5-12.rsml	36.7412	33.5122	0.0194915	1.5
742	dicot-2D-15-1-1.6-0.0195331522237975-0.5-4-0-1.4-1.5-20-r16-12.rsml	38.527	37.5019	0.0195332	1.5
746	dicot-2D-15-1-1.6-0.019659944033483-0.5-4-0-1.4-1.5-20-r20-12.rsml	39.0695	36.6458	0.0196599	1.5
748	dicot-2D-15-1-1.6-0.0197248134466354-0.5-4-0-1.4-1.5-20-r7-12.rsml	38.1614	35.5908	0.0197248	1.5
750	dicot-2D-15-1-1.6-0.0197938393163495-0.5-4-0-1.4-1.5-20-r19-12.rsml	34.9326	34.0197	0.0197938	1.5
751	dicot-2D-15-1-1.6-0.0198203379272018-0.5-4-0-1.4-1.5-20-r12-12.rsml	31.7599	27.7805	0.0198203	1.5
753	dicot-2D-15-1-1.6-0.019831544430228-0.5-4-0-1.4-1.5-20-r18-12.rsml	34.2141	33.9713	0.0198315	1.5
754	dicot-2D-15-1-1.6-0.0198555392217822-0.5-4-0-1.4-1.5-20-r15-12.rsml	33.4858	32.5008	0.0198555	1.5
755	dicot-2D-15-1-1.6-0.0198646660118829-0.5-4-0-1.4-1.5-20-r8-12.rsml	33.6556	33.9545	0.0198647	1.5
757	dicot-2D-15-1-1.6-0.0198846254213713-0.5-4-0-1.4-1.5-20-r4-12.rsml	33.0188	30.5927	0.0198846	1.5
758	dicot-2D-15-1-1.6-0.0199310947922058-0.5-4-0-1.4-1.5-20-r11-12.rsml	36.4467	34.0497	0.0199311	1.5
759	dicot-2D-15-1-1.6-0.0199472433584742-0.5-4-0-1.4-1.5-20-r6-12.rsml	37.1208	37.2746	0.0199472	1.5
761	dicot-2D-15-1-1.6-0.0200154253314249-0.5-4-0-1.4-1.5-20-r15-12.rsml	36.7212	35.4212	0.0200154	1.5
763	dicot-2D-15-1-1.6-0.0200646704856772-0.5-4-0-1.4-1.5-20-r5-12.rsml	34.4335	33.0193	0.0200647	1.5
764	dicot-2D-15-1-1.6-0.0200698345350102-0.5-4-0-1.4-1.5-20-r17-12.rsml	33.5448	33.1676	0.0200698	1.5
767	dicot-2D-15-1-1.6-0.0201032342270482-0.5-4-0-1.4-1.5-20-r7-12.rsml	36.0214	33.4543	0.0201032	1.5
770	dicot-2D-15-1-1.6-0.0201493389448151-0.5-4-0-1.4-1.5-20-r11-12.rsml	38.5873	36.8569	0.0201493	1.5
773	dicot-2D-15-1-1.6-0.0201859626623336-0.5-4-0-1.4-1.5-20-r10-12.rsml	37.3774	34.8126	0.020186	1.5
774	dicot-2D-15-1-1.6-0.0201882106133271-0.5-4-0-1.4-1.5-20-r9-12.rsml	36.474	33.3652	0.0201882	1.5
778	dicot-2D-15-1-1.6-0.0202568714132067-0.5-4-0-1.4-1.5-20-r6-12.rsml	35.8109	31.9965	0.0202569	1.5
781	dicot-2D-15-1-1.6-0.0203875399334356-0.5-4-0-1.4-1.5-20-r16-12.rsml	32.868	32.7853	0.0203875	1.5
782	dicot-2D-15-1-1.6-0.0204005904258229-0.5-4-0-1.4-1.5-20-r20-12.rsml	34.52	33.1058	0.0204006	1.5
784	dicot-2D-15-1-1.6-0.0204243867062032-0.5-4-0-1.4-1.5-20-r2-12.rsml	32.4977	32.2136	0.0204244	1.5
785	dicot-2D-15-1-1.6-0.0205150918718427-0.5-4-0-1.4-1.5-20-r19-12.rsml	32.8001	30.3423	0.0205151	1.5
787	dicot-2D-15-1-1.6-0.0205662034305278-0.5-4-0-1.4-1.5-20-r4-12.rsml	34.1657	34.6176	0.0205662	1.5
789	dicot-2D-15-1-1.6-0.0205745011409745-0.5-4-0-1.4-1.5-20-r18-12.rsml	32.3083	30.3517	0.0205745	1.5
791	dicot-2D-15-1-1.6-0.0206772029204294-0.5-4-0-1.4-1.5-20-r14-12.rsml	40.0196	37.2775	0.0206772	1.5
792	dicot-2D-15-1-1.6-0.0206839645011351-0.5-4-0-1.4-1.5-20-r1-12.rsml	36.3513	33.7093	0.020684	1.5
793	dicot-2D-15-1-1.6-0.0207594269386027-0.5-4-0-1.4-1.5-20-r12-12.rsml	39.7267	37.4891	0.0207594	1.5
795	dicot-2D-15-1-1.6-0.0208316489162389-0.5-4-0-1.4-1.5-20-r3-12.rsml	35.0288	33.3321	0.0208316	1.5
797	dicot-2D-15-1-1.6-0.0208643196641933-0.5-4-0-1.4-1.5-20-r13-12.rsml	37.0197	36.4252	0.0208643	1.5
798	dicot-2D-15-1-1.6-0.0209293889924884-0.5-4-0-1.4-1.5-20-r8-12.rsml	36.5392	34.6357	0.0209294	1.5
801	dicot-2D-15-1-1.6-0.0210388592337258-0.5-4-0-1.4-1.5-20-r10-12.rsml	34.8688	32.1712	0.0210389	1.5
802	dicot-2D-15-1-1.6-0.0210843164362013-0.5-4-0-1.4-1.5-20-r11-12.rsml	35.0851	34.9645	0.0210843	1.5
807	dicot-2D-15-1-1.6-0.0211798773359042-0.5-4-0-1.4-1.5-20-r3-12.rsml	33.128	30.1418	0.0211799	1.5
808	dicot-2D-15-1-1.6-0.0211802444618661-0.5-4-0-1.4-1.5-20-r15-12.rsml	34.7693	36.0491	0.0211802	1.5
810	dicot-2D-15-1-1.6-0.0212338392189704-0.5-4-0-1.4-1.5-20-r5-12.rsml	34.3147	32.5184	0.0212338	1.5
811	dicot-2D-15-1-1.6-0.0212856867408846-0.5-4-0-1.4-1.5-20-r14-12.rsml	35.0945	33.5703	0.0212857	1.5
812	dicot-2D-15-1-1.6-0.0213125334088691-0.5-4-0-1.4-1.5-20-r4-12.rsml	33.4342	30.8144	0.0213125	1.5
813	dicot-2D-15-1-1.6-0.0213657410736196-0.5-4-0-1.4-1.5-20-r7-12.rsml	36.9844	34.3614	0.0213657	1.5
818	dicot-2D-15-1-1.6-0.0215299114943482-0.5-4-0-1.4-1.5-20-r18-12.rsml	33.9115	33.8868	0.0215299	1.5
819	dicot-2D-15-1-1.6-0.0215409181637224-0.5-4-0-1.4-1.5-20-r16-12.rsml	35.1783	32.3873	0.0215409	1.5
821	dicot-2D-15-1-1.6-0.0216110487726983-0.5-4-0-1.4-1.5-20-r9-12.rsml	35.2929	32.6927	0.021611	1.5
824	dicot-2D-15-1-1.6-0.0216747650683392-0.5-4-0-1.4-1.5-20-r2-12.rsml	32.3111	28.7381	0.0216748	1.5
826	dicot-2D-15-1-1.6-0.0217023234416265-0.5-4-0-1.4-1.5-20-r13-12.rsml	35.0068	32.4485	0.0217023	1.5
828	dicot-2D-15-1-1.6-0.0217178345369175-0.5-4-0-1.4-1.5-20-r12-12.rsml	38.7156	35.8166	0.0217178	1.5
831	dicot-2D-15-1-1.6-0.021790887577692-0.5-4-0-1.4-1.5-20-r1-12.rsml	33.9215	34.2907	0.0217909	1.5
832	dicot-2D-15-1-1.6-0.0217946336138994-0.5-4-0-1.4-1.5-20-r6-12.rsml	34.1489	33.4996	0.0217946	1.5
834	dicot-2D-15-1-1.6-0.021844800181454-0.5-4-0-1.4-1.5-20-r8-12.rsml	37.4184	35.2482	0.0218448	1.5
836	dicot-2D-15-1-1.6-0.0218685899188276-0.5-4-0-1.4-1.5-20-r20-12.rsml	34.6692	32.6528	0.0218686	1.5
837	dicot-2D-15-1-1.6-0.0218749678330496-0.5-4-0-1.4-1.5-20-r17-12.rsml	36.2379	34.293	0.021875	1.5
838	dicot-2D-15-1-1.6-0.0219119009077549-0.5-4-0-1.4-1.5-20-r19-12.rsml	38.2562	36.8138	0.0219119	1.5
841	dicot-2D-15-1-1.6-0.0220002198207658-0.5-4-0-1.4-1.5-20-r7-12.rsml	34.2142	30.4603	0.0220002	1.5
842	dicot-2D-15-1-1.6-0.0220047344791237-0.5-4-0-1.4-1.5-20-r5-12.rsml	35.7029	33.5666	0.0220047	1.5
843	dicot-2D-15-1-1.6-0.0220083494947758-0.5-4-0-1.4-1.5-20-r20-12.rsml	32.8636	30.0725	0.0220083	1.5
844	dicot-2D-15-1-1.6-0.0220142374292482-0.5-4-0-1.4-1.5-20-r4-12.rsml	30.0172	26.0947	0.0220142	1.5
850	dicot-2D-15-1-1.6-0.0221463579749689-0.5-4-0-1.4-1.5-20-r16-12.rsml	33.3818	30.7258	0.0221464	1.5
851	dicot-2D-15-1-1.6-0.0222093267140444-0.5-4-0-1.4-1.5-20-r19-12.rsml	37.3127	35.8847	0.0222093	1.5
853	dicot-2D-15-1-1.6-0.0222654863505159-0.5-4-0-1.4-1.5-20-r10-12.rsml	38.478	37.1262	0.0222655	1.5
854	dicot-2D-15-1-1.6-0.0222656385600567-0.5-4-0-1.4-1.5-20-r2-12.rsml	32.7024	30.4395	0.0222656	1.5
855	dicot-2D-15-1-1.6-0.0222769068137277-0.5-4-0-1.4-1.5-20-r15-12.rsml	37.4904	36.3136	0.0222769	1.5
856	dicot-2D-15-1-1.6-0.0223096408441197-0.5-4-0-1.4-1.5-20-r6-12.rsml	31.5427	30.4675	0.0223096	1.5
857	dicot-2D-15-1-1.6-0.0223318526232615-0.5-4-0-1.4-1.5-20-r13-12.rsml	31.8956	30.2938	0.0223319	1.5
858	dicot-2D-15-1-1.6-0.0223383541237563-0.5-4-0-1.4-1.5-20-r1-12.rsml	33.5206	33.3748	0.0223384	1.5
860	dicot-2D-15-1-1.6-0.0223978153408971-0.5-4-0-1.4-1.5-20-r12-12.rsml	34.1626	32.148	0.0223978	1.5
862	dicot-2D-15-1-1.6-0.0224270289833657-0.5-4-0-1.4-1.5-20-r9-12.rsml	36.0019	34.2934	0.022427	1.5
864	dicot-2D-15-1-1.6-0.0224723742245697-0.5-4-0-1.4-1.5-20-r17-12.rsml	37.0966	34.9736	0.0224724	1.5
868	dicot-2D-15-1-1.6-0.022523304323433-0.5-4-0-1.4-1.5-20-r18-12.rsml	31.9737	29.7124	0.0225233	1.5
869	dicot-2D-15-1-1.6-0.0225465498883277-0.5-4-0-1.4-1.5-20-r11-12.rsml	32.8404	31.3575	0.0225465	1.5
875	dicot-2D-15-1-1.6-0.0228447181715164-0.5-4-0-1.4-1.5-20-r3-12.rsml	36.3273	32.4959	0.0228447	1.5
876	dicot-2D-15-1-1.6-0.0228602346503176-0.5-4-0-1.4-1.5-20-r14-12.rsml	33.5834	31.6362	0.0228602	1.5
880	dicot-2D-15-1-1.6-0.0229888186189346-0.5-4-0-1.4-1.5-20-r8-12.rsml	34.3725	33.3383	0.0229888	1.5
881	dicot-2D-15-1-1.6-0.0230648626917973-0.5-4-0-1.4-1.5-20-r12-12.rsml	32.6281	29.6598	0.0230649	1.5
884	dicot-2D-15-1-1.6-0.0231314211557619-0.5-4-0-1.4-1.5-20-r10-12.rsml	32.829	28.5199	0.0231314	1.5
886	dicot-2D-15-1-1.6-0.0231748624793254-0.5-4-0-1.4-1.5-20-r9-12.rsml	33.886	30.7057	0.0231749	1.5
887	dicot-2D-15-1-1.6-0.0232045253880788-0.5-4-0-1.4-1.5-20-r4-12.rsml	32.7467	31.467	0.0232045	1.5
888	dicot-2D-15-1-1.6-0.0232086656109896-0.5-4-0-1.4-1.5-20-r5-12.rsml	35.435	34.0287	0.0232087	1.5
889	dicot-2D-15-1-1.6-0.023261466113152-0.5-4-0-1.4-1.5-20-r18-12.rsml	31.2435	28.5488	0.0232615	1.5
891	dicot-2D-15-1-1.6-0.0233780017360114-0.5-4-0-1.4-1.5-20-r3-12.rsml	36.4611	34.6562	0.023378	1.5
897	dicot-2D-15-1-1.6-0.0235243974619079-0.5-4-0-1.4-1.5-20-r6-12.rsml	33.2017	30.9906	0.0235244	1.5
898	dicot-2D-15-1-1.6-0.0235244460671674-0.5-4-0-1.4-1.5-20-r8-12.rsml	37.4351	36.6649	0.0235244	1.5
900	dicot-2D-15-1-1.6-0.0235400023951661-0.5-4-0-1.4-1.5-20-r1-12.rsml	34.0703	30.4766	0.02354	1.5
904	dicot-2D-15-1-1.6-0.0236499341025483-0.5-4-0-1.4-1.5-20-r14-12.rsml	30.9265	28.1034	0.0236499	1.5
906	dicot-2D-15-1-1.6-0.0236673614908941-0.5-4-0-1.4-1.5-20-r11-12.rsml	35.8351	33.641	0.0236674	1.5
908	dicot-2D-15-1-1.6-0.0237076702965423-0.5-4-0-1.4-1.5-20-r15-12.rsml	32.2799	32.8827	0.0237077	1.5
909	dicot-2D-15-1-1.6-0.0237121965759434-0.5-4-0-1.4-1.5-20-r7-12.rsml	32.5123	29.9506	0.0237122	1.5
910	dicot-2D-15-1-1.6-0.0237172860112041-0.5-4-0-1.4-1.5-20-r20-12.rsml	33.1407	31.8107	0.0237173	1.5
911	dicot-2D-15-1-1.6-0.0237181765965652-0.5-4-0-1.4-1.5-20-r16-12.rsml	33.7504	31.9493	0.0237182	1.5
913	dicot-2D-15-1-1.6-0.0237847628304735-0.5-4-0-1.4-1.5-20-r2-12.rsml	35.0241	33.2702	0.0237848	1.5
914	dicot-2D-15-1-1.6-0.0237895315745845-0.5-4-0-1.4-1.5-20-r13-12.rsml	34.0277	33.358	0.0237895	1.5
919	dicot-2D-15-1-1.6-0.0239715298111551-0.5-4-0-1.4-1.5-20-r17-12.rsml	33.1211	32.1805	0.0239715	1.5
920	dicot-2D-15-1-1.6-0.0239927661053371-0.5-4-0-1.4-1.5-20-r19-12.rsml	37.871	37.3326	0.0239928	1.5
921	dicot-2D-15-1-1.6-0.0240119925818872-0.5-4-0-1.4-1.5-20-r13-12.rsml	32.4512	28.6135	0.024012	1.5
923	dicot-2D-15-1-1.6-0.0240399220651016-0.5-4-0-1.4-1.5-20-r16-12.rsml	34.9326	32.574	0.0240399	1.5
924	dicot-2D-15-1-1.6-0.0240855255783536-0.5-4-0-1.4-1.5-20-r9-12.rsml	32.2189	28.8668	0.0240855	1.5
925	dicot-2D-15-1-1.6-0.0241420925904531-0.5-4-0-1.4-1.5-20-r3-12.rsml	31.4207	31.0607	0.0241421	1.5
929	dicot-2D-15-1-1.6-0.0241927502907347-0.5-4-0-1.4-1.5-20-r17-12.rsml	32.4418	29.6277	0.0241928	1.5
932	dicot-2D-15-1-1.6-0.0243135938988999-0.5-4-0-1.4-1.5-20-r6-12.rsml	33.0757	30.8517	0.0243136	1.5
933	dicot-2D-15-1-1.6-0.0243314626237843-0.5-4-0-1.4-1.5-20-r11-12.rsml	32.2971	29.2173	0.0243315	1.5
938	dicot-2D-15-1-1.6-0.0244661096185446-0.5-4-0-1.4-1.5-20-r8-12.rsml	34.2037	32.2196	0.0244661	1.5
940	dicot-2D-15-1-1.6-0.0244873091320042-0.5-4-0-1.4-1.5-20-r12-12.rsml	37.4514	35.9399	0.0244873	1.5
941	dicot-2D-15-1-1.6-0.0244997168749105-0.5-4-0-1.4-1.5-20-r15-12.rsml	33.2279	28.7829	0.0244997	1.5
942	dicot-2D-15-1-1.6-0.0245203244851436-0.5-4-0-1.4-1.5-20-r10-12.rsml	37.9024	34.7905	0.0245203	1.5
945	dicot-2D-15-1-1.6-0.0245568107310683-0.5-4-0-1.4-1.5-20-r19-12.rsml	31.7824	27.6599	0.0245568	1.5
946	dicot-2D-15-1-1.6-0.0246076465488877-0.5-4-0-1.4-1.5-20-r2-12.rsml	29.961	29.6576	0.0246076	1.5
949	dicot-2D-15-1-1.6-0.0247101830546744-0.5-4-0-1.4-1.5-20-r5-12.rsml	30.8238	27.6417	0.0247102	1.5
950	dicot-2D-15-1-1.6-0.0247421356900595-0.5-4-0-1.4-1.5-20-r20-12.rsml	34.1588	31.5393	0.0247421	1.5
951	dicot-2D-15-1-1.6-0.0247501212968491-0.5-4-0-1.4-1.5-20-r1-12.rsml	33.3667	31.2222	0.0247501	1.5
952	dicot-2D-15-1-1.6-0.024752852540696-0.5-4-0-1.4-1.5-20-r14-12.rsml	32.4815	28.7024	0.0247529	1.5
953	dicot-2D-15-1-1.6-0.0247814655445982-0.5-4-0-1.4-1.5-20-r18-12.rsml	33.0627	31.3876	0.0247815	1.5
955	dicot-2D-15-1-1.6-0.0248250147337094-0.5-4-0-1.4-1.5-20-r7-12.rsml	34.1935	33.2614	0.024825	1.5
958	dicot-2D-15-1-1.6-0.0248823355589993-0.5-4-0-1.4-1.5-20-r4-12.rsml	32.2571	31.3427	0.0248823	1.5
961	dicot-2D-15-1-1.6-0.0250005597416312-0.5-4-0-1.4-1.5-20-r2-12.rsml	30.3936	30.6143	0.0250006	1.5
962	dicot-2D-15-1-1.6-0.0250665496489964-0.5-4-0-1.4-1.5-20-r20-12.rsml	34.218	30.5863	0.0250665	1.5
964	dicot-2D-15-1-1.6-0.0251208705573808-0.5-4-0-1.4-1.5-20-r18-12.rsml	31.6044	30.3274	0.0251209	1.5
966	dicot-2D-15-1-1.6-0.0251979821866844-0.5-4-0-1.4-1.5-20-r4-12.rsml	31.7152	28.6934	0.025198	1.5
968	dicot-2D-15-1-1.6-0.0252237338237464-0.5-4-0-1.4-1.5-20-r1-12.rsml	32.5598	29.1724	0.0252237	1.5
970	dicot-2D-15-1-1.6-0.0252744861268438-0.5-4-0-1.4-1.5-20-r8-12.rsml	32.4929	30.3356	0.0252745	1.5
973	dicot-2D-15-1-1.6-0.0253051390268374-0.5-4-0-1.4-1.5-20-r3-12.rsml	34.4135	33.7723	0.0253051	1.5
975	dicot-2D-15-1-1.6-0.0253957359131891-0.5-4-0-1.4-1.5-20-r9-12.rsml	33.4144	32.4375	0.0253957	1.5
977	dicot-2D-15-1-1.6-0.0254122920332011-0.5-4-0-1.4-1.5-20-r19-12.rsml	35.0002	32.4312	0.0254123	1.5
978	dicot-2D-15-1-1.6-0.0255089727919549-0.5-4-0-1.4-1.5-20-r14-12.rsml	32.816	30.5756	0.025509	1.5
980	dicot-2D-15-1-1.6-0.0255389126194641-0.5-4-0-1.4-1.5-20-r16-12.rsml	34.5509	31.3458	0.0255389	1.5
981	dicot-2D-15-1-1.6-0.0255581948368344-0.5-4-0-1.4-1.5-20-r5-12.rsml	39.5686	38.2976	0.0255582	1.5
985	dicot-2D-15-1-1.6-0.0256474007666111-0.5-4-0-1.4-1.5-20-r15-12.rsml	34.9349	31.2852	0.0256474	1.5
986	dicot-2D-15-1-1.6-0.0256663546443451-0.5-4-0-1.4-1.5-20-r10-12.rsml	33.5578	31.1363	0.0256664	1.5
987	dicot-2D-15-1-1.6-0.025677659858251-0.5-4-0-1.4-1.5-20-r12-12.rsml	34.3767	34.9673	0.0256777	1.5
990	dicot-2D-15-1-1.6-0.0257718631010503-0.5-4-0-1.4-1.5-20-r17-12.rsml	32.6454	30.4971	0.0257719	1.5
991	dicot-2D-15-1-1.6-0.0257856148828287-0.5-4-0-1.4-1.5-20-r6-12.rsml	32.0349	31.2146	0.0257856	1.5
992	dicot-2D-15-1-1.6-0.0258150411243551-0.5-4-0-1.4-1.5-20-r7-12.rsml	32.5108	31.2914	0.025815	1.5
998	dicot-2D-15-1-1.6-0.0259117913804948-0.5-4-0-1.4-1.5-20-r11-12.rsml	32.332	29.8104	0.0259118	1.5
1000	dicot-2D-15-1-1.6-0.0259396143665072-0.5-4-0-1.4-1.5-20-r13-12.rsml	31.7646	29.9136	0.0259396	1.5
1001	dicot-2D-15-1-1.6-0.0260811733799055-0.5-4-0-1.4-1.5-20-r13-12.rsml	30.7927	25.9273	0.0260812	1.5
1002	dicot-2D-15-1-1.6-0.026118601532653-0.5-4-0-1.4-1.5-20-r18-12.rsml	38.2587	37.1993	0.0261186	1.5
1006	dicot-2D-15-1-1.6-0.0262249072352424-0.5-4-0-1.4-1.5-20-r11-12.rsml	32.3922	30.2933	0.0262249	1.5
1008	dicot-2D-15-1-1.6-0.0262786248847842-0.5-4-0-1.4-1.5-20-r7-12.rsml	37.8953	35.5835	0.0262786	1.5
1010	dicot-2D-15-1-1.6-0.0263180904868059-0.5-4-0-1.4-1.5-20-r4-12.rsml	33.1338	33.4496	0.0263181	1.5
1011	dicot-2D-15-1-1.6-0.0263746233917773-0.5-4-0-1.4-1.5-20-r2-12.rsml	30.8952	28.2249	0.0263746	1.5
1015	dicot-2D-15-1-1.6-0.0264263014653698-0.5-4-0-1.4-1.5-20-r9-12.rsml	31.056	30.4757	0.0264263	1.5
1016	dicot-2D-15-1-1.6-0.0264269413028378-0.5-4-0-1.4-1.5-20-r5-12.rsml	34.6385	31.9304	0.0264269	1.5
1017	dicot-2D-15-1-1.6-0.0264319278087933-0.5-4-0-1.4-1.5-20-r16-12.rsml	29.0988	27.2813	0.0264319	1.5
1018	dicot-2D-15-1-1.6-0.0264494977267459-0.5-4-0-1.4-1.5-20-r14-12.rsml	30.8212	27.9653	0.0264495	1.5
1022	dicot-2D-15-1-1.6-0.0265677344095893-0.5-4-0-1.4-1.5-20-r17-12.rsml	32.8147	30.3892	0.0265677	1.5
1025	dicot-2D-15-1-1.6-0.0266154329315759-0.5-4-0-1.4-1.5-20-r15-12.rsml	32.4497	29.3608	0.0266154	1.5
1026	dicot-2D-15-1-1.6-0.0266385760349222-0.5-4-0-1.4-1.5-20-r19-12.rsml	33.9313	32.1297	0.0266386	1.5
1027	dicot-2D-15-1-1.6-0.0266875210779253-0.5-4-0-1.4-1.5-20-r10-12.rsml	35.5954	35.0779	0.0266875	1.5
1028	dicot-2D-15-1-1.6-0.0267356951814145-0.5-4-0-1.4-1.5-20-r20-12.rsml	28.3812	25.6216	0.0267357	1.5
1031	dicot-2D-15-1-1.6-0.0269079090072773-0.5-4-0-1.4-1.5-20-r12-12.rsml	32.8412	31.0623	0.0269079	1.5
1032	dicot-2D-15-1-1.6-0.0269100358011201-0.5-4-0-1.4-1.5-20-r8-12.rsml	33.8596	30.1701	0.02691	1.5
1033	dicot-2D-15-1-1.6-0.0269268039502203-0.5-4-0-1.4-1.5-20-r3-12.rsml	32.0667	30.7123	0.0269268	1.5
1034	dicot-2D-15-1-1.6-0.02693379390263-0.5-4-0-1.4-1.5-20-r1-12.rsml	32.8096	30.7769	0.0269338	1.5
1038	dicot-2D-15-1-1.6-0.0269617687833961-0.5-4-0-1.4-1.5-20-r6-12.rsml	30.5106	28.2482	0.0269618	1.5
1041	dicot-2D-15-1-1.6-0.0270164126455784-0.5-4-0-1.4-1.5-20-r14-12.rsml	34.0121	31.9312	0.0270164	1.5
1044	dicot-2D-15-1-1.6-0.0270550482287072-0.5-4-0-1.4-1.5-20-r3-12.rsml	36.8894	35.0995	0.027055	1.5
1045	dicot-2D-15-1-1.6-0.0270795419809874-0.5-4-0-1.4-1.5-20-r11-12.rsml	32.697	31.5221	0.0270795	1.5
1046	dicot-2D-15-1-1.6-0.0270810991444159-0.5-4-0-1.4-1.5-20-r7-12.rsml	33.0834	32.302	0.0270811	1.5
1048	dicot-2D-15-1-1.6-0.0272051499236841-0.5-4-0-1.4-1.5-20-r6-12.rsml	33.3572	31.0235	0.0272051	1.5
1049	dicot-2D-15-1-1.6-0.0272099188140128-0.5-4-0-1.4-1.5-20-r19-12.rsml	33.3395	32.2178	0.0272099	1.5
1050	dicot-2D-15-1-1.6-0.0272274065820966-0.5-4-0-1.4-1.5-20-r15-12.rsml	33.0982	29.8967	0.0272274	1.5
1051	dicot-2D-15-1-1.6-0.0272771610135678-0.5-4-0-1.4-1.5-20-r8-12.rsml	34.5015	34.4125	0.0272772	1.5
1053	dicot-2D-15-1-1.6-0.0273831234646495-0.5-4-0-1.4-1.5-20-r16-12.rsml	35.1478	32.8092	0.0273831	1.5
1054	dicot-2D-15-1-1.6-0.0273983707653824-0.5-4-0-1.4-1.5-20-r18-12.rsml	36.9254	35.4981	0.0273984	1.5
1058	dicot-2D-15-1-1.6-0.0274901000265963-0.5-4-0-1.4-1.5-20-r12-12.rsml	31.7345	29.5779	0.0274901	1.5
1059	dicot-2D-15-1-1.6-0.0274976647838485-0.5-4-0-1.4-1.5-20-r13-12.rsml	31.4666	30.2506	0.0274977	1.5
1060	dicot-2D-15-1-1.6-0.0275005417084321-0.5-4-0-1.4-1.5-20-r2-12.rsml	34.0923	31.9574	0.0275005	1.5
1063	dicot-2D-15-1-1.6-0.027647924148012-0.5-4-0-1.4-1.5-20-r9-12.rsml	31.2368	30.8748	0.0276479	1.5
1065	dicot-2D-15-1-1.6-0.0276493296653498-0.5-4-0-1.4-1.5-20-r5-12.rsml	36.5178	34.8405	0.0276493	1.5
1069	dicot-2D-15-1-1.6-0.0277885996391997-0.5-4-0-1.4-1.5-20-r20-12.rsml	30.9266	28.5281	0.0277886	1.5
1072	dicot-2D-15-1-1.6-0.0278158840187825-0.5-4-0-1.4-1.5-20-r17-12.rsml	34.692	32.1404	0.0278159	1.5
1075	dicot-2D-15-1-1.6-0.0278582724337466-0.5-4-0-1.4-1.5-20-r4-12.rsml	33.2089	31.9269	0.0278583	1.5
1079	dicot-2D-15-1-1.6-0.027975396548165-0.5-4-0-1.4-1.5-20-r1-12.rsml	34.5052	32.7782	0.0279754	1.5
1080	dicot-2D-15-1-1.6-0.027985098790843-0.5-4-0-1.4-1.5-20-r10-12.rsml	35.8157	33.3977	0.0279851	1.5
1082	dicot-2D-15-1-1.6-0.0280202793308999-0.5-4-0-1.4-1.5-20-r9-12.rsml	30.6799	27.9652	0.0280203	1.5
1083	dicot-2D-15-1-1.6-0.0280321603212506-0.5-4-0-1.4-1.5-20-r16-12.rsml	32.754	31.4625	0.0280322	1.5
1085	dicot-2D-15-1-1.6-0.028083157342393-0.5-4-0-1.4-1.5-20-r1-12.rsml	32.1161	29.0459	0.0280832	1.5
1087	dicot-2D-15-1-1.6-0.0281201869160868-0.5-4-0-1.4-1.5-20-r15-12.rsml	31.7121	29.7035	0.0281202	1.5
1089	dicot-2D-15-1-1.6-0.0281646684217267-0.5-4-0-1.4-1.5-20-r11-12.rsml	34.4671	32.0464	0.0281647	1.5
1090	dicot-2D-15-1-1.6-0.0281675053630024-0.5-4-0-1.4-1.5-20-r2-12.rsml	33.6574	32.2099	0.0281675	1.5
1091	dicot-2D-15-1-1.6-0.0281732986052521-0.5-4-0-1.4-1.5-20-r19-12.rsml	32.5068	28.2238	0.0281733	1.5
1092	dicot-2D-15-1-1.6-0.0281747705575544-0.5-4-0-1.4-1.5-20-r13-12.rsml	35.0778	31.0719	0.0281748	1.5
1096	dicot-2D-15-1-1.6-0.0282867034545634-0.5-4-0-1.4-1.5-20-r18-12.rsml	32.497	28.8965	0.0282867	1.5
1098	dicot-2D-15-1-1.6-0.0283908200263977-0.5-4-0-1.4-1.5-20-r12-12.rsml	33.805	32.2129	0.0283908	1.5
1100	dicot-2D-15-1-1.6-0.0284108985771891-0.5-4-0-1.4-1.5-20-r4-12.rsml	33.2146	30.7349	0.0284109	1.5
1101	dicot-2D-15-1-1.6-0.0284192248093896-0.5-4-0-1.4-1.5-20-r6-12.rsml	32.83	30.5329	0.0284192	1.5
1103	dicot-2D-15-1-1.6-0.0285115820274223-0.5-4-0-1.4-1.5-20-r20-12.rsml	34.3911	31.2914	0.0285116	1.5
1105	dicot-2D-15-1-1.6-0.0286157247908413-0.5-4-0-1.4-1.5-20-r10-12.rsml	31.664	29.1053	0.0286157	1.5
1108	dicot-2D-15-1-1.6-0.0286742328868713-0.5-4-0-1.4-1.5-20-r3-12.rsml	34.2529	31.584	0.0286742	1.5
1112	dicot-2D-15-1-1.6-0.0287808336529415-0.5-4-0-1.4-1.5-20-r8-12.rsml	35.211	32.6629	0.0287808	1.5
1115	dicot-2D-15-1-1.6-0.028867500542663-0.5-4-0-1.4-1.5-20-r14-12.rsml	32.227	30.0595	0.0288675	1.5
1117	dicot-2D-15-1-1.6-0.0288917686119676-0.5-4-0-1.4-1.5-20-r5-12.rsml	33.096	30.0855	0.0288918	1.5
1119	dicot-2D-15-1-1.6-0.0288959319752175-0.5-4-0-1.4-1.5-20-r7-12.rsml	35.187	33.908	0.0288959	1.5
1120	dicot-2D-15-1-1.6-0.0289429693671409-0.5-4-0-1.4-1.5-20-r17-12.rsml	30.5136	28.1133	0.028943	1.5
1121	dicot-2D-15-1-1.6-0.0290254014718812-0.5-4-0-1.4-1.5-20-r14-12.rsml	33.5085	30.3065	0.0290254	1.5
1127	dicot-2D-15-1-1.6-0.0291234686512034-0.5-4-0-1.4-1.5-20-r5-12.rsml	35.0952	32.6958	0.0291235	1.5
1128	dicot-2D-15-1-1.6-0.0291254033029545-0.5-4-0-1.4-1.5-20-r9-12.rsml	28.8571	27.9876	0.0291254	1.5
1129	dicot-2D-15-1-1.6-0.0291308008681517-0.5-4-0-1.4-1.5-20-r12-12.rsml	35.9158	32.557	0.0291308	1.5
1130	dicot-2D-15-1-1.6-0.0291367460247129-0.5-4-0-1.4-1.5-20-r13-12.rsml	32.2426	29.242	0.0291367	1.5
1131	dicot-2D-15-1-1.6-0.0292993365505245-0.5-4-0-1.4-1.5-20-r11-12.rsml	31.8934	30.1918	0.0292993	1.5
1132	dicot-2D-15-1-1.6-0.0293099348444957-0.5-4-0-1.4-1.5-20-r6-12.rsml	30.9539	29.2618	0.0293099	1.5
1133	dicot-2D-15-1-1.6-0.0293186222091317-0.5-4-0-1.4-1.5-20-r15-12.rsml	35.5865	32.4186	0.0293186	1.5
1134	dicot-2D-15-1-1.6-0.029329921300523-0.5-4-0-1.4-1.5-20-r2-12.rsml	31.5572	28.7755	0.0293299	1.5
1136	dicot-2D-15-1-1.6-0.0293944825052749-0.5-4-0-1.4-1.5-20-r7-12.rsml	32.2738	31.2471	0.0293945	1.5
1140	dicot-2D-15-1-1.6-0.0294888262376189-0.5-4-0-1.4-1.5-20-r18-12.rsml	29.295	28.4374	0.0294888	1.5
1141	dicot-2D-15-1-1.6-0.0295135736935772-0.5-4-0-1.4-1.5-20-r16-12.rsml	34.1525	31.1532	0.0295136	1.5
1142	dicot-2D-15-1-1.6-0.0295188219589181-0.5-4-0-1.4-1.5-20-r3-12.rsml	29.0198	28.1921	0.0295188	1.5
1143	dicot-2D-15-1-1.6-0.0295556319640018-0.5-4-0-1.4-1.5-20-r10-12.rsml	31.7813	29.6144	0.0295556	1.5
1144	dicot-2D-15-1-1.6-0.0295654100230895-0.5-4-0-1.4-1.5-20-r4-12.rsml	34.6343	32.3677	0.0295654	1.5
1149	dicot-2D-15-1-1.6-0.0297530177410226-0.5-4-0-1.4-1.5-20-r8-12.rsml	33.582	32.104	0.029753	1.5
1152	dicot-2D-15-1-1.6-0.0298455983728636-0.5-4-0-1.4-1.5-20-r20-12.rsml	30.251	27.7423	0.0298456	1.5
1154	dicot-2D-15-1-1.6-0.0298623387459666-0.5-4-0-1.4-1.5-20-r17-12.rsml	35.1181	33.7451	0.0298623	1.5
1155	dicot-2D-15-1-1.6-0.0298650087655988-0.5-4-0-1.4-1.5-20-r1-12.rsml	32.4868	31.1923	0.029865	1.5
1160	dicot-2D-15-1-1.6-0.0299911970563699-0.5-4-0-1.4-1.5-20-r19-12.rsml	35.9399	34.0894	0.0299912	1.5
1161	dicot-2D-15-1-1.6-0.0300346900147852-0.5-4-0-1.4-1.5-20-r8-12.rsml	34.9866	34.5824	0.0300347	1.5
1164	dicot-2D-15-1-1.6-0.0300963509485591-0.5-4-0-1.4-1.5-20-r18-12.rsml	30.2742	30.6321	0.0300964	1.5
1166	dicot-2D-15-1-1.6-0.0301502051434945-0.5-4-0-1.4-1.5-20-r6-12.rsml	32.5249	30.1696	0.0301502	1.5
1169	dicot-2D-15-1-1.6-0.0302661001249217-0.5-4-0-1.4-1.5-20-r20-12.rsml	30.4062	26.4495	0.0302661	1.5
1173	dicot-2D-15-1-1.6-0.0303697074116208-0.5-4-0-1.4-1.5-20-r11-12.rsml	27.6832	25.5375	0.0303697	1.5
1174	dicot-2D-15-1-1.6-0.0303864139530342-0.5-4-0-1.4-1.5-20-r3-12.rsml	26.9018	25.1287	0.0303864	1.5
1175	dicot-2D-15-1-1.6-0.03041063629766-0.5-4-0-1.4-1.5-20-r7-12.rsml	31.7193	29.228	0.0304106	1.5
1176	dicot-2D-15-1-1.6-0.0304193328393158-0.5-4-0-1.4-1.5-20-r13-12.rsml	31.5387	30.6681	0.0304193	1.5
1179	dicot-2D-15-1-1.6-0.0304720015157945-0.5-4-0-1.4-1.5-20-r19-12.rsml	31.4861	28.7537	0.030472	1.5
1180	dicot-2D-15-1-1.6-0.0304912659178954-0.5-4-0-1.4-1.5-20-r14-12.rsml	29.4949	26.1869	0.0304913	1.5
1183	dicot-2D-15-1-1.6-0.0305715451415163-0.5-4-0-1.4-1.5-20-r2-12.rsml	32.6509	29.2195	0.0305715	1.5
1186	dicot-2D-15-1-1.6-0.0305997708928771-0.5-4-0-1.4-1.5-20-r15-12.rsml	32.0934	28.3632	0.0305998	1.5
1187	dicot-2D-15-1-1.6-0.0306136843571439-0.5-4-0-1.4-1.5-20-r9-12.rsml	33.7771	30.9941	0.0306137	1.5
1188	dicot-2D-15-1-1.6-0.0306347124211025-0.5-4-0-1.4-1.5-20-r17-12.rsml	36.5151	33.9013	0.0306347	1.5
1190	dicot-2D-15-1-1.6-0.0306874088693876-0.5-4-0-1.4-1.5-20-r12-12.rsml	36.6659	36.5625	0.0306874	1.5
1192	dicot-2D-15-1-1.6-0.0307870201317128-0.5-4-0-1.4-1.5-20-r1-12.rsml	34.5968	34.775	0.030787	1.5
1193	dicot-2D-15-1-1.6-0.0308297009032685-0.5-4-0-1.4-1.5-20-r5-12.rsml	30.7109	28.0537	0.0308297	1.5
1196	dicot-2D-15-1-1.6-0.0309108686719555-0.5-4-0-1.4-1.5-20-r10-12.rsml	32.3178	30.4478	0.0309109	1.5
1197	dicot-2D-15-1-1.6-0.0309186709739734-0.5-4-0-1.4-1.5-20-r16-12.rsml	29.2831	27.8255	0.0309187	1.5
1200	dicot-2D-15-1-1.6-0.0309691920359619-0.5-4-0-1.4-1.5-20-r4-12.rsml	32.6004	29.6245	0.0309692	1.5
1201	dicot-2D-15-1-1.6-0.0310075775287114-0.5-4-0-1.4-1.5-20-r3-12.rsml	31.92	29.8084	0.0310076	1.5
1202	dicot-2D-15-1-1.6-0.0310789541441482-0.5-4-0-1.4-1.5-20-r12-12.rsml	31.3772	30.0987	0.031079	1.5
1203	dicot-2D-15-1-1.6-0.0311261686307844-0.5-4-0-1.4-1.5-20-r5-12.rsml	28.739	27.685	0.0311262	1.5
1205	dicot-2D-15-1-1.6-0.0312357681419235-0.5-4-0-1.4-1.5-20-r16-12.rsml	33.2237	31.7964	0.0312358	1.5
1207	dicot-2D-15-1-1.6-0.0313105378181208-0.5-4-0-1.4-1.5-20-r1-12.rsml	34.5157	33.7314	0.0313105	1.5
1210	dicot-2D-15-1-1.6-0.0313672641420271-0.5-4-0-1.4-1.5-20-r15-12.rsml	33.7454	30.3935	0.0313673	1.5
1211	dicot-2D-15-1-1.6-0.0313680018242449-0.5-4-0-1.4-1.5-20-r19-12.rsml	29.6952	27.5504	0.031368	1.5
1212	dicot-2D-15-1-1.6-0.0313755015386269-0.5-4-0-1.4-1.5-20-r6-12.rsml	31.3641	28.4742	0.0313755	1.5
1218	dicot-2D-15-1-1.6-0.0314851629447658-0.5-4-0-1.4-1.5-20-r18-12.rsml	34.733	31.2241	0.0314852	1.5
1219	dicot-2D-15-1-1.6-0.0315129545698874-0.5-4-0-1.4-1.5-20-r7-12.rsml	27.7678	24.7264	0.031513	1.5
1222	dicot-2D-15-1-1.6-0.0316235949655529-0.5-4-0-1.4-1.5-20-r10-12.rsml	32.9747	31.6852	0.0316236	1.5
1226	dicot-2D-15-1-1.6-0.0317008388249669-0.5-4-0-1.4-1.5-20-r11-12.rsml	30.6241	30.654	0.0317008	1.5
1227	dicot-2D-15-1-1.6-0.031733661680948-0.5-4-0-1.4-1.5-20-r20-12.rsml	30.9169	28.1398	0.0317337	1.5
1228	dicot-2D-15-1-1.6-0.0317397881438956-0.5-4-0-1.4-1.5-20-r2-12.rsml	31.1865	27.9719	0.0317398	1.5
1231	dicot-2D-15-1-1.6-0.0317685218350962-0.5-4-0-1.4-1.5-20-r14-12.rsml	33.7112	31.6299	0.0317685	1.5
1232	dicot-2D-15-1-1.6-0.0317850456980523-0.5-4-0-1.4-1.5-20-r8-12.rsml	31.3038	30.7726	0.031785	1.5
1233	dicot-2D-15-1-1.6-0.031809416887816-0.5-4-0-1.4-1.5-20-r4-12.rsml	31.4066	28.3786	0.0318094	1.5
1234	dicot-2D-15-1-1.6-0.031833451151615-0.5-4-0-1.4-1.5-20-r9-12.rsml	33.5953	31.838	0.0318335	1.5
1236	dicot-2D-15-1-1.6-0.0318852984823752-0.5-4-0-1.4-1.5-20-r13-12.rsml	32.5307	30.0695	0.0318853	1.5
1240	dicot-2D-15-1-1.6-0.0319507183625828-0.5-4-0-1.4-1.5-20-r17-12.rsml	33.7643	29.5209	0.0319507	1.5

## Sheet: model-size
	image	tot_root_length	width	depth	direction	n_primary	tot_prim_length	mean_prim_length	mean_prim_diameter	mean_lat_density	n_laterals	tot_lat_length	mean_lat_length	mean_lat_diameter	mean_lat_angle	group	area
1	dicot-2D-15-1-1.6-0.001-0.5-4-0-1.01077950333711-1.5-25-r3-12.rsml	8031.5	793	1470	282.171	1	1535	1535.43	10.7662	0.0217311	22	6490	295.276	5.18924	49.7463	1.01078	50204.3
2	dicot-2D-15-1-1.6-0.001-0.5-4-0-1.01631425989326-1.5-5-r4-12.rsml	5019.69	423	1629	283.888	1	1712	1712.6	11.6103	0.0169149	19	3304	174.057	5.60735	64.6299	1.01631	38403.5
3	dicot-2D-15-1-1.6-0.001-0.5-4-0-1.0170297290897-1.5-5-r1-12.rsml	5019.69	394	1646	285.853	1	1712	1712.6	11.9283	0.0163904	17	3304	194.535	5.6388	65.4622	1.01703	39051.9
4	dicot-2D-15-1-1.6-0.001-0.5-4-0-1.01872100832406-1.5-15-r4-12.rsml	9271.65	760	1638	264.125	1	1712	1712.6	11.7258	0.0221802	25	7552	302.362	5.61379	61.9213	1.01872	62469.9
5	dicot-2D-15-1-1.6-0.001-0.5-4-0-1.01899665824603-1.5-10-r4-12.rsml	6377.95	583	1631	261.04	1	1712	1712.6	11.5981	0.0196136	22	4661	212.062	5.49714	66.0948	1.019	45478.1
6	dicot-2D-15-1-1.6-0.001-0.5-4-0-1.02271966491826-1.5-15-r5-12.rsml	7322.84	731	1553	262.991	1	1653	1653.54	11.5134	0.0201555	22	5664	257.695	5.50067	63.0997	1.02272	50187.5
7	dicot-2D-15-1-1.6-0.001-0.5-4-0-1.02297774218023-1.5-20-r3-12.rsml	8858.27	621	1619	278.787	1	1712	1712.6	11.6113	0.0227988	25	7139	285.827	5.59267	59.3126	1.02298	59804.7
8	dicot-2D-15-1-1.6-0.001-0.5-4-0-1.03683534867596-1.5-10-r1-12.rsml	7618.11	683	1638	286.764	1	1712	1712.6	11.7204	0.0217226	24	5900	246.063	5.57401	60.6237	1.03684	52951.9
9	dicot-2D-15-1-1.6-0.001-0.5-4-0-1.03689668381121-1.5-25-r2-12.rsml	8031.5	559	1623	249.807	1	1712	1712.6	11.6814	0.020792	23	6313	274.735	5.55986	61.9587	1.0369	55098
10	dicot-2D-15-1-1.6-0.001-0.5-4-0-1.04696519172285-1.5-15-r3-12.rsml	9448.82	755	1699	262.742	1	1771	1771.65	12.2808	0.0223161	26	7670	295.276	5.81181	63.4981	1.04697	66325.8
11	dicot-2D-15-1-1.6-0.001-0.5-4-0-1.04981967413332-1.5-10-r2-12.rsml	6909.45	665	1634	270.025	1	1712	1712.6	11.6112	0.0194849	21	5192	247.469	5.52026	67.3755	1.04982	48539.5
12	dicot-2D-15-1-1.6-0.001-0.5-4-0-1.05110006295145-1.5-20-r5-12.rsml	8622.05	714	1588	248.516	1	1653	1653.54	11.4283	0.0216032	24	6962	290.354	5.47976	68.0344	1.0511	57041
13	dicot-2D-15-1-1.6-0.001-0.5-4-0-1.05273037911393-1.5-25-r5-12.rsml	9389.77	719	1642	258.65	1	1712	1712.6	11.9202	0.0223127	25	7670	307.087	5.72477	63.1254	1.05273	64316.4
14	dicot-2D-15-1-1.6-0.001-0.5-4-0-1.05283970427699-1.5-5-r2-12.rsml	3011.81	428	1627	261.041	1	1712	1712.6	11.8558	0.00656551	7	1298	185.602	5.60371	63.185	1.05284	27570.8
15	dicot-2D-15-1-1.6-0.001-0.5-4-0-1.05771048434544-1.5-25-r4-12.rsml	7736.22	709	1563	272.683	1	1653	1653.54	11.2836	0.0195408	21	6077	289.651	5.36476	64.7093	1.05771	51253.5
16	dicot-2D-15-1-1.6-0.001-0.5-4-0-1.05786607237533-1.5-20-r2-12.rsml	7736.22	757	1626	271.264	1	1712	1712.6	11.9407	0.0193784	21	6018	286.839	5.67947	62.1669	1.05787	54621.5
17	dicot-2D-15-1-1.6-0.001-0.5-4-0-1.06226851230022-1.5-10-r5-12.rsml	6141.73	631	1597	264.062	1	1712	1712.6	11.9518	0.0158826	18	4425	246.063	5.7653	59.6212	1.06227	45972.9
18	dicot-2D-15-1-1.6-0.001-0.5-4-0-1.0695016478654-1.5-15-r1-12.rsml	8503.94	801	1684	245.812	1	1771	1771.65	12.0509	0.0201026	24	6726	280.512	5.71889	60.924	1.0695	59807.3
19	dicot-2D-15-1-1.6-0.001-0.5-4-0-1.06995136060286-1.5-20-r1-12.rsml	9271.65	828	1609	274.055	1	1712	1712.6	11.7845	0.0234844	25	7552	302.362	5.66744	64.48	1.06995	62975.5
20	dicot-2D-15-1-1.6-0.001-0.5-4-0-1.07419494693168-1.5-5-r3-12.rsml	4370.08	481	1707	270.401	1	1771	1771.65	12.2352	0.0119179	13	2596	199.879	5.87082	62.4445	1.07419	36909.1
21	dicot-2D-15-1-1.6-0.001-0.5-4-0-1.08067111419514-1.5-20-r4-12.rsml	9035.43	826	1582	262.992	1	1653	1653.54	11.4962	0.0208755	23	7375	320.952	5.49302	60.2845	1.08067	59514.2
22	dicot-2D-15-1-1.6-0.001-0.5-4-0-1.0822694739094-1.5-25-r1-12.rsml	9330.71	824	1759	269.898	1	1830	1830.71	12.4658	0.0224956	26	7493	288.462	5.95343	59.4611	1.08227	67421.5
23	dicot-2D-15-1-1.6-0.001-0.5-4-0-1.08689663233235-1.5-10-r3-12.rsml	6732.28	757	1618	251.375	1	1712	1712.6	11.7799	0.0189753	21	5015	239.033	5.60743	66.1211	1.0869	48288.4
24	dicot-2D-15-1-1.6-0.001-0.5-4-0-1.0886462880997-1.5-15-r2-12.rsml	8385.83	725	1701	266.911	1	1771	1771.65	11.9954	0.0188491	22	6608	300.644	5.70507	62.4737	1.08865	58942.9
25	dicot-2D-15-1-1.6-0.001-0.5-4-0-1.09336749434005-1.5-5-r5-12.rsml	5137.8	498	1636	274.746	1	1712	1712.6	11.9644	0.0163433	18	3422	190.289	5.6457	60.3739	1.09337	39802.7
26	dicot-2D-15-1-1.6-0.001-0.5-4-0-1.10936945495196-1.5-15-r3-12.rsml	8503.94	737	1680	261.876	1	1771	1771.65	12.1566	0.0204417	24	6726	280.512	5.85218	57.5732	1.10937	60891.2
27	dicot-2D-15-1-1.6-0.001-0.5-4-0-1.10985761752818-1.5-5-r3-12.rsml	4783.47	551	1694	254.058	1	1771	1771.65	12.0573	0.012972	15	3009	200.787	5.73801	61.7017	1.10986	38619.1
28	dicot-2D-15-1-1.6-0.001-0.5-4-0-1.12061924589798-1.5-25-r4-12.rsml	11692.9	908	1818	274.934	1	1889	1889.76	13.0043	0.0207621	26	9794	377.044	6.21116	64.854	1.12062	85397.1
29	dicot-2D-15-1-1.6-0.001-0.5-4-0-1.12138152748812-1.5-5-r2-12.rsml	4901.57	531	1698	263.495	1	1771	1771.65	12.346	0.0141847	16	3127	195.62	5.8932	65.6831	1.12138	40292.7
30	dicot-2D-15-1-1.6-0.001-0.5-4-0-1.12764355088584-1.5-25-r3-12.rsml	11043.3	745	1741	263.491	1	1830	1830.71	12.5776	0.0219605	27	9204	341.207	5.99838	57.2282	1.12764	78226.2
31	dicot-2D-15-1-1.6-0.001-0.5-4-0-1.14773296199273-1.5-15-r4-12.rsml	9566.93	869	1807	266.371	1	1889	1889.76	12.9982	0.0215303	26	7670	295.276	6.21198	59.7348	1.14773	72199.5
32	dicot-2D-15-1-1.6-0.001-0.5-4-0-1.14922300281469-1.5-20-r2-12.rsml	10157.5	915	1855	256.279	1	1948	1948.82	13.2492	0.0187502	24	8201	342.028	6.27293	56.9443	1.14922	77253.8
33	dicot-2D-15-1-1.6-0.001-0.5-4-0-1.14962649622466-1.5-20-r4-12.rsml	10689	834	1844	258.444	1	1948	1948.82	13.4344	0.0204721	26	8732	336.16	6.43684	62.7691	1.14963	82376.7
34	dicot-2D-15-1-1.6-0.001-0.5-4-0-1.15001612489577-1.5-20-r3-12.rsml	7086.61	636	1764	280.251	1	1830	1830.71	12.4171	0.0184796	22	5251	238.905	5.87696	62.4673	1.15002	53583.3
35	dicot-2D-15-1-1.6-0.001-0.5-4-0-1.15313085506205-1.5-25-r2-12.rsml	11870.1	835	1877	281.516	1	1948	1948.82	13.4962	0.0222312	29	9912	342.112	6.42599	58.4881	1.15313	89985.1
36	dicot-2D-15-1-1.6-0.001-0.5-4-0-1.15376450053882-1.5-15-r5-12.rsml	10452.8	809	1881	266.026	1	1948	1948.82	13.367	0.0194092	25	8496	340.158	6.34744	58.4466	1.15376	79966.8
37	dicot-2D-15-1-1.6-0.001-0.5-4-0-1.15725592386443-1.5-5-r1-12.rsml	5196.85	523	1863	260.736	1	1948	1948.82	13.3525	0.0104758	13	3245	249.849	6.39644	56.1452	1.15726	46767.1
38	dicot-2D-15-1-1.6-0.001-0.5-4-0-1.16519206536468-1.5-20-r5-12.rsml	11220.5	911	1883	285.78	1	1948	1948.82	13.4417	0.0197062	25	9263	370.866	6.37886	67.5982	1.16519	85271.9
39	dicot-2D-15-1-1.6-0.001-0.5-4-0-1.1663344666129-1.5-15-r2-12.rsml	9271.65	694	1740	271.592	1	1830	1830.71	12.5305	0.0201885	24	7434	310.039	5.99624	61.1056	1.16633	67506.9
40	dicot-2D-15-1-1.6-0.001-0.5-4-0-1.16882960274816-1.5-10-r5-12.rsml	9153.54	824	1798	266.114	1	1889	1889.76	13.1551	0.0202831	26	7257	279.376	6.23838	60.7181	1.16883	70121.8
41	dicot-2D-15-1-1.6-0.001-0.5-4-0-1.1697363474872-1.5-10-r4-12.rsml	8090.55	629	1873	260.147	1	1948	1948.82	13.4253	0.0179646	23	6136	267.032	6.38712	56.8718	1.16974	65343.8
42	dicot-2D-15-1-1.6-0.001-0.5-4-0-1.17295637552161-1.5-15-r1-12.rsml	9507.87	728	1825	281.67	1	1889	1889.76	12.8506	0.0200723	25	7611	304.724	6.13464	58.8724	1.17296	70965.5
43	dicot-2D-15-1-1.6-0.001-0.5-4-0-1.17298153918237-1.5-10-r1-12.rsml	8326.77	690	1912	247.911	1	2007	2007.87	13.6741	0.0162534	21	6313	300.9	6.5188	60.1219	1.17298	68597.2
44	dicot-2D-15-1-1.6-0.001-0.5-4-0-1.18210114219692-1.5-25-r5-12.rsml	13582.7	883	1917	272.626	1	2007	2007.87	13.7432	0.0233492	32	11564	361.713	6.52138	65.616	1.1821	102996
45	dicot-2D-15-1-1.6-0.001-0.5-4-0-1.18217842127197-1.5-5-r4-12.rsml	4488.19	514	1853	279.763	1	1948	1948.82	13.4407	0.0130529	12	2537	211.614	6.37552	67.7515	1.18218	42357.3
46	dicot-2D-15-1-1.6-0.001-0.5-4-0-1.18481492348947-1.5-10-r2-12.rsml	9625.98	699	1934	263.85	1	2007	2007.87	13.8082	0.0194412	26	7611	293.004	6.55273	60.802	1.18481	77585.8
47	dicot-2D-15-1-1.6-0.001-0.5-4-0-1.18566053591203-1.5-10-r3-12.rsml	9862.2	829	1937	271.485	1	2007	2007.87	13.8187	0.0198548	27	7847	290.901	6.56284	64.2917	1.18566	79232.8
48	dicot-2D-15-1-1.6-0.001-0.5-4-0-1.18757429616526-1.5-20-r1-12.rsml	11043.3	845	1871	260.46	1	1948	1948.82	13.2473	0.0207888	26	9086	349.788	6.3233	60.7245	1.18757	83259.2
49	dicot-2D-15-1-1.6-0.001-0.5-4-0-1.19312604737934-1.5-25-r1-12.rsml	11574.8	861	1842	264.64	1	1948	1948.82	13.2699	0.0213081	28	9617	343.785	6.32281	66.1592	1.19313	86656.2
50	dicot-2D-15-1-1.6-0.001-0.5-4-0-1.19724512060639-1.5-5-r5-12.rsml	5433.07	368	1924	273.23	1	2007	2007.87	13.7663	0.0126991	16	3422	214.075	6.5933	60.1627	1.19725	50191.3
51	dicot-2D-15-1-1.6-0.001-0.5-4-0-1.20055033734534-1.5-20-r2-12.rsml	10452.8	817	1934	230.073	1	2007	2007.87	13.5634	0.0198594	26	8437	324.803	6.48143	60.4351	1.20055	81905.5
52	dicot-2D-15-1-1.6-0.001-0.5-4-0-1.20165043033194-1.5-20-r1-12.rsml	8858.27	597	1779	261.645	1	1889	1889.76	12.9082	0.0196916	24	6962	290.354	6.1819	57.2149	1.20165	67421.9
53	dicot-2D-15-1-1.6-0.001-0.5-4-0-1.21506192388479-1.5-15-r5-12.rsml	10984.2	738	1979	245.456	1	2066	2066.93	13.9589	0.0205588	28	8909	318.476	6.72358	58.2772	1.21506	88739.5
54	dicot-2D-15-1-1.6-0.001-0.5-4-0-1.22099646176212-1.5-15-r4-12.rsml	9921.26	752	1882	245.194	1	1948	1948.82	13.191	0.0211604	27	7965	295.276	6.27924	59.406	1.221	75710.2
55	dicot-2D-15-1-1.6-0.001-0.5-4-0-1.22754382113926-1.5-25-r3-12.rsml	14527.6	1062	2042	272.266	1	2125	2125.98	14.4813	0.0226298	32	12390	387.549	6.91209	65.0443	1.22754	116414
56	dicot-2D-15-1-1.6-0.001-0.5-4-0-1.22823311148677-1.5-20-r3-12.rsml	11752	771	1942	277.503	1	2007	2007.87	13.6099	0.0210758	27	9735	360.892	6.42766	59.8685	1.22823	89888.3
57	dicot-2D-15-1-1.6-0.001-0.5-4-0-1.23127933396027-1.5-25-r5-12.rsml	11397.6	953	1810	270.495	1	1889	1889.76	13.11	0.021912	28	9499	339.567	6.24392	63.6367	1.23128	84075.8
58	dicot-2D-15-1-1.6-0.001-0.5-4-0-1.23194568846375-1.5-25-r1-12.rsml	14350.4	819	1998	267.145	1	2066	2066.93	14.1104	0.0228138	31	12272	396.241	6.73902	54.9787	1.23195	111853
59	dicot-2D-15-1-1.6-0.001-0.5-4-0-1.23245092001744-1.5-25-r4-12.rsml	11279.5	923	1991	269.689	1	2066	2066.93	14.0156	0.0176566	24	9204	383.858	6.67228	58.6691	1.23245	90367.9
60	dicot-2D-15-1-1.6-0.001-0.5-4-0-1.23536230383907-1.5-15-r1-12.rsml	9389.76	744	1991	285.442	1	2066	2066.93	14.1498	0.01727	23	7316	318.384	6.68927	65.7908	1.23536	78172.1
61	dicot-2D-15-1-1.6-0.001-0.5-4-0-1.23867746819742-1.5-15-r3-12.rsml	9744.09	851	1881	241.749	1	2007	2007.87	13.7842	0.0187221	25	7729	309.449	6.55976	64.9896	1.23868	78365.3
62	dicot-2D-15-1-1.6-0.001-0.5-4-0-1.24289882332087-1.5-10-r4-12.rsml	10157.5	781	1984	250.808	1	2066	2066.93	14.0478	0.0191495	26	8083	311.175	6.64397	60.8242	1.2429	82725.9
63	dicot-2D-15-1-1.6-0.001-0.5-4-0-1.24831833413336-1.5-15-r2-12.rsml	12519.7	832	2056	263.946	1	2125	2125.98	14.4529	0.022035	31	10384	335.281	6.84827	65.4726	1.24832	101825
64	dicot-2D-15-1-1.6-0.001-0.5-4-0-1.25759340410586-1.5-5-r1-12.rsml	6496.06	712	1878	243.748	1	2007	2007.87	13.6868	0.0163021	18	4484	249.344	6.51866	60.6519	1.25759	56699.1
65	dicot-2D-15-1-1.6-0.001-0.5-4-0-1.26567414156161-1.5-5-r2-12.rsml	6082.68	444	1925	235.56	1	2007	2007.87	13.6734	0.0126965	17	4071	239.694	6.56174	66.7995	1.26567	54155.3
66	dicot-2D-15-1-1.6-0.001-0.5-4-0-1.26640797366854-1.5-5-r5-12.rsml	6791.34	474	1874	250.05	1	1948	1948.82	13.4642	0.0164138	21	4838	230.596	6.45161	64.7809	1.26641	57441.2
67	dicot-2D-15-1-1.6-0.001-0.5-4-0-1.27138539333828-1.5-25-r2-12.rsml	14173.2	1060	2104	282.469	1	2185	2185.04	14.9994	0.0200062	29	11977	413.386	7.15364	61.4306	1.27139	118453
68	dicot-2D-15-1-1.6-0.001-0.5-4-0-1.27169530640822-1.5-5-r3-12.rsml	7204.73	660	2101	276.914	1	2185	2185.04	15.002	0.0149356	21	5015	239.033	7.13018	62.0129	1.2717	68537.2
69	dicot-2D-15-1-1.6-0.001-0.5-4-0-1.2733397718519-1.5-10-r5-12.rsml	9625.98	657	2102	267.633	1	2185	2185.04	14.9128	0.0171913	25	7434	297.638	7.10558	60.5199	1.27334	85407.4
70	dicot-2D-15-1-1.6-0.001-0.5-4-0-1.27619766870048-1.5-10-r2-12.rsml	10039.4	785	2053	256.457	1	2125	2125.98	14.7243	0.0191786	27	7906	293.088	6.95418	63.6451	1.2762	86268.9
71	dicot-2D-15-1-1.6-0.001-0.5-4-0-1.28498161854222-1.5-20-r5-12.rsml	11397.6	822	2039	282.707	1	2125	2125.98	14.4545	0.0215815	29	9263	319.712	6.84792	61.4648	1.28498	94148.1
72	dicot-2D-15-1-1.6-0.001-0.5-4-0-1.28820243226364-1.5-10-r3-12.rsml	11043.3	644	2091	256.33	1	2185	2185.04	14.9338	0.0199338	28	8850	316.367	7.05028	61.7808	1.2882	95025.2
73	dicot-2D-15-1-1.6-0.001-0.5-4-0-1.2885171657661-1.5-20-r4-12.rsml	11102.4	1033	1912	267.964	1	2007	2007.87	13.7643	0.0194442	26	9086	349.788	6.53112	64.3603	1.28852	86966.8
74	dicot-2D-15-1-1.6-0.001-0.5-4-0-1.29552723292727-1.5-10-r1-12.rsml	10866.1	882	2091	274.124	1	2185	2185.04	15.046	0.0194606	29	8673	299.348	7.13901	59.3347	1.29553	94792
75	dicot-2D-15-1-1.6-0.001-0.5-4-0-1.29582607466728-1.5-5-r4-12.rsml	7027.56	551	2045	271.711	1	2125	2125.98	14.6517	0.015298	19	4897	257.978	6.95609	65.5284	1.29583	65198.8
76	dicot-2D-15-1-1.6-0.001-0.5-4-0-1.30265102714766-1.5-25-r5-12.rsml	13523.6	953	2097	258.99	1	2185	2185.04	15.0517	0.01988	28	11328	404.949	7.18124	68.313	1.30265	114237
77	dicot-2D-15-1-1.6-0.001-0.5-4-0-1.30448757507838-1.5-10-r3-12.rsml	10925.2	897	2051	247.797	1	2125	2125.98	14.5084	0.0177767	24	8791	366.634	6.90681	67.8869	1.30449	91548.1
78	dicot-2D-15-1-1.6-0.001-0.5-4-0-1.30598791381344-1.5-25-r1-12.rsml	14586.6	995	2089	268.659	1	2185	2185.04	14.9419	0.0212282	31	12390	400.051	7.07807	63.4451	1.30599	120345
79	dicot-2D-15-1-1.6-0.001-0.5-4-0-1.30765002712142-1.5-25-r2-12.rsml	15354.3	989	1942	254.472	1	2125	2125.98	14.6218	0.0215117	30	13216	440.945	6.93306	61.0908	1.30765	122699
80	dicot-2D-15-1-1.6-0.001-0.5-4-0-1.30785848030355-1.5-20-r2-12.rsml	12165.4	990	2087	264.456	1	2185	2185.04	14.8469	0.0179694	26	9971	383.858	7.07572	59.2776	1.30786	102993
81	dicot-2D-15-1-1.6-0.001-0.5-4-0-1.31418399664108-1.5-5-r1-12.rsml	7559.06	885	2054	226.761	1	2244	2244.09	15.1441	0.0141658	21	5310	253.093	7.23212	80.8962	1.31418	72385.9
82	dicot-2D-15-1-1.6-0.001-0.5-4-0-1.32988172620535-1.5-15-r2-12.rsml	11574.8	764	1990	269.651	1	2066	2066.93	14.2642	0.0216881	31	9499	306.706	6.76127	62.0739	1.32988	93695.1
83	dicot-2D-15-1-1.6-0.001-0.5-4-0-1.33190479772165-1.5-20-r1-12.rsml	14940.9	1037	2225	258.907	1	2303	2303.15	15.5412	0.0213312	33	12626	382.963	7.345	66.2901	1.3319	128529
84	dicot-2D-15-1-1.6-0.001-0.5-4-0-1.33353774691932-1.5-5-r3-12.rsml	7854.33	530	2013	238.22	1	2125	2125.98	14.538	0.0175493	24	5723	238.681	6.887	59.7286	1.33354	70307.5
85	dicot-2D-15-1-1.6-0.001-0.5-4-0-1.33481459952891-1.5-20-r5-12.rsml	13287.4	969	2094	253.651	1	2185	2185.04	14.9282	0.0213778	31	11092	358.141	7.15106	60.6419	1.33481	111938
86	dicot-2D-15-1-1.6-0.001-0.5-4-0-1.33700921682175-1.5-5-r4-12.rsml	5846.46	541	2236	281.643	1	2303	2303.15	15.7618	0.00973613	14	3540	253.093	7.45253	55.8229	1.33701	62681.4
87	dicot-2D-15-1-1.6-0.001-0.5-4-0-1.33759394562803-1.5-25-r4-12.rsml	14822.8	946	2102	263.259	1	2185	2185.04	14.8589	0.0217455	31	12626	407.671	7.12789	62.4177	1.33759	122463
88	dicot-2D-15-1-1.6-0.001-0.5-4-0-1.3538549824385-1.5-10-r2-12.rsml	13228.3	784	2165	270.055	1	2244	2244.09	15.5134	0.0214877	33	10974	332.856	7.36631	57.8406	1.35385	115650
89	dicot-2D-15-1-1.6-0.001-0.5-4-0-1.35517245798837-1.5-20-r4-12.rsml	16181.1	1096	2274	278.304	1	2362	2362.2	15.9381	0.0228247	35	13806	394.826	7.5347	60.3998	1.35517	141670
90	dicot-2D-15-1-1.6-0.001-0.5-4-0-1.36235280118417-1.5-10-r5-12.rsml	12874	839	2096	262.044	1	2185	2185.04	14.7825	0.0211852	30	10679	356.299	7.07496	60.1395	1.36235	107853
91	dicot-2D-15-1-1.6-0.001-0.5-4-0-1.3639425948495-1.5-15-r1-12.rsml	15295.3	880	2231	266.586	1	2303	2303.15	15.7551	0.0214511	33	12980	393.701	7.3865	62.8738	1.36394	132161
92	dicot-2D-15-1-1.6-0.001-0.5-4-0-1.37464308445342-1.5-15-r4-12.rsml	15118.1	912	2177	266.427	1	2244	2244.09	15.2873	0.0231693	34	12862	378.647	7.25382	56.8331	1.37464	127603
93	dicot-2D-15-1-1.6-0.001-0.5-4-0-1.37490135144908-1.5-20-r3-12.rsml	12874	853	2111	265.825	1	2185	2185.04	14.9648	0.0206723	29	10679	368.585	7.10362	61.3623	1.3749	108558
94	dicot-2D-15-1-1.6-0.001-0.5-4-0-1.38298548220191-1.5-5-r5-12.rsml	9330.71	727	2264	255.242	1	2362	2362.2	16.1834	0.0159575	26	6962	268.019	7.69609	61.769	1.38299	91805.5
95	dicot-2D-15-1-1.6-0.001-0.5-4-0-1.39280880286824-1.5-15-r3-12.rsml	13287.4	902	2048	266.501	1	2185	2185.04	14.8373	0.0214783	31	11092	358.141	7.02255	64.498	1.39281	110314
96	dicot-2D-15-1-1.6-0.001-0.5-4-0-1.39295775366481-1.5-15-r5-12.rsml	15649.6	748	2250	274.528	1	2362	2362.2	16.3029	0.0234013	37	13275	359.119	7.71684	59.4793	1.39296	140949
97	dicot-2D-15-1-1.6-0.001-0.5-4-0-1.39301336067729-1.5-10-r1-12.rsml	13169.3	990	2266	263.58	1	2362	2362.2	16.142	0.0206996	33	10797	327.487	7.6615	65.7348	1.39301	120849
98	dicot-2D-15-1-1.6-0.001-0.5-4-0-1.39612390773837-1.5-10-r4-12.rsml	11456.7	770	2220	279.275	1	2303	2303.15	15.8724	0.0172497	26	9145	352.059	7.56871	59.4743	1.39612	105770
99	dicot-2D-15-1-1.6-0.001-0.5-4-0-1.39919333225116-1.5-5-r2-12.rsml	9094.49	665	2162	256.77	1	2244	2244.09	15.3077	0.016643	24	6844	285.433	7.33119	59.4753	1.39919	84525
100	dicot-2D-15-1-1.6-0.001-0.5-4-0-1.3995975847356-1.5-25-r3-12.rsml	15826.8	963	2167	259.538	1	2244	2244.09	15.4849	0.0214543	33	13570	411.596	7.35402	58.0962	1.3996	134542
101	dicot-2D-15-1-1.6-0.001-0.5-4-0-1.40497792838141-1.5-15-r5-12.rsml	13464.6	933	2095	281.055	1	2185	2185.04	14.937	0.0210528	31	11269	363.856	7.15566	63.0422	1.40498	113274
102	dicot-2D-15-1-1.6-0.001-0.5-4-0-1.40950063539203-1.5-5-r4-12.rsml	6732.28	657	2150	272.877	1	2244	2244.09	15.1901	0.0161319	21	4484	213.723	7.19015	54.5636	1.4095	66327.3
103	dicot-2D-15-1-1.6-0.001-0.5-4-0-1.41211236678064-1.5-25-r1-12.rsml	15472.4	980	2201	282.524	1	2303	2303.15	15.7572	0.0217718	33	13157	399.069	7.46127	59.7971	1.41211	134457
104	dicot-2D-15-1-1.6-0.001-0.5-4-0-1.42323484863155-1.5-25-r5-12.rsml	15472.4	904	2348	268.564	1	2421	2421.26	16.5217	0.0176572	32	13039	407.849	7.83303	62.3244	1.42323	142134
105	dicot-2D-15-1-1.6-0.001-0.5-4-0-1.42335922468919-1.5-15-r4-12.rsml	11633.9	980	2229	246.424	1	2303	2303.15	15.7388	0.0189709	29	9322	321.748	7.42186	67.2662	1.42336	105433
106	dicot-2D-15-1-1.6-0.001-0.5-4-0-1.42617390081286-1.5-20-r4-12.rsml	12815	804	2273	274.798	1	2362	2362.2	16.0667	0.0202886	32	10443	326.649	7.63612	63.422	1.42617	117694
107	dicot-2D-15-1-1.6-0.001-0.5-4-0-1.42665065468755-1.5-5-r1-12.rsml	10452.8	660	2277	277	1	2362	2362.2	16.2265	0.0187536	29	8083	278.985	7.65092	53.0147	1.42665	100169
108	dicot-2D-15-1-1.6-0.001-0.5-4-0-1.42843605137896-1.5-5-r2-12.rsml	7795.28	666	2222	240.81	1	2303	2303.15	15.7422	0.0152403	23	5487	238.788	7.47184	63.4054	1.42844	77252.4
109	dicot-2D-15-1-1.6-0.001-0.5-4-0-1.44203743597027-1.5-10-r1-12.rsml	16830.7	1146	2388	259.089	1	2480	2480.31	17.0132	0.0219276	42	14337	341.676	8.07284	62.6234	1.44204	157933
110	dicot-2D-15-1-1.6-0.001-0.5-4-0-1.44631401291117-1.5-10-r5-12.rsml	11161.4	707	2161	257.225	1	2244	2244.09	15.4153	0.0181064	27	8909	330.271	7.3663	57.8202	1.44631	100218
111	dicot-2D-15-1-1.6-0.001-0.5-4-0-1.44686556041706-1.5-20-r5-12.rsml	14822.8	1038	2221	261.097	1	2303	2303.15	15.5235	0.0227705	33	12508	379.384	7.32413	63.4108	1.44687	127361
112	dicot-2D-15-1-1.6-0.001-0.5-4-0-1.45272891609929-1.5-10-r2-12.rsml	11633.9	802	2266	268.423	1	2362	2362.2	16.2946	0.0181853	28	9263	331.13	7.7346	59.3115	1.45273	110133
113	dicot-2D-15-1-1.6-0.001-0.5-4-0-1.45329920954537-1.5-25-r4-12.rsml	15413.4	1035	2198	251.265	1	2303	2303.15	15.8078	0.0207537	32	13098	409.695	7.49166	57.6476	1.4533	134531
114	dicot-2D-15-1-1.6-0.001-0.5-4-0-1.45661646886729-1.5-5-r5-12.rsml	8917.32	848	2218	262.705	1	2303	2303.15	15.5674	0.0146357	22	6608	300.644	7.40323	61.6917	1.45662	84772.4
115	dicot-2D-15-1-1.6-0.001-0.5-4-0-1.4597307422664-1.5-20-r2-12.rsml	18248	1041	2459	262.644	1	2539	2539.37	17.15	0.0214692	41	15694	383.138	8.15959	64.4229	1.45973	171601
116	dicot-2D-15-1-1.6-0.001-0.5-4-0-1.46389642194845-1.5-10-r4-12.rsml	13405.5	851	2332	256.066	1	2421	2421.26	16.5438	0.0192196	35	10974	313.836	7.88409	55.4063	1.4639	126573
117	dicot-2D-15-1-1.6-0.001-0.5-4-0-1.46459612576291-1.5-25-r3-12.rsml	17007.9	1017	2291	268.071	1	2362	2362.2	16.1999	0.0219609	35	14632	418.448	7.73638	62.1685	1.4646	151463
118	dicot-2D-15-1-1.6-0.001-0.5-4-0-1.47564687426202-1.5-15-r2-12.rsml	18070.9	1046	2328	265.623	1	2421	2421.26	16.5838	0.0212611	35	15635	447.132	7.92544	63.3247	1.47565	164064
119	dicot-2D-15-1-1.6-0.001-0.5-4-0-1.47916632210836-1.5-25-r2-12.rsml	22440.9	1228	2457	271.309	1	2539	2539.37	17.2147	0.0209849	41	19883	485.404	8.20876	66.9464	1.47917	206923
120	dicot-2D-15-1-1.6-0.001-0.5-4-0-1.48048383614514-1.5-15-r1-12.rsml	15295.3	915	2266	256.311	1	2362	2362.2	15.9635	0.0217972	34	12921	380.384	7.61855	65.6865	1.48048	136145
121	dicot-2D-15-1-1.6-0.001-0.5-4-0-1.48726781748701-1.5-15-r3-12.rsml	15295.3	907	2292	265.1	1	2362	2362.2	15.9169	0.0207791	33	12921	391.911	7.51895	64.5482	1.48727	134748
122	dicot-2D-15-1-1.6-0.001-0.5-4-0-1.49365623164922-1.5-5-r3-12.rsml	7500	627	2257	277.149	1	2362	2362.2	16.1254	0.0129215	20	5133	256.89	7.72545	57.7633	1.49366	77742.8
123	dicot-2D-15-1-1.6-0.001-0.5-4-0-1.49502267460339-1.5-20-r3-12.rsml	20492.1	1108	2506	274.876	1	2598	2598.43	17.4942	0.0213853	43	17877	416.133	8.29649	55.5657	1.49502	193766
124	dicot-2D-15-1-1.6-0.001-0.5-4-0-1.4978817791678-1.5-20-r1-12.rsml	17598.4	1088	2323	270.314	1	2421	2421.26	16.5161	0.0210912	39	15163	389.158	7.85913	59.9964	1.49788	159154
125	dicot-2D-15-1-1.6-0.001-0.5-4-0-1.49942200959194-1.5-10-r3-12.rsml	12401.6	807	2261	257.725	1	2362	2362.2	16.0385	0.0189238	28	10030	358.549	7.66557	55.1953	1.49942	114769
126	dicot-2D-15-1-1.6-0.001-0.5-4-0-1.50192600321025-1.5-20-r2-12.rsml	16063	962	2325	265.737	1	2421	2421.26	16.6813	0.0208412	34	13629	401.227	7.89947	61.3781	1.50193	148047
127	dicot-2D-15-1-1.6-0.001-0.5-4-0-1.50577336419374-1.5-5-r3-12.rsml	8031.5	658	2325	257.6	1	2421	2421.26	16.5957	0.0143802	23	5605	243.923	7.86095	65.1895	1.50577	84238.8
128	dicot-2D-15-1-1.6-0.001-0.5-4-0-1.50795298570301-1.5-25-r1-12.rsml	21732.3	1113	2463	278.684	1	2539	2539.37	17.4511	0.0207835	42	19175	456.974	8.26531	63.9829	1.50795	202796
129	dicot-2D-15-1-1.6-0.001-0.5-4-0-1.50999721309636-1.5-15-r4-12.rsml	17480.3	1123	2339	272.438	1	2480	2480.32	16.9706	0.020347	38	14986	394.737	8.08673	64.0053	1.51	163275
130	dicot-2D-15-1-1.6-0.001-0.5-4-0-1.51065027497243-1.5-5-r5-12.rsml	8503.94	695	2394	267.549	1	2480	2480.32	16.8143	0.0136138	25	6018	240.945	7.99492	59.932	1.51065	89812.9
131	dicot-2D-15-1-1.6-0.001-0.5-4-0-1.5143584909616-1.5-10-r3-12.rsml	13523.6	797	2390	262.704	1	2480	2480.31	16.7734	0.0204221	34	11033	324.803	7.97303	63.2459	1.51436	129565
132	dicot-2D-15-1-1.6-0.001-0.5-4-0-1.51457830073778-1.5-25-r4-12.rsml	20078.7	1025	2378	270.967	1	2480	2480.31	16.882	0.0199984	38	17582	463.116	8.05458	58.7712	1.51458	183483
133	dicot-2D-15-1-1.6-0.001-0.5-4-0-1.51735785542987-1.5-10-r2-12.rsml	16299.2	830	2518	273.923	1	2598	2598.43	17.7689	0.0208436	42	13688	326.209	8.41925	63.0267	1.51736	161406
134	dicot-2D-15-1-1.6-0.001-0.5-4-0-1.52374967599753-1.5-20-r1-12.rsml	16240.2	1073	2403	276.584	1	2480	2480.31	16.8287	0.0181224	33	13747	416.965	8.01611	58.3586	1.52375	151933
135	dicot-2D-15-1-1.6-0.001-0.5-4-0-1.52651677939575-1.5-10-r4-12.rsml	14704.7	911	2458	273.731	1	2539	2539.37	17.2821	0.018637	35	12154	347.582	8.21773	61.7826	1.52652	143758
136	dicot-2D-15-1-1.6-0.001-0.5-4-0-1.52978246328421-1.5-5-r4-12.rsml	9448.82	585	2342	258.186	1	2421	2421.26	16.511	0.0160633	29	7021	242.33	7.85658	56.4735	1.52978	95134.1
137	dicot-2D-15-1-1.6-0.001-0.5-4-0-1.53821685002185-1.5-5-r2-12.rsml	9389.76	621	2453	246.072	1	2539	2539.37	17.3643	0.0161591	29	6844	236.22	8.16784	60.8553	1.53822	99988.5
138	dicot-2D-15-1-1.6-0.001-0.5-4-0-1.55370498404372-1.5-25-r3-12.rsml	19252	999	2454	272.622	1	2539	2539.37	17.232	0.0214397	41	16697	407.624	8.19893	62.1773	1.5537	180650
139	dicot-2D-15-1-1.6-0.001-0.5-4-0-1.56254541764501-1.5-25-r2-12.rsml	21259.8	1021	2588	259.698	1	2657	2657.48	17.9656	0.0219684	45	18585	413.386	8.54715	62.9974	1.56255	206583
140	dicot-2D-15-1-1.6-0.001-0.5-4-0-1.56638301566709-1.5-15-r2-12.rsml	19842.5	1024	2516	267.109	1	2598	2598.43	17.5025	0.0215188	43	17228	401.025	8.29749	63.0675	1.56638	188421
141	dicot-2D-15-1-1.6-0.001-0.5-4-0-1.56705939969979-1.5-20-r5-12.rsml	20433.1	1126	2511	263.21	1	2598	2598.43	17.5898	0.0214465	43	17818	414.759	8.32844	63.1181	1.56706	194094
142	dicot-2D-15-1-1.6-0.001-0.5-4-0-1.57413815537002-1.5-20-r3-12.rsml	17952.8	1099	2341	255.631	1	2480	2480.31	16.788	0.0194436	37	15458	418.174	7.93864	66.0881	1.57414	164350
143	dicot-2D-15-1-1.6-0.001-0.5-4-0-1.57522831128445-1.5-10-r5-12.rsml	17126	988	2457	252.441	1	2539	2539.37	17.4231	0.0216677	43	14573	339.224	8.26732	65.8432	1.57523	164717
144	dicot-2D-15-1-1.6-0.001-0.5-4-0-1.57710311091505-1.5-5-r1-12.rsml	13110.2	733	2515	271.949	1	2598	2598.43	17.7733	0.0169563	34	10502	309.171	8.37996	62.3615	1.5771	134181
145	dicot-2D-15-1-1.6-0.001-0.5-4-0-1.57907743940596-1.5-20-r4-12.rsml	19724.4	908	2499	267.974	1	2598	2598.43	17.6253	0.0221774	43	17110	398.279	8.37286	72.0619	1.57908	189050
146	dicot-2D-15-1-1.6-0.001-0.5-4-0-1.58221458175685-1.5-25-r5-12.rsml	20964.6	1139	2497	267.807	1	2598	2598.42	17.5737	0.0221913	44	18349	417.412	8.3687	61.8893	1.58221	199214
147	dicot-2D-15-1-1.6-0.001-0.5-4-0-1.58254002938047-1.5-15-r3-12.rsml	16771.7	1007	2526	282.647	1	2598	2598.43	17.7969	0.0199921	40	14160	354.331	8.43318	60.8022	1.58254	165650
148	dicot-2D-15-1-1.6-0.001-0.5-4-0-1.58511678753421-1.5-10-r1-12.rsml	15472.4	964	2506	265.834	1	2598	2598.43	17.5468	0.0204977	41	12862	314	8.3682	59.4654	1.58512	153218
149	dicot-2D-15-1-1.6-0.001-0.5-4-0-1.59186190715991-1.5-15-r5-12.rsml	22381.9	1210	2566	248.632	1	2716	2716.54	18.6151	0.0226765	48	19647	409.695	8.80715	66.3696	1.59186	223593
150	dicot-2D-15-1-1.6-0.001-0.5-4-0-1.59860023343936-1.5-15-r1-12.rsml	20610.2	1074	2607	271.873	1	2716	2716.54	18.5618	0.020671	44	17877	406.675	8.77996	66.5096	1.5986	207373
151	dicot-2D-15-1-1.6-0.001-0.5-4-0-1.6043582812883-1.5-25-r3-12.rsml	24389.8	1255	2681	278.238	1	2775	2775.59	18.7492	0.0219648	47	21594	459.876	8.92833	58.308	1.60436	244827
152	dicot-2D-15-1-1.6-0.001-0.5-4-0-1.60874524016399-1.5-15-r3-12.rsml	19133.9	959	2457	269.485	1	2539	2539.37	17.1532	0.0206604	40	16579	414.862	8.16085	57.5511	1.60875	178851
153	dicot-2D-15-1-1.6-0.001-0.5-4-0-1.62371721277013-1.5-5-r5-12.rsml	12874	988	2594	264.325	1	2716	2716.54	18.346	0.0183874	38	10148	267.302	8.72083	60.8329	1.62372	138327
154	dicot-2D-15-1-1.6-0.001-0.5-4-0-1.62598910345696-1.5-5-r3-12.rsml	13051.2	813	2631	263.74	1	2775	2775.59	18.9227	0.0178166	39	10266	263.477	8.92067	66.2065	1.62599	144090
155	dicot-2D-15-1-1.6-0.001-0.5-4-0-1.62643764326349-1.5-15-r4-12.rsml	19783.5	1114	2585	266.552	1	2657	2657.48	18.0908	0.0222321	46	17110	372.304	8.57982	62.3306	1.62644	194868
156	dicot-2D-15-1-1.6-0.001-0.5-4-0-1.63491355392616-1.5-20-r1-12.rsml	24862.2	1183	2662	264.332	1	2775	2775.59	18.9129	0.0223036	49	22066	450.747	8.93369	63.5779	1.63491	249614
157	dicot-2D-15-1-1.6-0.001-0.5-4-0-1.6397179629188-1.5-5-r2-12.rsml	12401.6	635	2633	270.248	1	2716	2716.54	18.4374	0.0187949	40	9676	242.126	8.72348	64.9909	1.63972	134484
158	dicot-2D-15-1-1.6-0.001-0.5-4-0-1.64727322882973-1.5-5-r4-12.rsml	11102.4	705	2518	256.983	1	2598	2598.43	17.5442	0.0167908	33	8496	257.695	8.33635	62.2409	1.64727	116405
159	dicot-2D-15-1-1.6-0.001-0.5-4-0-1.649496134324-1.5-15-r1-12.rsml	21732.3	1030	2547	272.839	1	2657	2657.48	17.932	0.0210899	43	19057	443.6	8.53367	67.3363	1.6495	210272
160	dicot-2D-15-1-1.6-0.001-0.5-4-0-1.65265831358265-1.5-25-r5-12.rsml	21791.3	1089	2637	275.809	1	2716	2716.54	18.5844	0.0216511	46	19057	414.67	8.83606	57.5765	1.65266	218864
161	dicot-2D-15-1-1.6-0.001-0.5-4-0-1.6550027489895-1.5-15-r2-12.rsml	20433.1	1093	2684	277.988	1	2775	2775.59	18.6972	0.0204328	43	17641	410.639	8.8996	63.7524	1.655	208882
162	dicot-2D-15-1-1.6-0.001-0.5-4-0-1.65682671938557-1.5-10-r5-12.rsml	18779.5	991	2649	269.957	1	2716	2716.54	18.6362	0.0219327	46	16048	349.196	8.88918	62.5861	1.65683	193270
163	dicot-2D-15-1-1.6-0.001-0.5-4-0-1.65946963853203-1.5-25-r2-12.rsml	21437	1218	2629	261.376	1	2716	2716.54	18.3271	0.0219687	45	18703	416.01	8.71287	61.5206	1.65947	212733
164	dicot-2D-15-1-1.6-0.001-0.5-4-0-1.66451834312174-1.5-10-r4-12.rsml	20433.1	1121	2740	260.278	1	2834	2834.65	19.1104	0.0219665	48	17582	366.634	9.05093	62.4985	1.66452	213292
165	dicot-2D-15-1-1.6-0.001-0.5-4-0-1.66878362763673-1.5-10-r3-12.rsml	17244.1	1048	2694	267.914	1	2775	2775.59	18.8587	0.0198323	42	14455	344.488	8.9341	65.5656	1.66878	181475
166	dicot-2D-15-1-1.6-0.001-0.5-4-0-1.67017563059926-1.5-10-r1-12.rsml	19783.5	854	2688	260.167	1	2775	2775.59	18.7646	0.0211962	45	16992	377.953	8.91969	59.1125	1.67018	203635
167	dicot-2D-15-1-1.6-0.001-0.5-4-0-1.67579433764331-1.5-10-r2-12.rsml	15826.8	1102	2541	274.717	1	2657	2657.48	18.102	0.0188128	38	13157	346.56	8.57387	62.4988	1.67579	160903
168	dicot-2D-15-1-1.6-0.001-0.5-4-0-1.67662512932438-1.5-25-r4-12.rsml	24094.5	1241	2752	264.606	1	2834	2834.65	19.09	0.0212927	46	21240	462.17	9.05776	58.1583	1.67663	246488
169	dicot-2D-15-1-1.6-0.001-0.5-4-0-1.68287611231208-1.5-20-r5-12.rsml	24389.8	1318	2804	274.568	1	2893	2893.7	19.6892	0.0218224	49	21476	438.695	9.33507	60.855	1.68288	257441
170	dicot-2D-15-1-1.6-0.001-0.5-4-0-1.68818438807502-1.5-15-r5-12.rsml	22440.9	1169	2737	271.873	1	2834	2834.65	19.0709	0.0217772	47	19588	417.155	9.05799	60.9266	1.68818	231475
171	dicot-2D-15-1-1.6-0.001-0.5-4-0-1.68930962879676-1.5-5-r1-12.rsml	15295.3	1006	2796	286.812	1	2893	2893.7	19.5565	0.0199512	44	12390	281.854	9.29708	59.1341	1.68931	171768
172	dicot-2D-15-1-1.6-0.001-0.5-4-0-1.69233079410624-1.5-20-r4-12.rsml	22381.9	1290	2621	250.679	1	2775	2775.59	18.7804	0.0203699	43	19588	455.96	8.89664	75.4727	1.69233	226383
173	dicot-2D-15-1-1.6-0.001-0.5-4-0-1.69478368209675-1.5-20-r3-12.rsml	22854.3	1098	2820	261.081	1	2893	2893.7	19.579	0.0210248	47	19942	424.694	9.27111	61.1459	1.69478	241526
174	dicot-2D-15-1-1.6-0.001-0.5-4-0-1.69797610018868-1.5-20-r2-12.rsml	21023.6	1009	2735	253.385	1	2834	2834.65	19.1338	0.0212116	46	18172	395.413	9.10732	61.2838	1.69798	219723
175	dicot-2D-15-1-1.6-0.001-0.5-4-0-1.69806854003109-1.5-25-r1-12.rsml	23858.3	1319	2805	260.558	1	2893	2893.7	19.6547	0.0213129	48	20946	436.762	9.37312	57.7618	1.69807	253191
176	dicot-2D-15-1-1.6-0.001-0.5-6-0-1.00254841672722-1.5-10-r4-12.rsml	4547.24	499	1520	283.915	1	1594	1594.49	10.9373	0.0115125	12	2950	246.063	5.31431	61.1987	1.00255	33111.3
177	dicot-2D-15-1-1.6-0.001-0.5-6-0-1.00296849717852-1.5-5-r1-12.rsml	2893.7	207	1465	287.683	1	1535	1535.43	10.7488	0.00870467	8	1357	169.783	5.1819	61.207	1.00297	23531.2
178	dicot-2D-15-1-1.6-0.001-0.5-6-0-1.00792376652826-1.5-15-r3-12.rsml	4488.19	482	1568	251.792	1	1653	1653.54	11.2614	0.0144026	13	2832	218.05	5.3974	69.5639	1.00792	33900.6
179	dicot-2D-15-1-1.6-0.001-0.5-6-0-1.00965531889815-1.5-15-r2-12.rsml	4842.52	519	1638	272.585	1	1712	1712.6	11.6362	0.0109949	12	3127	260.827	5.57872	58.0618	1.00966	37365.8
180	dicot-2D-15-1-1.6-0.001-0.5-6-0-1.01727926719468-1.5-5-r3-12.rsml	3897.64	548	1581	265.803	1	1712	1712.6	11.7442	0.00971336	9	2183	242.782	5.54626	46.57	1.01728	32213.5
181	dicot-2D-15-1-1.6-0.001-0.5-6-0-1.01865777375642-1.5-10-r3-12.rsml	4901.57	563	1642	269.315	1	1712	1712.6	11.6457	0.0118148	13	3186	245.306	5.62788	57.6802	1.01866	37867.9
182	dicot-2D-15-1-1.6-0.001-0.5-6-0-1.02610317626968-1.5-5-r5-12.rsml	3543.31	480	1693	266.536	1	1771	1771.65	12.0643	0.00715815	8	1770	221.457	5.77035	50.6984	1.0261	31579.4
183	dicot-2D-15-1-1.6-0.001-0.5-6-0-1.03365495137405-1.5-15-r4-12.rsml	7204.72	830	1700	271.991	1	1771	1771.65	12.1806	0.0158122	18	5428	301.837	5.77631	61.4472	1.03365	52925.6
184	dicot-2D-15-1-1.6-0.001-0.5-6-0-1.03441145159304-1.5-25-r3-12.rsml	6023.62	598	1579	259.448	1	1653	1653.54	11.2876	0.0143775	15	4366	291.339	5.37695	61.9918	1.03441	42134.1
185	dicot-2D-15-1-1.6-0.001-0.5-6-0-1.03484590430744-1.5-25-r4-12.rsml	6437.01	636	1647	278.695	1	1712	1712.6	11.7322	0.016338	18	4720	262.467	5.60255	62.7959	1.03485	46529.5
186	dicot-2D-15-1-1.6-0.001-0.5-6-0-1.03571214210242-1.5-15-r5-12.rsml	5196.85	565	1577	260.958	1	1653	1653.54	11.2118	0.0145008	14	3540	253.093	5.3629	50.4639	1.03571	37517.7
187	dicot-2D-15-1-1.6-0.001-0.5-6-0-1.03575543989427-1.5-15-r1-12.rsml	5019.69	620	1561	266.551	1	1653	1653.54	11.2322	0.0135951	14	3363	240.439	5.43383	76.1959	1.03576	36840.8
188	dicot-2D-15-1-1.6-0.001-0.5-6-0-1.03951947770547-1.5-20-r1-12.rsml	6496.06	628	1631	274.223	1	1712	1712.6	11.856	0.0145928	16	4779	298.967	5.67597	63.4362	1.03952	47422.9
189	dicot-2D-15-1-1.6-0.001-0.5-6-0-1.04719470790587-1.5-5-r2-12.rsml	3720.47	314	1704	286.588	1	1771	1771.65	12.2574	0.00958159	10	1947	194.882	5.86276	61.2633	1.04719	33122.6
190	dicot-2D-15-1-1.6-0.001-0.5-6-0-1.05267632517498-1.5-20-r3-12.rsml	5078.74	578	1645	292.953	1	1712	1712.6	11.5864	0.0123102	12	3363	280.512	5.50466	59.8255	1.05268	38348.1
191	dicot-2D-15-1-1.6-0.001-0.5-6-0-1.05763751226477-1.5-5-r4-12.rsml	3011.81	382	1560	254.678	1	1653	1653.54	11.2653	0.00869997	8	1357	169.783	5.4175	63.0975	1.05764	25973.1
192	dicot-2D-15-1-1.6-0.001-0.5-6-0-1.05841393026058-1.5-20-r2-12.rsml	5787.4	772	1687	269.863	1	1771	1771.65	12.2036	0.0143326	15	4012	267.717	5.803	62.4837	1.05841	44894.2
193	dicot-2D-15-1-1.6-0.001-0.5-6-0-1.0590266513871-1.5-25-r5-12.rsml	6496.06	689	1599	245.829	1	1712	1712.6	11.8178	0.0150776	15	4779	318.898	5.57327	60.6053	1.05903	46866.7
194	dicot-2D-15-1-1.6-0.001-0.5-6-0-1.06533600892872-1.5-10-r1-12.rsml	5610.24	605	1695	255.294	1	1771	1771.65	12.0957	0.012429	14	3835	274.184	5.7835	58.3519	1.06534	43601.2
195	dicot-2D-15-1-1.6-0.001-0.5-6-0-1.06802534563467-1.5-25-r1-12.rsml	6791.34	618	1625	291.534	1	1712	1712.6	11.9349	0.0152959	17	5074	298.749	5.63985	63.4929	1.06803	49049.2
196	dicot-2D-15-1-1.6-0.001-0.5-6-0-1.07001786991023-1.5-25-r2-12.rsml	7263.78	752	1705	257.006	1	1771	1771.65	12.0645	0.0142876	16	5487	343.258	5.77929	64.6774	1.07002	53077.1
197	dicot-2D-15-1-1.6-0.001-0.5-6-0-1.07106420313939-1.5-10-r2-12.rsml	5905.51	494	1693	273.199	1	1771	1771.65	12.2042	0.0128072	15	4130	275.591	5.74009	56.8788	1.07106	45320.3
198	dicot-2D-15-1-1.6-0.001-0.5-6-0-1.07174822383095-1.5-20-r5-12.rsml	5905.51	599	1648	249.152	1	1712	1712.6	11.8837	0.0151554	16	4189	262.057	5.71717	65.6431	1.07175	44294.2
199	dicot-2D-15-1-1.6-0.001-0.5-6-0-1.07894754430745-1.5-20-r4-12.rsml	5728.35	592	1691	279.259	1	1771	1771.65	12.0156	0.0151693	17	3953	232.747	5.7361	61.4851	1.07895	43954.5
200	dicot-2D-15-1-1.6-0.001-0.5-6-0-1.08052077945322-1.5-10-r5-12.rsml	6023.62	618	1763	274.491	1	1830	1830.71	12.5792	0.0127467	15	4189	279.528	6.05652	56.4582	1.08052	48390.6
201	dicot-2D-15-1-1.6-0.001-0.5-6-0-1.10680750235915-1.5-15-r2-12.rsml	7086.61	718	1693	284.114	1	1771	1771.65	12.062	0.014003	16	5310	332.185	5.76625	55.8339	1.10681	51980.5
202	dicot-2D-15-1-1.6-0.001-0.5-6-0-1.10777889923193-1.5-10-r1-12.rsml	5255.91	586	1704	258.03	1	1771	1771.65	12.127	0.0122879	12	3481	290.354	5.71038	74.5849	1.10778	41354.7
203	dicot-2D-15-1-1.6-0.001-0.5-6-0-1.10801791448612-1.5-15-r4-12.rsml	7440.94	843	1785	281.13	1	1889	1889.76	12.8151	0.0138322	17	5546	326.54	6.16275	64.5496	1.10802	58386.3
204	dicot-2D-15-1-1.6-0.001-0.5-6-0-1.10826402525418-1.5-10-r5-12.rsml	5551.18	487	1690	243.26	1	1771	1771.65	12.2244	0.0127998	15	3776	251.969	5.79198	62.353	1.10826	43519.9
205	dicot-2D-15-1-1.6-0.001-0.5-6-0-1.11132564025465-1.5-25-r1-12.rsml	7500	726	1729	236.883	1	1830	1830.71	12.4801	0.0155413	18	5664	314.961	6.02032	65.4751	1.11133	56937.6
206	dicot-2D-15-1-1.6-0.001-0.5-6-0-1.11240502672736-1.5-10-r2-12.rsml	5846.46	716	1698	280.692	1	1771	1771.65	12.1717	0.0119787	14	4071	291.057	5.84557	69.6673	1.11241	45353.3
207	dicot-2D-15-1-1.6-0.001-0.5-6-0-1.11564076512586-1.5-15-r5-12.rsml	6082.68	755	1751	269.652	1	1830	1830.71	12.4709	0.0126564	14	4248	303.712	6.04291	67.3201	1.11564	48492.1
208	dicot-2D-15-1-1.6-0.001-0.5-6-0-1.11866627477575-1.5-25-r2-12.rsml	7972.44	788	1857	281.94	1	1948	1948.82	13.1686	0.0148304	18	6018	334.646	6.28815	68.0955	1.11867	63494.6
209	dicot-2D-15-1-1.6-0.001-0.5-6-0-1.12908113333397-1.5-20-r3-12.rsml	7500	713	1866	283.697	1	1948	1948.82	13.2654	0.0136605	17	5546	326.54	6.25403	66.8042	1.12908	60525.8
210	dicot-2D-15-1-1.6-0.001-0.5-6-0-1.13112272967119-1.5-5-r5-12.rsml	4783.47	503	1810	232.227	1	1948	1948.82	13.2285	0.0110434	11	2832	257.695	6.25767	53.3442	1.13112	43490.9
211	dicot-2D-15-1-1.6-0.001-0.5-6-0-1.13595990112517-1.5-15-r1-12.rsml	6791.34	691	1756	257.079	1	1830	1830.71	12.4026	0.0145484	17	4956	291.802	5.9451	61.7394	1.13596	52160.8
212	dicot-2D-15-1-1.6-0.001-0.5-6-0-1.13950554686598-1.5-10-r3-12.rsml	5905.51	663	1791	255.072	1	1889	1889.76	12.9216	0.0130649	15	4012	267.716	6.08589	58.3439	1.13951	48825.5
213	dicot-2D-15-1-1.6-0.001-0.5-6-0-1.14933758236002-1.5-25-r5-12.rsml	8031.5	819	1754	248.63	1	1830	1830.71	12.5196	0.0157299	18	6195	344.488	5.97986	57.1707	1.14934	59956.1
214	dicot-2D-15-1-1.6-0.001-0.5-6-0-1.15496198923793-1.5-20-r2-12.rsml	8031.49	842	1794	262.687	1	1889	1889.76	13.1238	0.0151035	18	6136	341.207	6.31319	58.7023	1.15496	63528.7
215	dicot-2D-15-1-1.6-0.001-0.5-6-0-1.15558418177534-1.5-25-r4-12.rsml	6850.39	756	1745	270.528	1	1830	1830.71	12.4885	0.0155223	18	5015	278.871	5.95038	60.0496	1.15558	52695
216	dicot-2D-15-1-1.6-0.001-0.5-6-0-1.16130531991366-1.5-15-r3-12.rsml	6200.79	655	1741	263.052	1	1830	1830.71	12.6086	0.0122153	15	4366	291.339	6.00178	61.6654	1.16131	49277.6
217	dicot-2D-15-1-1.6-0.001-0.5-6-0-1.16646271250211-1.5-5-r2-12.rsml	4901.57	676	1777	244.725	1	1889	1889.76	13.1061	0.0106126	13	3009	231.678	6.29979	78.9931	1.16646	43713.5
218	dicot-2D-15-1-1.6-0.001-0.5-6-0-1.17087123843376-1.5-10-r4-12.rsml	5019.69	714	1728	234.113	1	1830	1830.71	12.4484	0.0111509	13	3186	245.306	5.95292	68.5513	1.17087	41746.6
219	dicot-2D-15-1-1.6-0.001-0.5-6-0-1.17247335875873-1.5-5-r3-12.rsml	4488.19	371	1817	311.305	1	1889	1889.76	13.109	0.00908037	10	2596	259.842	6.26537	52.0249	1.17247	41027.8
220	dicot-2D-15-1-1.6-0.001-0.5-6-0-1.17597640620079-1.5-25-r3-12.rsml	8267.72	833	1806	273.372	1	1889	1889.76	12.8129	0.0146099	18	6372	354.331	6.16712	66.1763	1.17598	63500.5
221	dicot-2D-15-1-1.6-0.001-0.5-6-0-1.17680837560911-1.5-20-r4-12.rsml	6673.23	695	1795	264.069	1	1889	1889.76	12.97	0.013214	16	4779	298.967	6.2522	64.7676	1.17681	54379.6
222	dicot-2D-15-1-1.6-0.001-0.5-6-0-1.18923010425642-1.5-20-r1-12.rsml	7854.33	734	1927	274.737	1	2007	2007.87	13.5643	0.0147516	19	5841	307.708	6.44258	58.2398	1.18923	64854.7
223	dicot-2D-15-1-1.6-0.001-0.5-6-0-1.19079763256013-1.5-20-r5-12.rsml	8031.5	821	1944	252.823	1	2007	2007.87	13.5932	0.0142328	18	6018	334.646	6.49918	66.8738	1.1908	66393.6
224	dicot-2D-15-1-1.6-0.001-0.5-6-0-1.195806498616-1.5-5-r1-12.rsml	2834.65	276	1915	271.726	1	2007	2007.87	13.7962	0.00538756	4	826	206.693	6.52585	66.3855	1.19581	33079.3
225	dicot-2D-15-1-1.6-0.001-0.5-6-0-1.19755987394601-1.5-5-r4-12.rsml	3720.47	624	1808	266.881	1	1948	1948.82	13.2717	0.00953556	9	1770	196.85	6.25894	62.7364	1.19756	36931.7
226	dicot-2D-15-1-1.6-0.001-0.5-6-0-1.20161291284021-1.5-5-r2-12.rsml	4192.91	416	1977	245.609	1	2066	2066.93	13.9521	0.00740012	10	2124	212.598	6.6476	64.3608	1.20161	42944.6
227	dicot-2D-15-1-1.6-0.001-0.5-6-0-1.20410656905733-1.5-20-r2-12.rsml	8031.5	775	1787	256.274	1	1889	1889.76	13.1507	0.0152834	19	6136	323.249	6.23168	67.0724	1.20411	63079.2
228	dicot-2D-15-1-1.6-0.001-0.5-6-0-1.21441520564258-1.5-20-r4-12.rsml	8031.5	808	1882	271.684	1	1948	1948.82	13.4508	0.014659	18	6077	337.926	6.38165	60.5111	1.21442	64983.5
229	dicot-2D-15-1-1.6-0.001-0.5-6-0-1.2178240660578-1.5-5-r4-12.rsml	4901.58	661	1954	275.885	1	2066	2066.93	14.1541	0.00960785	11	2832	257.695	6.68241	62.4171	1.21782	48166.9
230	dicot-2D-15-1-1.6-0.001-0.5-6-0-1.21910756125581-1.5-5-r1-12.rsml	3484.25	492	1785	290.321	1	1889	1889.76	12.9849	0.00660031	7	1593	227.784	6.22467	65.9839	1.21911	34444.3
231	dicot-2D-15-1-1.6-0.001-0.5-6-0-1.22055953717791-1.5-10-r3-12.rsml	6850.39	732	1988	274.382	1	2066	2066.93	14.1228	0.0110261	14	4779	341.676	6.72484	63.0143	1.22056	61315.8
232	dicot-2D-15-1-1.6-0.001-0.5-6-0-1.22286823003087-1.5-15-r2-12.rsml	7913.39	646	1923	239.628	1	2007	2007.87	13.8154	0.0141669	19	5900	310.816	6.56822	62.3372	1.22287	66480
233	dicot-2D-15-1-1.6-0.001-0.5-6-0-1.22441530707292-1.5-15-r5-12.rsml	6496.06	690	1877	262.891	1	1948	1948.82	13.4047	0.0140144	16	4543	284.203	6.40453	59.7644	1.22442	55208.1
234	dicot-2D-15-1-1.6-0.001-0.5-6-0-1.23057177099399-1.5-25-r5-12.rsml	8858.27	903	1914	275.069	1	2007	2007.87	13.6381	0.0154413	18	6844	380.577	6.48387	60.9032	1.23057	71747.2
235	dicot-2D-15-1-1.6-0.001-0.5-6-0-1.2347284583142-1.5-10-r5-12.rsml	8267.72	727	2028	270.479	1	2125	2125.98	14.4243	0.0137733	19	6136	323.249	6.82296	57.6662	1.23473	72517.3
236	dicot-2D-15-1-1.6-0.001-0.5-6-0-1.23484450078104-1.5-25-r2-12.rsml	9035.43	902	1976	277.53	1	2066	2066.93	13.9681	0.0143685	19	6962	366.763	6.61413	60.3766	1.23484	74905.7
237	dicot-2D-15-1-1.6-0.001-0.5-6-0-1.23514684436377-1.5-10-r1-12.rsml	7027.56	763	2057	283.268	1	2125	2125.98	14.5663	0.011132	15	4897	326.772	6.96297	57.4713	1.23515	65051.1
238	dicot-2D-15-1-1.6-0.001-0.5-6-0-1.23918201066554-1.5-25-r1-12.rsml	9921.26	866	1989	284.524	1	2066	2066.93	14.2533	0.015057	21	7847	374.016	6.68978	61.4437	1.23918	81942
239	dicot-2D-15-1-1.6-0.001-0.5-6-0-1.24931739140302-1.5-10-r2-12.rsml	6614.17	746	1926	290.82	1	2007	2007.87	13.6865	0.0126376	17	4602	270.959	6.55392	58.0438	1.24932	57630
240	dicot-2D-15-1-1.6-0.001-0.5-6-0-1.25321808818262-1.5-20-r3-12.rsml	8681.1	656	1935	270.332	1	2007	2007.87	13.7178	0.014197	19	6667	351.223	6.54141	58.6433	1.25322	71143.1
241	dicot-2D-15-1-1.6-0.001-0.5-6-0-1.25585020016879-1.5-15-r3-12.rsml	7322.83	828	1997	277.109	1	2066	2066.93	14.3264	0.0123054	17	5251	309.171	6.71288	57.045	1.25585	64847.7
242	dicot-2D-15-1-1.6-0.001-0.5-6-0-1.26247450499795-1.5-15-r4-12.rsml	7500	905	1872	262.025	1	1948	1948.82	13.5086	0.0142168	18	5546	308.399	6.38568	66.4547	1.26247	61729.8
243	dicot-2D-15-1-1.6-0.001-0.5-6-0-1.26420702422038-1.5-25-r3-12.rsml	10098.4	853	1927	278.654	1	2007	2007.87	13.9169	0.0156302	21	8083	385.264	6.66275	58.8801	1.26421	81786.2
244	dicot-2D-15-1-1.6-0.001-0.5-6-0-1.2658015774563-1.5-20-r5-12.rsml	8681.1	792	1924	270.636	1	2007	2007.87	13.7688	0.013775	18	6667	370.735	6.59261	57.9591	1.2658	71586.9
245	dicot-2D-15-1-1.6-0.001-0.5-6-0-1.27497448164504-1.5-25-r4-12.rsml	10807.1	1058	2035	248.244	1	2125	2125.98	14.6667	0.0147932	20	8673	434.055	6.96199	64.1729	1.27497	91548.1
246	dicot-2D-15-1-1.6-0.001-0.5-6-0-1.27761522370856-1.5-10-r4-12.rsml	7913.39	741	2056	248.367	1	2125	2125.98	14.6311	0.0140044	19	5782	304.6	6.94448	51.1869	1.27762	71244.1
247	dicot-2D-15-1-1.6-0.001-0.5-6-0-1.28668497926556-1.5-20-r1-12.rsml	8622.05	922	2039	252.825	1	2125	2125.98	14.6485	0.0137471	19	6490	341.898	6.99792	66.2653	1.28668	76544.6
248	dicot-2D-15-1-1.6-0.001-0.5-6-0-1.28713512897957-1.5-15-r1-12.rsml	9271.65	878	2052	274.449	1	2125	2125.98	14.3806	0.0141373	19	7139	376.088	6.85179	64.2071	1.28714	79473.6
249	dicot-2D-15-1-1.6-0.001-0.5-6-0-1.29315835961606-1.5-5-r3-12.rsml	5433.07	457	2110	253.441	1	2185	2185.04	14.9683	0.00992293	14	3245	232.002	7.14154	65.5487	1.29316	55880
250	dicot-2D-15-1-1.6-0.001-0.5-6-0-1.29839910005685-1.5-5-r5-12.rsml	4606.3	493	2116	267.797	1	2185	2185.04	14.7359	0.007796	9	2419	269.029	6.89062	62.4005	1.2984	48866.4
251	dicot-2D-15-1-1.6-0.001-0.5-6-0-1.30510602034628-1.5-20-r2-12.rsml	10748	967	2109	278.764	1	2185	2185.04	15.1187	0.015473	21	8555	407.761	7.15371	61.7946	1.30511	94234.2
252	dicot-2D-15-1-1.6-0.001-0.5-6-0-1.31781151818577-1.5-5-r5-12.rsml	5610.24	776	2105	261.996	1	2244	2244.09	15.1921	0.00918911	13	3363	258.934	7.23058	71.1899	1.31781	58407.6
253	dicot-2D-15-1-1.6-0.001-0.5-6-0-1.32229227123316-1.5-20-r1-12.rsml	9212.6	798	2140	277.57	1	2244	2244.09	15.2192	0.0123689	17	6962	409.912	7.25981	59.3332	1.32229	84694.6
254	dicot-2D-15-1-1.6-0.001-0.5-6-0-1.32278657057323-1.5-5-r2-12.rsml	6732.28	732	2034	270.332	1	2125	2125.98	14.5793	0.0111361	15	4602	307.087	6.92768	68.242	1.32279	62862.1
255	dicot-2D-15-1-1.6-0.001-0.5-6-0-1.33195489428472-1.5-15-r2-12.rsml	7381.89	725	1978	264.428	1	2066	2066.93	14.3205	0.011406	15	5310	354.331	6.78192	61.331	1.33195	65598.1
256	dicot-2D-15-1-1.6-0.001-0.5-6-0-1.34096030266955-1.5-20-r3-12.rsml	11988.2	1077	2082	269.758	1	2185	2185.04	15.1045	0.0149927	22	9794	445.598	7.19896	73.878	1.34096	103510
257	dicot-2D-15-1-1.6-0.001-0.5-6-0-1.34130553363357-1.5-15-r4-12.rsml	9625.98	997	2224	260.54	1	2303	2303.15	15.8178	0.0112853	17	7316	430.755	7.50761	70.9089	1.34131	91354.1
258	dicot-2D-15-1-1.6-0.001-0.5-6-0-1.34149200725369-1.5-25-r1-12.rsml	10039.4	933	2044	267.713	1	2125	2125.98	14.5914	0.014476	20	7906	395.669	6.94574	55.1078	1.34149	85919.7
259	dicot-2D-15-1-1.6-0.001-0.5-6-0-1.3430316131562-1.5-5-r1-12.rsml	4429.13	444	2108	268.786	1	2185	2185.04	14.8929	0.00886899	8	2242	280.512	7.1143	50.1386	1.34303	48491.2
260	dicot-2D-15-1-1.6-0.001-0.5-6-0-1.34416053297464-1.5-5-r4-12.rsml	5905.51	636	2160	252.582	1	2303	2303.15	15.6443	0.0092603	13	3599	277.105	7.42269	52.3742	1.34416	62743.1
261	dicot-2D-15-1-1.6-0.001-0.5-6-0-1.34653485531453-1.5-25-r2-12.rsml	11279.5	926	2169	268.931	1	2244	2244.09	15.2318	0.0146042	21	9027	430.259	7.24815	58.8089	1.34653	99609.2
262	dicot-2D-15-1-1.6-0.001-0.5-6-0-1.35004711288493-1.5-5-r3-12.rsml	4842.52	589	2140	276.011	1	2244	2244.09	15.4445	0.00724387	10	2596	259.843	7.45579	55.768	1.35005	54012.8
263	dicot-2D-15-1-1.6-0.001-0.5-6-0-1.3508318472188-1.5-25-r5-12.rsml	9862.2	879	2102	286.108	1	2185	2185.04	14.9113	0.0118413	17	7670	451.598	7.07387	64.4877	1.35083	86837.7
264	dicot-2D-15-1-1.6-0.001-0.5-6-0-1.35374234190676-1.5-10-r1-12.rsml	8149.61	835	2274	267.011	1	2362	2362.2	15.959	0.0130944	20	5782	289.37	7.5747	53.4401	1.35374	81492.1
265	dicot-2D-15-1-1.6-0.001-0.5-6-0-1.35738545753993-1.5-25-r4-12.rsml	10275.6	914	2265	270.593	1	2362	2362.2	15.9146	0.01364	21	7906	376.828	7.52168	60.6764	1.35739	97056.6
266	dicot-2D-15-1-1.6-0.001-0.5-6-0-1.3610860247165-1.5-10-r5-12.rsml	8208.66	720	2107	238.801	1	2185	2185.04	15.0363	0.0130877	19	6018	317.033	7.22789	61.3389	1.36109	76351.7
267	dicot-2D-15-1-1.6-0.001-0.5-6-0-1.36172829899006-1.5-25-r3-12.rsml	13228.3	1192	2288	266.812	1	2362	2362.21	16.0401	0.0145541	22	10856	493.915	7.60104	56.5066	1.36173	120404
268	dicot-2D-15-1-1.6-0.001-0.5-6-0-1.36302764439024-1.5-15-r3-12.rsml	9507.87	967	2173	278.148	1	2244	2244.1	15.1423	0.0133313	19	7257	382.304	7.22565	53.7555	1.36303	86415.8
269	dicot-2D-15-1-1.6-0.001-0.5-6-0-1.36375676328316-1.5-10-r2-12.rsml	8326.77	1002	2209	251.436	1	2303	2303.15	15.5528	0.0129032	19	6018	317.033	7.42229	58.7509	1.36376	80485.5
270	dicot-2D-15-1-1.6-0.001-0.5-6-0-1.37460477391724-1.5-10-r3-12.rsml	9035.43	751	2165	257.045	1	2244	2244.09	15.5029	0.0143776	20	6785	339.567	7.36213	65.7369	1.3746	84740.6
271	dicot-2D-15-1-1.6-0.001-0.5-6-0-1.38070217089262-1.5-15-r5-12.rsml	10511.8	928	2162	278.508	1	2244	2244.09	15.451	0.0141268	21	8260	393.701	7.32443	60.7008	1.3807	95172
272	dicot-2D-15-1-1.6-0.001-0.5-6-0-1.38230989496224-1.5-15-r1-12.rsml	7618.11	697	2105	281.981	1	2185	2185.04	14.9965	0.0123815	18	5428	301.837	7.12588	64.2882	1.38231	71446.6
273	dicot-2D-15-1-1.6-0.001-0.5-6-0-1.38402455779724-1.5-20-r5-12.rsml	9744.09	833	2049	277.25	1	2125	2125.98	14.7321	0.0145767	20	7611	380.906	6.95041	63.4496	1.38402	84205.2
274	dicot-2D-15-1-1.6-0.001-0.5-6-0-1.386760356999-1.5-20-r4-12.rsml	9980.31	969	2216	271.242	1	2303	2303.15	15.7782	0.0135766	20	7670	383.858	7.541	53.0338	1.38676	94176.8
275	dicot-2D-15-1-1.6-0.001-0.5-6-0-1.38873887737282-1.5-10-r4-12.rsml	8267.72	553	2112	270.231	1	2185	2185.04	14.8808	0.0140954	20	6077	304.134	7.09782	56.8373	1.38874	75648
276	dicot-2D-15-1-1.6-0.001-0.5-6-0-1.40056366478093-1.5-5-r1-12.rsml	6791.34	772	2228	257.178	1	2362	2362.2	16.0059	0.010197	15	4425	295.276	7.57727	59.4993	1.40056	71335.4
277	dicot-2D-15-1-1.6-0.001-0.5-6-0-1.40094531357754-1.5-20-r2-12.rsml	9271.65	992	2216	258.516	1	2303	2303.15	15.6752	0.0128662	19	6962	366.763	7.53477	67.145	1.40095	88557
278	dicot-2D-15-1-1.6-0.001-0.5-6-0-1.40329144536518-1.5-15-r2-12.rsml	10039.4	839	2156	253.472	1	2244	2244.09	15.4598	0.0144519	22	7788	354.331	7.35621	63.3946	1.40329	91982
279	dicot-2D-15-1-1.6-0.001-0.5-6-0-1.41820787801407-1.5-10-r3-12.rsml	8562.99	966	2339	265.026	1	2421	2421.26	16.4597	0.00966048	17	6136	361.278	7.86862	59.4818	1.41821	88130.9
280	dicot-2D-15-1-1.6-0.001-0.5-6-0-1.4222012480488-1.5-20-r5-12.rsml	12815	857	2367	265.4	1	2480	2480.32	16.7117	0.0143294	23	10325	449.332	7.89555	59.5454	1.4222	122966
281	dicot-2D-15-1-1.6-0.001-0.5-6-0-1.42446833776776-1.5-20-r4-12.rsml	12637.8	1178	2222	254.224	1	2362	2362.2	16.1109	0.014031	22	10266	467.072	7.63757	68.798	1.42447	116461
282	dicot-2D-15-1-1.6-0.001-0.5-6-0-1.42900578535628-1.5-25-r2-12.rsml	12460.6	1055	2258	256.883	1	2421	2421.26	16.6422	0.0139865	25	10030	401.575	7.92566	58.3316	1.42901	119785
283	dicot-2D-15-1-1.6-0.001-0.5-6-0-1.43255263890605-1.5-25-r4-12.rsml	12815	1068	2203	276.863	1	2303	2303.15	15.6518	0.0153406	23	10502	457.035	7.40951	65.767	1.43255	113861
284	dicot-2D-15-1-1.6-0.001-0.5-6-0-1.43393993347418-1.5-5-r4-12.rsml	4901.57	648	2133	255.149	1	2244	2244.09	15.3354	0.00580081	8	2655	332.185	7.21108	73.1743	1.43394	53558.1
285	dicot-2D-15-1-1.6-0.001-0.5-6-0-1.43719535369892-1.5-15-r4-12.rsml	9625.98	667	2157	229.689	1	2244	2244.09	15.4197	0.0137275	20	7375	369.094	7.30243	61.174	1.4372	88457.3
286	dicot-2D-15-1-1.6-0.001-0.5-6-0-1.44649327576626-1.5-15-r1-12.rsml	8976.38	715	2399	276.6	1	2480	2480.32	16.8399	0.0116547	20	6490	324.803	7.95578	62.1933	1.44649	93396
287	dicot-2D-15-1-1.6-0.001-0.5-6-0-1.4582258279901-1.5-5-r3-12.rsml	6200.79	719	2194	262.34	1	2303	2303.15	15.5216	0.00869476	12	3894	324.803	7.37524	52.7489	1.45823	64465.5
288	dicot-2D-15-1-1.6-0.001-0.5-6-0-1.46329305486288-1.5-10-r1-12.rsml	8622.05	884	2188	274.362	1	2303	2303.15	15.6421	0.0129769	19	6313	332.574	7.43845	64.6114	1.46329	82982.8
289	dicot-2D-15-1-1.6-0.001-0.5-6-0-1.46838394762017-1.5-10-r2-12.rsml	10393.7	774	2396	275.93	1	2480	2480.32	16.8051	0.0132216	23	7906	344.06	8.07726	67.9503	1.46838	105535
290	dicot-2D-15-1-1.6-0.001-0.5-6-0-1.47264892901294-1.5-20-r1-12.rsml	13051.2	856	2448	262.958	1	2539	2539.37	17.1804	0.0151066	29	10502	362.476	8.08709	62.3139	1.47265	128552
291	dicot-2D-15-1-1.6-0.001-0.5-6-0-1.47623168944847-1.5-15-r3-12.rsml	10984.2	874	2342	289.25	1	2421	2421.26	16.4121	0.0132388	22	8555	389.227	7.75985	56.9496	1.47623	106119
292	dicot-2D-15-1-1.6-0.001-0.5-6-0-1.47629541021306-1.5-15-r5-12.rsml	10275.6	643	2202	267.551	1	2303	2303.15	15.8843	0.0146303	22	7965	362.384	7.57996	58.6638	1.4763	96955.9
293	dicot-2D-15-1-1.6-0.001-0.5-6-0-1.47834926368669-1.5-25-r5-12.rsml	14232.3	1110	2324	264.296	1	2421	2421.26	16.5063	0.014746	26	11800	454.27	7.83325	61.3944	1.47835	132394
294	dicot-2D-15-1-1.6-0.001-0.5-6-0-1.48246781493071-1.5-5-r2-12.rsml	4724.41	433	2229	300.822	1	2303	2303.15	15.7918	0.00712456	9	2419	269.029	7.54012	58.9928	1.48247	54608.1
295	dicot-2D-15-1-1.6-0.001-0.5-6-0-1.48281745542772-1.5-10-r4-12.rsml	9094.49	912	2258	247.027	1	2362	2362.2	16.087	0.0131508	20	6726	336.614	7.604	58.2101	1.48282	89141.9
296	dicot-2D-15-1-1.6-0.001-0.5-6-0-1.48441182926763-1.5-20-r3-12.rsml	9980.31	992	2336	270.067	1	2421	2421.26	16.6438	0.0130869	21	7552	359.955	7.85538	63.651	1.48441	99618.5
297	dicot-2D-15-1-1.6-0.001-0.5-6-0-1.48483168010134-1.5-10-r5-12.rsml	9980.32	848	2461	290.942	1	2539	2539.37	17.3956	0.0112575	20	7434	372.047	8.25487	57.6395	1.48483	105534
298	dicot-2D-15-1-1.6-0.001-0.5-6-0-1.48809655834921-1.5-5-r5-12.rsml	5669.29	472	2272	274.878	1	2362	2362.2	15.9727	0.00973481	14	3304	236.22	7.60857	60.8578	1.4881	62866.2
299	dicot-2D-15-1-1.6-0.001-0.5-6-0-1.49149084696546-1.5-25-r1-12.rsml	12165.4	1165	2348	263.792	1	2480	2480.32	16.7201	0.0140463	23	9676	421.089	7.95263	64.1582	1.49149	118416
300	dicot-2D-15-1-1.6-0.001-0.5-6-0-1.49565093112178-1.5-25-r3-12.rsml	10629.9	966	2394	286.691	1	2480	2480.31	16.7598	0.00958088	18	8142	452.756	8.01675	55.0609	1.49565	106837
301	dicot-2D-15-1-1.6-0.001-0.5-6-0-1.50091594117694-1.5-25-r1-12.rsml	12106.3	1034	2331	272.291	1	2421	2421.26	16.3214	0.0140965	22	9676	440.229	7.76468	64.8676	1.50092	114645
302	dicot-2D-15-1-1.6-0.001-0.5-6-0-1.50229810918681-1.5-20-r3-12.rsml	15413.4	1103	2494	275.781	1	2598	2598.42	17.5796	0.0153142	30	12803	427.165	8.32143	58.3342	1.5023	152211
303	dicot-2D-15-1-1.6-0.001-0.5-6-0-1.50631089876406-1.5-10-r5-12.rsml	12755.9	915	2511	256.706	1	2598	2598.43	17.7147	0.0143225	28	10148	362.767	8.46728	64.6012	1.50631	131949
304	dicot-2D-15-1-1.6-0.001-0.5-6-0-1.50809982237406-1.5-20-r1-12.rsml	14114.2	1140	2446	247.965	1	2539	2539.37	17.2456	0.0141165	27	11564	428.697	8.1449	61.7358	1.5081	137974
305	dicot-2D-15-1-1.6-0.001-0.5-6-0-1.51389085007831-1.5-10-r4-12.rsml	10511.8	870	2462	265.408	1	2539	2539.37	17.3829	0.0128815	23	7965	346.628	8.27803	59.5951	1.51389	110070
306	dicot-2D-15-1-1.6-0.001-0.5-6-0-1.52180779094342-1.5-20-r2-12.rsml	13169.3	916	2393	267.214	1	2480	2480.32	17.042	0.0137702	25	10679	427.559	8.08337	59.7189	1.52181	128586
307	dicot-2D-15-1-1.6-0.001-0.5-6-0-1.52960778449196-1.5-5-r2-12.rsml	5196.85	483	2344	271.806	1	2421	2421.26	16.4633	0.0091081	12	2773	231.299	7.86663	64.9254	1.52961	61671.7
308	dicot-2D-15-1-1.6-0.001-0.5-6-0-1.53125144210644-1.5-20-r5-12.rsml	13110.2	1160	2451	263.096	1	2539	2539.37	17.1713	0.0138525	26	10561	406.572	8.13235	63.9147	1.53125	129484
309	dicot-2D-15-1-1.6-0.001-0.5-6-0-1.53684951087926-1.5-25-r2-12.rsml	14114.2	1023	2323	268.129	1	2421	2421.26	16.4923	0.0139331	25	11682	467.716	7.80674	63.4036	1.53685	131126
310	dicot-2D-15-1-1.6-0.001-0.5-6-0-1.53947260379791-1.5-10-r1-12.rsml	10275.6	777	2373	258.159	1	2480	2480.32	16.945	0.0122831	23	7788	338.925	8.04891	68.8938	1.53947	104709
311	dicot-2D-15-1-1.6-0.001-0.5-6-0-1.54583845927846-1.5-15-r1-12.rsml	14763.8	1041	2555	276.053	1	2657	2657.48	17.9049	0.0150147	30	12095	403.543	8.50756	60.1546	1.54584	150472
312	dicot-2D-15-1-1.6-0.001-0.5-6-0-1.54941353825852-1.5-5-r4-12.rsml	9094.49	654	2521	280.554	1	2598	2598.43	17.6414	0.0115648	23	6490	282.438	8.36159	63.9232	1.54941	100099
313	dicot-2D-15-1-1.6-0.001-0.5-6-0-1.5524574956391-1.5-10-r3-12.rsml	9685.04	946	2403	283.681	1	2539	2539.37	17.1467	0.010526	19	7139	376.088	8.13309	71.0237	1.55246	101597
314	dicot-2D-15-1-1.6-0.001-0.5-6-0-1.55341100634541-1.5-5-r3-12.rsml	7322.84	634	2349	276.575	1	2421	2421.26	16.6933	0.0107806	19	4897	257.978	7.99741	64.8299	1.55341	79577.9
315	dicot-2D-15-1-1.6-0.001-0.5-6-0-1.55814833005425-1.5-15-r4-12.rsml	11988.2	904	2578	257.038	1	2657	2657.48	18.0531	0.0124691	25	9322	373.228	8.63963	62.0199	1.55815	128506
316	dicot-2D-15-1-1.6-0.001-0.5-6-0-1.56581584934611-1.5-25-r5-12.rsml	14173.2	977	2509	286.296	1	2598	2598.43	17.5134	0.0150949	30	11564	385.827	8.32126	62.1772	1.56582	141727
317	dicot-2D-15-1-1.6-0.001-0.5-6-0-1.56713298892137-1.5-5-r5-12.rsml	8858.27	577	2483	284.425	1	2598	2598.43	17.5288	0.0104829	20	6254	312.992	8.29937	64.034	1.56713	97444
318	dicot-2D-15-1-1.6-0.001-0.5-6-0-1.56787574195769-1.5-25-r4-12.rsml	16358.3	1091	2478	275.077	1	2598	2598.43	17.7565	0.015284	30	13747	458.662	8.42498	59.1429	1.56788	161950
319	dicot-2D-15-1-1.6-0.001-0.5-6-0-1.57272486248985-1.5-10-r2-12.rsml	13051.2	913	2514	250.1	1	2657	2657.48	17.962	0.0155316	32	10384	324.803	8.49688	60.2958	1.57272	135957
320	dicot-2D-15-1-1.6-0.001-0.5-6-0-1.57531364939641-1.5-15-r5-12.rsml	12519.7	965	2571	266.133	1	2657	2657.48	18.2424	0.0147945	29	9853	340.076	8.643	61.7764	1.57531	133630
321	dicot-2D-15-1-1.6-0.001-0.5-6-0-1.57866317722946-1.5-20-r4-12.rsml	16535.4	1164	2529	252.36	1	2657	2657.48	18.0995	0.0146793	30	13865	462.598	8.65143	63.6749	1.57866	168043
322	dicot-2D-15-1-1.6-0.001-0.5-6-0-1.58180174964946-1.5-25-r3-12.rsml	15236.2	1228	2587	256.276	1	2657	2657.48	18.2659	0.0145918	30	12567	419.291	8.62516	64.4191	1.5818	156925
323	dicot-2D-15-1-1.6-0.001-0.5-6-0-1.58278654490132-1.5-15-r2-12.rsml	11456.7	841	2447	290.497	1	2539	2539.37	17.1745	0.0135153	24	8909	371.555	8.13939	67.2671	1.58279	116120
324	dicot-2D-15-1-1.6-0.001-0.5-6-0-1.58368589698803-1.5-15-r3-12.rsml	13228.3	969	2562	257.3	1	2657	2657.48	17.9953	0.0142178	29	10561	364.513	8.60366	58.3574	1.58369	138677
325	dicot-2D-15-1-1.6-0.001-0.5-6-0-1.59383666908834-1.5-5-r1-12.rsml	9094.49	721	2460	266.959	1	2598	2598.43	17.8029	0.0113653	22	6490	295.276	8.48377	62.9293	1.59384	101312
326	dicot-2D-15-1-1.6-0.001-0.5-6-0-1.61220313594677-1.5-10-r1-12.rsml	13169.3	927	2631	259.081	1	2716	2716.54	18.4733	0.0140044	28	10443	373.313	8.75226	57.6002	1.6122	141573
327	dicot-2D-15-1-1.6-0.001-0.5-6-0-1.61243750106078-1.5-15-r2-12.rsml	14704.7	1004	2556	256.858	1	2657	2657.48	17.8928	0.0134586	27	12036	446.194	8.46698	60.5865	1.61244	149450
328	dicot-2D-15-1-1.6-0.001-0.5-6-0-1.61263689501211-1.5-15-r4-12.rsml	12637.8	919	2504	253.086	1	2598	2598.43	17.7807	0.0133353	26	10030	386.13	8.36918	60.9986	1.61264	130137
329	dicot-2D-15-1-1.6-0.001-0.5-6-0-1.63998235496692-1.5-5-r1-12.rsml	7795.28	975	2435	258.256	1	2598	2598.43	17.7215	0.0110262	20	5192	259.843	8.4538	66.873	1.63998	89932.6
330	dicot-2D-15-1-1.6-0.001-0.5-6-0-1.64263045755215-1.5-10-r5-12.rsml	11811	1041	2544	243.117	1	2657	2657.48	18.1729	0.0137416	28	9145	326.912	8.64173	69.9666	1.64263	127314
331	dicot-2D-15-1-1.6-0.001-0.5-6-0-1.64889091243967-1.5-25-r4-12.rsml	16771.7	946	2742	258.725	1	2834	2834.65	19.3458	0.0149431	32	13924	435.532	9.15113	63.2168	1.64889	182246
332	dicot-2D-15-1-1.6-0.001-0.5-6-0-1.64939939577598-1.5-15-r5-12.rsml	13759.8	976	2586	274.702	1	2657	2657.48	18.1566	0.0145022	29	11092	382.84	8.60854	63.7759	1.6494	143728
333	dicot-2D-15-1-1.6-0.001-0.5-6-0-1.65224023864139-1.5-15-r3-12.rsml	13818.9	1167	2645	257.833	1	2775	2775.59	18.7646	0.013018	27	11033	409.011	8.86553	61.3448	1.65224	149885
334	dicot-2D-15-1-1.6-0.001-0.5-6-0-1.65409417755436-1.5-10-r3-12.rsml	11988.2	802	2559	280.403	1	2657	2657.48	18.2724	0.0146827	30	9322	311.024	8.66363	64.841	1.65409	129312
335	dicot-2D-15-1-1.6-0.001-0.5-6-0-1.6547502392903-1.5-5-r3-12.rsml	7559.06	712	2501	266.142	1	2598	2598.43	17.8375	0.00872941	17	4956	291.802	8.44327	64.7296	1.65475	88186.8
336	dicot-2D-15-1-1.6-0.001-0.5-6-0-1.66723727954086-1.5-15-r1-12.rsml	14173.2	968	2751	274.753	1	2834	2834.65	19.19	0.0140043	30	11328	377.953	9.1614	59.9666	1.66724	158165
337	dicot-2D-15-1-1.6-0.001-0.5-6-0-1.66974062344525-1.5-20-r2-12.rsml	13110.2	1009	2529	272.806	1	2598	2598.43	17.8031	0.0141204	28	10502	375.422	8.45145	60.5968	1.66974	135010
338	dicot-2D-15-1-1.6-0.001-0.5-6-0-1.67155495649204-1.5-25-r2-12.rsml	17362.2	1047	2807	271.866	1	2893	2893.7	19.6227	0.0155757	34	14455	425.544	9.33267	59.4174	1.67155	191672
339	dicot-2D-15-1-1.6-0.001-0.5-6-0-1.67505425768904-1.5-5-r5-12.rsml	7795.28	799	2615	272.915	1	2775	2775.59	18.7688	0.00949518	20	5015	250.984	8.90421	65.8863	1.67505	96738
340	dicot-2D-15-1-1.6-0.001-0.5-6-0-1.67527180258185-1.5-20-r5-12.rsml	14291.3	1056	2582	268.162	1	2657	2657.48	18.0602	0.0143264	29	11623	401.168	8.49189	59.6277	1.67527	146687
341	dicot-2D-15-1-1.6-0.001-0.5-6-0-1.68367823155131-1.5-5-r4-12.rsml	11220.5	847	2802	259.283	1	2893	2893.7	19.5417	0.01214	27	8319	308.399	9.2513	60.4251	1.68368	133496
342	dicot-2D-15-1-1.6-0.001-0.5-6-0-1.68795422178227-1.5-20-r4-12.rsml	17007.9	1130	2810	269.271	1	2893	2893.7	19.6538	0.0148221	33	14101	427.702	9.36942	63.6543	1.68795	188977
343	dicot-2D-15-1-1.6-0.001-0.5-6-0-1.6887264736928-1.5-10-r4-12.rsml	13937	1126	2747	253.423	1	2834	2834.65	19.22	0.0138032	30	11092	370.079	9.09566	62.6258	1.68873	155359
344	dicot-2D-15-1-1.6-0.001-0.5-6-0-1.68992880373262-1.5-10-r2-12.rsml	10807.1	982	2613	280.809	1	2716	2716.54	18.2928	0.0123757	25	8083	323.622	8.69522	71.9513	1.68993	119967
345	dicot-2D-15-1-1.6-0.001-0.5-6-0-1.69008869184181-1.5-25-r1-12.rsml	14350.4	1099	2523	267.86	1	2657	2657.48	17.9721	0.0145075	29	11682	403.204	8.57284	62.2355	1.69009	147900
346	dicot-2D-15-1-1.6-0.001-0.5-6-0-1.69545276071876-1.5-20-r1-12.rsml	17480.3	1101	2872	271.896	1	2952	2952.76	19.9845	0.0147597	33	14514	440.229	9.39101	60.9995	1.69545	195295
347	dicot-2D-15-1-1.6-0.001-0.5-6-0-1.69554351607803-1.5-5-r2-12.rsml	9035.43	705	2560	270.151	1	2657	2657.48	18.1915	0.0111864	23	6372	277.302	8.53408	54.9695	1.69554	102714
348	dicot-2D-15-1-1.6-0.001-0.5-6-0-1.69593096633907-1.5-25-r5-12.rsml	15295.3	1060	2615	269.61	1	2716	2716.54	18.3644	0.0138041	28	12567	449.241	8.65732	59.5049	1.69593	158674
349	dicot-2D-15-1-1.6-0.001-0.5-6-0-1.69950702660717-1.5-20-r3-12.rsml	15236.2	1093	2625	267.599	1	2716	2716.54	18.3063	0.0148445	30	12508	417.323	8.65941	65.1811	1.69951	158032
350	dicot-2D-15-1-1.6-0.001-0.5-6-0-1.69956541075371-1.5-25-r3-12.rsml	17126	1277	2749	278.226	1	2834	2834.65	19.3427	0.014648	31	14278	461.011	9.13534	60.2443	1.69957	185252
351	dicot-2D-20-1-1.6-0.001-0.5-4-0-1.00333441114053-1.5-25-r3-12.rsml	12519.7	987	2051	257.241	1	2125	2125.98	11.0573	0.0176495	25	10384	415.748	5.2575	59.0503	1.00333	78090.7
352	dicot-2D-20-1-1.6-0.001-0.5-4-0-1.01351797131356-1.5-10-r3-12.rsml	8917.32	954	2008	268.223	1	2125	2125.98	10.9812	0.0169074	23	6785	295.276	5.25895	65.7001	1.01352	59017
353	dicot-2D-20-1-1.6-0.001-0.5-4-0-1.01500768091064-1.5-15-r4-12.rsml	13582.7	978	2136	268.261	1	2244	2244.09	11.4151	0.0208606	30	11328	377.953	5.43099	63.4645	1.01501	87137.6
354	dicot-2D-20-1-1.6-0.001-0.5-4-0-1.01537432465702-1.5-5-r3-12.rsml	7440.94	731	2135	262.919	1	2244	2244.09	11.4629	0.013164	18	5192	288.714	5.4166	55.6211	1.01537	53845.7
355	dicot-2D-20-1-1.6-0.001-0.5-4-0-1.0201589073753-1.5-10-r2-12.rsml	12696.8	834	2074	270.743	1	2185	2185.04	11.284	0.0210558	29	10502	362.476	5.42287	64.7527	1.02016	81606.4
356	dicot-2D-20-1-1.6-0.001-0.5-4-0-1.02693120723125-1.5-10-r1-12.rsml	12637.8	937	2107	254.952	1	2185	2185.04	11.098	0.0216975	30	10443	348.425	5.3341	61.0292	1.02693	79953.1
357	dicot-2D-20-1-1.6-0.001-0.5-4-0-1.03649953177664-1.5-5-r2-12.rsml	7913.39	515	2286	291.943	1	2362	2362.2	12.1008	0.014232	22	5546	252.326	5.77553	60.5616	1.0365	60613.2
358	dicot-2D-20-1-1.6-0.001-0.5-4-0-1.03762421179563-1.5-10-r4-12.rsml	11515.7	804	2090	272.627	1	2185	2185.04	11.1986	0.0186278	27	9322	345.582	5.35103	59.7574	1.03762	74351.3
359	dicot-2D-20-1-1.6-0.001-0.5-4-0-1.03777305115946-1.5-25-r1-12.rsml	16830.7	1043	2284	277.99	1	2362	2362.21	12.2564	0.0218357	35	14455	413.386	5.84419	60.8779	1.03777	113427
360	dicot-2D-20-1-1.6-0.001-0.5-4-0-1.03783298966009-1.5-20-r3-12.rsml	13996.1	1006	2064	270.036	1	2185	2185.04	11.1763	0.0212679	31	11800	381.001	5.32325	62.6713	1.03783	87234.5
361	dicot-2D-20-1-1.6-0.001-0.5-4-0-1.04233680565376-1.5-15-r1-12.rsml	16181.1	862	2260	269.034	1	2362	2362.21	12.2613	0.0221215	35	13806	394.826	5.84504	61.4599	1.04234	109658
362	dicot-2D-20-1-1.6-0.001-0.5-4-0-1.04615794569254-1.5-20-r5-12.rsml	13287.4	908	2117	276.444	1	2185	2185.04	11.366	0.0222499	33	11092	336.435	5.37625	65.1301	1.04616	84468.1
363	dicot-2D-20-1-1.6-0.001-0.5-4-0-1.04874642442446-1.5-5-r4-12.rsml	8031.5	612	2154	266.632	1	2244	2244.09	11.4794	0.0163458	24	5782	241.142	5.52606	62.8244	1.04875	57711.4
364	dicot-2D-20-1-1.6-0.001-0.5-4-0-1.05160457310267-1.5-20-r1-12.rsml	14468.5	1059	2089	242.621	1	2244	2244.09	11.5429	0.0228236	34	12213	359.541	5.54478	76.6031	1.0516	93620.7
365	dicot-2D-20-1-1.6-0.001-0.5-4-0-1.06185099603608-1.5-15-r2-12.rsml	16476.4	1062	2319	260.086	1	2421	2421.26	12.5272	0.0205437	34	14042	413.386	5.96406	60.0156	1.06185	114076
366	dicot-2D-20-1-1.6-0.001-0.5-4-0-1.06375207342207-1.5-20-r4-12.rsml	17066.9	1063	2259	266.837	1	2362	2362.2	12.1733	0.0221752	35	14691	420.135	5.79249	73.0995	1.06375	113851
367	dicot-2D-20-1-1.6-0.001-0.5-4-0-1.07191991107538-1.5-5-r1-12.rsml	8208.66	744	2332	266.546	1	2421	2421.26	12.3293	0.0132291	23	5782	251.626	5.90557	66.1307	1.07192	63995.2
368	dicot-2D-20-1-1.6-0.001-0.5-4-0-1.07228752397932-1.5-15-r3-12.rsml	13051.2	1049	2104	251.685	1	2244	2244.09	11.6329	0.0202419	31	10797	348.616	5.56985	67.594	1.07229	86241.9
369	dicot-2D-20-1-1.6-0.001-0.5-4-0-1.07596461225767-1.5-20-r2-12.rsml	17126	995	2387	267.147	1	2480	2480.32	12.573	0.0212789	35	14632	418.448	6.0132	57.0698	1.07596	119166
370	dicot-2D-20-1-1.6-0.001-0.5-4-0-1.08285165403504-1.5-15-r5-12.rsml	15767.7	1035	2269	265.612	1	2362	2362.2	12.0649	0.0213819	34	13393	394.28	5.77106	62.9025	1.08285	105789
371	dicot-2D-20-1-1.6-0.001-0.5-4-0-1.08520589086693-1.5-25-r4-12.rsml	14763.8	1012	2222	269.951	1	2362	2362.2	12.0041	0.0184175	29	12390	427.64	5.70038	55.9117	1.08521	98981.4
372	dicot-2D-20-1-1.6-0.001-0.5-4-0-1.0875594797777-1.5-10-r5-12.rsml	11279.5	941	2168	273.592	1	2303	2303.15	11.8333	0.0178746	27	8968	332.458	5.64014	60.9035	1.08756	77832.8
373	dicot-2D-20-1-1.6-0.001-0.5-4-0-1.09413593567442-1.5-5-r5-12.rsml	7559.06	517	2282	253.731	1	2362	2362.2	12.0948	0.0137705	22	5192	236.22	5.7506	60.8392	1.09414	58425
374	dicot-2D-20-1-1.6-0.001-0.5-4-0-1.09558545066975-1.5-25-r5-12.rsml	19901.6	1163	2403	271.714	1	2480	2480.31	12.7125	0.019215	36	17405	483.924	6.04608	66.2005	1.09559	136759
375	dicot-2D-20-1-1.6-0.001-0.5-4-0-1.09960698154755-1.5-25-r2-12.rsml	19074.8	1072	2368	255.705	1	2480	2480.32	12.5826	0.019405	35	16579	474.128	5.96326	61.3666	1.09961	130070
376	dicot-2D-20-1-1.6-0.001-0.5-4-0-1.10143791805021-1.5-25-r4-12.rsml	15059.1	1073	2228	282.733	1	2303	2303.15	11.8247	0.0217294	33	12744	386.542	5.60984	63.6881	1.10144	98724
377	dicot-2D-20-1-1.6-0.001-0.5-4-0-1.10188213975634-1.5-10-r4-12.rsml	13405.5	1099	2459	259.812	1	2539	2539.37	12.8764	0.0181165	34	10856	319.592	6.2021	62.393	1.10188	100023
378	dicot-2D-20-1-1.6-0.001-0.5-4-0-1.10595143891405-1.5-10-r3-12.rsml	11515.7	703	2241	259.011	1	2362	2362.2	12.1789	0.0188535	30	9145	305.118	5.78554	72.192	1.10595	81675.4
379	dicot-2D-20-1-1.6-0.001-0.5-4-0-1.10678972238675-1.5-15-r5-12.rsml	13346.5	974	2208	261.936	1	2303	2303.15	11.7911	0.0187626	29	11033	380.804	5.62557	56.7755	1.10679	89221.8
380	dicot-2D-20-1-1.6-0.001-0.5-4-0-1.10982469788287-1.5-20-r5-12.rsml	15354.3	950	2409	287.884	1	2480	2480.32	12.622	0.0207827	38	12862	338.79	6.02484	65.3935	1.10982	108794
381	dicot-2D-20-1-1.6-0.001-0.5-4-0-1.11722222021781-1.5-10-r5-12.rsml	13169.3	947	2286	269.406	1	2362	2362.2	12.2094	0.0195406	31	10797	348.616	5.75925	62.3855	1.11722	91021.2
382	dicot-2D-20-1-1.6-0.001-0.5-4-0-1.12080895036925-1.5-20-r1-12.rsml	16889.8	1077	2331	257.776	1	2421	2421.26	12.3015	0.0209306	36	14455	401.903	5.85647	64.7561	1.12081	114437
383	dicot-2D-20-1-1.6-0.001-0.5-4-0-1.122340205824-1.5-5-r1-12.rsml	11692.9	681	2394	274.881	1	2480	2480.32	12.6649	0.0170353	31	9204	297.181	6.04332	64.6453	1.12234	87031.7
384	dicot-2D-20-1-1.6-0.001-0.5-4-0-1.1250148080755-1.5-20-r4-12.rsml	16181.1	935	2285	266.617	1	2362	2362.2	12.1043	0.0214587	33	13806	418.754	5.75312	63.4029	1.12501	108018
385	dicot-2D-20-1-1.6-0.001-0.5-4-0-1.12919072268996-1.5-5-r2-12.rsml	9685.04	579	2370	263.536	1	2480	2480.32	12.7256	0.0176972	29	7198	248.439	6.06732	60.0677	1.12919	75232
386	dicot-2D-20-1-1.6-0.001-0.5-4-0-1.1331554424949-1.5-5-r4-12.rsml	8267.72	621	2243	267.88	1	2362	2362.2	12.0968	0.0150972	24	5900	246.063	5.76305	64.4977	1.13316	62574.6
387	dicot-2D-20-1-1.6-0.001-0.5-4-0-1.13963519455865-1.5-10-r1-12.rsml	14586.6	1055	2382	267.058	1	2480	2480.31	12.6312	0.0179882	33	12095	366.858	6.07794	66.0745	1.13964	104838
388	dicot-2D-20-1-1.6-0.001-0.5-4-0-1.14289084994234-1.5-5-r3-12.rsml	9921.26	567	2340	279.048	1	2421	2421.26	12.5211	0.0165906	30	7493	250	6.00348	61.6442	1.14289	75297.7
389	dicot-2D-20-1-1.6-0.001-0.5-4-0-1.14555975103285-1.5-20-r3-12.rsml	18070.9	1087	2406	262.789	1	2539	2539.37	12.9729	0.0199709	39	15517	398.244	6.23179	62.2333	1.14556	129637
390	dicot-2D-20-1-1.6-0.001-0.5-4-0-1.147619270836-1.5-15-r3-12.rsml	17303.1	1035	2443	262.597	1	2539	2539.37	13.0276	0.0206422	40	14750	369.095	6.25868	62.2085	1.14762	125393
391	dicot-2D-20-1-1.6-0.001-0.5-4-0-1.15380691660102-1.5-15-r2-12.rsml	18602.4	1209	2503	254.511	1	2598	2598.42	13.2417	0.0214467	43	15989	372.185	6.30455	63.1546	1.15381	135205
392	dicot-2D-20-1-1.6-0.001-0.5-4-0-1.15892085270025-1.5-25-r1-12.rsml	19488.2	920	2378	265.518	1	2480	2480.32	12.8381	0.0200398	38	16992	447.575	6.12311	64.6507	1.15892	135882
393	dicot-2D-20-1-1.6-0.001-0.5-4-0-1.15982633759268-1.5-10-r2-12.rsml	13110.2	937	2350	283.673	1	2421	2421.26	12.3818	0.018947	30	10679	356.299	5.88302	58.6696	1.15983	92801.2
394	dicot-2D-20-1-1.6-0.001-0.5-4-0-1.1680874443613-1.5-20-r2-12.rsml	13582.7	963	2342	265.639	1	2421	2421.26	12.5113	0.0183443	31	11151	360.046	5.94349	66.0677	1.16809	96565.7
395	dicot-2D-20-1-1.6-0.001-0.5-4-0-1.16964789978229-1.5-25-r3-12.rsml	18129.9	995	2376	270.03	1	2480	2480.32	12.7439	0.0225792	40	15635	391.24	6.1016	61.3113	1.16965	127003
396	dicot-2D-20-1-1.6-0.001-0.5-4-0-1.17533189705573-1.5-25-r2-12.rsml	17007.9	956	2314	270.988	1	2421	2421.26	12.5627	0.0212299	38	14573	383.858	5.98078	64.1852	1.17533	117572
397	dicot-2D-20-1-1.6-0.001-0.5-4-0-1.17982872850262-1.5-15-r4-12.rsml	18366.1	1109	2451	265.449	1	2539	2539.37	13.1214	0.0212459	41	15812	386.019	6.25641	64.2821	1.17983	132242
398	dicot-2D-20-1-1.6-0.001-0.5-4-0-1.18101707121823-1.5-5-r5-12.rsml	11456.7	747	2614	263.885	1	2716	2716.54	13.8642	0.0171885	36	8732	242.782	6.5541	64.7768	1.18102	94885.5
399	dicot-2D-20-1-1.6-0.001-0.5-4-0-1.19542475056369-1.5-15-r1-12.rsml	13582.7	1006	2377	266.573	1	2480	2480.32	12.7631	0.0160543	31	11092	358.141	6.12051	62.0484	1.19542	99541.2
400	dicot-2D-20-1-1.6-0.001-0.5-4-0-1.19820136453491-1.5-25-r5-12.rsml	20374	1025	2445	267.829	1	2539	2539.37	12.9697	0.0213016	41	17818	434.991	6.20212	60.2129	1.1982	143440
401	dicot-2D-20-1-1.6-0.001-0.5-4-0-1.20710059991106-1.5-15-r1-12.rsml	20374	1033	2554	247.976	1	2657	2657.48	13.5681	0.0217462	45	17700	393.701	6.45786	67.8369	1.2071	150355
402	dicot-2D-20-1-1.6-0.001-0.5-4-0-1.20977131365798-1.5-25-r1-12.rsml	20905.5	1204	2659	267.91	1	2775	2775.59	14.1454	0.0221517	46	18113	394.129	6.74703	62.766	1.20977	161462
403	dicot-2D-20-1-1.6-0.001-0.5-4-0-1.21499306445476-1.5-10-r3-12.rsml	16830.7	954	2454	264.933	1	2539	2539.37	13.0382	0.0165555	32	14278	446.604	6.2358	58.2278	1.21499	122139
404	dicot-2D-20-1-1.6-0.001-0.5-4-0-1.21864752722904-1.5-5-r1-12.rsml	12047.2	727	2633	274.948	1	2716	2716.54	13.7902	0.0174009	36	9322	259.186	6.51863	68.3153	1.21865	98220.9
405	dicot-2D-20-1-1.6-0.001-0.5-4-0-1.22616875835229-1.5-20-r3-12.rsml	20137.8	1060	2468	246.534	1	2539	2539.37	13.0452	0.0214102	42	17582	419.01	6.20489	62.9524	1.22617	142216
406	dicot-2D-20-1-1.6-0.001-0.5-4-0-1.23376345706638-1.5-5-r5-12.rsml	11811	797	2542	252.964	1	2657	2657.48	13.7338	0.0174034	36	9145	254.265	6.49085	66.3546	1.23376	95849.5
407	dicot-2D-20-1-1.6-0.001-0.5-4-0-1.23678365892265-1.5-25-r4-12.rsml	20078.7	1060	2521	262.518	1	2598	2598.43	13.1923	0.0212313	42	17464	416.198	6.29626	63.9105	1.23678	144231
408	dicot-2D-20-1-1.6-0.001-0.5-4-0-1.23947858368047-1.5-25-r5-12.rsml	21555.1	1130	2584	264.219	1	2657	2657.48	13.624	0.0215541	44	18880	429.492	6.43211	57.6968	1.23948	157637
409	dicot-2D-20-1-1.6-0.001-0.5-4-0-1.24351273681968-1.5-15-r4-12.rsml	19960.6	1035	2635	279.168	1	2716	2716.54	13.9456	0.0200146	42	17228	410.574	6.64434	59.8724	1.24351	152345
410	dicot-2D-20-1-1.6-0.001-0.5-4-0-1.25676478627138-1.5-5-r3-12.rsml	12519.7	791	2750	270.387	1	2834	2834.65	14.4192	0.0178983	39	9676	248.334	6.86807	63.3666	1.25676	107319
411	dicot-2D-20-1-1.6-0.001-0.5-4-0-1.25813947636634-1.5-10-r4-12.rsml	16771.7	1001	2595	267.339	1	2716	2716.54	14.0248	0.0208241	44	14042	319.435	6.6849	65.916	1.25814	131961
412	dicot-2D-20-1-1.6-0.001-0.5-4-0-1.26077050482854-1.5-25-r2-12.rsml	22322.8	1220	2579	276.758	1	2657	2657.48	13.6641	0.0212856	44	19647	446.94	6.49207	61.0654	1.26077	163855
413	dicot-2D-20-1-1.6-0.001-0.5-4-0-1.26131107718684-1.5-15-r3-12.rsml	20846.5	1023	2759	272.337	1	2834	2834.65	14.3543	0.020326	44	17995	409.359	6.83186	63.9895	1.26131	163619
414	dicot-2D-20-1-1.6-0.001-0.5-4-0-1.26176057960838-1.5-20-r5-12.rsml	19901.6	1265	2615	270.396	1	2716	2716.54	13.9518	0.0203241	42	17169	409.168	6.59866	59.4112	1.26176	151186
415	dicot-2D-20-1-1.6-0.001-0.5-4-0-1.26349067739211-1.5-10-r2-12.rsml	17185	1285	2547	259.628	1	2657	2657.48	13.5106	0.0203147	42	14514	345.894	6.43978	67.3218	1.26349	129365
416	dicot-2D-20-1-1.6-0.001-0.5-4-0-1.26876402266789-1.5-20-r4-12.rsml	23326.8	1121	2701	262.597	1	2834	2834.65	14.4841	0.0221602	48	20473	426.919	6.87127	59.967	1.26876	181723
417	dicot-2D-20-1-1.6-0.001-0.5-4-0-1.2702081671916-1.5-10-r5-12.rsml	17775.6	1112	2684	264.882	1	2775	2775.59	14.1705	0.0200246	42	14986	357.143	6.74836	63.8834	1.27021	140454
418	dicot-2D-20-1-1.6-0.001-0.5-4-0-1.27533870565239-1.5-20-r2-12.rsml	23208.7	1124	2755	275.858	1	2834	2834.65	14.4088	0.0211919	46	20355	442.913	6.85114	63.5012	1.27534	180289
419	dicot-2D-20-1-1.6-0.001-0.5-4-0-1.2779635963263-1.5-10-r1-12.rsml	16535.4	1021	2739	281.136	1	2834	2834.65	14.4184	0.0196338	43	13688	318.623	6.83834	58.7397	1.27796	134465
420	dicot-2D-20-1-1.6-0.001-0.5-4-0-1.28066607255023-1.5-25-r3-12.rsml	23917.3	1182	2683	279.043	1	2775	2775.59	14.2183	0.0214815	47	21122	449.824	6.78994	60.0728	1.28067	182873
421	dicot-2D-20-1-1.6-0.001-0.5-4-0-1.28888587953988-1.5-5-r2-12.rsml	10570.9	841	2622	277.56	1	2716	2716.54	13.9389	0.0169366	33	7847	238.01	6.64076	67.6784	1.28889	89968.2
422	dicot-2D-20-1-1.6-0.001-0.5-4-0-1.28914708101656-1.5-15-r5-12.rsml	24448.8	1009	2865	265.497	1	2952	2952.76	15.1852	0.021719	50	21476	429.921	7.17959	62.9432	1.28915	199015
423	dicot-2D-20-1-1.6-0.001-0.5-4-0-1.29270958811976-1.5-20-r1-12.rsml	22440.9	953	2632	266.912	1	2716	2716.54	13.7536	0.0226469	47	19706	419.668	6.50942	61.2578	1.29271	165629
424	dicot-2D-20-1-1.6-0.001-0.5-4-0-1.29392433923204-1.5-15-r2-12.rsml	18602.4	1011	2631	250.457	1	2716	2716.53	14.0278	0.0212739	45	15871	353.019	6.65129	60.0635	1.29392	143662
425	dicot-2D-20-1-1.6-0.001-0.5-4-0-1.29989280360751-1.5-5-r4-12.rsml	15354.3	761	2852	260.834	1	2952	2952.76	15.1137	0.0191262	44	12390	281.854	7.19627	61.8503	1.29989	133777
426	dicot-2D-20-1-1.6-0.001-0.5-4-0-1.30026384163648-1.5-15-r4-12.rsml	21141.7	1174	2756	262.36	1	2834	2834.64	14.5062	0.0206635	45	18290	406.824	6.91747	63.0459	1.30026	167631
427	dicot-2D-20-1-1.6-0.001-0.5-4-0-1.30093325364869-1.5-5-r3-12.rsml	15236.2	951	2814	280.194	1	2893	2893.7	14.8784	0.0186135	42	12331	293.87	7.05746	64.5466	1.30093	130069
428	dicot-2D-20-1-1.6-0.001-0.5-4-0-1.30340911045205-1.5-25-r5-12.rsml	23208.7	1234	2624	274.563	1	2775	2775.59	14.2768	0.0212153	46	20414	444.197	6.83083	62.2603	1.30341	179063
429	dicot-2D-20-1-1.6-0.001-0.5-4-0-1.30379118663259-1.5-10-r1-12.rsml	19192.9	1011	2754	275.982	1	2834	2834.65	14.4519	0.0211487	46	16343	355.615	6.89062	60.8783	1.30379	153570
430	dicot-2D-20-1-1.6-0.001-0.5-4-0-1.30831293773372-1.5-25-r2-12.rsml	23385.8	1140	2811	262.945	1	2893	2893.7	14.778	0.021447	48	20473	426.919	7.02639	64.2332	1.30831	186604
431	dicot-2D-20-1-1.6-0.001-0.5-4-0-1.31420100671239-1.5-20-r5-12.rsml	23326.8	1111	2734	255.297	1	2834	2834.65	14.5963	0.0226543	51	20473	401.806	6.94999	60.4332	1.3142	183653
432	dicot-2D-20-1-1.6-0.001-0.5-4-0-1.31722209379077-1.5-20-r2-12.rsml	27106.3	1252	2821	267.545	1	2893	2893.7	14.6797	0.0215539	48	24190	504.429	6.97277	57.2092	1.31722	211140
433	dicot-2D-20-1-1.6-0.001-0.5-4-0-1.3203757641837-1.5-15-r5-12.rsml	21200.8	1054	2851	255.451	1	2952	2952.76	15.1985	0.019366	44	18231	414.728	7.22629	60.1505	1.32038	176609
434	dicot-2D-20-1-1.6-0.001-0.5-4-0-1.32141706999391-1.5-15-r2-12.rsml	22795.3	1087	2939	264.48	1	3011	3011.81	15.4732	0.0213229	49	19765	403.744	7.35478	63.3505	1.32142	191957
435	dicot-2D-20-1-1.6-0.001-0.5-4-0-1.32311394771095-1.5-25-r3-12.rsml	24094.5	1298	2742	276.165	1	2834	2834.65	14.4241	0.0214644	47	21240	452.337	6.8539	62.1277	1.32311	186455
436	dicot-2D-20-1-1.6-0.001-0.5-4-0-1.32360610049218-1.5-20-r1-12.rsml	24271.7	1187	2908	275.915	1	3011	3011.81	15.3298	0.0201705	47	21241	452.337	7.33687	58.8218	1.32361	202001
437	dicot-2D-20-1-1.6-0.001-0.5-4-0-1.32735244205687-1.5-25-r1-12.rsml	24566.9	1263	2786	279.645	1	2893	2893.7	14.7358	0.0217566	49	21653	442.311	6.98528	60.4145	1.32735	193883
438	dicot-2D-20-1-1.6-0.001-0.5-4-0-1.33149484773166-1.5-20-r4-12.rsml	24035.4	1138	2909	286.931	1	3011	3011.81	15.2941	0.0212173	49	21005	429.053	7.29831	65.2105	1.33149	199351
439	dicot-2D-20-1-1.6-0.001-0.5-4-0-1.34442346077412-1.5-20-r3-12.rsml	22204.7	1060	2816	281.93	1	2893	2893.7	14.7728	0.0219012	49	19293	394.103	7.03941	59.7969	1.34442	178549
440	dicot-2D-20-1-1.6-0.001-0.5-4-0-1.34939648699947-1.5-5-r2-12.rsml	14527.6	821	2930	273.794	1	3011	3011.81	15.2448	0.0174889	40	11505	287.894	7.19132	65.1833	1.3494	128638
441	dicot-2D-20-1-1.6-0.001-0.5-4-0-1.35954720990267-1.5-5-r4-12.rsml	16535.4	848	2993	254.021	1	3070	3070.87	15.551	0.0191724	45	13452	299.213	7.44643	64.0718	1.35955	147911
442	dicot-2D-20-1-1.6-0.001-0.5-4-0-1.35977668536361-1.5-25-r4-12.rsml	27283.5	1233	2923	258.958	1	3011	3011.81	15.3427	0.0224333	53	24250	457.956	7.26979	63.4213	1.35978	222489
443	dicot-2D-20-1-1.6-0.001-0.5-4-0-1.36123142288998-1.5-5-r5-12.rsml	13582.7	948	2965	261.987	1	3070	3070.87	15.7415	0.0155749	37	10502	284.103	7.47774	62.6345	1.36123	126858
444	dicot-2D-20-1-1.6-0.001-0.5-4-0-1.36303122781683-1.5-5-r1-12.rsml	17007.9	906	2985	269.831	1	3070	3070.87	15.532	0.0181119	43	13924	324.117	7.40351	67.0118	1.36303	150770
445	dicot-2D-20-1-1.6-0.001-0.5-4-0-1.36634205542505-1.5-15-r3-12.rsml	27342.5	1071	2959	273.137	1	3070	3070.87	15.6749	0.0216697	52	24250	466.763	7.40761	62.835	1.36634	227756
446	dicot-2D-20-1-1.6-0.001-0.5-4-0-1.36763095902279-1.5-15-r1-12.rsml	26752	1122	3048	279.422	1	3129	3129.92	16.0309	0.0216441	51	23601	463.177	7.63257	61.4264	1.36763	230297
447	dicot-2D-20-1-1.6-0.001-0.5-4-0-1.37197866560891-1.5-10-r4-12.rsml	21732.3	1151	2806	259.642	1	2952	2952.76	15.1229	0.0223393	50	18762	375.591	7.19994	66.3229	1.37198	179728
448	dicot-2D-20-1-1.6-0.001-0.5-4-0-1.38046165877022-1.5-10-r3-12.rsml	24685	1118	3081	271.835	1	3188	3188.98	16.2993	0.0212455	51	21477	421.491	7.81174	65.4114	1.38046	219735
449	dicot-2D-20-1-1.6-0.001-0.5-4-0-1.38293509923387-1.5-10-r2-12.rsml	25334.6	1129	3044	258.709	1	3188	3188.98	16.2293	0.0210469	52	22125	425.878	7.70477	61.3195	1.38294	222207
450	dicot-2D-20-1-1.6-0.001-0.5-4-0-1.3999816236319-1.5-10-r5-12.rsml	20315	1206	2885	263.065	1	3011	3011.81	15.2568	0.0200436	46	17287	376.155	7.28583	60.6144	1.39998	171888
451	dicot-2D-20-1-1.6-0.001-0.5-4-0-1.40131365987472-1.5-25-r2-12.rsml	26220.5	1176	2963	270.567	1	3070	3070.87	15.6364	0.0223465	53	23128	436.785	7.45384	64.3295	1.40131	220396
452	dicot-2D-20-1-1.6-0.001-0.5-4-0-1.40999153670855-1.5-15-r3-12.rsml	22677.2	1091	2847	266.834	1	2952	2952.76	15.0152	0.0211053	48	19707	410.925	7.15798	58.4399	1.40999	185387
453	dicot-2D-20-1-1.6-0.001-0.5-4-0-1.41130044627935-1.5-5-r3-12.rsml	17657.5	1057	3098	266.22	1	3188	3188.98	16.3856	0.0185345	46	14455	314.533	7.79846	62.9217	1.4113	164964
454	dicot-2D-20-1-1.6-0.001-0.5-4-0-1.41660083651077-1.5-15-r2-12.rsml	21909.4	1072	2972	263.892	1	3070	3070.87	15.607	0.0212426	50	18821	376.772	7.41615	63.2991	1.4166	187493
455	dicot-2D-20-1-1.6-0.001-0.5-4-0-1.41884124544449-1.5-10-r5-12.rsml	24035.4	1253	3159	265.73	1	3248	3248.03	16.6466	0.020826	52	20768	399.758	7.88051	60.134	1.41884	217731
456	dicot-2D-20-1-1.6-0.001-0.5-4-0-1.41962377435993-1.5-20-r1-12.rsml	28937	1237	2956	261.36	1	3070	3070.87	15.7045	0.0214779	52	25845	497.426	7.44203	64.559	1.41962	240552
457	dicot-2D-20-1-1.6-0.001-0.5-4-0-1.42544999804813-1.5-15-r1-12.rsml	21673.2	1119	2882	266.66	1	3011	3011.81	15.5076	0.0206881	49	18644	380.845	7.41212	64.0078	1.42545	184885
458	dicot-2D-20-1-1.6-0.001-0.5-4-0-1.43089413349517-1.5-15-r4-12.rsml	23681.1	1054	2905	281.086	1	3011	3011.81	15.3016	0.0222262	52	20650	397.486	7.30448	61.0558	1.43089	196911
459	dicot-2D-20-1-1.6-0.001-0.5-4-0-1.43096726418007-1.5-5-r2-12.rsml	16358.3	923	2921	258.53	1	3070	3070.87	15.728	0.0171271	41	13275	324.083	7.50116	64.9625	1.43097	147863
460	dicot-2D-20-1-1.6-0.001-0.5-4-0-1.43108214670792-1.5-5-r1-12.rsml	15708.7	778	3025	281.882	1	3129	3129.92	15.9487	0.019117	45	12567	279.528	7.55561	58.6021	1.43108	144855
461	dicot-2D-20-1-1.6-0.001-0.5-4-0-1.43697837530635-1.5-10-r2-12.rsml	20964.6	1095	3101	261.248	1	3188	3188.98	16.1847	0.0181625	44	17759	403.991	7.6857	57.2803	1.43698	188087
462	dicot-2D-20-1-1.6-0.001-0.5-4-0-1.44982423358597-1.5-15-r5-12.rsml	25629.9	1251	2963	264.105	1	3070	3070.87	15.7867	0.020724	50	22538	451.181	7.49822	64.0195	1.44982	217460
463	dicot-2D-20-1-1.6-0.001-0.5-4-0-1.45491025801748-1.5-10-r4-12.rsml	23622	1263	3058	265.247	1	3188	3188.98	16.3662	0.0183794	45	20415	454.068	7.77686	61.5042	1.45491	210940
464	dicot-2D-20-1-1.6-0.001-0.5-4-0-1.45606506289914-1.5-5-r5-12.rsml	16122	1130	3011	280.785	1	3129	3129.92	16.0626	0.018117	45	12980	288.714	7.58422	65.8325	1.45607	148703
465	dicot-2D-20-1-1.6-0.001-0.5-4-0-1.46904510706663-1.5-25-r1-12.rsml	32893.7	1287	3337	273.634	1	3425	3425.2	17.3379	0.0212455	56	29442	526.223	8.28979	65.1751	1.46905	303450
466	dicot-2D-20-1-1.6-0.001-0.5-4-0-1.47028080429882-1.5-25-r4-12.rsml	36791.3	1325	3260	259.846	1	3366	3366.14	17.1489	0.0221711	59	33399	566.529	8.16984	65.4981	1.47028	330588
467	dicot-2D-20-1-1.6-0.001-0.5-4-0-1.47100449914578-1.5-25-r3-12.rsml	28051.2	1328	3107	258.974	1	3188	3188.98	16.3367	0.0213115	53	24839	469.098	7.73721	64.2594	1.471	244266
468	dicot-2D-20-1-1.6-0.001-0.5-4-0-1.47208654012065-1.5-20-r5-12.rsml	29350.4	1190	3083	271.662	1	3188	3188.98	16.2786	0.0212272	52	26139	503.104	7.71003	61.8876	1.47209	253429
469	dicot-2D-20-1-1.6-0.001-0.5-4-0-1.47241704163607-1.5-25-r5-12.rsml	33248	1376	3217	284.293	1	3307	3307.09	16.7645	0.021497	54	29915	554.462	7.99886	56.1215	1.47242	294726
470	dicot-2D-20-1-1.6-0.001-0.5-4-0-1.4760055128485-1.5-10-r3-12.rsml	21850.4	1220	3004	257.507	1	3129	3129.92	16.0734	0.0191962	46	18703	406.967	7.60082	57.3584	1.47601	192452
471	dicot-2D-20-1-1.6-0.001-0.5-4-0-1.47608957297634-1.5-20-r4-12.rsml	32303.1	1437	3187	265.984	1	3307	3307.09	16.9008	0.0214171	55	28970	527.201	7.99894	64.6974	1.47609	287620
472	dicot-2D-20-1-1.6-0.001-0.5-4-0-1.47931834494229-1.5-5-r4-12.rsml	18484.2	1072	3183	248.384	1	3307	3307.09	16.8613	0.0164835	42	15163	361.361	8.04602	57.2531	1.47932	177762
473	dicot-2D-20-1-1.6-0.001-0.5-4-0-1.48509718573187-1.5-20-r2-12.rsml	28228.3	1133	3016	274.05	1	3129	3129.92	15.985	0.0213901	52	25078	482.662	7.58932	66.223	1.4851	240342
474	dicot-2D-20-1-1.6-0.001-0.5-4-0-1.49110932501499-1.5-20-r3-12.rsml	30826.8	1240	3282	273.284	1	3366	3366.14	17.0587	0.0219404	56	27437	490.368	8.07238	59.4665	1.49111	278901
475	dicot-2D-20-1-1.6-0.001-0.5-4-0-1.49226303973701-1.5-10-r1-12.rsml	24271.6	1151	3163	259.969	1	3248	3248.03	16.4998	0.0212111	54	21004	389.326	7.81638	56.7916	1.49226	217767
476	dicot-2D-20-1-1.6-0.001-0.5-4-0-1.50030911359936-1.5-20-r2-12.rsml	30118.1	1229	3144	277.773	1	3248	3248.03	16.4944	0.0219189	56	26846	479.823	7.82404	60.7618	1.50031	263618
477	dicot-2D-20-1-1.6-0.001-0.5-4-0-1.50220255514141-1.5-20-r5-12.rsml	32421.3	1296	3261	268.355	1	3366	3366.14	17.2902	0.0216743	57	29029	509.739	8.20971	64.4503	1.5022	296518
478	dicot-2D-20-1-1.6-0.001-0.5-4-0-1.50575124134775-1.5-20-r1-12.rsml	28759.8	1235	3078	263.3	1	3188	3188.98	16.3732	0.0217845	54	25548	473.534	7.77018	65.3083	1.50575	250710
479	dicot-2D-20-1-1.6-0.001-0.5-4-0-1.51505193656776-1.5-25-r1-12.rsml	32066.9	1275	3066	263.969	1	3188	3188.98	16.2935	0.0238141	59	28851	489.457	7.70362	66.131	1.51505	274201
480	dicot-2D-20-1-1.6-0.001-0.5-4-0-1.52403600090183-1.5-5-r3-12.rsml	22618.1	1089	3296	263.06	1	3425	3425.2	17.4819	0.0209623	55	19175	348.962	8.3291	63.4875	1.52404	219586
481	dicot-2D-20-1-1.6-0.001-0.5-4-0-1.52723624482751-1.5-25-r4-12.rsml	35964.6	1241	3217	277.583	1	3307	3307.09	16.9498	0.0218637	57	32630	572.938	8.06898	61.8214	1.52724	319344
482	dicot-2D-20-1-1.6-0.001-0.5-4-0-1.53251187889837-1.5-25-r2-12.rsml	29822.8	1260	3157	262.314	1	3248	3248.03	16.4064	0.0206441	51	26552	521.074	7.73327	58.5165	1.53251	258622
483	dicot-2D-20-1-1.6-0.001-0.5-4-0-1.53653610239271-1.5-5-r2-12.rsml	20846.4	948	3447	265.604	1	3543	3543.31	17.9071	0.0190165	52	17287	332.753	8.52821	63.4551	1.53654	210872
484	dicot-2D-20-1-1.6-0.001-0.5-4-0-1.53699308582582-1.5-15-r3-12.rsml	31240.2	1254	3312	274.212	1	3484	3484.25	17.6815	0.0212	56	27733	495.641	8.34643	63.4441	1.53699	293074
485	dicot-2D-20-1-1.6-0.001-0.5-4-0-1.54308577878401-1.5-10-r2-12.rsml	26752	1167	3207	266.626	1	3307	3307.09	16.7983	0.0214592	55	23423	426.27	7.9174	66.1283	1.54309	241001
486	dicot-2D-20-1-1.6-0.001-0.5-4-0-1.54858498733956-1.5-25-r5-12.rsml	32066.9	1227	3200	267.609	1	3307	3307.09	16.8771	0.021924	57	28736	504.559	7.97924	67.4903	1.54858	285104
487	dicot-2D-20-1-1.6-0.001-0.5-4-0-1.5596510832198-1.5-5-r1-12.rsml	18602.4	837	3372	262.507	1	3484	3484.25	17.8755	0.0165654	44	15104	343.593	8.46839	65.301	1.55965	190185
488	dicot-2D-20-1-1.6-0.001-0.5-4-0-1.56316227323841-1.5-15-r5-12.rsml	31830.7	1336	3262	282.077	1	3366	3366.14	17.199	0.0212856	56	28440	508.296	8.17535	62.3689	1.56316	290399
489	dicot-2D-20-1-1.6-0.001-0.5-4-0-1.56650556360837-1.5-10-r4-12.rsml	24212.6	1125	3223	268.883	1	3307	3307.09	16.8575	0.020503	53	20886	394.443	7.98593	62.8447	1.56651	222542
490	dicot-2D-20-1-1.6-0.001-0.5-4-0-1.56713890966494-1.5-10-r5-12.rsml	29822.8	1273	3406	266.765	1	3484	3484.25	17.8753	0.0226116	61	26315	431.78	8.48714	61.5597	1.56714	285617
491	dicot-2D-20-1-1.6-0.001-0.5-4-0-1.57178310255986-1.5-25-r3-12.rsml	37913.4	1458	3456	260.177	1	3543	3543.31	17.9796	0.0220638	61	34342	563.444	8.53555	62.9344	1.57178	356830
492	dicot-2D-20-1-1.6-0.001-0.5-4-0-1.57309386439156-1.5-10-r3-12.rsml	27874	1210	3459	267.655	1	3543	3543.31	18.008	0.0193646	53	24308	459.07	8.58765	64.5636	1.57309	272551
493	dicot-2D-20-1-1.6-0.001-0.5-4-0-1.57836598893628-1.5-15-r4-12.rsml	35551.2	1272	3528	271.04	1	3602	3602.36	18.449	0.0218714	62	31921	515.303	8.77025	63.2725	1.57837	346409
494	dicot-2D-20-1-1.6-0.001-0.5-4-0-1.58135307994671-1.5-15-r2-12.rsml	29704.7	1122	3282	255.83	1	3366	3366.14	17.1652	0.0195708	52	26316	506.511	8.15094	62.3916	1.58135	272278
495	dicot-2D-20-1-1.6-0.001-0.5-4-0-1.58396306419745-1.5-10-r1-12.rsml	31594.5	1177	3490	268.596	1	3602	3602.36	18.3031	0.021709	61	27967	458.887	8.66035	64.1366	1.58396	308132
496	dicot-2D-20-1-1.6-0.001-0.5-4-0-1.58534472496249-1.5-5-r4-12.rsml	20196.8	997	3556	279.513	1	3661	3661.42	18.6094	0.0175307	49	16520	337.458	8.8047	58.101	1.58534	213583
497	dicot-2D-20-1-1.6-0.001-0.5-4-0-1.58973020869307-1.5-20-r3-12.rsml	33838.6	1444	3284	264.095	1	3366	3366.14	17.0218	0.022319	58	30448	525.387	8.11785	60.4851	1.58973	304468
498	dicot-2D-20-1-1.6-0.001-0.5-4-0-1.59420348352287-1.5-20-r4-12.rsml	36673.2	1246	3580	267.927	1	3661	3661.42	18.6167	0.0205647	58	32984	569.169	8.82544	62.277	1.5942	359254
499	dicot-2D-20-1-1.6-0.001-0.5-4-0-1.59513572861906-1.5-15-r1-12.rsml	27815	1169	3385	271.779	1	3484	3484.25	17.734	0.0191992	52	24310	467.898	8.44372	64.8729	1.59514	267052
500	dicot-2D-20-1-1.6-0.001-0.5-4-0-1.59753506220877-1.5-5-r5-12.rsml	19015.7	861	3276	259.573	1	3366	3366.14	17.2631	0.0193049	50	15635	312.992	8.1866	63.1659	1.59754	186105
501	dicot-2D-20-1-1.6-0.001-0.5-4-0-1.60070767533034-1.5-20-r3-12.rsml	37027.6	1722	3382	270.445	1	3484	3484.25	17.6098	0.0221975	60	33518	559.055	8.37919	61.6892	1.60071	342206
502	dicot-2D-20-1-1.6-0.001-0.5-4-0-1.60167704620399-1.5-25-r3-12.rsml	39803.2	1516	3565	273.619	1	3661	3661.42	18.5046	0.0200853	57	36117	634.066	8.78481	62.0766	1.60168	385026
503	dicot-2D-20-1-1.6-0.001-0.5-4-0-1.60187150484417-1.5-15-r3-12.rsml	34783.5	1368	3561	270.118	1	3661	3661.42	18.7645	0.0204187	59	31096	527.492	8.92736	62.5607	1.60187	346302
504	dicot-2D-20-1-1.6-0.001-0.5-4-0-1.6147807250265-1.5-20-r4-12.rsml	34724.4	1452	3278	262.107	1	3425	3425.2	17.5081	0.0222244	59	31273	530.495	8.3456	63.7161	1.61478	320957
505	dicot-2D-20-1-1.6-0.001-0.5-4-0-1.61545223433059-1.5-15-r2-12.rsml	28582.7	1259	3520	275.916	1	3602	3602.36	18.263	0.01864	53	24958	471.327	8.67889	63.7025	1.61545	282391
506	dicot-2D-20-1-1.6-0.001-0.5-4-0-1.61766160847619-1.5-15-r4-12.rsml	33956.7	1354	3513	274.522	1	3602	3602.36	18.4003	0.0213137	60	30329	505.905	8.70913	62.0242	1.61766	330417
507	dicot-2D-20-1-1.6-0.001-0.5-4-0-1.61859986728523-1.5-15-r5-12.rsml	35728.3	1469	3505	258.07	1	3602	3602.36	18.2515	0.0214642	61	32102	526.655	8.68211	65.0131	1.6186	344455
508	dicot-2D-20-1-1.6-0.001-0.5-4-0-1.62463425919414-1.5-10-r1-12.rsml	29822.8	1252	3399	265.653	1	3543	3543.31	18.0928	0.0216464	60	26255	437.992	8.55232	61.3287	1.62463	288644
509	dicot-2D-20-1-1.6-0.001-0.5-4-0-1.62759861205705-1.5-10-r4-12.rsml	30059	1329	3556	257.008	1	3661	3661.42	18.5848	0.0198397	56	26373	471.386	8.81474	64.7527	1.6276	300510
510	dicot-2D-20-1-1.6-0.001-0.5-4-0-1.62778885336593-1.5-10-r3-12.rsml	26988.2	1356	3316	255.627	1	3425	3425.2	17.5223	0.0207038	55	23542	428.418	8.34919	62.4322	1.62779	256570
511	dicot-2D-20-1-1.6-0.001-0.5-4-0-1.63238032874651-1.5-25-r2-12.rsml	37736.2	1499	3464	247.166	1	3602	3602.36	18.1832	0.0211981	59	34109	578.54	8.60366	61.3542	1.63238	358958
512	dicot-2D-20-1-1.6-0.001-0.5-4-0-1.63344938328955-1.5-5-r4-12.rsml	24448.8	1385	3549	269.832	1	3720	3720.47	18.9079	0.0184354	53	20709	391.101	8.95794	60.9681	1.63345	255847
513	dicot-2D-20-1-1.6-0.001-0.5-4-0-1.63441324927844-1.5-5-r5-12.rsml	20492.1	1038	3627	265.563	1	3720	3720.47	19.0036	0.0182693	54	16756	310.586	9.01771	60.6674	1.63441	221794
514	dicot-2D-20-1-1.6-0.001-0.5-4-0-1.64408589270897-1.5-25-r5-12.rsml	43523.6	1484	3580	265.954	1	3661	3661.42	18.5021	0.022028	62	39832	642.939	8.79332	61.452	1.64409	417992
515	dicot-2D-20-1-1.6-0.001-0.5-4-0-1.64844113742001-1.5-10-r5-12.rsml	25334.6	1154	3448	272.642	1	3543	3543.31	17.9138	0.019759	54	21771	403.543	8.49384	59.9214	1.64844	248388
516	dicot-2D-20-1-1.6-0.001-0.5-4-0-1.6508316491032-1.5-20-r5-12.rsml	30590.5	1404	3304	270.243	1	3425	3425.2	17.555	0.0211214	56	27143	485.095	8.33614	66.0782	1.65083	286394
517	dicot-2D-20-1-1.6-0.001-0.5-4-0-1.65531206934247-1.5-5-r2-12.rsml	24094.5	983	3660	267.201	1	3779	3779.53	19.2861	0.0192198	57	20296	356.403	9.18075	60.4694	1.65531	259215
518	dicot-2D-20-1-1.6-0.001-0.5-4-0-1.65708930010442-1.5-20-r1-12.rsml	40452.8	1447	3635	271.875	1	3720	3720.47	19.0094	0.0198381	58	36706	633.315	9.0036	65.0748	1.65709	401201
519	dicot-2D-20-1-1.6-0.001-0.5-4-0-1.65712772596162-1.5-15-r1-12.rsml	30767.7	1385	3453	273.189	1	3543	3543.31	17.938	0.0198612	55	27201	494.989	8.50151	59.5239	1.65713	294804
520	dicot-2D-20-1-1.6-0.001-0.5-4-0-1.66177362829912-1.5-25-r4-12.rsml	41929.1	1321	3471	273.373	1	3543	3543.31	17.9882	0.0222019	61	38357	629.276	8.56794	61.8002	1.66177	392373
521	dicot-2D-20-1-1.6-0.001-0.5-4-0-1.66256704113912-1.5-10-r2-12.rsml	34133.8	1292	3651	266.25	1	3779	3779.53	19.213	0.0211908	62	30326	489.586	9.07781	59.0625	1.66257	347900
522	dicot-2D-20-1-1.6-0.001-0.5-4-0-1.67333363213111-1.5-5-r3-12.rsml	20374	953	3455	273.705	1	3543	3543.31	18.1619	0.0175631	49	16815	343.484	8.65806	60.5515	1.67333	209933
523	dicot-2D-20-1-1.6-0.001-0.5-4-0-1.69157233596779-1.5-25-r1-12.rsml	33543.3	1606	3353	256.707	1	3543	3543.31	18.0209	0.0209749	58	29975	517.241	8.58326	59.2346	1.69157	321131
524	dicot-2D-20-1-1.6-0.001-0.5-4-0-1.69383359339554-1.5-5-r1-12.rsml	21496.1	1040	3468	247.543	1	3602	3602.36	18.4368	0.0192994	55	17877	325.34	8.77794	64.8662	1.69383	223333
525	dicot-2D-20-1-1.6-0.001-0.5-4-0-1.69748853773344-1.5-20-r2-12.rsml	42933.1	1377	3808	271.591	1	3897	3897.64	19.7056	0.0211906	64	39007	609.929	9.34571	61.4867	1.69749	441341
526	dicot-2D-20-1-1.6-0.001-0.5-6-0-1.00035391298588-1.5-15-r2-12.rsml	10157.5	957	2078	256.512	1	2185	2185.04	11.3414	0.0143908	21	7965	379.64	5.36805	57.0238	1.00035	67537.4
527	dicot-2D-20-1-1.6-0.001-0.5-6-0-1.00136762177572-1.5-5-r4-12.rsml	4251.97	688	2160	287.585	1	2303	2303.15	11.7436	0.00761304	7	1947	278.403	5.53359	67.2589	1.00137	37819.5
528	dicot-2D-20-1-1.6-0.001-0.5-6-0-1.0085904709762-1.5-10-r5-12.rsml	7440.95	819	2105	272.352	1	2185	2185.04	11.3774	0.0119087	17	5251	309.171	5.42126	63.8059	1.00859	53326.6
529	dicot-2D-20-1-1.6-0.001-0.5-6-0-1.01324723763391-1.5-10-r1-12.rsml	7618.11	558	2046	263.327	1	2125	2125.98	10.9855	0.0148679	19	5487	289.059	5.29243	63.5455	1.01325	52383.7
530	dicot-2D-20-1-1.6-0.001-0.5-6-0-1.01712781093083-1.5-10-r4-12.rsml	6259.84	459	2047	270.889	1	2125	2125.98	10.825	0.0115148	16	4130	258.366	5.19281	54.1944	1.01713	44449.3
531	dicot-2D-20-1-1.6-0.001-0.5-6-0-1.01900751350913-1.5-20-r3-12.rsml	11102.4	1006	2231	274.036	1	2303	2303.15	11.9759	0.0137832	21	8791	419.01	5.65272	60.3134	1.01901	77273.6
532	dicot-2D-20-1-1.6-0.001-0.5-6-0-1.01945423732977-1.5-10-r2-12.rsml	8090.55	802	2230	275.122	1	2303	2303.15	11.7654	0.0118325	18	5782	321.522	5.60738	61.5239	1.01945	59517.5
533	dicot-2D-20-1-1.6-0.001-0.5-6-0-1.02607771852054-1.5-15-r1-12.rsml	11752	815	2283	265.149	1	2362	2362.2	12.0564	0.0160011	25	9381	375.59	5.7767	60.0018	1.02608	82668.4
534	dicot-2D-20-1-1.6-0.001-0.5-6-0-1.03786894555669-1.5-25-r2-12.rsml	10689	975	2190	266.578	1	2303	2303.15	11.9275	0.0143254	20	8378	419.291	5.63102	61.262	1.03787	74645.8
535	dicot-2D-20-1-1.6-0.001-0.5-6-0-1.03920703327749-1.5-20-r2-12.rsml	11811	872	2225	265.063	1	2303	2303.15	11.7327	0.0161976	24	9499	396.161	5.63681	62.252	1.03921	80564.4
536	dicot-2D-20-1-1.6-0.001-0.5-6-0-1.04698099868838-1.5-10-r3-12.rsml	8917.32	867	2315	259.11	1	2421	2421.26	12.2725	0.0112817	17	6490	382.121	5.90082	59.7376	1.04698	68008
537	dicot-2D-20-1-1.6-0.001-0.5-6-0-1.05061644932721-1.5-25-r4-12.rsml	10866.1	1030	2226	262.443	1	2362	2362.2	12.0356	0.0138046	20	8496	425.197	5.69299	60.9518	1.05062	76795.8
538	dicot-2D-20-1-1.6-0.001-0.5-6-0-1.05643530669622-1.5-20-r4-12.rsml	11043.3	948	2291	240.508	1	2421	2421.26	12.4742	0.0134586	22	8614	391.911	5.96453	59.1259	1.05644	81578.5
539	dicot-2D-20-1-1.6-0.001-0.5-6-0-1.06473039647099-1.5-15-r4-12.rsml	10866.1	955	2334	268.781	1	2421	2421.26	12.4066	0.0125606	22	8437	383.858	5.95613	54.0165	1.06473	80288.3
540	dicot-2D-20-1-1.6-0.001-0.5-6-0-1.07371059369762-1.5-20-r5-12.rsml	11043.3	926	2136	255.37	1	2244	2244.09	11.443	0.015199	22	8791	399.964	5.4252	63.33	1.07371	73371
541	dicot-2D-20-1-1.6-0.001-0.5-6-0-1.07412372077815-1.5-20-r1-12.rsml	10334.6	814	2154	290.74	1	2244	2244.09	11.5043	0.0135404	19	8083	425.818	5.45477	64.4729	1.07412	69906.5
542	dicot-2D-20-1-1.6-0.001-0.5-6-0-1.07898366493173-1.5-5-r1-12.rsml	5433.07	563	2293	265.682	1	2362	2362.2	12.0401	0.00779765	12	3068	255.906	5.77332	60.1894	1.07898	46151.3
543	dicot-2D-20-1-1.6-0.001-0.5-6-0-1.08262717991602-1.5-5-r5-12.rsml	4665.35	484	2223	275.004	1	2303	2303.15	11.8092	0.00569556	8	2360	295.276	5.60746	65.0095	1.08263	40430.2
544	dicot-2D-20-1-1.6-0.001-0.5-6-0-1.0836637387285-1.5-25-r5-12.rsml	11692.9	1047	2257	270.191	1	2362	2362.2	12.0156	0.0138461	21	9322	444.319	5.69546	63.0377	1.08366	81473.8
545	dicot-2D-20-1-1.6-0.001-0.5-6-0-1.08389212694019-1.5-5-r2-12.rsml	5669.29	595	2351	260.745	1	2421	2421.26	12.2762	0.00812569	12	3245	270.669	5.92443	73.6507	1.08389	48945.5
546	dicot-2D-20-1-1.6-0.001-0.5-6-0-1.08518961572554-1.5-15-r5-12.rsml	11515.7	986	2280	261.153	1	2362	2362.2	12.2482	0.0145728	23	9145	397.98	5.89701	59.297	1.08519	82858.5
547	dicot-2D-20-1-1.6-0.001-0.5-6-0-1.08829674494918-1.5-15-r3-12.rsml	11220.5	867	2387	281.443	1	2480	2480.31	12.732	0.0129328	21	8732	416.198	6.08916	64.9858	1.0883	84746
548	dicot-2D-20-1-1.6-0.001-0.5-6-0-1.08989645966794-1.5-5-r3-12.rsml	7204.72	666	2303	245.203	1	2421	2421.26	12.4963	0.010901	17	4779	281.38	5.98018	67.0583	1.0899	58832.8
549	dicot-2D-20-1-1.6-0.001-0.5-6-0-1.09291054117493-1.5-25-r3-12.rsml	11811	812	2323	256.795	1	2421	2421.26	12.3349	0.013356	23	9381	408.251	5.85961	62.603	1.09291	84831.8
550	dicot-2D-20-1-1.6-0.001-0.5-6-0-1.0952613332076-1.5-25-r1-12.rsml	13287.4	1160	2381	260.821	1	2480	2480.32	12.6967	0.0131084	24	10797	450.295	6.04425	65.4473	1.09526	96747.7
551	dicot-2D-20-1-1.6-0.001-0.5-6-0-1.10222301739268-1.5-5-r3-12.rsml	5728.35	689	2222	241.713	1	2303	2303.15	11.7232	0.00845313	12	3422	285.433	5.54578	62.2211	1.10222	45976.1
552	dicot-2D-20-1-1.6-0.001-0.5-6-0-1.10574927455746-1.5-5-r2-12.rsml	5433.07	782	2158	268.747	1	2303	2303.15	11.7955	0.00778895	11	3127	284.538	5.6118	55.8038	1.10575	44713.2
553	dicot-2D-20-1-1.6-0.001-0.5-6-0-1.10706458943896-1.5-20-r3-12.rsml	13523.6	1184	2410	258.283	1	2480	2480.32	12.8225	0.0151915	27	11033	409.011	6.13558	57.585	1.10706	99493.6
554	dicot-2D-20-1-1.6-0.001-0.5-6-0-1.10740835841279-1.5-10-r3-12.rsml	9330.71	936	2283	279.479	1	2362	2362.2	12.2226	0.012694	19	6962	366.763	5.84119	60.3213	1.10741	69536.1
555	dicot-2D-20-1-1.6-0.001-0.5-6-0-1.11115128637757-1.5-15-r4-12.rsml	13464.6	920	2434	251.768	1	2539	2539.37	13.1055	0.0149127	29	10915	376.731	6.26493	63.0477	1.11115	101656
556	dicot-2D-20-1-1.6-0.001-0.5-6-0-1.11452503292821-1.5-15-r5-12.rsml	8444.88	861	2228	288.196	1	2303	2303.15	11.8916	0.013233	19	6136	323.249	5.66862	64.3645	1.11453	62168.9
557	dicot-2D-20-1-1.6-0.001-0.5-6-0-1.11904908313882-1.5-20-r2-12.rsml	9803.15	959	2341	272.409	1	2421	2421.26	12.3076	0.0126625	19	7375	388.521	5.85141	62.2589	1.11905	72950.9
558	dicot-2D-20-1-1.6-0.001-0.5-6-0-1.12348866176326-1.5-5-r5-12.rsml	5905.51	574	2256	248.405	1	2362	2362.2	12.1952	0.00796412	12	3540	295.276	5.90158	58.57	1.12349	49696.6
559	dicot-2D-20-1-1.6-0.001-0.5-6-0-1.12374056330882-1.5-25-r2-12.rsml	12578.7	997	2275	271.101	1	2362	2362.2	12.0631	0.0145731	23	10207	444.197	5.77876	61.5532	1.12374	87476.9
560	dicot-2D-20-1-1.6-0.001-0.5-6-0-1.12462017822545-1.5-15-r2-12.rsml	10748	835	2287	262.96	1	2362	2362.2	11.9914	0.0148661	22	8378	381.174	5.66356	60.2886	1.12462	75772.9
561	dicot-2D-20-1-1.6-0.001-0.5-6-0-1.12750913016498-1.5-10-r1-12.rsml	10039.4	977	2408	278.165	1	2539	2539.37	12.9033	0.0129335	25	7493	300	6.17197	68.1056	1.12751	79008.1
562	dicot-2D-20-1-1.6-0.001-0.5-6-0-1.12867380031385-1.5-25-r1-12.rsml	12224.4	1075	2350	287.187	1	2421	2421.26	12.3577	0.0144252	24	9794	408.464	5.8835	59.8341	1.12867	87541.1
563	dicot-2D-20-1-1.6-0.001-0.5-6-0-1.12980729078408-1.5-15-r1-12.rsml	13346.5	1093	2436	262.382	1	2539	2539.37	12.8968	0.0132611	25	10797	432.284	6.16695	59.3864	1.12981	99329.6
564	dicot-2D-20-1-1.6-0.001-0.5-6-0-1.13769044938963-1.5-25-r3-12.rsml	14114.2	721	2443	297.375	1	2539	2539.37	12.9189	0.0152167	29	11564	399.131	6.16255	57.0083	1.13769	104065
565	dicot-2D-20-1-1.6-0.001-0.5-6-0-1.14414058632683-1.5-25-r4-12.rsml	14350.4	952	2451	275.562	1	2539	2539.37	13.1055	0.0143058	28	11800	421.822	6.23674	59.8064	1.14414	106868
566	dicot-2D-20-1-1.6-0.001-0.5-6-0-1.1533131907694-1.5-10-r4-12.rsml	11692.9	1111	2435	269.639	1	2539	2539.37	12.9753	0.013489	25	9145	366.142	6.16406	60.5008	1.15331	89314.6
567	dicot-2D-20-1-1.6-0.001-0.5-6-0-1.15591106005013-1.5-20-r1-12.rsml	12637.8	985	2385	255.74	1	2480	2480.32	12.7554	0.0150577	27	10148	376.203	6.14445	61.08	1.15591	93987.3
568	dicot-2D-20-1-1.6-0.001-0.5-6-0-1.15606575212441-1.5-10-r2-12.rsml	8562.99	836	2338	277.151	1	2421	2421.26	12.5044	0.0101048	17	6136	361.278	6.00368	61.3589	1.15607	67111.7
569	dicot-2D-20-1-1.6-0.001-0.5-6-0-1.17419891371392-1.5-5-r4-12.rsml	6555.12	561	2326	287.102	1	2421	2421.26	12.4818	0.00900923	16	4130	258.366	5.95491	53.6148	1.1742	54812.1
570	dicot-2D-20-1-1.6-0.001-0.5-6-0-1.17659874330275-1.5-20-r4-12.rsml	10866.1	1189	2299	256.336	1	2421	2421.26	12.555	0.0135025	22	8437	383.858	6.00992	68.0041	1.1766	81101.4
571	dicot-2D-20-1-1.6-0.001-0.5-6-0-1.17813063890208-1.5-25-r5-12.rsml	12874	1031	2393	263.545	1	2480	2480.32	12.5775	0.0129849	23	10384	451.9	5.99731	61.9964	1.17813	93468.4
572	dicot-2D-20-1-1.6-0.001-0.5-6-0-1.18321975157596-1.5-20-r5-12.rsml	14173.2	977	2584	272.637	1	2657	2657.48	13.4768	0.0148469	29	11505	397.095	6.45134	63.4984	1.18322	110030
573	dicot-2D-20-1-1.6-0.001-0.5-6-0-1.1880385393044-1.5-5-r1-12.rsml	9271.65	698	2628	237.766	1	2716	2716.53	13.9501	0.0111147	23	6549	285.005	6.64632	61.6976	1.18804	81415.2
574	dicot-2D-20-1-1.6-0.001-0.5-6-0-1.1896723842714-1.5-10-r5-12.rsml	11929.1	862	2487	268.3	1	2598	2598.43	13.278	0.0127335	25	9322	373.228	6.31864	68.394	1.18967	93398.5
575	dicot-2D-20-1-1.6-0.001-0.5-6-0-1.19145624474622-1.5-15-r3-12.rsml	14527.6	1100	2499	281.963	1	2598	2598.43	13.4429	0.0143137	28	11918	426.041	6.40424	66.5247	1.19146	111250
576	dicot-2D-20-1-1.6-0.001-0.5-6-0-1.20239988456015-1.5-25-r1-12.rsml	15649.6	1136	2635	260.365	1	2716	2716.54	13.8838	0.0154164	32	12921	404.159	6.63688	68.1197	1.2024	123464
577	dicot-2D-20-1-1.6-0.001-0.5-6-0-1.20742790140212-1.5-5-r1-12.rsml	8444.88	737	2570	276.442	1	2657	2657.48	13.5738	0.0118703	21	5782	275.591	6.49736	65.8635	1.20743	73633.2
578	dicot-2D-20-1-1.6-0.001-0.5-6-0-1.20906285753008-1.5-25-r5-12.rsml	14881.9	1138	2573	260.634	1	2657	2657.48	13.4598	0.0136499	28	12213	436.586	6.39984	63.7402	1.20906	113924
579	dicot-2D-20-1-1.6-0.001-0.5-6-0-1.20973894011695-1.5-20-r5-12.rsml	17066.9	1118	2612	264.013	1	2716	2716.54	14.0114	0.0152528	32	14337	448.45	6.69587	61.7571	1.20974	134054
580	dicot-2D-20-1-1.6-0.001-0.5-6-0-1.21202565073036-1.5-10-r5-12.rsml	11752	1085	2507	275.65	1	2657	2657.48	13.473	0.0133841	26	9086	349.788	6.49424	61.3964	1.21203	94804.4
581	dicot-2D-20-1-1.6-0.001-0.5-6-0-1.21868571538944-1.5-5-r4-12.rsml	7795.28	877	2576	276.136	1	2716	2716.54	13.9142	0.00903226	18	5074	282.152	6.59376	69.1865	1.21869	71247.8
582	dicot-2D-20-1-1.6-0.001-0.5-6-0-1.22079784080852-1.5-5-r3-12.rsml	7736.22	638	2577	261.911	1	2657	2657.48	13.5114	0.0103941	21	5074	241.845	6.47242	63.2323	1.2208	68740.9
583	dicot-2D-20-1-1.6-0.001-0.5-6-0-1.22878149503376-1.5-5-r2-12.rsml	7440.95	508	2521	278.065	1	2598	2598.43	13.4009	0.0111543	22	4838	220.115	6.40681	68.2008	1.22878	65811.6
584	dicot-2D-20-1-1.6-0.001-0.5-6-0-1.2346202180488-1.5-25-r3-12.rsml	17716.5	1040	2764	264.522	1	2834	2834.65	14.5442	0.0143415	31	14868	480.061	6.92611	60.5691	1.23462	144196
585	dicot-2D-20-1-1.6-0.001-0.5-6-0-1.23919873950072-1.5-15-r3-12.rsml	13110.2	995	2562	258.19	1	2657	2657.48	13.7427	0.0139518	28	10443	373.313	6.5105	59.1454	1.2392	104503
586	dicot-2D-20-1-1.6-0.001-0.5-6-0-1.23952091319952-1.5-20-r2-12.rsml	16476.4	1086	2588	257.44	1	2657	2657.48	13.6535	0.0149053	30	13806	460.63	6.51453	60.6386	1.23952	126217
587	dicot-2D-20-1-1.6-0.001-0.5-6-0-1.23956341051962-1.5-15-r4-12.rsml	15177.2	1131	2583	281.928	1	2657	2657.48	13.5102	0.0141948	29	12508	431.713	6.44606	52.1302	1.23956	116524
588	dicot-2D-20-1-1.6-0.001-0.5-6-0-1.24710450365674-1.5-10-r1-12.rsml	11633.9	802	2686	266.376	1	2775	2775.59	14.0652	0.0123766	26	8850	340.703	6.69604	59.8047	1.2471	98290.8
589	dicot-2D-20-1-1.6-0.001-0.5-6-0-1.25141421952285-1.5-25-r4-12.rsml	14468.5	1180	2472	269.245	1	2598	2598.43	13.3957	0.0146963	29	11859	409.313	6.41914	53.5605	1.25141	110927
590	dicot-2D-20-1-1.6-0.001-0.5-6-0-1.25529563545715-1.5-10-r4-12.rsml	14704.7	1044	2797	270.118	1	2893	2893.7	14.6674	0.0155349	34	11800	347.383	6.94996	64.9745	1.2553	124442
591	dicot-2D-20-1-1.6-0.001-0.5-6-0-1.26745505263098-1.5-10-r3-12.rsml	14055.1	965	2711	264.176	1	2834	2834.65	14.4432	0.014719	32	11210	350.64	6.85766	63.4828	1.26746	117806
592	dicot-2D-20-1-1.6-0.001-0.5-6-0-1.26805899185129-1.5-20-r3-12.rsml	16181.1	965	2723	255.158	1	2834	2834.65	14.3644	0.0146945	31	13334	430.531	6.79867	64.6216	1.26806	131362
593	dicot-2D-20-1-1.6-0.001-0.5-6-0-1.27075886633247-1.5-20-r1-12.rsml	14291.3	1212	2574	252.987	1	2716	2716.54	13.856	0.0139387	29	11564	399.131	6.55295	67.518	1.27076	113411
594	dicot-2D-20-1-1.6-0.001-0.5-6-0-1.27366245810408-1.5-10-r2-12.rsml	13582.7	1062	2735	272.813	1	2834	2834.65	14.6006	0.0123238	27	10738	398.075	6.93257	63.5439	1.27366	115820
595	dicot-2D-20-1-1.6-0.001-0.5-6-0-1.27783674839884-1.5-15-r5-12.rsml	15885.8	1059	2773	278.391	1	2893	2893.7	14.7465	0.0143006	31	12980	419.101	7.03884	61.9557	1.27784	134026
596	dicot-2D-20-1-1.6-0.001-0.5-6-0-1.28030145473313-1.5-5-r5-12.rsml	8326.77	741	2564	247.077	1	2657	2657.48	13.6838	0.0117712	24	5664	236.22	6.51184	64.1491	1.2803	73240.8
597	dicot-2D-20-1-1.6-0.001-0.5-6-0-1.28101989950519-1.5-25-r2-12.rsml	16299.2	924	2859	278.738	1	2952	2952.76	15.0788	0.013446	30	13335	444.882	7.14393	56.4766	1.28102	139777
598	dicot-2D-20-1-1.6-0.001-0.5-6-0-1.28558897948824-1.5-20-r4-12.rsml	14055.1	1131	2619	245.544	1	2716	2716.54	13.7864	0.0151027	30	11328	377.953	6.50899	66.4204	1.28559	111178
599	dicot-2D-20-1-1.6-0.001-0.5-6-0-1.29126147860661-1.5-15-r1-12.rsml	14704.7	962	2631	269.037	1	2716	2716.54	13.7781	0.0148292	30	11977	399.606	6.57173	58.6582	1.29126	116131
600	dicot-2D-20-1-1.6-0.001-0.5-6-0-1.29572502791416-1.5-15-r2-12.rsml	15767.7	949	2742	274.341	1	2834	2834.65	14.5582	0.0156784	33	12921	391.911	6.89027	65.2252	1.29573	130287
601	dicot-2D-20-1-1.6-0.001-0.5-6-0-1.30010723771993-1.5-15-r4-12.rsml	17775.6	1148	2800	262.693	1	2893	2893.7	14.9064	0.014461	32	14868	465.059	7.11636	63.5434	1.30011	148930
602	dicot-2D-20-1-1.6-0.001-0.5-6-0-1.30377663227264-1.5-10-r2-12.rsml	12696.9	977	2733	264.625	1	2834	2834.64	14.5608	0.0113306	25	9853	394.488	6.93114	61.6981	1.30378	109558
603	dicot-2D-20-1-1.6-0.001-0.5-6-0-1.30537617031951-1.5-15-r5-12.rsml	16476.4	1204	2681	277.311	1	2775	2775.59	14.3267	0.015271	33	13688	415.175	6.8473	63.7986	1.30538	133482
604	dicot-2D-20-1-1.6-0.001-0.5-6-0-1.30998053818475-1.5-10-r3-12.rsml	12992.1	1115	2738	266.688	1	2834	2834.64	14.3668	0.0132568	28	10148	362.767	6.82723	62.0051	1.30998	109998
605	dicot-2D-20-1-1.6-0.001-0.5-6-0-1.31269657763187-1.5-20-r2-12.rsml	17716.5	983	2819	274.625	1	2893	2893.7	14.653	0.0148725	33	14809	449.177	6.95626	58.6258	1.3127	145406
606	dicot-2D-20-1-1.6-0.001-0.5-6-0-1.31415378658567-1.5-20-r3-12.rsml	14940.9	1045	2826	263.731	1	2952	2952.76	15.0155	0.013759	31	11977	386.716	7.13485	62.8231	1.31415	129780
607	dicot-2D-20-1-1.6-0.001-0.5-6-0-1.32557167841587-1.5-25-r5-12.rsml	19606.3	1239	2998	275.502	1	3070	3070.87	15.5869	0.0137077	32	16521	516.732	7.40529	64.056	1.32557	170195
608	dicot-2D-20-1-1.6-0.001-0.5-6-0-1.32709138651844-1.5-25-r4-12.rsml	17126	1126	2702	271.787	1	2775	2775.59	14.1448	0.0149829	31	14337	462.916	6.73173	64.4093	1.32709	135765
609	dicot-2D-20-1-1.6-0.001-0.5-6-0-1.33142226275522-1.5-25-r3-12.rsml	19074.8	1215	2798	260.852	1	2893	2893.7	14.9101	0.0158582	35	16166	462.317	7.06733	66.1907	1.33142	157385
610	dicot-2D-20-1-1.6-0.001-0.5-6-0-1.33345763704274-1.5-20-r1-12.rsml	18366.1	1332	2990	273.281	1	3070	3070.87	15.6113	0.014783	32	15281	477.977	7.44307	64.4473	1.33346	161664
611	dicot-2D-20-1-1.6-0.001-0.5-6-0-1.33942725292873-1.5-20-r5-12.rsml	15472.4	938	2867	268.112	1	2952	2952.76	15.0965	0.0137872	31	12508	403.861	7.1998	62.3958	1.33943	134620
612	dicot-2D-20-1-1.6-0.001-0.5-6-0-1.34051322145388-1.5-5-r3-12.rsml	9921.26	823	2975	266.964	1	3070	3070.87	15.7786	0.010719	23	6844	297.843	7.54934	62.3283	1.34051	100108
613	dicot-2D-20-1-1.6-0.001-0.5-6-0-1.34284064467065-1.5-15-r1-12.rsml	17303.1	1080	2921	280.308	1	3011	3011.81	15.331	0.0137985	31	14279	461.011	7.30798	52.1013	1.34284	150512
614	dicot-2D-20-1-1.6-0.001-0.5-6-0-1.34487996567041-1.5-10-r4-12.rsml	12519.7	975	2745	270.278	1	2834	2834.64	14.6304	0.0123846	27	9676	358.705	6.95829	58.2682	1.34488	108791
615	dicot-2D-20-1-1.6-0.001-0.5-6-0-1.34540695017204-1.5-5-r1-12.rsml	10098.4	791	2840	273.565	1	2952	2952.76	15.1116	0.0108971	25	7139	285.827	7.22917	65.1622	1.34541	96218.5
616	dicot-2D-20-1-1.6-0.001-0.5-6-0-1.35733431191184-1.5-25-r2-12.rsml	18720.5	971	2905	273.247	1	3011	3011.81	15.261	0.0137886	31	15694	506.731	7.17436	58.4367	1.35733	158545
617	dicot-2D-20-1-1.6-0.001-0.5-6-0-1.35793346504215-1.5-15-r3-12.rsml	16712.6	1068	2964	265.212	1	3070	3070.86	15.5341	0.014359	33	13629	413.386	7.40223	65.4279	1.35793	148575
618	dicot-2D-20-1-1.6-0.001-0.5-6-0-1.36027870199177-1.5-5-r4-12.rsml	11102.4	739	2969	286.517	1	3070	3070.87	15.5928	0.0104427	24	8024	334.646	7.37871	68.8196	1.36028	107077
619	dicot-2D-20-1-1.6-0.001-0.5-6-0-1.36790861261543-1.5-5-r2-12.rsml	8740.16	685	2765	259.42	1	2893	2893.7	14.7393	0.0108823	23	5841	254.194	7.03745	60.3656	1.36791	83746.6
620	dicot-2D-20-1-1.6-0.001-0.5-6-0-1.37013914608397-1.5-20-r4-12.rsml	20196.8	1330	2971	267.333	1	3070	3070.87	15.688	0.0143031	34	17112	503.705	7.45769	61.3152	1.37014	175778
621	dicot-2D-20-1-1.6-0.001-0.5-6-0-1.3707642636029-1.5-10-r1-12.rsml	16299.2	1160	3029	247.347	1	3129	3129.92	16.0845	0.0132992	32	13157	411.54	7.67645	63.3907	1.37076	151327
622	dicot-2D-20-1-1.6-0.001-0.5-6-0-1.38192087505013-1.5-10-r5-12.rsml	13818.9	917	2931	279.529	1	3011	3011.81	15.5026	0.0144591	34	10797	317.856	7.41382	59.2588	1.38192	126725
623	dicot-2D-20-1-1.6-0.001-0.5-6-0-1.38668683234137-1.5-5-r5-12.rsml	12106.3	832	3030	283.495	1	3188	3188.98	16.1552	0.0105863	26	8909	342.974	7.66449	64.2245	1.38669	119786
624	dicot-2D-20-1-1.6-0.001-0.5-6-0-1.38706747100223-1.5-25-r1-12.rsml	21673.2	1220	2856	254.357	1	2952	2952.76	15.0716	0.015576	35	18704	534.871	7.18306	61.4322	1.38707	178843
625	dicot-2D-20-1-1.6-0.001-0.5-6-0-1.38808707897551-1.5-15-r2-12.rsml	18838.6	1124	3018	273.526	1	3129	3129.92	15.9637	0.0134584	32	15694	490.896	7.59926	62.7035	1.38809	169213
626	dicot-2D-20-1-1.6-0.001-0.5-6-0-1.40180854033679-1.5-10-r3-12.rsml	16594.5	1121	3157	258.501	1	3248	3248.03	16.5494	0.0130518	33	13334	404.438	7.81795	61.266	1.40181	157997
627	dicot-2D-20-1-1.6-0.001-0.5-6-0-1.4059173112968-1.5-5-r1-12.rsml	10570.9	753	2932	279.832	1	3011	3011.81	15.2926	0.0115445	26	7552	290.733	7.31549	59.634	1.40592	101293
628	dicot-2D-20-1-1.6-0.001-0.5-6-0-1.40794989040587-1.5-5-r3-12.rsml	12933.1	770	3092	267.554	1	3188	3188.98	16.1514	0.0130214	30	9735	324.803	7.66839	56.5109	1.40795	126143
629	dicot-2D-20-1-1.6-0.001-0.5-6-0-1.40807546111755-1.5-20-r1-12.rsml	19488.2	1139	3070	274.657	1	3188	3188.98	16.3845	0.0147481	35	16284	465.692	7.75899	55.9786	1.40808	178581
630	dicot-2D-20-1-1.6-0.001-0.5-6-0-1.41587541920599-1.5-25-r3-12.rsml	21200.8	1212	3131	277.682	1	3248	3248.03	16.4197	0.0137776	34	17937	528.022	7.83092	65.5004	1.41588	193795
631	dicot-2D-20-1-1.6-0.001-0.5-6-0-1.43054142093752-1.5-5-r2-12.rsml	9330.71	740	2888	258.573	1	3011	3011.81	15.2495	0.0098201	22	6313	287.223	7.29098	60.7403	1.43054	91944.3
632	dicot-2D-20-1-1.6-0.001-0.5-6-0-1.43064194540493-1.5-20-r5-12.rsml	22204.7	1218	3211	273.622	1	3307	3307.09	16.8523	0.0141903	36	18880	524.934	7.91007	61.0153	1.43064	205073
633	dicot-2D-20-1-1.6-0.001-0.5-6-0-1.43855802037287-1.5-25-r1-12.rsml	19547.2	1297	2990	287.89	1	3070	3070.87	15.8079	0.0144049	34	16462	484.599	7.59035	63.7131	1.43856	173483
634	dicot-2D-20-1-1.6-0.001-0.5-6-0-1.44193685059436-1.5-15-r2-12.rsml	18602.4	1061	3159	259.928	1	3248	3248.03	16.6288	0.013006	32	15341	479.823	7.89578	64.0054	1.44194	175139
635	dicot-2D-20-1-1.6-0.001-0.5-6-0-1.44469170393422-1.5-10-r4-12.rsml	14645.7	1232	2920	276.972	1	3011	3011.81	15.4935	0.0148667	35	11623	332.396	7.34881	56.7754	1.44469	132066
636	dicot-2D-20-1-1.6-0.001-0.5-6-0-1.44615589692257-1.5-5-r5-12.rsml	11102.4	746	2958	261.099	1	3070	3070.87	15.5448	0.0103905	23	8024	349.195	7.45413	68.5486	1.44616	107535
637	dicot-2D-20-1-1.6-0.001-0.5-6-0-1.45926203876734-1.5-15-r4-12.rsml	18307.1	1073	3094	265.41	1	3188	3188.98	16.1743	0.0155221	38	15104	397.845	7.73015	57.8751	1.45926	168320
638	dicot-2D-20-1-1.6-0.001-0.5-6-0-1.45996734977234-1.5-20-r3-12.rsml	20492.1	1152	2975	259.999	1	3070	3070.87	15.6603	0.0159027	37	17406	470.845	7.45205	66.5522	1.45997	177787
639	dicot-2D-20-1-1.6-0.001-0.5-6-0-1.46145972851664-1.5-20-r4-12.rsml	21259.8	1320	3049	260.743	1	3188	3188.98	16.1391	0.0158671	39	18054	463.355	7.62837	59.4079	1.46146	189174
640	dicot-2D-20-1-1.6-0.001-0.5-6-0-1.46415702465456-1.5-5-r4-12.rsml	11102.4	847	3084	263.957	1	3248	3248.03	16.421	0.0103914	26	7847	302.09	7.75628	55.9437	1.46416	114199
641	dicot-2D-20-1-1.6-0.001-0.5-6-0-1.4644272187259-1.5-15-r3-12.rsml	16771.7	1057	3161	265.701	1	3248	3248.03	16.5132	0.0124854	31	13512	436.246	7.84946	63.0095	1.46443	159697
642	dicot-2D-20-1-1.6-0.001-0.5-6-0-1.46754057870712-1.5-10-r1-12.rsml	15000	1186	2957	251.61	1	3070	3070.87	15.8094	0.0136889	33	11918	361.489	7.56788	65.3356	1.46754	138729
643	dicot-2D-20-1-1.6-0.001-0.5-6-0-1.46815270564985-1.5-20-r2-12.rsml	21496.1	1133	3195	261.065	1	3307	3307.09	16.7431	0.0136215	33	18172	551.181	7.88189	60.8868	1.46815	198599
644	dicot-2D-20-1-1.6-0.001-0.5-6-0-1.46979728646111-1.5-25-r4-12.rsml	21673.2	1082	3106	272.263	1	3188	3188.98	16.1662	0.0154899	38	18467	486.428	7.64931	59.5443	1.4698	192798
645	dicot-2D-20-1-1.6-0.001-0.5-6-0-1.47039846698754-1.5-25-r5-12.rsml	21850.4	1249	3256	266.672	1	3366	3366.14	17.1488	0.014139	37	18468	499.574	8.17216	63.0082	1.4704	208646
646	dicot-2D-20-1-1.6-0.001-0.5-6-0-1.47123053893447-1.5-10-r2-12.rsml	15236.2	1000	3051	288.612	1	3129	3129.92	16.033	0.0131297	31	12095	390.526	7.60113	60.5632	1.47123	142103
647	dicot-2D-20-1-1.6-0.001-0.5-6-0-1.47443605042063-1.5-15-r5-12.rsml	22322.8	1296	3267	267.981	1	3366	3366.14	17.0346	0.0153462	39	18940	486.069	8.09041	59.6105	1.47444	210571
648	dicot-2D-20-1-1.6-0.001-0.5-6-0-1.48745179947-1.5-25-r2-12.rsml	18779.5	994	3044	256.875	1	3129	3129.92	15.8773	0.0144249	34	15635	460.283	7.53437	65.504	1.48745	167480
649	dicot-2D-20-1-1.6-0.001-0.5-6-0-1.49360151248984-1.5-15-r1-12.rsml	19547.2	993	3281	262.671	1	3366	3366.14	17.0431	0.0141797	36	16167	449.475	8.0533	62.7608	1.4936	187565
650	dicot-2D-20-1-1.6-0.001-0.5-6-0-1.49361001600046-1.5-10-r5-12.rsml	17657.5	1309	3125	256.25	1	3248	3248.03	16.4095	0.0142996	36	14397	400.262	7.80395	60.6374	1.49361	165652
651	dicot-2D-20-1-1.6-0.001-0.5-6-0-1.50990093520377-1.5-25-r4-12.rsml	23622	1140	3205	269.261	1	3307	3307.09	16.8782	0.0147447	38	20299	534.604	7.9769	62.9852	1.5099	217739
652	dicot-2D-20-1-1.6-0.001-0.5-6-0-1.52516943116207-1.5-10-r3-12.rsml	21850.4	1206	3340	251.028	1	3425	3425.2	17.3971	0.0152479	40	18409	460.63	8.34001	59.4906	1.52517	213116
653	dicot-2D-20-1-1.6-0.001-0.5-6-0-1.52523598803673-1.5-15-r3-12.rsml	22086.6	1137	3248	265.4	1	3366	3366.14	17.0825	0.0147493	37	18704	505.959	8.11481	63.6395	1.52524	209279
654	dicot-2D-20-1-1.6-0.001-0.5-6-0-1.52555121132173-1.5-10-r2-12.rsml	16889.8	1065	3289	263.247	1	3366	3366.14	17.2838	0.0122531	32	13511	422.613	8.1803	65.3038	1.52555	168701
655	dicot-2D-20-1-1.6-0.001-0.5-6-0-1.53100303665269-1.5-15-r4-12.rsml	22500	1113	3380	269.401	1	3484	3484.25	17.7012	0.0134706	36	18999	528.215	8.46448	59.0166	1.531	222488
656	dicot-2D-20-1-1.6-0.001-0.5-6-0-1.53672661148012-1.5-10-r5-12.rsml	22145.7	1381	3315	276.721	1	3425	3425.2	17.5865	0.015343	41	18704	456.597	8.40163	63.7299	1.53673	217378
657	dicot-2D-20-1-1.6-0.001-0.5-6-0-1.54673823923804-1.5-20-r1-12.rsml	20019.7	1409	3263	253.065	1	3366	3366.14	17.1004	0.012935	32	16638	520.423	8.1231	59.303	1.54674	192712
658	dicot-2D-20-1-1.6-0.001-0.5-6-0-1.54864385107066-1.5-25-r5-12.rsml	24921.3	1367	3430	268.15	1	3543	3543.31	18.1319	0.0145176	40	21359	534.449	8.60748	70.028	1.54864	248088
659	dicot-2D-20-1-1.6-0.001-0.5-6-0-1.55012102595065-1.5-15-r2-12.rsml	20315	1252	3220	275.922	1	3307	3307.09	16.8533	0.0129913	33	16995	515.39	7.96414	61.8419	1.55012	191085
660	dicot-2D-20-1-1.6-0.001-0.5-6-0-1.55073429043405-1.5-20-r4-12.rsml	20433.1	1168	3167	283.637	1	3248	3248.03	16.5895	0.015211	37	17170	464.46	7.90247	64.5502	1.55073	189568
661	dicot-2D-20-1-1.6-0.001-0.5-6-0-1.55359881827608-1.5-20-r3-12.rsml	22913.4	1265	3280	259.597	1	3366	3366.14	17.2496	0.0145001	38	19529	514.401	8.16925	62.878	1.5536	217599
662	dicot-2D-20-1-1.6-0.001-0.5-6-0-1.55397228111979-1.5-15-r5-12.rsml	25157.5	1375	3257	261.434	1	3366	3366.14	17.1851	0.0152854	40	21771	544.784	8.13199	63.0986	1.55397	234887
663	dicot-2D-20-1-1.6-0.001-0.5-6-0-1.56000068008434-1.5-15-r1-12.rsml	21791.3	1252	3334	268.947	1	3425	3425.2	17.3246	0.0141406	36	18349	510.17	8.23494	62.2076	1.56	210440
664	dicot-2D-20-1-1.6-0.001-0.5-6-0-1.56102397670038-1.5-20-r5-12.rsml	25216.5	1365	3274	273.503	1	3425	3425.2	17.5521	0.0155226	42	21774	518.841	8.37386	58.3627	1.56102	242448
665	dicot-2D-20-1-1.6-0.001-0.5-6-0-1.56167243323289-1.5-25-r3-12.rsml	23858.3	1256	3273	269.942	1	3366	3366.14	17.0578	0.0147813	38	20475	539.266	8.06061	61.1199	1.56167	222457
666	dicot-2D-20-1-1.6-0.001-0.5-6-0-1.56884667638224-1.5-25-r1-12.rsml	20728.3	1371	3370	266.681	1	3484	3484.25	17.7719	0.0123817	33	17231	522.548	8.45727	64.8071	1.56885	207644
667	dicot-2D-20-1-1.6-0.001-0.5-6-0-1.57322390086483-1.5-5-r4-12.rsml	14822.8	963	3466	276.522	1	3543	3543.31	18.0939	0.0112723	30	11269	375.984	8.55569	64.3009	1.57322	160521
668	dicot-2D-20-1-1.6-0.001-0.5-6-0-1.57663499547634-1.5-25-r2-12.rsml	23681.1	1249	3261	267.021	1	3366	3366.14	17.1708	0.0147774	39	20298	520.896	8.13741	60.2553	1.57663	222970
669	dicot-2D-20-1-1.6-0.001-0.5-6-0-1.5773087724112-1.5-20-r2-12.rsml	23503.9	1011	3400	267.891	1	3484	3484.25	17.8374	0.0142338	38	20004	526.834	8.44601	61.6629	1.57731	231100
670	dicot-2D-20-1-1.6-0.001-0.5-6-0-1.57832855074666-1.5-5-r5-12.rsml	13523.6	928	3348	266.283	1	3425	3425.2	17.5123	0.011836	28	10089	360.658	8.33314	61.5641	1.57833	144053
671	dicot-2D-20-1-1.6-0.001-0.5-6-0-1.58392156218179-1.5-5-r1-12.rsml	12283.5	766	3511	273.507	1	3602	3602.36	18.4682	0.009929	28	8673	310.039	8.82154	67.2961	1.58392	143032
672	dicot-2D-20-1-1.6-0.001-0.5-6-0-1.59249842215795-1.5-10-r1-12.rsml	16003.9	1008	3335	268.151	1	3425	3425.2	17.2919	0.0131042	32	12567	393.086	8.17044	62.5311	1.5925	161903
673	dicot-2D-20-1-1.6-0.001-0.5-6-0-1.59443222258706-1.5-10-r4-12.rsml	20196.8	1387	3390	270.027	1	3484	3484.25	17.7381	0.0130861	35	16698	477.503	8.41233	65.7117	1.59443	202269
674	dicot-2D-20-1-1.6-0.001-0.5-6-0-1.59660760455299-1.5-5-r3-12.rsml	13051.2	910	3431	248.711	1	3543	3543.31	18.0276	0.0109743	28	9499	339.567	8.53731	65.6029	1.59661	144968
675	dicot-2D-20-1-1.6-0.001-0.5-6-0-1.59871239850763-1.5-5-r2-12.rsml	13996.1	993	3341	255.287	1	3484	3484.25	17.7917	0.0111856	30	10502	350.394	8.38664	65.7829	1.59871	150063
676	dicot-2D-20-1-1.6-0.001-0.5-6-0-1.60796405347064-1.5-15-r5-12.rsml	21968.5	1242	3286	258.991	1	3425	3425.2	17.5256	0.0143786	38	18527	487.982	8.36212	61.0261	1.60796	214950
677	dicot-2D-20-1-1.6-0.001-0.5-6-0-1.61152777755633-1.5-15-r2-12.rsml	23622	1102	3397	260.865	1	3484	3484.25	17.8285	0.0153686	40	20121	503.445	8.44899	65.499	1.61153	232117
678	dicot-2D-20-1-1.6-0.001-0.5-6-0-1.61287592537701-1.5-5-r1-12.rsml	13110.2	893	3401	294.138	1	3484	3484.25	17.8805	0.0109596	29	9617	331.93	8.51152	64.0939	1.61288	144151
679	dicot-2D-20-1-1.6-0.001-0.5-6-0-1.61704992717132-1.5-15-r4-12.rsml	24035.4	1376	3580	267.028	1	3661	3661.42	18.5906	0.0144163	39	20355	522.411	8.78933	65.252	1.61705	246967
680	dicot-2D-20-1-1.6-0.001-0.5-6-0-1.63300955034792-1.5-15-r3-12.rsml	26515.7	1308	3544	255.101	1	3661	3661.42	18.5402	0.0140898	39	22836	586.008	8.77136	59.9646	1.63301	268178
681	dicot-2D-20-1-1.6-0.001-0.5-6-0-1.63790914139245-1.5-20-r4-12.rsml	27815	1277	3558	262.612	1	3661	3661.42	18.7183	0.0154668	44	24134	548.944	8.85203	65.3502	1.63791	282163
682	dicot-2D-20-1-1.6-0.001-0.5-6-0-1.64649043581448-1.5-10-r2-12.rsml	20255.9	991	3681	253.379	1	3779	3779.53	19.2858	0.0127835	37	16461	445.308	9.09212	60.845	1.64649	222547
683	dicot-2D-20-1-1.6-0.001-0.5-6-0-1.64799569605384-1.5-10-r1-12.rsml	20492.1	1311	3711	267.605	1	3838	3838.58	19.359	0.0121897	36	16638	462.598	9.16749	67.8865	1.648	226829
684	dicot-2D-20-1-1.6-0.001-0.5-6-0-1.65167134697549-1.5-25-r3-12.rsml	27696.8	1460	3494	264.633	1	3602	3602.36	18.4445	0.0149081	42	24077	573.678	8.80309	68.1988	1.65167	278389
685	dicot-2D-20-1-1.6-0.001-0.5-6-0-1.66230520920362-1.5-20-r3-12.rsml	24980.3	1201	3445	263.521	1	3543	3543.31	17.9008	0.0134855	37	21420	579.379	8.56741	65.574	1.66231	246936
686	dicot-2D-20-1-1.6-0.001-0.5-6-0-1.66397755807266-1.5-5-r2-12.rsml	15826.8	1090	3732	264.938	1	3838	3838.58	19.5782	0.0100431	30	11977	399.606	9.27775	64.6846	1.66398	186261
687	dicot-2D-20-1-1.6-0.001-0.5-6-0-1.66640837013256-1.5-5-r5-12.rsml	16712.6	881	3625	274.823	1	3720	3720.47	19.0285	0.0127076	36	12980	360.892	8.98612	64.6833	1.66641	187426
688	dicot-2D-20-1-1.6-0.001-0.5-6-0-1.66652149599977-1.5-15-r1-12.rsml	20728.3	1362	3378	275.347	1	3484	3484.25	17.8234	0.0140939	38	17231	453.792	8.44588	63.9807	1.66652	207628
689	dicot-2D-20-1-1.6-0.001-0.5-6-0-1.67030605671462-1.5-20-r2-12.rsml	25984.3	1206	3633	265.023	1	3720	3720.47	18.9665	0.0141392	40	22244	556.595	9.08329	63.6407	1.67031	272604
690	dicot-2D-20-1-1.6-0.001-0.5-6-0-1.67221617221367-1.5-10-r5-12.rsml	22500	1217	3515	278.323	1	3602	3602.36	18.3889	0.0144959	40	18880	472.441	8.64314	58.1829	1.67222	229419
691	dicot-2D-20-1-1.6-0.001-0.5-6-0-1.67966637946665-1.5-25-r2-12.rsml	33366.1	1481	3742	274.93	1	3838	3838.58	19.536	0.0154136	46	29505	641.903	9.21937	56.7526	1.67967	346997
692	dicot-2D-20-1-1.6-0.001-0.5-6-0-1.68115679223556-1.5-25-r1-12.rsml	28228.3	1311	3629	280.769	1	3720	3720.47	19.0002	0.0145691	42	24489	583.521	9.03859	60.1835	1.68116	292027
693	dicot-2D-20-1-1.6-0.001-0.5-6-0-1.69018785862718-1.5-20-r1-12.rsml	23858.3	1161	3524	262.803	1	3602	3602.36	18.2936	0.0137953	38	20239	533.05	8.7028	64.2856	1.69019	242030
694	dicot-2D-20-1-1.6-0.001-0.5-6-0-1.69190867906436-1.5-25-r5-12.rsml	28582.7	1387	3634	271.345	1	3720	3720.47	18.8042	0.0142973	41	24841	606.395	8.91916	59.4579	1.69191	291512
695	dicot-2D-20-1-1.6-0.001-0.5-6-0-1.69497840192635-1.5-20-r5-12.rsml	29881.9	1489	3786	272.819	1	3897	3897.64	19.8857	0.0149878	45	25964	577.428	9.4006	59.4482	1.69498	321572
696	dicot-2D-20-1-1.6-0.001-0.5-6-0-1.69664835841395-1.5-5-r4-12.rsml	17775.6	932	3702	272.036	1	3779	3779.53	19.1879	0.0116556	33	13983	424.123	9.09011	57.8216	1.69665	199618
697	dicot-2D-20-1-1.6-0.001-0.5-6-0-1.69722389590461-1.5-10-r4-12.rsml	22736.2	1211	3563	264.208	1	3661	3661.42	18.7429	0.0142711	41	19057	465.239	8.92902	54.8588	1.69722	238778
698	dicot-2D-20-1-1.6-0.001-0.5-6-0-1.69779332112521-1.5-25-r4-12.rsml	32185	1293	3776	269.278	1	3897	3897.64	19.8457	0.0146856	45	28266	628.609	9.39186	58.0438	1.69779	342809
699	dicot-2D-20-1-1.6-0.001-0.5-6-0-1.69899256213102-1.5-5-r3-12.rsml	20255.9	1063	3797	283.572	1	3897	3897.64	19.7863	0.0122523	37	16343	442.115	9.41203	61.7768	1.69899	230928
700	dicot-2D-20-1-1.6-0.001-0.5-6-0-1.69926613033749-1.5-10-r3-12.rsml	23740.2	1155	3703	270.461	1	3838	3838.58	19.6356	0.013786	40	19883	497.539	9.25635	65.6288	1.69927	259405
701	dicot-2D-25-1-1.6-0.001-0.5-4-0-1.00176146358717-1.5-15-r1-12.rsml	21259.8	1062	2672	269.161	1	2775	2775.59	11.3526	0.0216167	46	18467	401.832	5.39506	56.3032	1.00176	131134
702	dicot-2D-25-1-1.6-0.001-0.5-4-0-1.00385204732884-1.5-15-r4-12.rsml	22027.5	1457	2710	267.543	1	2834	2834.65	11.6222	0.0224463	49	19175	391.692	5.54303	62.032	1.00385	139225
703	dicot-2D-25-1-1.6-0.001-0.5-4-0-1.01564028386492-1.5-10-r3-12.rsml	16712.6	1048	2814	276.446	1	2893	2893.7	11.7831	0.0195453	43	13806	321.37	5.59016	63.9085	1.01564	111266
704	dicot-2D-25-1-1.6-0.001-0.5-4-0-1.01622572832275-1.5-5-r4-12.rsml	12578.7	935	2707	265.822	1	2834	2834.65	11.575	0.0164922	36	9735	270.669	5.52676	62.2656	1.01623	86606.5
705	dicot-2D-25-1-1.6-0.001-0.5-4-0-1.0195339594502-1.5-20-r1-12.rsml	19901.6	1160	2694	287.014	1	2775	2775.59	11.4888	0.020174	44	17110	389.227	5.49424	62.9228	1.01953	125888
706	dicot-2D-25-1-1.6-0.001-0.5-4-0-1.02235252787359-1.5-20-r3-12.rsml	23090.5	1146	2869	261.23	1	2952	2952.76	12.0008	0.021217	49	20120	410.975	5.73454	62.0697	1.02235	150805
707	dicot-2D-25-1-1.6-0.001-0.5-4-0-1.02397364457138-1.5-20-r5-12.rsml	22500	1231	2659	267.513	1	2775	2775.59	11.4776	0.0208735	45	19706	438.32	5.50008	63.7796	1.02397	140235
708	dicot-2D-25-1-1.6-0.001-0.5-4-0-1.02526048233267-1.5-5-r1-12.rsml	13996.1	827	2724	267.638	1	2834	2834.65	11.6472	0.0190013	40	11151	279.036	5.54428	64.2002	1.02526	94832.4
709	dicot-2D-25-1-1.6-0.001-0.5-4-0-1.02859847713262-1.5-10-r2-12.rsml	19074.8	1128	2696	264.036	1	2775	2775.59	11.3317	0.0204129	43	16284	379.052	5.40124	66.7947	1.0286	119399
710	dicot-2D-25-1-1.6-0.001-0.5-4-0-1.03697907214519-1.5-20-r2-12.rsml	22381.9	1330	2871	264.564	1	2952	2952.76	12.2111	0.0191141	44	19411	441.571	5.84244	65.4367	1.03698	149455
711	dicot-2D-25-1-1.6-0.001-0.5-4-0-1.04519489700906-1.5-10-r1-12.rsml	18484.3	1023	2749	273.053	1	2834	2834.65	11.7177	0.0196282	44	15635	355.673	5.59388	63.1074	1.04519	120668
712	dicot-2D-25-1-1.6-0.001-0.5-4-0-1.05102037175093-1.5-15-r3-12.rsml	22204.7	1242	2819	269.864	1	2893	2893.7	11.8516	0.0218074	49	19293	394.102	5.64849	62.7806	1.05102	143263
713	dicot-2D-25-1-1.6-0.001-0.5-4-0-1.05515094804578-1.5-15-r2-12.rsml	24035.4	1053	2806	265.426	1	2893	2893.7	11.9001	0.0208578	47	21122	449.824	5.66314	65.501	1.05515	154044
714	dicot-2D-25-1-1.6-0.001-0.5-4-0-1.05529216751456-1.5-5-r5-12.rsml	13287.4	896	2697	255.347	1	2834	2834.65	11.74	0.0187745	41	10443	254.945	5.58063	63.6793	1.05529	91549.6
715	dicot-2D-25-1-1.6-0.001-0.5-4-0-1.05904793408699-1.5-25-r2-12.rsml	28818.9	1272	2855	271.833	1	2952	2952.76	11.9794	0.0231947	52	25843	497.426	5.68237	61.2001	1.05905	182213
716	dicot-2D-25-1-1.6-0.001-0.5-4-0-1.05951570507605-1.5-25-r4-12.rsml	27460.6	1342	2914	273.182	1	3011	3011.81	12.35	0.0222103	52	24426	470.17	5.90681	63.1216	1.05952	181465
717	dicot-2D-25-1-1.6-0.001-0.5-4-0-1.06893865184393-1.5-25-r3-12.rsml	29232.3	1283	2926	265.364	1	3011	3011.81	12.2371	0.0224096	51	26196	514.127	5.84161	61.5995	1.06894	189873
718	dicot-2D-25-1-1.6-0.001-0.5-4-0-1.06930785761215-1.5-10-r5-12.rsml	19606.3	1037	2981	253.917	1	3070	3070.87	12.4843	0.0190704	45	16520	367.454	5.91678	65.4053	1.06931	136072
719	dicot-2D-25-1-1.6-0.001-0.5-4-0-1.07300556635018-1.5-25-r1-12.rsml	27224.4	1246	2852	270.814	1	2952	2952.76	12.1681	0.0210637	48	24250	505.659	5.7848	66.8954	1.07301	176202
720	dicot-2D-25-1-1.6-0.001-0.5-4-0-1.07683047563769-1.5-5-r3-12.rsml	16771.7	869	2985	265.459	1	3070	3070.87	12.6653	0.0198826	45	13688	304.462	6.03039	62.2794	1.07683	121427
721	dicot-2D-25-1-1.6-0.001-0.5-4-0-1.08554709719028-1.5-25-r5-12.rsml	25807.1	1141	2753	278.232	1	2834	2834.65	11.5755	0.0228214	50	22951	459.449	5.52376	60.5186	1.08555	159581
722	dicot-2D-25-1-1.6-0.001-0.5-4-0-1.08797933876049-1.5-10-r4-12.rsml	20728.3	890	2924	270.36	1	3011	3011.81	12.3442	0.0204279	47	17700	376.947	5.86564	62.3063	1.08798	140990
723	dicot-2D-25-1-1.6-0.001-0.5-4-0-1.09387064054608-1.5-20-r4-12.rsml	26574.8	1340	2973	271.441	1	3070	3070.87	12.6672	0.0214415	51	23482	460.861	6.02225	58.1424	1.09387	180303
724	dicot-2D-25-1-1.6-0.001-0.5-4-0-1.09633858508896-1.5-5-r2-12.rsml	14940.9	693	2996	248.951	1	3070	3070.87	12.5122	0.018563	42	11859	282.621	5.93343	65.0938	1.09634	108777
725	dicot-2D-25-1-1.6-0.001-0.5-4-0-1.09751092311926-1.5-15-r5-12.rsml	25984.2	1131	3020	266.484	1	3129	3129.92	12.8662	0.0213229	53	22835	431.214	6.1333	64.325	1.09751	180312
726	dicot-2D-25-1-1.6-0.001-0.5-4-0-1.10198140284047-1.5-15-r2-12.rsml	26279.5	1025	2990	259.669	1	3070	3070.87	12.6821	0.0228327	55	23187	421.976	6.09663	57.982	1.10198	180296
727	dicot-2D-25-1-1.6-0.001-0.5-4-0-1.10783018101938-1.5-15-r1-12.rsml	22086.6	1307	2949	267.568	1	3070	3070.87	12.4678	0.0186427	44	18999	432.176	5.93832	64.5146	1.10783	151098
728	dicot-2D-25-1-1.6-0.001-0.5-4-0-1.1113269720925-1.5-5-r1-12.rsml	13169.3	892	3052	283.55	1	3129	3129.92	12.8783	0.0168535	40	10030	250.984	6.12435	62.9944	1.11133	101724
729	dicot-2D-25-1-1.6-0.001-0.5-4-0-1.11223359585274-1.5-10-r2-12.rsml	23503.9	1093	3032	268.075	1	3129	3129.92	12.8215	0.0218263	53	20355	384.415	6.11671	59.2718	1.11223	164624
730	dicot-2D-25-1-1.6-0.001-0.5-4-0-1.11392435382586-1.5-10-r4-12.rsml	17539.4	1015	2807	251.474	1	2893	2893.7	11.8759	0.0201784	45	14632	325.459	5.72193	58.558	1.11392	118080
731	dicot-2D-25-1-1.6-0.001-0.5-4-0-1.11632962559815-1.5-5-r3-12.rsml	17303.1	851	3052	264.863	1	3129	3129.92	12.8537	0.0190883	45	14160	314.961	6.12328	62.0025	1.11633	126925
732	dicot-2D-25-1-1.6-0.001-0.5-4-0-1.11788925502915-1.5-25-r4-12.rsml	30885.8	1374	2987	275.73	1	3070	3070.87	12.5973	0.0223344	53	27792	524.811	6.00771	61.7625	1.11789	205640
733	dicot-2D-25-1-1.6-0.001-0.5-4-0-1.11791634550318-1.5-25-r1-12.rsml	34488.2	1305	3087	285.142	1	3188	3188.98	12.9809	0.0227307	56	31273	558.914	6.16012	57.2091	1.11792	234029
734	dicot-2D-25-1-1.6-0.001-0.5-4-0-1.12071448629722-1.5-15-r4-12.rsml	23858.3	1208	2973	276.326	1	3070	3070.87	12.5738	0.0197496	48	20768	433.071	5.96216	61.1733	1.12071	162424
735	dicot-2D-25-1-1.6-0.001-0.5-4-0-1.12634059428237-1.5-5-r4-12.rsml	13582.7	827	2842	244.507	1	2952	2952.76	12.137	0.0169478	39	10620	272.562	5.77691	63.4122	1.12634	97179.2
736	dicot-2D-25-1-1.6-0.001-0.5-4-0-1.13258168215398-1.5-20-r1-12.rsml	28937	1231	3145	264.868	1	3248	3248.03	13.3525	0.0209802	53	25666	484.698	6.31598	62.7647	1.13258	205475
737	dicot-2D-25-1-1.6-0.001-0.5-4-0-1.14484590401407-1.5-20-r5-12.rsml	22677.2	1260	2884	271.629	1	3011	3011.81	12.4263	0.0204522	48	19648	409.695	5.95089	62.6703	1.14485	154339
738	dicot-2D-25-1-1.6-0.001-0.5-4-0-1.14720441494137-1.5-25-r2-12.rsml	30708.7	1277	3064	250.004	1	3188	3188.98	13.0014	0.0216394	54	27494	509.624	6.15787	64.4924	1.1472	210753
739	dicot-2D-25-1-1.6-0.001-0.5-4-0-1.14955924646929-1.5-20-r2-12.rsml	31122	1411	3216	258.236	1	3307	3307.09	13.5489	0.0217649	56	27794	496.696	6.43513	61.4222	1.14956	223664
740	dicot-2D-25-1-1.6-0.001-0.5-4-0-1.15005125247408-1.5-10-r1-12.rsml	27578.7	958	3199	259.165	1	3307	3307.09	13.5149	0.0209595	54	24249	449.475	6.4483	63.1827	1.15005	201059
741	dicot-2D-25-1-1.6-0.001-0.5-4-0-1.1548998480197-1.5-15-r5-12.rsml	25039.4	1183	2917	265.565	1	3011	3011.81	12.4052	0.0205583	48	22007	458.907	5.8979	62.534	1.1549	167147
742	dicot-2D-25-1-1.6-0.001-0.5-4-0-1.15501412232406-1.5-25-r3-12.rsml	32244.1	1201	3090	274.911	1	3188	3188.98	13.0949	0.0226561	55	29031	528.275	6.21875	61.3574	1.15501	222283
743	dicot-2D-25-1-1.6-0.001-0.5-4-0-1.16207734902855-1.5-20-r3-12.rsml	24626	1216	2968	256.659	1	3070	3070.87	12.5367	0.0224076	53	21536	406.7	5.9665	63.0544	1.16208	166982
744	dicot-2D-25-1-1.6-0.001-0.5-4-0-1.16383575208019-1.5-5-r2-12.rsml	16299.2	975	2913	267.041	1	3070	3070.87	12.4588	0.0202779	47	13216	281.454	5.97276	69.7895	1.16384	117184
745	dicot-2D-25-1-1.6-0.001-0.5-4-0-1.17426156762522-1.5-20-r4-12.rsml	29527.6	1331	3026	263.451	1	3129	3129.92	12.7831	0.0222587	54	26375	488.845	6.07205	61.2396	1.17426	200149
746	dicot-2D-25-1-1.6-0.001-0.5-4-0-1.17821850066539-1.5-25-r5-12.rsml	29291.3	1226	3006	267.661	1	3129	3129.92	12.7473	0.0231389	56	26139	467.168	6.07366	60.1504	1.17822	198646
747	dicot-2D-25-1-1.6-0.001-0.5-4-0-1.1825529466616-1.5-15-r3-12.rsml	31948.8	1378	3320	263.358	1	3425	3425.2	13.9598	0.0206599	55	28498	518.611	6.60274	61.4268	1.18255	235977
748	dicot-2D-25-1-1.6-0.001-0.5-4-0-1.18514764457941-1.5-10-r3-12.rsml	22263.8	1231	3095	271.369	1	3188	3188.98	12.9676	0.0193219	48	19057	397.392	6.17874	60.6982	1.18515	159089
749	dicot-2D-25-1-1.6-0.001-0.5-4-0-1.18839072571136-1.5-10-r5-12.rsml	26929.1	1427	3263	254.94	1	3425	3425.2	13.9073	0.0200458	53	23483	443.47	6.58712	56.9128	1.18839	202318
750	dicot-2D-25-1-1.6-0.001-0.5-4-0-1.1911062046187-1.5-5-r5-12.rsml	18425.2	993	3255	257.412	1	3366	3366.14	13.7986	0.0173317	46	15045	327.371	6.58027	59.0469	1.19111	145446
751	dicot-2D-25-1-1.6-0.001-0.5-4-0-1.20665814727545-1.5-15-r5-12.rsml	29468.5	1240	3209	264.866	1	3307	3307.09	13.6068	0.0228251	59	26138	443.414	6.46506	63.5559	1.20666	213981
752	dicot-2D-25-1-1.6-0.001-0.5-4-0-1.21388076592702-1.5-15-r1-12.rsml	27696.8	1199	3098	263.102	1	3188	3188.98	12.9788	0.0216778	54	24485	453.849	6.20301	64.5592	1.21388	193257
753	dicot-2D-25-1-1.6-0.001-0.5-4-0-1.21860267077573-1.5-25-r4-12.rsml	33366.1	1271	3128	271.32	1	3248	3248.03	13.2029	0.0214631	54	30092	557.743	6.29211	62.5769	1.2186	232225
754	dicot-2D-25-1-1.6-0.001-0.5-4-0-1.22014715534169-1.5-10-r2-12.rsml	21259.8	1201	3205	248.214	1	3307	3307.09	13.5829	0.0172948	44	17936	408.017	6.43573	62.6426	1.22015	160350
755	dicot-2D-25-1-1.6-0.001-0.5-4-0-1.23711681305431-1.5-5-r1-12.rsml	18720.5	873	3459	281.202	1	3543	3543.31	14.4979	0.0172892	46	15163	329.938	6.89889	64.5081	1.23712	155974
756	dicot-2D-25-1-1.6-0.001-0.5-4-0-1.2405741594499-1.5-25-r5-12.rsml	35669.3	1542	3395	255.278	1	3484	3484.25	14.2814	0.0208324	56	32161	574.733	6.7804	63.2004	1.24057	267821
757	dicot-2D-25-1-1.6-0.001-0.5-4-0-1.24275146375876-1.5-5-r5-12.rsml	15118.1	935	3210	252.768	1	3307	3307.09	13.6169	0.0146556	38	11800	310.816	6.46999	65.8541	1.24275	121377
758	dicot-2D-25-1-1.6-0.001-0.5-4-0-1.25245138264727-1.5-5-r2-12.rsml	16181.1	922	3268	276.606	1	3366	3366.14	13.8434	0.0157198	41	12803	312.56	6.57697	61.959	1.25245	130802
759	dicot-2D-25-1-1.6-0.001-0.5-4-0-1.25529163826723-1.5-20-r1-12.rsml	35433.1	1260	3368	262.396	1	3484	3484.25	14.3168	0.0224821	61	31922	523.751	6.76719	63.7063	1.25529	265902
760	dicot-2D-25-1-1.6-0.001-0.5-4-0-1.26057451607194-1.5-10-r3-12.rsml	28228.3	1290	3366	251.923	1	3484	3484.25	14.1503	0.0209021	57	24721	434.107	6.70716	61.1707	1.26057	215107
761	dicot-2D-25-1-1.6-0.001-0.5-4-0-1.26189990753774-1.5-20-r4-12.rsml	40157.5	1467	3537	263.12	1	3661	3661.42	14.8609	0.0225328	64	36465	570.251	7.05272	65.0819	1.2619	311583
762	dicot-2D-25-1-1.6-0.001-0.5-4-0-1.26461536493152-1.5-10-r5-12.rsml	21437	1063	3281	278.036	1	3366	3366.14	13.707	0.0174062	45	18054	401.575	6.52574	61.181	1.26462	163954
763	dicot-2D-25-1-1.6-0.001-0.5-4-0-1.27429610842373-1.5-25-r3-12.rsml	34252	1480	3269	270.568	1	3366	3366.14	13.7208	0.0213819	55	30860	561.56	6.51281	56.9317	1.2743	247169
764	dicot-2D-25-1-1.6-0.001-0.5-4-0-1.27525413120165-1.5-20-r5-12.rsml	37795.3	1283	3416	276.958	1	3543	3543.31	14.3531	0.0220984	60	34225	570.866	6.82355	69.0189	1.27525	284389
765	dicot-2D-25-1-1.6-0.001-0.5-4-0-1.27746886962559-1.5-25-r2-12.rsml	39980.3	1496	3410	268.247	1	3543	3543.31	14.3598	0.0231043	64	36410	569.328	6.82352	61.877	1.27747	299321
766	dicot-2D-25-1-1.6-0.001-0.5-4-0-1.27848438804504-1.5-15-r2-12.rsml	32066.9	1460	3566	274.025	1	3661	3661.42	15.0082	0.0194032	56	28383	507.241	7.13531	62.5137	1.27848	257467
767	dicot-2D-25-1-1.6-0.001-0.5-4-0-1.28115940133575-1.5-20-r2-12.rsml	37500	1299	3512	279.495	1	3602	3602.36	14.6168	0.0217018	58	33869	584.442	6.93267	59.2648	1.28116	287452
768	dicot-2D-25-1-1.6-0.001-0.5-4-0-1.28647364093922-1.5-5-r4-12.rsml	20196.8	910	3392	266.222	1	3484	3484.25	14.1413	0.0183843	48	16697	348.179	6.7358	63.1696	1.28647	161736
769	dicot-2D-25-1-1.6-0.001-0.5-4-0-1.28664569328539-1.5-20-r3-12.rsml	36141.7	1378	3390	270.33	1	3484	3484.25	14.3195	0.0221539	60	32630	544.291	6.82999	58.5976	1.28665	272752
770	dicot-2D-25-1-1.6-0.001-0.5-4-0-1.28834335049614-1.5-5-r3-12.rsml	19429.1	982	3346	263.673	1	3484	3484.25	14.3259	0.0182545	49	15930	325.406	6.80478	63.8893	1.28834	158312
771	dicot-2D-25-1-1.6-0.001-0.5-4-0-1.28874944644049-1.5-25-r1-12.rsml	40629.9	1314	3395	263.065	1	3602	3602.36	14.7835	0.0208867	59	37001	627.586	7.03556	61.3251	1.28875	313573
772	dicot-2D-25-1-1.6-0.001-0.5-4-0-1.28925422527827-1.5-15-r4-12.rsml	33838.6	1204	3571	263.718	1	3720	3720.47	15.145	0.0205192	58	30093	519.278	7.23068	59.9912	1.28925	273932
773	dicot-2D-25-1-1.6-0.001-0.5-4-0-1.29422770270612-1.5-15-r3-12.rsml	33956.7	1430	3503	261.787	1	3661	3661.42	14.8881	0.0205921	58	30269	522.332	7.07571	67.9115	1.29423	268680
774	dicot-2D-25-1-1.6-0.001-0.5-4-0-1.29595049379859-1.5-10-r4-12.rsml	26161.4	1202	3250	268.973	1	3366	3366.14	13.7823	0.0213539	57	22775	399.917	6.60077	60.4257	1.29595	196724
775	dicot-2D-25-1-1.6-0.001-0.5-4-0-1.29923331793398-1.5-10-r1-12.rsml	28996.1	1050	3623	257.458	1	3720	3720.47	15.2145	0.0199716	58	25253	435.786	7.24303	59.7656	1.29923	239506
776	dicot-2D-25-1-1.6-0.001-0.5-4-0-1.30242317894008-1.5-25-r2-12.rsml	44645.7	1636	3627	282.512	1	3720	3720.47	15.1377	0.0220226	64	40895	639.456	7.20082	64.5025	1.30242	350790
777	dicot-2D-25-1-1.6-0.001-0.5-4-0-1.30379853146151-1.5-20-r2-12.rsml	32007.9	1284	3577	266.735	1	3661	3661.42	15.0096	0.0198631	57	28324	497.306	7.13312	62.9972	1.3038	256989
778	dicot-2D-25-1-1.6-0.001-0.5-4-0-1.31030115324538-1.5-25-r3-12.rsml	43169.3	1646	3598	264.675	1	3720	3720.47	15.2348	0.0218006	64	39418	616.388	7.2476	62.9582	1.3103	342359
779	dicot-2D-25-1-1.6-0.001-0.5-4-0-1.31042526417878-1.5-10-r5-12.rsml	25570.9	1110	3376	265.512	1	3484	3484.25	14.304	0.0199247	54	22067	409.011	6.82423	66.4962	1.31043	200425
780	dicot-2D-25-1-1.6-0.001-0.5-4-0-1.31240915537346-1.5-15-r1-12.rsml	34488.2	1500	3376	270.47	1	3484	3484.25	14.3122	0.0225479	61	30980	508.261	6.81712	66.8578	1.31241	261058
781	dicot-2D-25-1-1.6-0.001-0.5-4-0-1.31498493456747-1.5-10-r1-12.rsml	26515.7	1153	3436	277.963	1	3543	3543.31	14.5532	0.0188074	52	22953	441.778	6.88447	61.3456	1.31498	209581
782	dicot-2D-25-1-1.6-0.001-0.5-4-0-1.32042391775176-1.5-20-r3-12.rsml	36673.2	1269	3395	272.171	1	3484	3484.25	14.2979	0.022285	60	33164	553.149	6.77508	61.5119	1.32042	274503
783	dicot-2D-25-1-1.6-0.001-0.5-4-0-1.32428697112482-1.5-20-r5-12.rsml	35078.7	1314	3570	263.467	1	3661	3661.42	14.9905	0.0217914	63	31390	498.688	7.0683	63.0346	1.32429	276754
784	dicot-2D-25-1-1.6-0.001-0.5-4-0-1.32678023993503-1.5-25-r5-12.rsml	38917.3	1483	3383	254.418	1	3543	3543.31	14.4436	0.0226876	63	35347	561.492	6.8808	67.4956	1.32678	294390
785	dicot-2D-25-1-1.6-0.001-0.5-4-0-1.33464065282606-1.5-5-r4-12.rsml	20019.7	1189	3567	256.495	1	3661	3661.42	15.0281	0.0166246	48	16343	340.797	7.12814	63.3896	1.33464	171513
[truncated: 265 more rows]

## Sheet: model-directionality
	image	root	root_name	x	y	theta	diameter	distance_from_base	distance_from_apex	root_order	root_ontology
[truncated: 65,535 more rows]

[truncated: 1 more sheets: manual_gloria]
