# Supplementary material for: GLO-Roots: an imaging platform enabling multidimensional characterization of soil-grown root systems
Source: eLife. 2015 Aug 19;4:e07597. doi: 10.7554/eLife.07597 (PMC4589753; doi:10.7554/eLife.07597)
Supplement: Figure 3—source data 2. — DOI: http://dx.doi.org/10.7554/eLife.07597.022 [file elife07597s009.zip]

Archive with 1 entries (1 files):
- elife07597s008.tps
