# Supplementary material for: GLO-Roots: an imaging platform enabling multidimensional characterization of soil-grown root systems
Source: eLife. 2015 Aug 19;4:e07597. doi: 10.7554/eLife.07597 (PMC4589753; doi:10.7554/eLife.07597)
Supplement: Figure 3—source data 2. — DOI: http://dx.doi.org/10.7554/eLife.07597.022 [file elife07597s009.zip › elife07597s008.tps]

ID=50-22-bay-1-1.tif
LM=40
272.0 0.0
248.0 81.31579
151.0 162.63158
131.0 243.94736
95.0 325.26315
52.0 406.57895
21.0 487.8947
49.0 569.2105
106.0 650.5263
162.0 731.8421
102.0 813.1579
125.0 894.4737
174.0 975.7894
227.0 1057.1052
241.0 1138.421
249.0 1219.7369
245.0 1301.0526
223.0 1382.3684
210.0 1463.6842
230.0 1529.55
237.0 1529.55
227.0 1463.6842
229.0 1382.3684
313.0 1301.0526
336.0 1219.7369
407.0 1138.421
299.0 1057.1052
342.0 975.7894
432.0 894.4737
536.0 813.1579
539.0 731.8421
490.0 650.5263
493.0 569.2105
567.0 487.8947
504.0 406.57895
502.0 325.26315
402.0 243.94736
355.0 162.63158
400.0 81.31579
329.0 0.0
ID=50-22-bay-2-2.tif
LM=40
179.0 0.0
204.0 78.789474
123.0 157.57895
42.0 236.36841
59.0 315.1579
6.0 393.9474
19.0 472.73682
39.0 551.5263
45.0 630.3158
49.0 709.1053
101.0 787.8948
128.0 866.6842
119.0 945.47363
100.0 1024.2632
96.0 1103.0526
108.0 1181.8422
126.0 1260.6316
110.0 1339.421
117.0 1418.2106
128.0 1482.03
133.0 1482.03
128.0 1418.2106
181.0 1339.421
159.0 1260.6316
220.0 1181.8422
232.0 1103.0526
325.0 1024.2632
302.0 945.47363
342.0 866.6842
362.0 787.8948
372.0 709.1053
478.0 630.3158
494.0 551.5263
406.0 472.73682
408.0 393.9474
406.0 315.1579
418.0 236.36841
356.0 157.57895
306.0 78.789474
278.0 0.0
ID=50-22-bay-3-3.tif
LM=40
264.0 0.0
195.0 70.10526
91.0 140.21053
11.0 210.31578
118.0 280.42105
66.0 350.52634
92.0 420.63156
5.0 490.73685
4.0 560.8421
2.0 630.9474
95.0 701.0527
75.0 771.1579
138.0 841.2631
223.0 911.3684
228.0 981.4737
190.0 1051.579
262.0 1121.6842
242.0 1191.7894
271.0 1261.8948
270.0 1318.68
277.0 1318.68
281.0 1261.8948
322.0 1191.7894
318.0 1121.6842
395.0 1051.579
387.0 981.4737
456.0 911.3684
560.0 841.2631
565.0 771.1579
505.0 701.0527
540.0 630.9474
470.0 560.8421
517.0 490.73685
471.0 420.63156
417.0 350.52634
456.0 280.42105
444.0 210.31578
358.0 140.21053
304.0 70.10526
316.0 0.0
ID=50-22-bay-4-1.tif
LM=40
201.0 0.0
148.0 63.157894
180.0 126.31579
165.0 189.47368
158.0 252.63158
149.0 315.7895
91.0 378.94736
57.0 442.10526
0.0 505.26315
187.0 568.4211
184.0 631.579
157.0 694.7368
161.0 757.8947
256.0 821.0527
312.0 884.2105
0.0 947.36847
0.0 1010.5263
210.0 1073.6842
0.0 1136.8422
274.0 1188.0
275.0 1188.0
528.0 1136.8422
215.0 1073.6842
528.0 1010.5263
528.0 947.36847
325.0 884.2105
353.0 821.0527
424.0 757.8947
393.0 694.7368
476.0 631.579
524.0 568.4211
509.0 505.26315
503.0 442.10526
473.0 378.94736
411.0 315.7895
398.0 252.63158
389.0 189.47368
359.0 126.31579
329.0 63.157894
300.0 0.0
ID=50-22-bay-6-3.tif
LM=40
183.0 0.0
88.0 81.210526
78.0 162.42105
62.0 243.63158
57.0 324.8421
30.0 406.05264
14.0 487.26315
45.0 568.4737
93.0 649.6842
89.0 730.8948
276.0 812.1053
116.0 893.3158
283.0 974.5263
259.0 1055.7368
187.0 1136.9474
200.0 1218.158
0.0 1299.3684
0.0 1380.579
222.0 1461.7896
215.0 1527.57
220.0 1527.57
230.0 1461.7896
424.0 1380.579
424.0 1299.3684
224.0 1218.158
238.0 1136.9474
263.0 1055.7368
290.0 974.5263
319.0 893.3158
333.0 812.1053
424.0 730.8948
405.0 649.6842
406.0 568.4737
327.0 487.26315
326.0 406.05264
380.0 324.8421
300.0 243.63158
393.0 162.42105
310.0 81.210526
188.0 0.0
ID=50-22-bay-7-1.tif
LM=40
336.0 0.0
253.0 81.26316
224.0 162.52632
116.0 243.78946
130.0 325.05264
78.0 406.3158
8.0 487.57892
96.0 568.8421
63.0 650.1053
181.0 731.3684
286.0 812.6316
147.0 893.8947
148.0 975.15784
284.0 1056.421
266.0 1137.6842
272.0 1218.9474
226.0 1300.2106
269.0 1381.4736
270.0 1462.7368
293.0 1528.56
295.0 1528.56
285.0 1462.7368
275.0 1381.4736
291.0 1300.2106
279.0 1218.9474
451.0 1137.6842
348.0 1056.421
368.0 975.15784
514.0 893.8947
517.0 812.6316
532.0 731.3684
596.0 650.1053
572.0 568.8421
584.0 487.57892
653.0 406.3158
569.0 325.05264
546.0 243.78946
487.0 162.52632
409.0 81.26316
364.0 0.0
ID=50-22-col-2-4.tif
LM=40
315.0 0.0
259.0 54.421055
138.0 108.84211
148.0 163.26315
137.0 217.68422
98.0 272.1053
51.0 326.5263
88.0 380.94736
1.0 435.36844
114.0 489.7895
92.0 544.2106
70.0 598.6316
197.0 653.0526
321.0 707.4737
199.0 761.8947
250.0 816.3158
260.0 870.7369
287.0 925.1579
299.0 979.579
316.0 1023.66
324.0 1023.66
316.0 979.579
309.0 925.1579
434.0 870.7369
381.0 816.3158
373.0 761.8947
423.0 707.4737
567.0 653.0526
572.0 598.6316
563.0 544.2106
621.0 489.7895
620.0 435.36844
617.0 380.94736
584.0 326.5263
612.0 272.1053
508.0 217.68422
514.0 163.26315
429.0 108.84211
359.0 54.421055
316.0 0.0
ID=50-22-col-3-3.tif
LM=40
372.0 0.0
332.0 62.157894
264.0 124.31579
188.0 186.47368
153.0 248.63158
90.0 310.7895
12.0 372.94736
119.0 435.10526
107.0 497.26315
91.0 559.4211
278.0 621.579
188.0 683.7368
237.0 745.8947
234.0 808.0527
251.0 870.2105
357.0 932.36847
377.0 994.5263
410.0 1056.6842
410.0 1118.8422
411.0 1169.19
416.0 1169.19
416.0 1118.8422
415.0 1056.6842
433.0 994.5263
476.0 932.36847
492.0 870.2105
478.0 808.0527
525.0 745.8947
699.0 683.7368
686.0 621.579
671.0 559.4211
738.0 497.26315
775.0 435.10526
757.0 372.94736
695.0 310.7895
662.0 248.63158
636.0 186.47368
613.0 124.31579
533.0 62.157894
441.0 0.0
ID=50-22-col-4-2.tif
LM=40
283.0 0.0
283.0 46.894737
202.0 93.789474
98.0 140.6842
125.0 187.57895
120.0 234.4737
57.0 281.3684
40.0 328.26315
31.0 375.1579
113.0 422.05264
77.0 468.9474
56.0 515.8421
36.0 562.7368
89.0 609.6316
115.0 656.5263
147.0 703.4211
221.0 750.3158
202.0 797.2105
250.0 844.1053
251.0 882.09
284.0 882.09
257.0 844.1053
264.0 797.2105
289.0 750.3158
329.0 703.4211
418.0 656.5263
521.0 609.6316
453.0 562.7368
525.0 515.8421
557.0 468.9474
679.0 422.05264
607.0 375.1579
559.0 328.26315
552.0 281.3684
570.0 234.4737
568.0 187.57895
574.0 140.6842
485.0 93.789474
423.0 46.894737
337.0 0.0
ID=50-22-col-5-1.tif
LM=40
335.0 0.0
270.0 48.105263
168.0 96.210526
192.0 144.31578
190.0 192.42105
132.0 240.52632
97.0 288.63156
127.0 336.73685
102.0 384.8421
35.0 432.9474
0.0 481.05264
112.0 529.1579
65.0 577.2631
48.0 625.3684
261.0 673.4737
234.0 721.579
295.0 769.6842
335.0 817.7895
339.0 865.8948
338.0 904.86
345.0 904.86
369.0 865.8948
461.0 817.7895
460.0 769.6842
478.0 721.579
482.0 673.4737
542.0 625.3684
550.0 577.2631
529.0 529.1579
475.0 481.05264
466.0 432.9474
628.0 384.8421
562.0 336.73685
504.0 288.63156
537.0 240.52632
508.0 192.42105
483.0 144.31578
460.0 96.210526
438.0 48.105263
379.0 0.0
ID=50-22-sha-2-1.tif
LM=40
387.0 0.0
274.0 76.36842
167.0 152.73685
179.0 229.10526
47.0 305.4737
0.0 381.84213
104.0 458.2105
94.0 534.5789
49.0 610.9474
269.0 687.3158
303.0 763.68427
362.0 840.0526
362.0 916.421
323.0 992.7895
346.0 1069.1578
366.0 1145.5264
357.0 1221.8948
341.0 1298.2632
296.0 1374.6316
326.0 1436.49
333.0 1436.49
376.0 1374.6316
359.0 1298.2632
362.0 1221.8948
371.0 1145.5264
391.0 1069.1578
418.0 992.7895
435.0 916.421
530.0 840.0526
475.0 763.68427
757.0 687.3158
653.0 610.9474
668.0 534.5789
759.0 458.2105
753.0 381.84213
531.0 305.4737
602.0 229.10526
736.0 152.73685
658.0 76.36842
464.0 0.0
ID=50-22-sha-3-1.tif
LM=40
436.0 0.0
375.0 71.94737
208.0 143.89474
81.0 215.8421
68.0 287.7895
122.0 359.73685
0.0 431.6842
126.0 503.63156
273.0 575.579
343.0 647.5263
414.0 719.4737
453.0 791.421
403.0 863.3684
477.0 935.3158
383.0 1007.2631
530.0 1079.2106
553.0 1151.158
578.0 1223.1052
586.0 1295.0526
572.0 1353.33
584.0 1353.33
596.0 1295.0526
589.0 1223.1052
564.0 1151.158
543.0 1079.2106
538.0 1007.2631
589.0 935.3158
540.0 863.3684
561.0 791.421
699.0 719.4737
776.0 647.5263
729.0 575.579
804.0 503.63156
816.0 431.6842
770.0 359.73685
814.0 287.7895
785.0 215.8421
751.0 143.89474
560.0 71.94737
470.0 0.0
ID=50-22-sha-4-2.tif
LM=40
391.0 0.0
236.0 63.68421
181.0 127.36842
106.0 191.05263
95.0 254.73685
12.0 318.42105
0.0 382.10526
128.0 445.78946
80.0 509.4737
313.0 573.1579
117.0 636.8421
327.0 700.5263
343.0 764.2105
337.0 827.8948
353.0 891.5789
355.0 955.2632
355.0 1018.9474
244.0 1082.6316
274.0 1146.3158
314.0 1197.9
315.0 1197.9
377.0 1146.3158
369.0 1082.6316
361.0 1018.9474
361.0 955.2632
505.0 891.5789
363.0 827.8948
407.0 764.2105
492.0 700.5263
497.0 636.8421
643.0 573.1579
616.0 509.4737
634.0 445.78946
767.0 382.10526
711.0 318.42105
808.0 254.73685
747.0 191.05263
569.0 127.36842
515.0 63.68421
473.0 0.0
ID=50-22-sha-5-3.tif
LM=40
422.0 0.0
427.0 53.789474
291.0 107.57895
200.0 161.36841
150.0 215.1579
213.0 268.9474
93.0 322.73682
149.0 376.5263
77.0 430.3158
129.0 484.1053
169.0 537.8948
146.0 591.6842
147.0 645.47363
248.0 699.2632
347.0 753.0526
392.0 806.84216
381.0 860.6316
441.0 914.421
450.0 968.2106
447.0 1011.78
449.0 1011.78
451.0 968.2106
452.0 914.421
495.0 860.6316
468.0 806.84216
550.0 753.0526
706.0 699.2632
692.0 645.47363
696.0 591.6842
688.0 537.8948
638.0 484.1053
793.0 430.3158
734.0 376.5263
790.0 322.73682
780.0 268.9474
769.0 215.1579
655.0 161.36841
562.0 107.57895
500.0 53.789474
447.0 0.0
ID=50-22-sha-6-4.tif
LM=40
421.0 0.0
288.0 69.68421
157.0 139.36842
132.0 209.05263
191.0 278.73685
119.0 348.42105
55.0 418.10526
104.0 487.78946
255.0 557.4737
269.0 627.1579
292.0 696.8421
382.0 766.5263
365.0 836.2105
387.0 905.8948
401.0 975.5789
428.0 1045.2632
425.0 1114.9474
425.0 1184.6316
421.0 1254.3158
421.0 1310.76
423.0 1310.76
428.0 1254.3158
427.0 1184.6316
430.0 1114.9474
434.0 1045.2632
423.0 975.5789
601.0 905.8948
444.0 836.2105
455.0 766.5263
475.0 696.8421
445.0 627.1579
740.0 557.4737
744.0 487.78946
819.0 418.10526
775.0 348.42105
712.0 278.73685
821.0 209.05263
785.0 139.36842
671.0 69.68421
451.0 0.0
ID=50-22-sha-7-5.tif
LM=40
394.0 0.0
254.0 74.52631
113.0 149.05263
139.0 223.57893
20.0 298.10526
93.0 372.6316
78.0 447.15787
1.0 521.6842
130.0 596.2105
170.0 670.7369
287.0 745.2632
368.0 819.7895
382.0 894.31573
262.0 968.8421
400.0 1043.3684
453.0 1117.8948
486.0 1192.421
373.0 1266.9474
481.0 1341.4738
463.0 1401.84
472.0 1401.84
492.0 1341.4738
485.0 1266.9474
495.0 1192.421
485.0 1117.8948
541.0 1043.3684
462.0 968.8421
488.0 894.31573
486.0 819.7895
575.0 745.2632
510.0 670.7369
759.0 596.2105
690.0 521.6842
803.0 447.15787
794.0 372.6316
734.0 298.10526
794.0 223.57893
645.0 149.05263
578.0 74.52631
455.0 0.0
ID=59-22-bay-2-1.tif
LM=40
285.0 0.0
270.0 88.36842
230.0 176.73685
194.0 265.10526
161.0 353.4737
113.0 441.84213
134.0 530.2105
59.0 618.5789
97.0 706.9474
37.0 795.3158
128.0 883.68427
115.0 972.0526
188.0 1060.421
201.0 1148.7896
211.0 1237.1578
266.0 1325.5264
276.0 1413.8948
243.0 1502.2632
200.0 1590.6316
184.0 1662.21
193.0 1662.21
216.0 1590.6316
273.0 1502.2632
290.0 1413.8948
294.0 1325.5264
307.0 1237.1578
310.0 1148.7896
401.0 1060.421
525.0 972.0526
591.0 883.68427
626.0 795.3158
658.0 706.9474
648.0 618.5789
650.0 530.2105
613.0 441.84213
511.0 353.4737
511.0 265.10526
382.0 176.73685
382.0 88.36842
354.0 0.0
ID=59-22-bay-3-1.tif
LM=40
322.0 0.0144300135
298.0 72.63158
253.0 145.26315
203.0 217.89473
157.0 290.5263
92.0 363.1579
56.0 435.78946
29.0 508.42105
4.0 581.0526
119.0 653.6842
128.0 726.3158
111.0 798.9474
103.0 871.5789
131.0 944.2106
187.0 1016.8421
214.0 1089.4738
229.0 1162.1052
227.0 1234.7368
272.0 1307.3684
285.0 1366.2
286.0 1366.2
305.0 1307.3684
350.0 1234.7368
409.0 1162.1052
451.0 1089.4738
513.0 1016.8421
492.0 944.2106
544.0 871.5789
539.0 798.9474
554.0 726.3158
561.0 653.6842
537.0 581.0526
612.0 508.42105
627.0 435.78946
609.0 363.1579
529.0 290.5263
512.0 217.89473
423.0 145.26315
404.0 72.63158
380.0 0.0144300135
ID=59-22-bay-4-1.tif
LM=40
179.0 0.0
140.0 78.52631
120.0 157.05263
114.0 235.57893
86.0 314.10526
105.0 392.6316
80.0 471.15787
49.0 549.6842
43.0 628.2105
2.0 706.7369
17.0 785.2632
59.0 863.7895
150.0 942.31573
116.0 1020.8421
147.0 1099.3684
172.0 1177.8948
196.0 1256.421
231.0 1334.9474
266.0 1413.4738
281.0 1477.08
291.0 1477.08
303.0 1413.4738
330.0 1334.9474
352.0 1256.421
375.0 1177.8948
403.0 1099.3684
423.0 1020.8421
399.0 942.31573
393.0 863.7895
493.0 785.2632
516.0 706.7369
500.0 628.2105
403.0 549.6842
480.0 471.15787
411.0 392.6316
361.0 314.10526
364.0 235.57893
317.0 157.05263
266.0 78.52631
231.0 0.0
ID=59-22-bay-6-1.tif
LM=40
190.0 0.0
176.0 92.1579
87.0 184.3158
90.0 276.47366
84.0 368.6316
91.0 460.7895
17.0 552.9473
128.0 645.1052
125.0 737.2632
103.0 829.4211
176.0 921.579
121.0 1013.7368
183.0 1105.8947
200.0 1198.0526
211.0 1290.2104
223.0 1382.3685
232.0 1474.5264
226.0 1566.6842
218.0 1658.8422
219.0 1733.49
229.0 1733.49
230.0 1658.8422
290.0 1566.6842
243.0 1474.5264
354.0 1382.3685
281.0 1290.2104
251.0 1198.0526
352.0 1105.8947
387.0 1013.7368
464.0 921.579
518.0 829.4211
526.0 737.2632
447.0 645.1052
419.0 552.9473
412.0 460.7895
401.0 368.6316
353.0 276.47366
322.0 184.3158
316.0 92.1579
262.0 0.0
ID=59-22-col-1-1.tif
LM=40
357.0 0.0
257.0 55.157894
188.0 110.31579
220.0 165.47368
178.0 220.63158
143.0 275.7895
114.0 330.94736
99.0 386.10526
28.0 441.26315
0.0 496.42105
118.0 551.579
69.0 606.7368
69.0 661.8947
234.0 717.0527
253.0 772.2105
297.0 827.36847
366.0 882.5263
346.0 937.6842
384.0 992.8421
394.0 1037.52
402.0 1037.52
401.0 992.8421
396.0 937.6842
407.0 882.5263
443.0 827.36847
491.0 772.2105
506.0 717.0527
632.0 661.8947
621.0 606.7368
635.0 551.579
708.0 496.42105
731.0 441.26315
709.0 386.10526
659.0 330.94736
630.0 275.7895
526.0 220.63158
479.0 165.47368
438.0 110.31579
415.0 55.157894
390.0 0.0
ID=59-22-col-3-1.tif
LM=40
248.0 0.0144300135
222.0 47.63158
193.0 95.26316
179.0 142.89473
121.0 190.52632
66.0 238.1579
42.0 285.78946
29.0 333.42105
0.0 381.05264
36.0 428.68423
105.0 476.3158
96.0 523.9474
46.0 571.5789
211.0 619.2105
87.0 666.8421
236.0 714.4737
257.0 762.1053
270.0 809.7368
0.0 857.36847
259.0 895.95
260.0 895.95
525.0 857.36847
298.0 809.7368
268.0 762.1053
358.0 714.4737
383.0 666.8421
426.0 619.2105
402.0 571.5789
393.0 523.9474
507.0 476.3158
508.0 428.68423
452.0 381.05264
424.0 333.42105
402.0 285.78946
417.0 238.1579
416.0 190.52632
371.0 142.89473
342.0 95.26316
302.0 47.63158
263.0 0.0144300135
ID=59-22-col-4-1.tif
LM=40
282.0 0.0
205.0 52.421055
98.0 104.84211
26.0 157.26315
73.0 209.68422
40.0 262.1053
15.0 314.5263
62.0 366.94736
37.0 419.36844
70.0 471.7895
67.0 524.2106
57.0 576.6316
35.0 629.0526
23.0 681.4737
1.0 733.8947
182.0 786.3158
217.0 838.7369
192.0 891.1579
266.0 943.579
270.0 986.04
274.0 986.04
273.0 943.579
273.0 891.1579
359.0 838.7369
375.0 786.3158
387.0 733.8947
572.0 681.4737
649.0 629.0526
631.0 576.6316
626.0 524.2106
654.0 471.7895
638.0 419.36844
587.0 366.94736
577.0 314.5263
559.0 262.1053
494.0 209.68422
468.0 157.26315
420.0 104.84211
359.0 52.421055
345.0 0.0
ID=59-22-col-5-1.tif
LM=40
335.0 0.0
286.0 59.263157
262.0 118.52631
208.0 177.78946
187.0 237.05263
90.0 296.3158
88.0 355.57892
0.0 414.8421
119.0 474.10526
52.0 533.3684
4.0 592.6316
91.0 651.8947
34.0 711.15784
109.0 770.4211
150.0 829.6842
197.0 888.9474
226.0 948.2105
300.0 1007.4737
0.0 1066.7368
289.0 1114.74
292.0 1114.74
652.0 1066.7368
311.0 1007.4737
369.0 948.2105
381.0 888.9474
624.0 829.6842
637.0 770.4211
605.0 711.15784
647.0 651.8947
627.0 592.6316
649.0 533.3684
596.0 474.10526
644.0 414.8421
637.0 355.57892
606.0 296.3158
537.0 237.05263
474.0 177.78946
422.0 118.52631
382.0 59.263157
353.0 0.0
ID=59-22-col-6-1.tif
LM=40
325.0 0.0
315.0 60.157894
256.0 120.31579
136.0 180.47368
95.0 240.63158
53.0 300.7895
90.0 360.94736
82.0 421.10526
28.0 481.26315
3.0 541.4211
218.0 601.579
217.0 661.7368
180.0 721.8947
137.0 782.0527
216.0 842.2105
274.0 902.36847
274.0 962.5263
307.0 1022.6842
297.0 1082.8422
299.0 1131.57
302.0 1131.57
303.0 1082.8422
321.0 1022.6842
333.0 962.5263
340.0 902.36847
366.0 842.2105
388.0 782.0527
590.0 721.8947
645.0 661.7368
648.0 601.579
682.0 541.4211
610.0 481.26315
577.0 421.10526
543.0 360.94736
562.0 300.7895
497.0 240.63158
463.0 180.47368
378.0 120.31579
360.0 60.157894
335.0 0.0
ID=59-22-sha-1-1.tif
LM=40
307.0 0.0
219.0 67.10526
145.0 134.21053
28.0 201.31578
41.0 268.42105
151.0 335.52634
92.0 402.63156
104.0 469.73685
198.0 536.8421
125.0 603.9474
206.0 671.0527
301.0 738.1579
312.0 805.2631
286.0 872.3684
298.0 939.4737
325.0 1006.579
348.0 1073.6842
379.0 1140.7894
402.0 1207.8948
416.0 1262.25
427.0 1262.25
432.0 1207.8948
396.0 1140.7894
493.0 1073.6842
346.0 1006.579
335.0 939.4737
587.0 872.3684
599.0 805.2631
613.0 738.1579
679.0 671.0527
624.0 603.9474
723.0 536.8421
702.0 469.73685
690.0 402.63156
656.0 335.52634
575.0 268.42105
447.0 201.31578
399.0 134.21053
385.0 67.10526
330.0 0.0
ID=59-22-sha-2-1.tif
LM=40
379.0 0.0
264.0 82.052635
241.0 164.10527
115.0 246.15788
45.0 328.21054
37.0 410.26318
5.0 492.31577
0.0 574.3684
53.0 656.4211
11.0 738.4737
341.0 820.52637
417.0 902.5789
433.0 984.63153
475.0 1066.6842
498.0 1148.7368
505.0 1230.7896
540.0 1312.8422
549.0 1394.8947
549.0 1476.9474
543.0 1543.41
550.0 1543.41
559.0 1476.9474
619.0 1394.8947
552.0 1312.8422
526.0 1230.7896
537.0 1148.7368
555.0 1066.6842
543.0 984.63153
586.0 902.5789
612.0 820.52637
774.0 738.4737
721.0 656.4211
817.0 574.3684
785.0 492.31577
762.0 410.26318
829.0 328.21054
829.0 246.15788
781.0 164.10527
729.0 82.052635
568.0 0.0
ID=59-22-sha-3-1.tif
LM=40
397.0 0.0
340.0 78.31579
241.0 156.63158
153.0 234.94736
42.0 313.26315
0.0 391.57895
150.0 469.8947
88.0 548.2105
73.0 626.5263
97.0 704.8421
199.0 783.1579
262.0 861.4737
357.0 939.7894
380.0 1018.1053
391.0 1096.421
407.0 1174.7369
435.0 1253.0526
447.0 1331.3684
460.0 1409.6842
465.0 1473.12
474.0 1473.12
502.0 1409.6842
465.0 1331.3684
445.0 1253.0526
446.0 1174.7369
524.0 1096.421
489.0 1018.1053
531.0 939.7894
534.0 861.4737
526.0 783.1579
639.0 704.8421
787.0 626.5263
795.0 548.2105
738.0 469.8947
804.0 391.57895
738.0 313.26315
672.0 234.94736
575.0 156.63158
610.0 78.31579
485.0 0.0
ID=59-22-sha-4-1.tif
LM=40
405.0 0.0
378.0 78.63158
231.0 157.26315
180.0 235.89473
99.0 314.5263
39.0 393.1579
9.0 471.78946
9.0 550.421
0.0 629.0526
158.0 707.6842
249.0 786.3158
188.0 864.9474
168.0 943.5789
431.0 1022.2106
254.0 1100.842
405.0 1179.4738
475.0 1258.1052
473.0 1336.7368
471.0 1415.3684
460.0 1479.06
510.0 1479.06
482.0 1415.3684
486.0 1336.7368
513.0 1258.1052
507.0 1179.4738
645.0 1100.842
502.0 1022.2106
688.0 943.5789
579.0 864.9474
586.0 786.3158
702.0 707.6842
799.0 629.0526
828.0 550.421
800.0 471.78946
725.0 393.1579
634.0 314.5263
578.0 235.89473
482.0 157.26315
424.0 78.63158
412.0 0.0
ID=59-22-sha-5-1.tif
LM=40
382.0 0.0
321.0 81.052635
124.0 162.10527
93.0 243.15788
47.0 324.21054
5.0 405.26318
52.0 486.31577
0.0 567.3684
8.0 648.4211
24.0 729.4737
258.0 810.52637
264.0 891.5789
414.0 972.63153
172.0 1053.6842
413.0 1134.7368
406.0 1215.7896
447.0 1296.8422
441.0 1377.8947
403.0 1458.9474
394.0 1524.6
403.0 1524.6
431.0 1458.9474
459.0 1377.8947
463.0 1296.8422
495.0 1215.7896
497.0 1134.7368
560.0 1053.6842
575.0 972.63153
582.0 891.5789
676.0 810.52637
803.0 729.4737
791.0 648.4211
810.0 567.3684
719.0 486.31577
791.0 405.26318
816.0 324.21054
816.0 243.15788
750.0 162.10527
595.0 81.052635
477.0 0.0
ID=59-22-sha-6-1.tif
LM=40
300.0 0.0
268.0 64.0
202.0 128.0
94.0 192.0
26.0 256.0
74.0 320.0
65.0 384.0
24.0 448.0
1.0 512.0
19.0 576.0
15.0 640.0
53.0 704.0
170.0 768.0
238.0 832.0
214.0 896.0
224.0 960.00006
219.0 1024.0
237.0 1088.0
228.0 1152.0
227.0 1203.84
234.0 1203.84
236.0 1152.0
261.0 1088.0
254.0 1024.0
306.0 960.00006
395.0 896.0
366.0 832.0
552.0 768.0
580.0 704.0
577.0 640.0
570.0 576.0
541.0 512.0
583.0 448.0
695.0 384.0
578.0 320.0
527.0 256.0
601.0 192.0
431.0 128.0
388.0 64.0
376.0 0.0
