# Supplementary material for: GLO-Roots: an imaging platform enabling multidimensional characterization of soil-grown root systems
Source: eLife. 2015 Aug 19;4:e07597. doi: 10.7554/eLife.07597 (PMC4589753; doi:10.7554/eLife.07597)
Supplement: Figure 3—source data 3. — DOI: http://dx.doi.org/10.7554/eLife.07597.023 [file elife07597s010.csv]

	experiment	das	accession	plant	aq	area	convexhull	depth	width	circularity	ar	round	solidity	feret	feret_angle	massX	massY	shoot_area
1	50	22	bay	1	1.tif	7.183563	114.99492	22.481962	8.441558	0.52280915	2.6771262	0.3735349	0.9963017	22.534918	86.07122	0	10.037477	2.71
2	50	22	bay	2	2.tif	6.4070935	99.00363	22.32323	7.6623373	0.46998066	2.8704383	0.34837884	0.99586856	22.381659	85.859116	0	9.524536	3.06
3	50	22	bay	3	3.tif	6.898089	104.47517	19.639248	8.311687	0.6057987	2.232399	0.4479486	0.9962908	19.646505	88.44275	0	9.029006	2.69
4	50	22	bay	4	1.tif	6.8318734	74.988174	17.344877	7.619047	0.5462517	2.3341334	0.42842454	0.9953388	17.348051	91.09621	0	7.9048634	2.1
5	50	22	bay	5	2.tif	8.908712	80.322495	17.763348	6.6955266	0.5725725	2.7953975	0.35773087	0.9959632	17.790428	93.16178	0	8.847693	2.85
6	50	22	bay	6	3.tif	5.890279	90.274414	23.174603	6.363636	0.4193758	3.5146384	0.2845243	0.99542403	23.178123	90.99883	0	9.605903	2.74
7	50	22	bay	7	1.tif	7.4844527	126.3482	22.467531	10.15873	0.54685163	2.303326	0.4341548	0.9965028	22.492893	87.27893	0	9.6608305	2.14
8	50	22	col	2	4.tif	7.658732	88.954056	15.252524	9.307359	0.7355065	1.5790567	0.63328946	0.99627334	15.25679	91.3549	0	7.0562634	3.04
9	50	22	col	3	3.tif	7.0309353	118.23969	17.720057	11.515151	0.6975004	1.6120534	0.6203269	0.9967614	17.746412	93.12298	0	8.094618	3.2
10	50	22	col	4	2.tif	6.7610755	90.50575	13.189033	10.59163	0.8039468	1.2119	0.82515055	0.9965528	13.227656	85.62047	0	5.969993	2.7
11	50	22	col	5	1.tif	6.8930907	82.158	13.376623	9.451659	0.7868428	1.4482219	0.69050187	0.9964593	13.4001465	86.60455	0	6.4751987	2.55
12	50	22	sha	2	1.tif	9.271226	158.85675	21.12554	11.9624815	0.66314435	1.7748702	0.5634215	0.9971839	21.221914	84.537506	0	8.851944	2.13
13	50	22	sha	3	1.tif	8.58201	145.127	19.91342	11.9624815	0.66484964	1.6219175	0.61655414	0.9973027	20.046816	96.61346	0	8.282604	2.86
14	50	22	sha	4	2.tif	7.4436393	116.67509	17.316017	11.9624815	0.66896147	1.4836023	0.6740351	0.99696994	17.396732	84.47856	0	7.0331674	2.47
15	50	22	sha	5	3.tif	6.968886	127.47865	20.46176	11.471861	0.5959318	1.7888553	0.5590167	0.9964664	20.463795	90.80807	0	8.532063	3.9
16	50	22	sha	6	4.tif	8.033953	140.26848	19.307358	11.9624815	0.66502434	1.6019493	0.62423944	0.99715567	19.316422	88.24485	0	7.8337126	3.2
17	50	22	sha	7	5.tif	9.341198	153.86996	20.62049	11.9624815	0.6695869	1.6570891	0.6034678	0.9975081	20.648119	92.964386	0	8.4591	3.09
18	59	22	bay	2	1.tif	8.813554	147.3421	24.502163	10.40404	0.5479346	2.3427942	0.42684075	0.99683106	24.60935	84.650444	0	11.675274	3.49
19	59	22	bay	3	1.tif	10.185343	104.28277	20.01443	9.177488	0.57760316	2.1672494	0.46141437	0.99607193	20.045248	86.82246	0	9.674496	4.74
20	59	22	bay	4	1.tif	9.84198	91.46609	21.71717	7.489177	0.4644196	2.901866	0.34460583	0.99558264	21.753426	93.30843	0	10.0893345	4.2
21	59	22	bay	5	1.tif	12.2769575	168.6627	25.093794	11.616161	0.5665635	2.260562	0.4423679	0.99711823	25.126637	87.07022	0	11.129924	4.01
22	59	22	bay	6	1.tif	8.365448	120.38233	25.815294	7.965368	0.44000533	3.5487466	0.28178963	0.99611986	25.817429	89.26343	0	12.045606	4.38
23	59	22	col	1	1.tif	8.936611	99.72576	15.310245	10.7503605	0.76664037	1.3900052	0.71942174	0.9965822	15.329334	92.85971	0	7.199966	2.45
24	59	22	col	3	1.tif	6.3175564	59.67966	13.434342	7.7056274	0.67825735	1.6799111	0.59526956	0.9950769	13.434374	90.123085	0	6.448733	1.85
25	59	22	col	4	1.tif	7.6666484	105.009056	14.675324	10.17316	0.824678	1.3969371	0.71585184	0.99707186	14.750397	84.2169	0	7.088604	3.18
26	59	22	col	5	1.tif	8.70819	108.46143	16.536797	9.696969	0.7722418	1.5682088	0.63767016	0.9966907	16.57805	85.95702	0	8.252042	3.89
27	59	22	col	6	1.tif	6.5659685	101.8078	16.681095	10.057719	0.7221057	1.6026586	0.62396324	0.99650764	16.698618	87.374954	0	7.84101	2.82
28	59	22	sha	1	1.tif	7.1146407	105.42842	18.513708	10.51948	0.6164496	1.8500637	0.5405219	0.996186	18.574432	94.63426	0	8.104525	2.26
29	59	22	sha	2	1.tif	9.05988	187.36528	22.842712	11.9624815	0.70410454	1.7558366	0.56952906	0.9980451	22.916107	94.58687	0	9.782622	3.73
30	59	22	sha	3	1.tif	7.9781537	154.39323	21.673882	11.9624815	0.6499594	1.7820073	0.5611649	0.997261	21.698769	92.74444	0	9.193113	4.83
31	59	22	sha	4	1.tif	8.39731	159.16284	21.74603	11.9624815	0.68242514	1.743797	0.5734613	0.997376	21.817175	94.62832	0	10.08914	2.82
32	59	22	sha	5	1.tif	9.13297	181.86064	22.409811	11.9624815	0.6901463	1.7272753	0.57894653	0.99793243	22.44825	86.646515	0	9.46597	4.14
33	59	22	sha	6	1.tif	6.9039207	118.868324	17.734488	10.56277	0.71236485	1.6538093	0.6046646	0.9968333	17.886013	82.536705	0	7.768738	3.64
