# Supplementary material for: GLO-Roots: an imaging platform enabling multidimensional characterization of soil-grown root systems
Source: eLife. 2015 Aug 19;4:e07597. doi: 10.7554/eLife.07597 (PMC4589753; doi:10.7554/eLife.07597)
Supplement: Figure 4—source data 2. — DOI: http://dx.doi.org/10.7554/eLife.07597.027 [file elife07597s012.csv]

Distance_From_Tip	Intensity	Reporter
0.7792	204	dr5
0.772	204.08	dr5
0.7648	204.32	dr5
0.7576	201.2	dr5
0.7503	198.88	dr5
0.7431	199	dr5
0.7359	201.28	dr5
0.7287	202.32	dr5
0.7215	203.32	dr5
0.7143	204.24	dr5
0.707	207	dr5
0.6998	205.56	dr5
0.6926	202.44	dr5
0.6854	200.4	dr5
0.6782	202.28	dr5
0.671	202	dr5
0.6638	200.96	dr5
0.6565	199.72	dr5
0.6493	201	dr5
0.6421	201.96	dr5
0.6349	200	dr5
0.6277	203.2426	dr5
0.6205	204.1716	dr5
0.6133	206.1655	dr5
0.606	215.8873	dr5
0.5988	217.9289	dr5
0.5916	218.0955	dr5
0.5844	219.9447	dr5
0.5772	221.069	dr5
0.57	226.2422	dr5
0.5627	230.4567	dr5
0.5555	238.3024	dr5
0.5483	246.1178	dr5
0.5411	248.0182	dr5
0.5339	245.3273	dr5
0.5267	232.9735	dr5
0.5195	231.6678	dr5
0.5122	232.3466	dr5
0.505	220.5725	dr5
0.4978	224.9014	dr5
0.4906	230.6257	dr5
0.4834	240.3346	dr5
0.4762	238.3459	dr5
0.469	239.2703	dr5
0.4617	238.7075	dr5
0.4545	245.0292	dr5
0.4473	249.8984	dr5
0.4401	253.3131	dr5
0.4329	248.7521	dr5
0.4257	231.8524	dr5
0.4184	225.8941	dr5
0.4112	222.854	dr5
0.404	230.2873	dr5
0.3968	230.5577	dr5
0.3896	231.7613	dr5
0.3824	236.0645	dr5
0.3752	230.0067	dr5
0.3679	235.8658	dr5
0.3607	233.7389	dr5
0.3535	228.4425	dr5
0.3463	232.1807	dr5
0.3391	227.7229	dr5
0.3319	227.0177	dr5
0.3247	230.9346	dr5
0.3174	227.2676	dr5
0.3102	231.5281	dr5
0.303	228.67	dr5
0.2958	224.3782	dr5
0.2886	223.569	dr5
0.2814	235.8955	dr5
0.2741	234.001	dr5
0.2669	235.0294	dr5
0.2597	232.8506	dr5
0.2525	238.5896	dr5
0.2453	244.5074	dr5
0.2381	234.7297	dr5
0.2309	235.5626	dr5
0.2236	234.3473	dr5
0.2164	233.0469	dr5
0.2092	234.675	dr5
0.202	240.5798	dr5
0.1948	240.9346	dr5
0.1876	249.8873	dr5
0.1804	255.7925	dr5
0.1731	253.8754	dr5
0.1659	248.4357	dr5
0.1587	255.0603	dr5
0.1515	264.5874	dr5
0.1443	258.0345	dr5
0.1371	263.0238	dr5
0.1298	264.0009	dr5
0.1226	270.0167	dr5
0.1154	265.8456	dr5
0.1082	262.081	dr5
0.101	260.5195	dr5
0.0938	269.101	dr5
0.0866	269.2184	dr5
0.0793	267.2015	dr5
0.0721	269.103	dr5
0.0649	280.3037	dr5
0.0577	292.958	dr5
0.0505	314.9834	dr5
0.0433	355.1797	dr5
0.0361	396.9199	dr5
0.0288	449.516	dr5
0.0216	497.371	dr5
0.0144	596.5937	dr5
0.0072	512.9755	dr5
0	324.6002	dr5
0.4834	208	dr5
0.4762	207.0584	dr5
0.469	204.9666	dr5
0.4618	206.8413	dr5
0.4545	208.122	dr5
0.4473	207.4164	dr5
0.4401	205.6997	dr5
0.4329	205.1006	dr5
0.4257	206.4248	dr5
0.4185	209.9776	dr5
0.4112	210.4195	dr5
0.404	211.0546	dr5
0.3968	212.3201	dr5
0.3896	209.6499	dr5
0.3824	211.1223	dr5
0.3752	215.0208	dr5
0.368	215.6556	dr5
0.3607	220.5453	dr5
0.3535	219.229	dr5
0.3463	218.9653	dr5
0.3391	225.6979	dr5
0.3319	225.6141	dr5
0.3247	225.083	dr5
0.3175	218.2808	dr5
0.3102	219.0911	dr5
0.303	222.4142	dr5
0.2958	221.2312	dr5
0.2886	225.5396	dr5
0.2814	226.1824	dr5
0.2742	229.5196	dr5
0.2669	223.2592	dr5
0.2597	217.9836	dr5
0.2525	218.7596	dr5
0.2453	218.2932	dr5
0.2381	218.0544	dr5
0.2309	216.8988	dr5
0.2237	217.7836	dr5
0.2164	222.5596	dr5
0.2092	219.6317	dr5
0.202	219.358	dr5
0.1948	217.8169	dr5
0.1876	221.8506	dr5
0.1804	225.0332	dr5
0.1732	223.152	dr5
0.1659	221.8602	dr5
0.1587	223.4378	dr5
0.1515	223.2147	dr5
0.1443	221.7763	dr5
0.1371	220.7371	dr5
0.1299	219.0919	dr5
0.1226	217.3164	dr5
0.1154	219	dr5
0.1082	218.6878	dr5
0.101	221.0162	dr5
0.0938	223.5906	dr5
0.0866	229.2731	dr5
0.0794	227.47	dr5
0.0721	225.5301	dr5
0.0649	228.7344	dr5
0.0577	239.327	dr5
0.0505	243.4469	dr5
0.0433	253.2539	dr5
0.0361	268.803	dr5
0.0289	300.056	dr5
0.0216	342.7965	dr5
0.0144	370.6794	dr5
0.0072	421.6755	dr5
0	467.9275	dr5
0.2886	206	dr5
0.2814	211.2198	dr5
0.2742	216.7916	dr5
0.267	221.4179	dr5
0.2597	224.1933	dr5
0.2525	220.836	dr5
0.2453	218.6369	dr5
0.2381	219.2083	dr5
0.2309	223.5965	dr5
0.2237	226.2382	dr5
0.2164	220.8137	dr5
0.2092	221.2645	dr5
0.202	220.2682	dr5
0.1948	233.679	dr5
0.1876	233.2182	dr5
0.1804	234.2619	dr5
0.1732	237.4703	dr5
0.1659	238.5237	dr5
0.1587	238.1678	dr5
0.1515	238.0166	dr5
0.1443	235.1358	dr5
0.1371	236.3023	dr5
0.1299	239.4135	dr5
0.1227	240.776	dr5
0.1154	245.4896	dr5
0.1082	247.1201	dr5
0.101	249.5182	dr5
0.0938	248.7168	dr5
0.0866	250.9833	dr5
0.0794	247.9003	dr5
0.0721	248.7509	dr5
0.0649	244.4877	dr5
0.0577	255.0203	dr5
0.0505	263.4219	dr5
0.0433	271.476	dr5
0.0361	286.0923	dr5
0.0289	301.0825	dr5
0.0216	317.7276	dr5
0.0144	355.5462	dr5
0.0072	427.1214	dr5
0	515.6415	dr5
0.2814	213	dr5
0.2742	216.7416	dr5
0.267	218.3502	dr5
0.2598	221.5167	dr5
0.2525	225.6124	dr5
0.2453	228.6393	dr5
0.2381	227.504	dr5
0.2309	230.17	dr5
0.2237	237.17	dr5
0.2165	242.93	dr5
0.2092	244.69	dr5
0.202	240.8584	dr5
0.1948	235.2171	dr5
0.1876	230.3728	dr5
0.1804	230.3545	dr5
0.1732	232.9351	dr5
0.166	231.836	dr5
0.1587	231.1243	dr5
0.1515	235.5481	dr5
0.1443	238.2774	dr5
0.1371	237.3739	dr5
0.1299	237.5261	dr5
0.1227	232.9343	dr5
0.1155	238.3126	dr5
0.1082	235.445	dr5
0.101	238.3122	dr5
0.0938	244.384	dr5
0.0866	247.4326	dr5
0.0794	240.4952	dr5
0.0722	235.61	dr5
0.0649	231.2097	dr5
0.0577	229.1231	dr5
0.0505	237.871	dr5
0.0433	244.4651	dr5
0.0361	258.0232	dr5
0.0289	287.3888	dr5
0.0217	309.4839	dr5
0.0144	343.8667	dr5
0.0072	399.8141	dr5
0	435.9729	dr5
0.3896	226	dr5
0.3824	221.4085	dr5
0.3752	225.1724	dr5
0.368	226.0602	dr5
0.3607	230.2786	dr5
0.3535	230.1866	dr5
0.3463	232.4845	dr5
0.3391	230.6688	dr5
0.3319	219.9245	dr5
0.3247	218.2166	dr5
0.3174	217.2008	dr5
0.3102	220.2633	dr5
0.303	225.867	dr5
0.2958	223.7854	dr5
0.2886	225.1884	dr5
0.2814	223.0227	dr5
0.2742	217.2853	dr5
0.2669	216.6562	dr5
0.2597	223.6212	dr5
0.2525	229.8991	dr5
0.2453	238.8124	dr5
0.2381	234.2375	dr5
0.2309	238.5908	dr5
0.2237	250.3819	dr5
0.2164	241.7189	dr5
0.2092	241.7242	dr5
0.202	248.3732	dr5
0.1948	243.0218	dr5
0.1876	245.8754	dr5
0.1804	247.4825	dr5
0.1731	236.8997	dr5
0.1659	233.2502	dr5
0.1587	236.0037	dr5
0.1515	230.6092	dr5
0.1443	225.5546	dr5
0.1371	223.5496	dr5
0.1299	229.7159	dr5
0.1226	234.7195	dr5
0.1154	235.6959	dr5
0.1082	235.0467	dr5
0.101	234.5562	dr5
0.0938	234.38	dr5
0.0866	233.1	dr5
0.0794	230.76	dr5
0.0721	236.56	dr5
0.0649	245.14	dr5
0.0577	248.9	dr5
0.0505	250.48	dr5
0.0433	245.72	dr5
0.0361	240.1	dr5
0.0288	243.6765	dr5
0.0216	268.7158	dr5
0.0144	297.2178	dr5
0.0072	334.1453	dr5
0	421.6551	dr5
0.4978	248	dr5
0.4906	244	dr5
0.4834	236	dr5
0.4762	233	dr5
0.4689	236	dr5
0.4617	224	dr5
0.4545	229	dr5
0.4473	227	dr5
0.4401	233	dr5
0.4329	234	dr5
0.4256	234	dr5
0.4184	235.3241	dr5
0.4112	234.0186	dr5
0.404	230.558	dr5
0.3968	232.4716	dr5
0.3896	228.7306	dr5
0.3824	233.3886	dr5
0.3751	226.8598	dr5
0.3679	224.2288	dr5
0.3607	218.5264	dr5
0.3535	215.5186	dr5
0.3463	219.6862	dr5
0.3391	226.0042	dr5
0.3319	232.0995	dr5
0.3246	239.6552	dr5
0.3174	246.5408	dr5
0.3102	240.2691	dr5
0.303	241.4567	dr5
0.2958	243.8446	dr5
0.2886	248.5432	dr5
0.2813	258.13	dr5
0.2741	255.0417	dr5
0.2669	251.255	dr5
0.2597	250.1114	dr5
0.2525	258.6359	dr5
0.2453	269.2438	dr5
0.2381	269.3432	dr5
0.2308	273.5917	dr5
0.2236	268.3601	dr5
0.2164	268.4868	dr5
0.2092	271.735	dr5
0.202	266.9612	dr5
0.1948	259.8247	dr5
0.1876	262.3286	dr5
0.1803	267.9463	dr5
0.1731	278.2664	dr5
0.1659	274.0045	dr5
0.1587	260.689	dr5
0.1515	254.1095	dr5
0.1443	253.2713	dr5
0.137	256.1623	dr5
0.1298	258.7272	dr5
0.1226	266.8386	dr5
0.1154	273.6283	dr5
0.1082	276.1073	dr5
0.101	282.3243	dr5
0.0938	278.9267	dr5
0.0865	267.8485	dr5
0.0793	269.6979	dr5
0.0721	254.1207	dr5
0.0649	268.5892	dr5
0.0577	303.8068	dr5
0.0505	356.2994	dr5
0.0433	404.3954	dr5
0.036	454.208	dr5
0.0288	466.1822	dr5
0.0216	510.0134	dr5
0.0144	610.6431	dr5
0.0072	572.0706	dr5
0	460.5641	dr5
0.4113	227	dr5
0.4041	216.1969	dr5
0.3969	212.8285	dr5
0.3897	218.894	dr5
0.3824	220.0128	dr5
0.3752	225.2934	dr5
0.368	227.7622	dr5
0.3608	233.7629	dr5
0.3536	234.3117	dr5
0.3464	236.6936	dr5
0.3391	227.5216	dr5
0.3319	221.5527	dr5
0.3247	217.2021	dr5
0.3175	215.603	dr5
0.3103	224.008	dr5
0.3031	223.4999	dr5
0.2959	222.6524	dr5
0.2886	225.3355	dr5
0.2814	220.1347	dr5
0.2742	216.5574	dr5
0.267	219.1433	dr5
0.2598	227.3202	dr5
0.2526	233.7005	dr5
0.2454	236.6462	dr5
0.2381	234.0723	dr5
0.2309	241.1424	dr5
0.2237	248.6095	dr5
0.2165	241.7208	dr5
0.2093	242.4009	dr5
0.2021	250.9956	dr5
0.1948	245.989	dr5
0.1876	248.726	dr5
0.1804	253.838	dr5
0.1732	240.7444	dr5
0.166	239.6716	dr5
0.1588	241.9635	dr5
0.1516	230.6021	dr5
0.1443	225.5186	dr5
0.1371	222.9581	dr5
0.1299	227.0497	dr5
0.1227	226.8322	dr5
0.1155	223.5767	dr5
0.1083	228.6213	dr5
0.1011	238.452	dr5
0.0938	241.5222	dr5
0.0866	238.2844	dr5
0.0794	241.0299	dr5
0.0722	249.9559	dr5
0.065	253.4572	dr5
0.0578	254.8806	dr5
0.0505	251.9079	dr5
0.0433	255.5696	dr5
0.0361	265.08	dr5
0.0289	281.5	dr5
0.0217	302.76	dr5
0.0145	329.34	dr5
0.0073	392.24	dr5
0	476.54	dr5
0.469	210	dr5
0.4618	207.3343	dr5
0.4546	206.5636	dr5
0.4474	206.1593	dr5
0.4401	203.9546	dr5
0.4329	203.5852	dr5
0.4257	211.2349	dr5
0.4185	209.3843	dr5
0.4113	212.1992	dr5
0.4041	211.8145	dr5
0.3968	208.9721	dr5
0.3896	213.6008	dr5
0.3824	213.9157	dr5
0.3752	214.6339	dr5
0.368	215.0115	dr5
0.3608	211.3189	dr5
0.3536	212.8727	dr5
0.3463	214.8502	dr5
0.3391	223.0602	dr5
0.3319	223.9789	dr5
0.3247	222.2422	dr5
0.3175	222.0219	dr5
0.3103	224.1512	dr5
0.3031	219.7504	dr5
0.2958	222.9036	dr5
0.2886	230.2922	dr5
0.2814	231.7657	dr5
0.2742	225.4358	dr5
0.267	224.2352	dr5
0.2598	226.2937	dr5
0.2525	226.1596	dr5
0.2453	226.4025	dr5
0.2381	229.2484	dr5
0.2309	235.12	dr5
0.2237	242.42	dr5
0.2165	245.98	dr5
0.2093	251.86	dr5
0.202	251.56	dr5
0.1948	254.72	dr5
0.1876	252.58	dr5
0.1804	249.3	dr5
0.1732	245.56	dr5
0.166	249.0739	dr5
0.1588	252.9796	dr5
0.1515	261.6454	dr5
0.1443	264.0187	dr5
0.1371	260.7477	dr5
0.1299	256.5694	dr5
0.1227	262.7324	dr5
0.1155	260.0274	dr5
0.1082	265.006	dr5
0.101	266.5297	dr5
0.0938	272.6758	dr5
0.0866	277.9287	dr5
0.0794	280.9163	dr5
0.0722	288.76	dr5
0.065	282.21	dr5
0.0577	273.27	dr5
0.0505	269.12	dr5
0.0433	269	dr5
0.0361	259.3	dr5
0.0289	256.09	dr5
0.0217	243.39	dr5
0.0145	248.82	dr5
0.0072	245.12	dr5
0	244.03	dr5
0.3391	224	dr5
0.3319	223.2079	dr5
0.3247	220.8857	dr5
0.3175	217.1885	dr5
0.3102	217.0716	dr5
0.303	218.7532	dr5
0.2958	224.0504	dr5
0.2886	221.0179	dr5
0.2814	219.9572	dr5
0.2742	222.6247	dr5
0.2669	226.8639	dr5
0.2597	225.9637	dr5
0.2525	217.9698	dr5
0.2453	216.129	dr5
0.2381	218.9151	dr5
0.2309	219.9435	dr5
0.2237	218.1136	dr5
0.2164	215.9183	dr5
0.2092	214.8096	dr5
0.202	211.9164	dr5
0.1948	209.388	dr5
0.1876	207.031	dr5
0.1804	211.2257	dr5
0.1732	219.8518	dr5
0.1659	229.3101	dr5
0.1587	221.4521	dr5
0.1515	218.6984	dr5
0.1443	218.2422	dr5
0.1371	223.6939	dr5
0.1299	230.6047	dr5
0.1226	233.4079	dr5
0.1154	240.3666	dr5
0.1082	242.2544	dr5
0.101	242.7259	dr5
0.0938	240.2545	dr5
0.0866	241.983	dr5
0.0794	244.6828	dr5
0.0721	242.5606	dr5
0.0649	249.9335	dr5
0.0577	254.8111	dr5
0.0505	254.7083	dr5
0.0433	246.358	dr5
0.0361	250.2922	dr5
0.0289	255.4336	dr5
0.0216	257.8235	dr5
0.0144	275.3368	dr5
0.0072	288.0136	dr5
0	283.3933	dr5
0.4762	695	zat12
0.469	703.8345	zat12
0.4618	675.3167	zat12
0.4546	683.339	zat12
0.4473	711.1186	zat12
0.4401	743.8983	zat12
0.4329	756.3976	zat12
0.4257	787.4639	zat12
0.4185	766.1558	zat12
0.4113	760.6094	zat12
0.404	760.5632	zat12
0.3968	745.2195	zat12
0.3896	772.3788	zat12
0.3824	789.638	zat12
0.3752	811.8409	zat12
0.368	775.3577	zat12
0.3608	709.9841	zat12
0.3535	671.7247	zat12
0.3463	687.1124	zat12
0.3391	768.2405	zat12
0.3319	857.2424	zat12
0.3247	893.5411	zat12
0.3175	853.8307	zat12
0.3103	815.3834	zat12
0.303	670.0031	zat12
0.2958	542.1954	zat12
0.2886	488.9085	zat12
0.2814	532.4778	zat12
0.2742	619.201	zat12
0.267	646.0112	zat12
0.2597	706.9393	zat12
0.2525	748.1226	zat12
0.2453	879.9557	zat12
0.2381	1196.2815	zat12
0.2309	1570.4523	zat12
0.2237	1599.8643	zat12
0.2165	1581.6832	zat12
0.2092	1364.2532	zat12
0.202	1075.4037	zat12
0.1948	874.9957	zat12
0.1876	885.2029	zat12
0.1804	868.8256	zat12
0.1732	994.014	zat12
0.166	1183.2227	zat12
0.1587	1181.8578	zat12
0.1515	1038.6315	zat12
0.1443	1383.1288	zat12
0.1371	1978.651	zat12
0.1299	2457.6533	zat12
0.1227	2042.76	zat12
0.1154	1122.0242	zat12
0.1082	616.6375	zat12
0.101	453.7715	zat12
0.0938	499.3761	zat12
0.0866	672.6992	zat12
0.0794	937.845	zat12
0.0722	1006.2972	zat12
0.0649	873.9273	zat12
0.0577	809.3188	zat12
0.0505	637.8158	zat12
0.0433	594.5852	zat12
0.0361	835.7988	zat12
0.0289	1310.83	zat12
0.0217	1422.8259	zat12
0.0144	1473.1025	zat12
0.0072	1433.1703	zat12
0	1395.3318	zat12
0.3102	249	zat12
0.303	288.6632	zat12
0.2958	287.4298	zat12
0.2886	267.7145	zat12
0.2813	292.2488	zat12
0.2741	330.4997	zat12
0.2669	375.5662	zat12
0.2597	467.5844	zat12
0.2525	546.6308	zat12
0.2453	628.9236	zat12
0.238	757.7582	zat12
0.2308	908.2059	zat12
0.2236	977.9338	zat12
0.2164	1016.9098	zat12
0.2092	1019.4924	zat12
0.202	1087.8303	zat12
0.1948	1331.8096	zat12
0.1875	1426.4618	zat12
0.1803	1292.678	zat12
0.1731	981.7616	zat12
0.1659	761.7283	zat12
0.1587	642.4648	zat12
0.1515	592.3224	zat12
0.1443	625.277	zat12
0.137	626.6389	zat12
0.1298	720.4576	zat12
0.1226	911.437	zat12
0.1154	1105.9052	zat12
0.1082	1090.2603	zat12
0.101	1103.1654	zat12
0.0937	1557.5756	zat12
0.0865	2251.7825	zat12
0.0793	3253.8459	zat12
0.0721	3841.5842	zat12
0.0649	3925.5369	zat12
0.0577	4012.875	zat12
0.0505	4743.5303	zat12
0.0432	4526.8042	zat12
0.036	3528.134	zat12
0.0288	2446.4663	zat12
0.0216	2018.8042	zat12
0.0144	1371.8091	zat12
0.0072	969.9523	zat12
0	752.7583	zat12
0.4185	1414	zat12
0.4113	1647.7982	zat12
0.4041	1778.049	zat12
0.3969	1648.8899	zat12
0.3896	1793.6599	zat12
0.3824	1913.9022	zat12
0.3752	1812.1802	zat12
0.368	1538.6002	zat12
0.3608	1519.6497	zat12
0.3536	1606.3361	zat12
0.3463	1691.9747	zat12
0.3391	1854.4642	zat12
0.3319	1701.3247	zat12
0.3247	1656.8367	zat12
0.3175	1649.8521	zat12
0.3103	1721.9468	zat12
0.3031	1346.7251	zat12
0.2958	1035.7034	zat12
0.2886	738.9822	zat12
0.2814	772.11	zat12
0.2742	1090.7593	zat12
0.267	1383.2117	zat12
0.2598	1512.0845	zat12
0.2526	1070.4073	zat12
0.2453	815.2177	zat12
0.2381	869.1116	zat12
0.2309	867.9744	zat12
0.2237	722.2805	zat12
0.2165	749.8636	zat12
0.2093	994.9271	zat12
0.202	1375.5099	zat12
0.1948	1567.6063	zat12
0.1876	1419.084	zat12
0.1804	1541.4951	zat12
0.1732	1757.0186	zat12
0.166	1973.374	zat12
0.1588	2011.3923	zat12
0.1515	1858.3329	zat12
0.1443	1664.281	zat12
0.1371	1306.0443	zat12
0.1299	1031.2961	zat12
0.1227	913.7903	zat12
0.1155	595.0293	zat12
0.1083	369.7982	zat12
0.101	273.4027	zat12
0.0938	260.9766	zat12
0.0866	273.8316	zat12
0.0794	271.2867	zat12
0.0722	298.6289	zat12
0.065	377.8243	zat12
0.0577	390.9897	zat12
0.0505	419.5029	zat12
0.0433	441.3795	zat12
0.0361	389.0432	zat12
0.0289	330.1584	zat12
0.0217	295.646	zat12
0.0145	292.3578	zat12
0.0072	306.3836	zat12
0	271.2937	zat12
0.5988	879	zat12
0.5916	1073.317	zat12
0.5844	1214.8329	zat12
0.5772	1119.2394	zat12
0.5699	1367.3627	zat12
0.5627	1525.8372	zat12
0.5555	1832.2507	zat12
0.5483	1724.2324	zat12
0.5411	1558.7582	zat12
0.5339	1203.2598	zat12
0.5266	1002.6735	zat12
0.5194	860.6738	zat12
0.5122	779.6061	zat12
0.505	690.9219	zat12
0.4978	643.366	zat12
0.4906	627.0757	zat12
0.4834	727.9756	zat12
0.4761	841.4006	zat12
0.4689	887.0684	zat12
0.4617	854.6531	zat12
0.4545	1012.6625	zat12
0.4473	1092.6548	zat12
0.4401	1241.3468	zat12
0.4329	1252.1597	zat12
0.4256	1352.5576	zat12
0.4184	1400.5575	zat12
0.4112	1393.6937	zat12
0.404	1264.9246	zat12
0.3968	1135.2881	zat12
0.3896	1130.9795	zat12
0.3823	943.4667	zat12
0.3751	838.0252	zat12
0.3679	591.0621	zat12
0.3607	567.0508	zat12
0.3535	571.275	zat12
0.3463	522.6183	zat12
0.3391	511.013	zat12
0.3318	567.0719	zat12
0.3246	614.2341	zat12
0.3174	547.1498	zat12
0.3102	503.3042	zat12
0.303	726.3906	zat12
0.2958	943.2127	zat12
0.2886	959.6752	zat12
0.2813	968.5912	zat12
0.2741	1011.1216	zat12
0.2669	1037.317	zat12
0.2597	1279.7233	zat12
0.2525	1342.6711	zat12
0.2453	1543.8668	zat12
0.238	1520.368	zat12
0.2308	1280.0468	zat12
0.2236	1194.5189	zat12
0.2164	1008.0801	zat12
0.2092	941.8163	zat12
0.202	896.1733	zat12
0.1948	905.186	zat12
0.1875	938.6525	zat12
0.1803	889.2773	zat12
0.1731	1107.0818	zat12
0.1659	1409.1127	zat12
0.1587	1656.4728	zat12
0.1515	1935.8281	zat12
0.1443	1893.7745	zat12
0.137	1834.2782	zat12
0.1298	1850.4609	zat12
0.1226	2007.1595	zat12
0.1154	2254.1091	zat12
0.1082	1917.0583	zat12
0.101	1655.9486	zat12
0.0937	1773.231	zat12
0.0865	1809.9845	zat12
0.0793	1987.8103	zat12
0.0721	2427.8462	zat12
0.0649	2606.6943	zat12
0.0577	2700.9858	zat12
0.0505	2436.1433	zat12
0.0432	1999.2665	zat12
0.036	1299.7151	zat12
0.0288	1217.5549	zat12
0.0216	1595.6781	zat12
0.0144	1510.6729	zat12
0.0072	1342.5787	zat12
0	1056.8595	zat12
0.6638	567	zat12
0.6566	462.2867	zat12
0.6494	397.6193	zat12
0.6422	341.1668	zat12
0.6349	334.5829	zat12
0.6277	454.6684	zat12
0.6205	558.7708	zat12
0.6133	585.053	zat12
0.6061	563.6035	zat12
0.5989	555.7829	zat12
0.5916	536.7616	zat12
0.5844	597.0374	zat12
0.5772	761.7787	zat12
0.57	819.5312	zat12
0.5628	711.3337	zat12
0.5556	564.4053	zat12
0.5484	525.6842	zat12
0.5411	588.0009	zat12
0.5339	654.02	zat12
0.5267	715.17	zat12
0.5195	738.34	zat12
0.5123	767.13	zat12
0.5051	822.32	zat12
0.4979	864.74	zat12
0.4906	824.29	zat12
0.4834	748.31	zat12
0.4762	650.94	zat12
0.469	657.7	zat12
0.4618	757.91	zat12
0.4546	837.63	zat12
0.4473	818.66	zat12
0.4401	732.64	zat12
0.4329	680.53	zat12
0.4257	624.68	zat12
0.4185	553.16	zat12
0.4113	502.5	zat12
0.4041	486.45	zat12
0.3968	496.67	zat12
0.3896	563.93	zat12
0.3824	660.09	zat12
0.3752	690.16	zat12
0.368	637.65	zat12
0.3608	585.56	zat12
0.3536	576.24	zat12
0.3463	579.88	zat12
0.3391	617.83	zat12
0.3319	634.52	zat12
0.3247	581.65	zat12
0.3175	543.14	zat12
0.3103	446.94	zat12
0.303	427.51	zat12
0.2958	571.53	zat12
0.2886	751.57	zat12
0.2814	954.4649	zat12
0.2742	1098.2622	zat12
0.267	988.4629	zat12
0.2598	804.9796	zat12
0.2525	699.9688	zat12
0.2453	767.3181	zat12
0.2381	847.1941	zat12
0.2309	936.3882	zat12
0.2237	966.5411	zat12
0.2165	913.3271	zat12
0.2093	896.8649	zat12
0.202	968.6029	zat12
0.1948	1009.0443	zat12
0.1876	1121.5332	zat12
0.1804	1287.1975	zat12
0.1732	1434.5894	zat12
0.166	1372.9281	zat12
0.1587	1295.8768	zat12
0.1515	1356.6188	zat12
0.1443	1536.7421	zat12
0.1371	1547.3489	zat12
0.1299	1410.7053	zat12
0.1227	1229.5978	zat12
0.1155	1059.3164	zat12
0.1082	949.528	zat12
0.101	950.3938	zat12
0.0938	1070.7275	zat12
0.0866	1287.8467	zat12
0.0794	1666.427	zat12
0.0722	2194.5173	zat12
0.065	2636.2795	zat12
0.0577	3158.6399	zat12
0.0505	3812.1169	zat12
0.0433	4358.4956	zat12
0.0361	4365.9019	zat12
0.0289	3853.738	zat12
0.0217	3127.2126	zat12
0.0144	2398.918	zat12
0.0072	1963.3833	zat12
0	1858.5173	zat12
0.3319	426	zat12
0.3247	453.9957	zat12
0.3175	409.137	zat12
0.3103	346.4426	zat12
0.303	277.9065	zat12
0.2958	261.5163	zat12
0.2886	283.5085	zat12
0.2814	305.7265	zat12
0.2742	332.5915	zat12
0.267	323.5635	zat12
0.2597	267.872	zat12
0.2525	281.5027	zat12
0.2453	294.2277	zat12
0.2381	299.0184	zat12
0.2309	324.1688	zat12
0.2237	393.6214	zat12
0.2165	530.4107	zat12
0.2092	605.7299	zat12
0.202	452.0862	zat12
0.1948	362.8251	zat12
0.1876	424.7756	zat12
0.1804	684.4227	zat12
0.1732	1280.4989	zat12
0.166	2084.2634	zat12
0.1587	2475.2651	zat12
0.1515	2815.1685	zat12
0.1443	3115.2693	zat12
0.1371	3421.4084	zat12
0.1299	3756.2563	zat12
0.1227	4255.0024	zat12
0.1154	4508.8911	zat12
0.1082	4832.085	zat12
0.101	5191	zat12
0.0938	5711.3198	zat12
0.0866	6370.96	zat12
0.0794	6689.6001	zat12
0.0722	6527.8799	zat12
0.0649	6290	zat12
0.0577	4853.96	zat12
0.0505	3732.76	zat12
0.0433	3017.3601	zat12
0.0361	2551.6001	zat12
0.0289	2009	zat12
0.0217	1634.16	zat12
0.0144	1431.16	zat12
0.0072	1274.5601	zat12
0	1043.72	zat12
0.671	1921	zat12
0.6638	1511.2853	zat12
0.6566	1568.1897	zat12
0.6494	1679.166	zat12
0.6421	1484.4069	zat12
0.6349	1136.6202	zat12
0.6277	873.4663	zat12
0.6205	793.2636	zat12
0.6133	848.7563	zat12
0.6061	914.9733	zat12
0.5988	1050.8561	zat12
0.5916	1021.1448	zat12
0.5844	971.8018	zat12
0.5772	1111.7563	zat12
0.57	1211.2446	zat12
0.5628	1198.6799	zat12
0.5556	1195.8727	zat12
0.5483	1108.9626	zat12
0.5411	1062.4207	zat12
0.5339	1221.1792	zat12
0.5267	1279.4475	zat12
0.5195	1000.4407	zat12
0.5123	1100.8536	zat12
0.5051	1412.8572	zat12
0.4978	1447.2163	zat12
0.4906	1353.6395	zat12
0.4834	1387.3114	zat12
0.4762	1641.0461	zat12
0.469	1721.4619	zat12
0.4618	1404.1653	zat12
0.4545	1386.024	zat12
0.4473	1445.4965	zat12
0.4401	1574.4435	zat12
0.4329	1706.1582	zat12
0.4257	1615.8303	zat12
0.4185	1360.7307	zat12
0.4113	1187.9412	zat12
0.404	1069.5839	zat12
0.3968	1010.817	zat12
0.3896	987.9257	zat12
0.3824	1047.5682	zat12
0.3752	1305.0563	zat12
0.368	1615.0393	zat12
0.3608	1721.7803	zat12
0.3535	1553.8779	zat12
0.3463	1600.6477	zat12
0.3391	1704.0476	zat12
0.3319	1759.4207	zat12
0.3247	1556.7467	zat12
0.3175	1425.5454	zat12
0.3102	1479.6736	zat12
0.303	1743.9454	zat12
0.2958	1825.594	zat12
0.2886	1933.1104	zat12
0.2814	1992.4044	zat12
0.2742	2079.3674	zat12
0.267	2343.2671	zat12
0.2597	2531.3984	zat12
0.2525	3052.5352	zat12
0.2453	3270.7715	zat12
0.2381	3447.0459	zat12
0.2309	3847.6064	zat12
0.2237	4445.8398	zat12
0.2165	4713.3906	zat12
0.2092	4767.5171	zat12
0.202	4563.7715	zat12
0.1948	3970.7246	zat12
0.1876	3276.8228	zat12
0.1804	2545.2722	zat12
0.1732	2389.7148	zat12
0.1659	2447.98	zat12
0.1587	2319.5505	zat12
0.1515	2166.8984	zat12
0.1443	2396.9622	zat12
0.1371	2382.0999	zat12
0.1299	2045.7516	zat12
0.1227	2466.0874	zat12
0.1154	2837.2029	zat12
0.1082	3043.3826	zat12
0.101	3431.459	zat12
0.0938	4315.8237	zat12
0.0866	5365.7197	zat12
0.0794	5055.4189	zat12
0.0722	3243.4238	zat12
0.0649	2213.2485	zat12
0.0577	1530.8984	zat12
0.0505	1012.9654	zat12
0.0433	697.6022	zat12
0.0361	573.4896	zat12
0.0289	457.2856	zat12
0.0216	365.0816	zat12
0.0144	349.3628	zat12
0.0072	374.1278	zat12
0	374.0625	zat12
0.4762	290	zat12
0.469	331.9678	zat12
0.4618	370.648	zat12
0.4546	345.3718	zat12
0.4473	349.2523	zat12
0.4401	387.6059	zat12
0.4329	438.7295	zat12
0.4257	477.0746	zat12
0.4185	498.6537	zat12
0.4113	520.9246	zat12
0.404	660.4802	zat12
0.3968	792.2712	zat12
0.3896	915.3013	zat12
0.3824	1018.9896	zat12
0.3752	1369.0669	zat12
0.368	2026.0682	zat12
0.3608	2917.7673	zat12
0.3535	3601.697	zat12
0.3463	3421.3171	zat12
0.3391	2747.5586	zat12
0.3319	2189.4006	zat12
0.3247	1913.2295	zat12
0.3175	1782.241	zat12
0.3103	1539.0199	zat12
0.303	1614.2719	zat12
0.2958	1712.7068	zat12
0.2886	1946.3958	zat12
0.2814	2267.1548	zat12
0.2742	2334.2285	zat12
0.267	2644.583	zat12
0.2597	2677.5569	zat12
0.2525	2832.4885	zat12
0.2453	2295.7429	zat12
0.2381	1555.3022	zat12
0.2309	1171.1227	zat12
0.2237	1085.6113	zat12
0.2165	1100.0443	zat12
0.2092	1060.8895	zat12
0.202	1015.9764	zat12
0.1948	1010.1836	zat12
0.1876	913.0912	zat12
0.1804	870.3653	zat12
0.1732	1003.4803	zat12
0.166	1206.63	zat12
0.1587	1484.3271	zat12
0.1515	1829.3264	zat12
0.1443	1859.9424	zat12
0.1371	1590.4373	zat12
0.1299	1726.9194	zat12
0.1227	2323.7256	zat12
0.1154	2689.1184	zat12
0.1082	2784.1226	zat12
0.101	2676.1228	zat12
0.0938	3139.3147	zat12
0.0866	3195.0027	zat12
0.0794	2569.5242	zat12
0.0722	1672.5576	zat12
0.0649	1580.968	zat12
0.0577	2219.5076	zat12
0.0505	2071.6565	zat12
0.0433	1345.3141	zat12
0.0361	822.7853	zat12
0.0289	845.9871	zat12
0.0217	727.7515	zat12
0.0144	552.1605	zat12
0.0072	489.9254	zat12
0	880.3752	zat12
0	5205	ub10
0.0072	6939.1362	ub10
0.0144	7340.5347	ub10
0.0216	6828.9355	ub10
0.0289	5956.54	ub10
0.0361	5197.8599	ub10
0.0433	3556.2952	ub10
0.0505	2721.1099	ub10
0.0577	2507.1748	ub10
0.0649	2290.7888	ub10
0.0722	2012.0767	ub10
0.0794	1719.0142	ub10
0.0866	1443.3346	ub10
0.0938	1669.2452	ub10
0.101	1874.3955	ub10
0.1082	1871.1953	ub10
0.1154	1817.8054	ub10
0.1227	1901.655	ub10
0.1299	1848.0463	ub10
0.1371	1939.9811	ub10
0.1443	1892.0112	ub10
0.1515	1920.8607	ub10
0.1587	1824.486	ub10
0.1659	2009.2444	ub10
0.1732	1918.5818	ub10
0.1804	1990.9293	ub10
0.1876	1794.767	ub10
0.1948	1587.9967	ub10
0.202	1464.8954	ub10
0.2092	1397.774	ub10
0.2165	1556.073	ub10
0.2237	1526.969	ub10
0.2309	1155.3928	ub10
0.2381	920.6785	ub10
0	3663	ub10
0.0072	4530.5537	ub10
0.0144	4959.5811	ub10
0.0216	4894.4775	ub10
0.0289	4065.823	ub10
0.0361	3728.9351	ub10
0.0433	2956.0276	ub10
0.0505	2673.3569	ub10
0.0577	2679.6738	ub10
0.0649	2547.0383	ub10
0.0722	2680.4736	ub10
0.0794	2680.8779	ub10
0.0866	2790.6477	ub10
0.0938	2989.6404	ub10
0.101	3189.2012	ub10
0.1082	3158.5901	ub10
0.1154	3268.0815	ub10
0.1227	3625.1758	ub10
0.1299	3864.1272	ub10
0.1371	3719.699	ub10
0.1443	3751.5383	ub10
0.1515	3950.3015	ub10
0.1587	3668.3022	ub10
0.1659	3334.6892	ub10
0.1732	3160.0405	ub10
0.1804	2737.8765	ub10
0.1876	2448.1594	ub10
0.1948	2444.9839	ub10
0.202	2630.3083	ub10
0.2092	2747.1968	ub10
0.2165	2826.9697	ub10
0.2237	2785.5171	ub10
0.2309	2497.043	ub10
0.2381	2117.6794	ub10
0.2453	2083.0532	ub10
0.2525	2401.5139	ub10
0.2597	2736.781	ub10
0.267	2948.7461	ub10
0.2742	3061.6172	ub10
0.2814	2946.5337	ub10
0.2886	2803.3831	ub10
0.2958	2633.3569	ub10
0.303	2354.408	ub10
0.3102	2271.356	ub10
0.3175	2112.2942	ub10
0.3247	2214.9492	ub10
0.3319	2144.8577	ub10
0.3391	2157.5444	ub10
0.3463	2112.9651	ub10
0.3535	1760.2096	ub10
0.3608	1703.4592	ub10
0.368	1616.178	ub10
0.3752	1573.9613	ub10
0.3824	1638.6205	ub10
0.3896	1620.5192	ub10
0.3968	1435.1617	ub10
0.404	1333.1949	ub10
0.4113	1212.9293	ub10
0.4185	1281.6799	ub10
0.4257	1256.4655	ub10
0.4329	1590.3748	ub10
0.4401	1730.2821	ub10
0.4473	1854.8009	ub10
0.4545	2091.9509	ub10
0.4618	2192.5535	ub10
0.469	2353.9683	ub10
0.4762	2104.2751	ub10
0.4834	2053.0081	ub10
0	5478	ub10
0.0072	5246.8853	ub10
0.0144	4630.3247	ub10
0.0216	4149.2666	ub10
0.0289	3511.4465	ub10
0.0361	2945.4089	ub10
0.0433	2398.3267	ub10
0.0505	2013.6753	ub10
0.0577	1873.0603	ub10
0.0649	2106.7871	ub10
0.0722	2225.3374	ub10
0.0794	2321.2432	ub10
0.0866	2467.5996	ub10
0.0938	3093.4004	ub10
0.101	2525.8201	ub10
0.1082	1926.4	ub10
0.1154	1524.4	ub10
0.1227	1232.16	ub10
0.1299	951.8	ub10
0.1371	748.88	ub10
0.1443	978.5594	ub10
0.1515	1308.1534	ub10
0.1587	1381.3793	ub10
0.1659	1333.032	ub10
0.1732	1188.8993	ub10
0.1804	1223.0337	ub10
0.1876	1277.4113	ub10
0.1948	1680.2657	ub10
0.202	1458.7944	ub10
0.2092	1587.5632	ub10
0.2165	1505.2982	ub10
0.2237	1520.2649	ub10
0.2309	1574.9355	ub10
0.2381	1529.5406	ub10
0.2453	1516.0101	ub10
0.2525	1523.5343	ub10
0.2597	1327.4712	ub10
0.267	1296.1322	ub10
0.2742	1327.5865	ub10
0.2814	1308.6951	ub10
0	7094	ub10
0.0072	8460.6602	ub10
0.0144	8365.417	ub10
0.0216	7824.8882	ub10
0.0289	7363.9751	ub10
0.0361	6257.8145	ub10
0.0433	4275.5884	ub10
0.0505	2313.7073	ub10
0.0577	1669.7034	ub10
0.0649	1667.1528	ub10
0.0722	2116.719	ub10
0.0794	2689.9404	ub10
0.0866	3176.749	ub10
0.0938	3275.5034	ub10
0.101	2497.6863	ub10
0.1082	1732.5142	ub10
0.1154	1272.9609	ub10
0.1227	1545.8844	ub10
0.1299	2825.2124	ub10
0.1371	3182.0398	ub10
0.1443	3425.4175	ub10
0.1515	2830.4426	ub10
0.1587	2792.9229	ub10
0.1659	2666.5796	ub10
0.1732	2767.8442	ub10
0.1804	2618.4829	ub10
0.1876	2415.5471	ub10
0.1948	2352.4932	ub10
0.202	2690.137	ub10
0.2092	2979.2473	ub10
0.2165	3208.3926	ub10
0.2237	3292.0159	ub10
0.2309	3868.0203	ub10
0.2381	3421.4561	ub10
0.2453	3267.4983	ub10
0.2525	2753.2803	ub10
0.2597	2802.8271	ub10
0	8077	ub10
0.0072	8162.0049	ub10
0.0144	7131.5908	ub10
0.0216	5983.3428	ub10
0.0289	4458.9746	ub10
0.0361	4120.2915	ub10
0.0433	4429.6763	ub10
0.0505	4179.5264	ub10
0.0577	3975.6936	ub10
0.0649	3643.0171	ub10
0.0722	3396.9763	ub10
0.0794	3547.2031	ub10
0.0866	3439.4978	ub10
0.0938	3499.1008	ub10
0.101	3079.8528	ub10
0.1082	3079.9124	ub10
0.1154	3562.6345	ub10
0.1227	4019.0842	ub10
0.1299	4482.0498	ub10
0.1371	5121.521	ub10
0.1443	4908.2773	ub10
0.1515	4154.4004	ub10
0.1587	4335.8945	ub10
0.1659	4019.0022	ub10
0.1732	3511.7134	ub10
0.1804	3579.5054	ub10
0.1876	3266.4346	ub10
0.1948	2644.9326	ub10
0.202	2152.9575	ub10
0.2092	1861.3002	ub10
0.2165	2016.0115	ub10
0.2237	2175.6306	ub10
0.2309	2180.8096	ub10
0.2381	2229.1453	ub10
0.2453	1897.5269	ub10
0.2525	1615.9604	ub10
0.2597	1553.396	ub10
0.267	1466.947	ub10
0.2742	1145.2833	ub10
0.2814	860.1448	ub10
0.2886	779.2837	ub10
0.2958	641.0723	ub10
0.303	661.8762	ub10
0	1888	ub10
0.0072	1764.9897	ub10
0.0144	2583.6306	ub10
0.0216	5208.8096	ub10
0.0289	7271.5898	ub10
0.0361	8281.4912	ub10
0.0433	8763.6768	ub10
0.0505	8038.5386	ub10
0.0577	7053.4536	ub10
0.0649	5680.9824	ub10
0.0722	4522.8027	ub10
0.0794	3985.6257	ub10
0.0866	3549.1643	ub10
0.0938	2811.2795	ub10
0.101	2187.1641	ub10
0.1082	2030.7939	ub10
0.1154	2083.6716	ub10
0.1227	2587.8518	ub10
0.1299	3255.7681	ub10
0.1371	3516.1169	ub10
0.1443	3618.7715	ub10
0.1515	3889.8008	ub10
0.1587	3791.1338	ub10
0.1659	3755.3696	ub10
0.1732	3665.8604	ub10
0.1804	3538.7532	ub10
0.1876	3012.2754	ub10
0.1948	2909.365	ub10
0.202	3084.4758	ub10
0.2092	2746.3789	ub10
0.2165	2593.1274	ub10
0.2237	2277.3755	ub10
0.2309	2246.3838	ub10
0.2381	2437.2529	ub10
0.2453	2664.7615	ub10
0.2525	2718.9331	ub10
0.2597	2726.0576	ub10
0.267	3008.7065	ub10
0.2742	3679.9771	ub10
0.2814	4298.4531	ub10
0.2886	4790.897	ub10
0.2958	5210.5918	ub10
0.303	5676.5698	ub10
0.3102	5698.1724	ub10
0.3175	5503.7285	ub10
0.3247	5300.9717	ub10
0.3319	4999.7515	ub10
0.3391	4535.1377	ub10
0.3463	3907.7961	ub10
0.3535	3342.3635	ub10
0.3608	2900.4431	ub10
0.368	2679.5325	ub10
0.3752	2470.22	ub10
0.3824	2213.187	ub10
0.3896	2223.6992	ub10
0.3968	2361.5579	ub10
0.404	2424.1892	ub10
0.4113	2344.4236	ub10
0.4185	1994.9943	ub10
0.4257	1448.0331	ub10
0.4329	1087.6047	ub10
0.4401	1229.616	ub10
0	1444	ub10
0.0072	3832.4751	ub10
0.0144	4498.7056	ub10
0.0216	5145.2031	ub10
0.0289	5379.604	ub10
0.0361	4776.8315	ub10
0.0433	4036.6787	ub10
0.0505	3885.125	ub10
0.0577	2576.7014	ub10
0.0649	2398.0312	ub10
0.0722	2443.4609	ub10
0.0794	2162.1619	ub10
0.0866	2355.6028	ub10
0.0938	2446.8899	ub10
0.101	2613.7703	ub10
0.1082	2907.0969	ub10
0.1154	3288.2708	ub10
0.1227	3208.9971	ub10
0.1299	3177.7217	ub10
0.1371	3845.0532	ub10
0.1443	3691.3276	ub10
0.1515	3799.1453	ub10
0.1587	4479.9497	ub10
0.1659	4094.917	ub10
0.1732	5063.5859	ub10
0.1804	3764.6848	ub10
0.1876	4683.3843	ub10
0.1948	3756.0664	ub10
0.202	3420.8315	ub10
0.2092	3483.2898	ub10
0.2165	3351.1741	ub10
0.2237	3791.9131	ub10
0.2309	4303.1484	ub10
0.2381	3569.3105	ub10
0.2453	3376.6504	ub10
0.2525	2777.9106	ub10
0.2597	2716.0737	ub10
0.267	2646.7236	ub10
0.2742	2600.8887	ub10
0.2814	3093.6631	ub10
0.2886	2729.3738	ub10
0.2958	2819.179	ub10
0.303	2490.8018	ub10
0.3102	2125.5193	ub10
0.3175	2203.6345	ub10
0.3247	1734.2955	ub10
0.3319	1804.7117	ub10
0.3391	1814.9736	ub10
0.3463	1982.7404	ub10
0.3535	1974.094	ub10
0.3608	1925.3157	ub10
0.368	1697.156	ub10
0.3752	1794.4017	ub10
0.3824	1666.0209	ub10
0.3896	1899.2496	ub10
0.3968	1952.0736	ub10
0.404	2225.613	ub10
0.4113	2191.4949	ub10
0.4185	2198.0295	ub10
0.4257	2255.0103	ub10
0.4329	2400.2412	ub10
0.4401	1876.6384	ub10
0	5950	ub10
0.0072	5814.3955	ub10
0.0144	6861.1768	ub10
0.0216	6637.5859	ub10
0.0289	6573.9414	ub10
0.0361	6667.6201	ub10
0.0433	5863.5449	ub10
0.0505	5153.2729	ub10
0.0577	4108.4912	ub10
0.0649	3136.2781	ub10
0.0722	2484.9026	ub10
0.0794	2270.792	ub10
0.0866	2014.6794	ub10
0.0938	2024.8561	ub10
0.101	1899.2574	ub10
0.1082	1998.9865	ub10
0.1154	1941.8364	ub10
0.1227	1957.1006	ub10
0.1299	2214.0527	ub10
0.1371	2529.6729	ub10
0.1443	2844.9089	ub10
0.1515	2845.1121	ub10
0.1587	3279.7522	ub10
0.1659	3227.5911	ub10
0.1732	3095.7705	ub10
0.1804	2945.4568	ub10
0.1876	2388.4236	ub10
0.1948	2033.7262	ub10
0.202	1854.3756	ub10
0.2092	2014.6844	ub10
0.2165	2232.6433	ub10
0.2237	2410.4785	ub10
0.2309	2256.3584	ub10
0.2381	2286.6267	ub10
0.2453	2101.8333	ub10
0.2525	1852.0735	ub10
0	3168	ub10
0.0072	3161.7974	ub10
0.0144	3074.3801	ub10
0.0216	2932.011	ub10
0.0289	3095.4995	ub10
0.0361	3511.1829	ub10
0.0433	2666.0391	ub10
0.0505	2654.2222	ub10
0.0577	2850.4983	ub10
0.0649	2711.7224	ub10
0.0722	2284.5356	ub10
0.0794	2389.7656	ub10
0.0866	1866.0775	ub10
0.0938	1420.4187	ub10
0.101	1371.2399	ub10
0.1082	1595.4185	ub10
0.1154	1518.2155	ub10
0.1227	1543.0967	ub10
0.1299	1671.1078	ub10
0.1371	1699.3156	ub10
0.1443	1632.1754	ub10
0.1515	1657.4264	ub10
0.1587	1508.3568	ub10
0.1659	1427.7363	ub10
0.1732	1509.7633	ub10
0.1804	1650.3563	ub10
0.1876	1656.4857	ub10
0.1948	1733.467	ub10
0.202	1659.5292	ub10
0.2092	1630.5973	ub10
0.2165	1606.4364	ub10
0.2237	1670.8943	ub10
0.2309	1526.7731	ub10
0.2381	1480.7286	ub10
0.2453	1443.8656	ub10
0.2525	1349.5051	ub10
0.2597	1240.6311	ub10
0.267	1150.5125	ub10
0.2742	1129.2622	ub10
0.2814	1102.9983	ub10
0.2886	1117.0923	ub10
0.2958	1105.3938	ub10
0.303	1094.156	ub10
0.3102	1103.4998	ub10
0.3175	1138.3079	ub10
0.3247	1097.2975	ub10
0.3319	1078.9313	ub10
0.3391	1026.6149	ub10
0.3463	999.5731	ub10
0.3535	1015.9958	ub10
0.3608	1020.4189	ub10
0.368	1066.8134	ub10
0.3752	1116.9155	ub10
0.3824	1143.1522	ub10
0.3896	1202.2754	ub10
0.3968	1234.8364	ub10
0.404	1217.9513	ub10
0.4113	1264.6581	ub10
0.4185	1379.312	ub10
0.4257	1299.3685	ub10
0.4329	1253.308	ub10
0	5361	ub10
0.0072	4808.3032	ub10
0.0144	4728.4067	ub10
0.0216	5104.0645	ub10
0.0289	6640.1299	ub10
0.0361	6507.3594	ub10
0.0433	6199.6064	ub10
0.0505	6066.0605	ub10
0.0577	5462.2153	ub10
0.0649	4562.6665	ub10
0.0722	4453.147	ub10
0.0794	4085.1748	ub10
0.0866	3701.4102	ub10
0.0938	3420.0798	ub10
0.101	3147.7451	ub10
0.1082	3206.4819	ub10
0.1154	2854.1091	ub10
0.1227	2725.9163	ub10
0.1299	2715.6392	ub10
0.1371	2692.0005	ub10
0.1443	2879.4729	ub10
0.1515	2434.0435	ub10
0.1587	2362.9993	ub10
0.1659	2601.9846	ub10
0.1732	2558.6345	ub10
0.1804	2099.9226	ub10
0.1876	1839.6099	ub10
0.1948	1893.0219	ub10
0.202	1957.8126	ub10
0.2092	1831.8445	ub10
0.2165	2002.3834	ub10
0.2237	1943.5408	ub10
0.2309	1928.2352	ub10
0.2381	2011.7112	ub10
0.2453	1906.2789	ub10
0.2525	1428.9536	ub10
0.2597	1353.9719	ub10
		-204
