# Supplementary material for: GLO-Roots: an imaging platform enabling multidimensional characterization of soil-grown root systems
Source: eLife. 2015 Aug 19;4:e07597. doi: 10.7554/eLife.07597 (PMC4589753; doi:10.7554/eLife.07597)
Supplement: Figure 4—source data 3. — Shoot FW, root system architecture and shoot area of single and pairs of plants grown in the same rhizotron. DOI: http://dx.doi.org/10.7554/eLife.07597.028 [file elife07597s013.csv]

sample	genotype	plants	distance_border	distance_plants	shoot_fw	flowering	rsa_area	shoot_area
40A-01	Col-LUC2	1	3.1	NA	103	n	105	3.56
40A-02	Col-LUC2	1	4.9	NA	125	n	129	3.84
40A-03	Col-LUC2	1	4	NA	95	n	94	2.97
40A-04	Col-LUC2	1	4	NA	93	n	108	3.19
40A-05	Col-LUC2	1	4.7	NA	78	n	77	2.45
40A-06	Col-LUC2	1	4.7	NA	137	y	126	4.69
40A-07	Col-LUC2	1	4.3	NA	110	n	154	3.22
40A-08	Col-LUC2	1	3.9	NA	99	y	102	3.95
40B-01	Sha-LUC2	1	3.6	NA	103	n	62	2.71
40B-02	Sha-LUC2	1	4.4	NA	158	y	116	4.09
40B-03	Sha-LUC2	1	5	NA	156	n	142	3.99
40B-04	Sha-LUC2	1	4.5	NA	171	y	130	4.8
40B-05	Sha-LUC2	1	4.5	NA	175	y	142	4.69
40B-06	Sha-LUC2	1	3.9	NA	179	n	124	4.31
40B-07	Sha-LUC2	1	4.5	NA	160	y	155	4.21
40B-08	Sha-LUC2	1	3.1	NA	139	y	117	4.25
40C-01-LUC	Col-LUC2	2	4.9	4.6	139	y	122	4.42
40C-02-LUC	Col-LUC2	2	3.9	5.9	78	n	91	2.61
40C-03-LUC	Col-LUC2	2	5.1	4.9	93	n	107	3.33
40C-04-LUC	Col-LUC2	2	4.6	4.2	82	n	115	2.91
40C-05-LUC	Col-LUC2	2	3.4	6.6	42	n	33	1.22
40C-06-LUC	Col-LUC2	2	5	4.7	73	n	93	2.28
40C-07-LUC	Col-LUC2	2	5	5	115	y	161	4.13
40C-08-LUC	Col-LUC2	2	3.1	5.8	110	n	110	3.72
40D-01-Sha	Sha-LUC2	2	4.8	4.6	133	n	129	4.83
40D-02-Sha	Sha-LUC2	2	4.3	5.2	193	y	128	5.07
40D-03-Sha	Sha-LUC2	2	3.8	5	120	n	112	3.79
40D-04-Sha	Sha-LUC2	2	4.2	5.7	161	y	86	4.8
40D-05-Sha	Sha-LUC2	2	4.7	4.4	177	y	154	5.59
40D-06-Sha	Sha-LUC2	2	5.7	2.9	94	n	60	2.39
40D-07-Sha	Sha-LUC2	2	4.7	4.1	133	n	93	3.75
40D-08-Sha	Sha-LUC2	2	5	4.5	154	n	113	4.61
40C-01-Ppy	Col-Ppy	2	4.5	4.6	151	y	139	5.56
40C-02-Ppy	Col-Ppy	2	4.2	5.9	110	y	96	3.57
40C-03-Ppy	Col-Ppy	2	4	4.9	89	y	100	3.3
40C-04-Ppy	Col-Ppy	2	5.2	4.2	66	y	52	2.27
40C-05-Ppy	Col-Ppy	2	4	6.6	100	y	84	3.5
40C-06-Ppy	Col-Ppy	2	4.3	4.7	71	n	84	2.44
40C-07-Ppy	Col-Ppy	2	4	5	100	y	106	4.5
40C-08-Ppy	Col-Ppy	2	5.1	5.8	116	y	93	3.76
40D-01-Col	Col-Ppy	2	4.6	4.6	152	y	131	6.22
40D-02-Col	Col-Ppy	2	4.5	5.2	68	y	62	2.5
40D-03-Col	Col-Ppy	2	5.2	5	159	y	138	5.54
40D-04-Col	Col-Ppy	2	4.1	5.7	100	y	69	3.46
40D-05-Col	Col-Ppy	2	4.9	4.4	109	y	94	4.16
40D-06-Col	Col-Ppy	2	5.4	2.9	51	n	41	1.44
40D-07-Col	Col-Ppy	2	5.2	4.1	108	y	NA	4.03
40D-08-Col	Col-Ppy	2	4.5	4.5	98	y	90	3.7
