# Supplementary material for: GLO-Roots: an imaging platform enabling multidimensional characterization of soil-grown root systems
Source: eLife. 2015 Aug 19;4:e07597. doi: 10.7554/eLife.07597 (PMC4589753; doi:10.7554/eLife.07597)
Supplement: Figure 5—source data 1. — DOI: http://dx.doi.org/10.7554/eLife.07597.034 [file elife07597s014.csv]

pixel	water
36.262135922330096	76.6042780748663
40.12135922330097	62.29946524064171
42.86407766990291	49.73262032085562
43.398058252427184	52.00534759358288
43.883495145631066	38.63636363636363
45.46116504854369	46.25668449197861
49.53883495145631	36.76470588235294
51.91747572815534	5.213903743315512
