# Supplementary material for: GLO-Roots: an imaging platform enabling multidimensional characterization of soil-grown root systems
Source: eLife. 2015 Aug 19;4:e07597. doi: 10.7554/eLife.07597 (PMC4589753; doi:10.7554/eLife.07597)
Supplement: Figure 6—source data 1. — DOI: http://dx.doi.org/10.7554/eLife.07597.038 [file elife07597s015.csv]

	experiment	das	accession	water	temp	transfer	plant	x	y	angle	count
1	42	21	bay	wd	c	9d	1.tif	0	0	90	0.380810707807541
2	42	21	bay	wd	c	9d	1.tif	0	0	88	0.259045153856277
3	42	21	bay	wd	c	9d	1.tif	0	0	86	0.295171916484833
4	42	21	bay	wd	c	9d	1.tif	0	0	84	0.271490693092346
5	42	21	bay	wd	c	9d	1.tif	0	0	82	0.269760012626648
6	42	21	bay	wd	c	9d	1.tif	0	0	80	0.265377163887024
7	42	21	bay	wd	c	9d	1.tif	0	0	78	0.304102569818497
8	42	21	bay	wd	c	9d	1.tif	0	0	76	0.341942459344864
9	42	21	bay	wd	c	9d	1.tif	0	0	74	0.327799409627914
10	42	21	bay	wd	c	9d	1.tif	0	0	72	0.320939213037491
11	42	21	bay	wd	c	9d	1.tif	0	0	70	0.393095761537552
12	42	21	bay	wd	c	9d	1.tif	0	0	68	0.434424430131912
13	42	21	bay	wd	c	9d	1.tif	0	0	66	0.453074246644974
14	42	21	bay	wd	c	9d	1.tif	0	0	64	0.449470818042755
15	42	21	bay	wd	c	9d	1.tif	0	0	62	0.520747244358063
16	42	21	bay	wd	c	9d	1.tif	0	0	60	0.578735053539276
17	42	21	bay	wd	c	9d	1.tif	0	0	58	0.747786343097687
18	42	21	bay	wd	c	9d	1.tif	0	0	56	0.787240922451019
19	42	21	bay	wd	c	9d	1.tif	0	0	54	0.789493143558502
20	42	21	bay	wd	c	9d	1.tif	0	0	52	0.813182532787323
21	42	21	bay	wd	c	9d	1.tif	0	0	50	0.881214022636414
22	42	21	bay	wd	c	9d	1.tif	0	0	48	1.01352477073669
23	42	21	bay	wd	c	9d	1.tif	0	0	46	1.48375701904297
24	42	21	bay	wd	c	9d	1.tif	0	0	44	1.10179674625397
25	42	21	bay	wd	c	9d	1.tif	0	0	42	1.18489265441895
26	42	21	bay	wd	c	9d	1.tif	0	0	40	1.1497368812561
27	42	21	bay	wd	c	9d	1.tif	0	0	38	1.26351475715637
28	42	21	bay	wd	c	9d	1.tif	0	0	36	1.46446990966797
29	42	21	bay	wd	c	9d	1.tif	0	0	34	1.51306784152985
30	42	21	bay	wd	c	9d	1.tif	0	0	32	1.51350200176239
31	42	21	bay	wd	c	9d	1.tif	0	0	30	1.46699786186218
32	42	21	bay	wd	c	9d	1.tif	0	0	28	1.66928350925446
33	42	21	bay	wd	c	9d	1.tif	0	0	26	1.90711688995361
34	42	21	bay	wd	c	9d	1.tif	0	0	24	1.7578307390213
35	42	21	bay	wd	c	9d	1.tif	0	0	22	1.5038902759552
36	42	21	bay	wd	c	9d	1.tif	0	0	20	1.80984449386597
37	42	21	bay	wd	c	9d	1.tif	0	0	18	1.92989242076874
38	42	21	bay	wd	c	9d	1.tif	0	0	16	1.94779515266418
39	42	21	bay	wd	c	9d	1.tif	0	0	14	1.90909957885742
40	42	21	bay	wd	c	9d	1.tif	0	0	12	1.70280015468597
41	42	21	bay	wd	c	9d	1.tif	0	0	10	1.8148580789566
42	42	21	bay	wd	c	9d	1.tif	0	0	8	1.72126734256744
43	42	21	bay	wd	c	9d	1.tif	0	0	6	1.73888468742371
44	42	21	bay	wd	c	9d	1.tif	0	0	4	1.91469883918762
45	42	21	bay	wd	c	9d	1.tif	0	0	2	2.42629718780518
46	42	21	bay	wd	c	9d	1.tif	0	0	1.27222193825778e-13	3.47198534011841
47	42	21	bay	wd	c	9d	1.tif	0	0	2	2.01841926574707
48	42	21	bay	wd	c	9d	1.tif	0	0	4	1.89897525310516
49	42	21	bay	wd	c	9d	1.tif	0	0	6	1.75438511371613
50	42	21	bay	wd	c	9d	1.tif	0	0	8	1.97960472106934
51	42	21	bay	wd	c	9d	1.tif	0	0	10	1.81796300411224
52	42	21	bay	wd	c	9d	1.tif	0	0	12	2.40846490859985
53	42	21	bay	wd	c	9d	1.tif	0	0	14	1.94975543022156
54	42	21	bay	wd	c	9d	1.tif	0	0	16	2.00432300567627
55	42	21	bay	wd	c	9d	1.tif	0	0	18	2.07602477073669
56	42	21	bay	wd	c	9d	1.tif	0	0	20	1.91210150718689
57	42	21	bay	wd	c	9d	1.tif	0	0	22	2.09070086479187
58	42	21	bay	wd	c	9d	1.tif	0	0	24	1.99105966091156
59	42	21	bay	wd	c	9d	1.tif	0	0	26	1.78615772724152
60	42	21	bay	wd	c	9d	1.tif	0	0	28	1.60774958133698
61	42	21	bay	wd	c	9d	1.tif	0	0	30	1.4928560256958
62	42	21	bay	wd	c	9d	1.tif	0	0	32	1.40309524536133
63	42	21	bay	wd	c	9d	1.tif	0	0	34	1.26229524612427
64	42	21	bay	wd	c	9d	1.tif	0	0	36	1.18224382400513
65	42	21	bay	wd	c	9d	1.tif	0	0	38	1.19317245483398
66	42	21	bay	wd	c	9d	1.tif	0	0	40	1.09009766578674
67	42	21	bay	wd	c	9d	1.tif	0	0	42	1.02756643295288
68	42	21	bay	wd	c	9d	1.tif	0	0	44	1.43774259090424
69	42	21	bay	wd	c	9d	1.tif	0	0	46	0.829735279083252
70	42	21	bay	wd	c	9d	1.tif	0	0	48	0.863782227039337
71	42	21	bay	wd	c	9d	1.tif	0	0	50	0.796862304210663
72	42	21	bay	wd	c	9d	1.tif	0	0	52	0.742978513240814
73	42	21	bay	wd	c	9d	1.tif	0	0	54	0.769986987113953
74	42	21	bay	wd	c	9d	1.tif	0	0	56	0.60748690366745
75	42	21	bay	wd	c	9d	1.tif	0	0	58	0.533772528171539
76	42	21	bay	wd	c	9d	1.tif	0	0	60	0.476319283246994
77	42	21	bay	wd	c	9d	1.tif	0	0	62	0.436654925346375
78	42	21	bay	wd	c	9d	1.tif	0	0	64	0.422356218099594
79	42	21	bay	wd	c	9d	1.tif	0	0	66	0.474112004041672
80	42	21	bay	wd	c	9d	1.tif	0	0	68	0.391944766044617
81	42	21	bay	wd	c	9d	1.tif	0	0	70	0.378799080848694
82	42	21	bay	wd	c	9d	1.tif	0	0	72	0.400676310062408
83	42	21	bay	wd	c	9d	1.tif	0	0	74	0.338824599981308
84	42	21	bay	wd	c	9d	1.tif	0	0	76	0.282684117555618
85	42	21	bay	wd	c	9d	1.tif	0	0	78	0.284326583147049
86	42	21	bay	wd	c	9d	1.tif	0	0	80	0.252729207277298
87	42	21	bay	wd	c	9d	1.tif	0	0	82	0.254091054201126
88	42	21	bay	wd	c	9d	1.tif	0	0	84	0.24011355638504
89	42	21	bay	wd	c	9d	1.tif	0	0	86	0.282519638538361
90	42	21	bay	wd	c	9d	1.tif	0	0	88	0.288780570030212
91	42	21	bay	wd	c	9d	2.tif	0	0	90	0.838109195232391
92	42	21	bay	wd	c	9d	2.tif	0	0	88	0.68528950214386
93	42	21	bay	wd	c	9d	2.tif	0	0	86	0.67744255065918
94	42	21	bay	wd	c	9d	2.tif	0	0	84	0.714955985546112
95	42	21	bay	wd	c	9d	2.tif	0	0	82	0.747964084148407
96	42	21	bay	wd	c	9d	2.tif	0	0	80	0.737842500209808
97	42	21	bay	wd	c	9d	2.tif	0	0	78	0.779698729515076
98	42	21	bay	wd	c	9d	2.tif	0	0	76	0.763438880443573
99	42	21	bay	wd	c	9d	2.tif	0	0	74	0.774935781955719
100	42	21	bay	wd	c	9d	2.tif	0	0	72	0.838140845298767
101	42	21	bay	wd	c	9d	2.tif	0	0	70	0.799965739250183
102	42	21	bay	wd	c	9d	2.tif	0	0	68	0.804880976676941
103	42	21	bay	wd	c	9d	2.tif	0	0	66	0.806648313999176
104	42	21	bay	wd	c	9d	2.tif	0	0	64	0.904412567615509
105	42	21	bay	wd	c	9d	2.tif	0	0	62	0.90239280462265
106	42	21	bay	wd	c	9d	2.tif	0	0	60	0.917589962482452
107	42	21	bay	wd	c	9d	2.tif	0	0	58	0.919143736362457
108	42	21	bay	wd	c	9d	2.tif	0	0	56	0.985147774219513
109	42	21	bay	wd	c	9d	2.tif	0	0	54	0.975929856300354
110	42	21	bay	wd	c	9d	2.tif	0	0	52	0.981179654598236
111	42	21	bay	wd	c	9d	2.tif	0	0	50	1.06608474254608
112	42	21	bay	wd	c	9d	2.tif	0	0	48	1.0549613237381
113	42	21	bay	wd	c	9d	2.tif	0	0	46	1.1234393119812
114	42	21	bay	wd	c	9d	2.tif	0	0	44	1.08588123321533
115	42	21	bay	wd	c	9d	2.tif	0	0	42	1.15949487686157
116	42	21	bay	wd	c	9d	2.tif	0	0	40	1.2103910446167
117	42	21	bay	wd	c	9d	2.tif	0	0	38	1.09920608997345
118	42	21	bay	wd	c	9d	2.tif	0	0	36	1.20851409435272
119	42	21	bay	wd	c	9d	2.tif	0	0	34	1.16005969047546
120	42	21	bay	wd	c	9d	2.tif	0	0	32	1.27819263935089
121	42	21	bay	wd	c	9d	2.tif	0	0	30	1.2339483499527
122	42	21	bay	wd	c	9d	2.tif	0	0	28	1.34527587890625
123	42	21	bay	wd	c	9d	2.tif	0	0	26	1.29672527313232
124	42	21	bay	wd	c	9d	2.tif	0	0	24	1.24024295806885
125	42	21	bay	wd	c	9d	2.tif	0	0	22	1.2924884557724
126	42	21	bay	wd	c	9d	2.tif	0	0	20	1.30056512355804
127	42	21	bay	wd	c	9d	2.tif	0	0	18	1.21596467494965
128	42	21	bay	wd	c	9d	2.tif	0	0	16	1.37500011920929
129	42	21	bay	wd	c	9d	2.tif	0	0	14	1.40036499500275
130	42	21	bay	wd	c	9d	2.tif	0	0	12	1.40516686439514
131	42	21	bay	wd	c	9d	2.tif	0	0	10	1.44842422008514
132	42	21	bay	wd	c	9d	2.tif	0	0	8	1.5003787279129
133	42	21	bay	wd	c	9d	2.tif	0	0	6	1.47006785869598
134	42	21	bay	wd	c	9d	2.tif	0	0	4	1.52933859825134
135	42	21	bay	wd	c	9d	2.tif	0	0	2	1.45652091503143
136	42	21	bay	wd	c	9d	2.tif	0	0	1.27222193825778e-13	1.57511651515961
137	42	21	bay	wd	c	9d	2.tif	0	0	2	1.4613264799118
138	42	21	bay	wd	c	9d	2.tif	0	0	4	1.51776468753815
139	42	21	bay	wd	c	9d	2.tif	0	0	6	1.56942939758301
140	42	21	bay	wd	c	9d	2.tif	0	0	8	1.50653254985809
141	42	21	bay	wd	c	9d	2.tif	0	0	10	1.51146018505096
142	42	21	bay	wd	c	9d	2.tif	0	0	12	1.55787718296051
143	42	21	bay	wd	c	9d	2.tif	0	0	14	1.51699793338776
144	42	21	bay	wd	c	9d	2.tif	0	0	16	1.51859474182129
145	42	21	bay	wd	c	9d	2.tif	0	0	18	1.50714468955994
146	42	21	bay	wd	c	9d	2.tif	0	0	20	1.48631680011749
147	42	21	bay	wd	c	9d	2.tif	0	0	22	1.41590595245361
148	42	21	bay	wd	c	9d	2.tif	0	0	24	1.51107275485992
149	42	21	bay	wd	c	9d	2.tif	0	0	26	1.48932301998138
150	42	21	bay	wd	c	9d	2.tif	0	0	28	1.35180950164795
151	42	21	bay	wd	c	9d	2.tif	0	0	30	1.35650169849396
152	42	21	bay	wd	c	9d	2.tif	0	0	32	1.41254937648773
153	42	21	bay	wd	c	9d	2.tif	0	0	34	1.40928769111633
154	42	21	bay	wd	c	9d	2.tif	0	0	36	1.30682265758514
155	42	21	bay	wd	c	9d	2.tif	0	0	38	1.26494526863098
156	42	21	bay	wd	c	9d	2.tif	0	0	40	1.21907806396484
157	42	21	bay	wd	c	9d	2.tif	0	0	42	1.21510243415833
158	42	21	bay	wd	c	9d	2.tif	0	0	44	1.12280309200287
159	42	21	bay	wd	c	9d	2.tif	0	0	46	1.1909681558609
160	42	21	bay	wd	c	9d	2.tif	0	0	48	1.09249830245972
161	42	21	bay	wd	c	9d	2.tif	0	0	50	1.06884610652924
162	42	21	bay	wd	c	9d	2.tif	0	0	52	1.05098628997803
163	42	21	bay	wd	c	9d	2.tif	0	0	54	0.979993402957916
164	42	21	bay	wd	c	9d	2.tif	0	0	56	0.884217739105225
165	42	21	bay	wd	c	9d	2.tif	0	0	58	0.948075652122498
166	42	21	bay	wd	c	9d	2.tif	0	0	60	0.930911004543304
167	42	21	bay	wd	c	9d	2.tif	0	0	62	0.870904803276062
168	42	21	bay	wd	c	9d	2.tif	0	0	64	0.836106300354004
169	42	21	bay	wd	c	9d	2.tif	0	0	66	0.857630252838135
170	42	21	bay	wd	c	9d	2.tif	0	0	68	0.797467529773712
171	42	21	bay	wd	c	9d	2.tif	0	0	70	0.80267858505249
172	42	21	bay	wd	c	9d	2.tif	0	0	72	0.723055422306061
173	42	21	bay	wd	c	9d	2.tif	0	0	74	0.72788393497467
174	42	21	bay	wd	c	9d	2.tif	0	0	76	0.701483249664307
175	42	21	bay	wd	c	9d	2.tif	0	0	78	0.706309378147125
176	42	21	bay	wd	c	9d	2.tif	0	0	80	0.675313115119934
177	42	21	bay	wd	c	9d	2.tif	0	0	82	0.70681756734848
178	42	21	bay	wd	c	9d	2.tif	0	0	84	0.688691973686218
179	42	21	bay	wd	c	9d	2.tif	0	0	86	0.718350768089294
180	42	21	bay	wd	c	9d	2.tif	0	0	88	0.725240409374237
181	42	21	bay	wd	c	9d	3.tif	0	0	90	0.687830805778503
182	42	21	bay	wd	c	9d	3.tif	0	0	88	0.556560635566711
183	42	21	bay	wd	c	9d	3.tif	0	0	86	0.577100396156311
184	42	21	bay	wd	c	9d	3.tif	0	0	84	0.558132767677307
185	42	21	bay	wd	c	9d	3.tif	0	0	82	0.590169012546539
186	42	21	bay	wd	c	9d	3.tif	0	0	80	0.623786151409149
187	42	21	bay	wd	c	9d	3.tif	0	0	78	0.647255301475525
188	42	21	bay	wd	c	9d	3.tif	0	0	76	0.792070984840393
189	42	21	bay	wd	c	9d	3.tif	0	0	74	0.687338471412659
190	42	21	bay	wd	c	9d	3.tif	0	0	72	0.792223274707794
191	42	21	bay	wd	c	9d	3.tif	0	0	70	0.860651552677155
192	42	21	bay	wd	c	9d	3.tif	0	0	68	0.867400825023651
193	42	21	bay	wd	c	9d	3.tif	0	0	66	0.881948113441467
194	42	21	bay	wd	c	9d	3.tif	0	0	64	1.01444458961487
195	42	21	bay	wd	c	9d	3.tif	0	0	62	0.950405538082123
196	42	21	bay	wd	c	9d	3.tif	0	0	60	0.922379910945892
197	42	21	bay	wd	c	9d	3.tif	0	0	58	0.998413324356079
198	42	21	bay	wd	c	9d	3.tif	0	0	56	1.01429867744446
199	42	21	bay	wd	c	9d	3.tif	0	0	54	0.949104905128479
200	42	21	bay	wd	c	9d	3.tif	0	0	52	1.11557042598724
201	42	21	bay	wd	c	9d	3.tif	0	0	50	1.17509913444519
202	42	21	bay	wd	c	9d	3.tif	0	0	48	1.18792486190796
203	42	21	bay	wd	c	9d	3.tif	0	0	46	1.36826920509338
204	42	21	bay	wd	c	9d	3.tif	0	0	44	1.17938256263733
205	42	21	bay	wd	c	9d	3.tif	0	0	42	1.18760442733765
206	42	21	bay	wd	c	9d	3.tif	0	0	40	1.21654188632965
207	42	21	bay	wd	c	9d	3.tif	0	0	38	1.26376295089722
208	42	21	bay	wd	c	9d	3.tif	0	0	36	1.31959664821625
209	42	21	bay	wd	c	9d	3.tif	0	0	34	1.23172760009766
210	42	21	bay	wd	c	9d	3.tif	0	0	32	1.33142924308777
211	42	21	bay	wd	c	9d	3.tif	0	0	30	1.15955412387848
212	42	21	bay	wd	c	9d	3.tif	0	0	28	1.36800837516785
213	42	21	bay	wd	c	9d	3.tif	0	0	26	1.36997544765472
214	42	21	bay	wd	c	9d	3.tif	0	0	24	1.23449194431305
215	42	21	bay	wd	c	9d	3.tif	0	0	22	1.29083037376404
216	42	21	bay	wd	c	9d	3.tif	0	0	20	1.34059691429138
217	42	21	bay	wd	c	9d	3.tif	0	0	18	1.22617936134338
218	42	21	bay	wd	c	9d	3.tif	0	0	16	1.27090215682983
219	42	21	bay	wd	c	9d	3.tif	0	0	14	1.53656709194183
220	42	21	bay	wd	c	9d	3.tif	0	0	12	1.35178852081299
221	42	21	bay	wd	c	9d	3.tif	0	0	10	1.45257961750031
222	42	21	bay	wd	c	9d	3.tif	0	0	8	1.33520746231079
223	42	21	bay	wd	c	9d	3.tif	0	0	6	1.30487525463104
224	42	21	bay	wd	c	9d	3.tif	0	0	4	1.54260492324829
225	42	21	bay	wd	c	9d	3.tif	0	0	2	2.06734275817871
226	42	21	bay	wd	c	9d	3.tif	0	0	1.27222193825778e-13	2.48128056526184
227	42	21	bay	wd	c	9d	3.tif	0	0	2	1.66600346565247
228	42	21	bay	wd	c	9d	3.tif	0	0	4	1.29973888397217
229	42	21	bay	wd	c	9d	3.tif	0	0	6	1.38888990879059
230	42	21	bay	wd	c	9d	3.tif	0	0	8	1.54791879653931
231	42	21	bay	wd	c	9d	3.tif	0	0	10	1.42811119556427
232	42	21	bay	wd	c	9d	3.tif	0	0	12	1.69896924495697
233	42	21	bay	wd	c	9d	3.tif	0	0	14	1.35915923118591
234	42	21	bay	wd	c	9d	3.tif	0	0	16	1.31329417228699
235	42	21	bay	wd	c	9d	3.tif	0	0	18	1.44237816333771
236	42	21	bay	wd	c	9d	3.tif	0	0	20	1.41350412368774
237	42	21	bay	wd	c	9d	3.tif	0	0	22	1.32686221599579
238	42	21	bay	wd	c	9d	3.tif	0	0	24	1.39537727832794
239	42	21	bay	wd	c	9d	3.tif	0	0	26	1.44606041908264
240	42	21	bay	wd	c	9d	3.tif	0	0	28	1.31204569339752
241	42	21	bay	wd	c	9d	3.tif	0	0	30	1.35783576965332
242	42	21	bay	wd	c	9d	3.tif	0	0	32	1.38338100910187
243	42	21	bay	wd	c	9d	3.tif	0	0	34	1.37239074707031
244	42	21	bay	wd	c	9d	3.tif	0	0	36	1.28951454162598
245	42	21	bay	wd	c	9d	3.tif	0	0	38	1.22591161727905
246	42	21	bay	wd	c	9d	3.tif	0	0	40	1.05006659030914
247	42	21	bay	wd	c	9d	3.tif	0	0	42	1.2683881521225
248	42	21	bay	wd	c	9d	3.tif	0	0	44	1.66747510433197
249	42	21	bay	wd	c	9d	3.tif	0	0	46	1.09841930866241
250	42	21	bay	wd	c	9d	3.tif	0	0	48	1.04884159564972
251	42	21	bay	wd	c	9d	3.tif	0	0	50	1.09711968898773
252	42	21	bay	wd	c	9d	3.tif	0	0	52	1.04999005794525
253	42	21	bay	wd	c	9d	3.tif	0	0	54	1.20086705684662
254	42	21	bay	wd	c	9d	3.tif	0	0	56	0.980302333831787
255	42	21	bay	wd	c	9d	3.tif	0	0	58	0.99854040145874
256	42	21	bay	wd	c	9d	3.tif	0	0	60	0.837230861186981
257	42	21	bay	wd	c	9d	3.tif	0	0	62	0.83964878320694
258	42	21	bay	wd	c	9d	3.tif	0	0	64	0.82734477519989
259	42	21	bay	wd	c	9d	3.tif	0	0	66	0.797815799713135
260	42	21	bay	wd	c	9d	3.tif	0	0	68	0.759349942207336
261	42	21	bay	wd	c	9d	3.tif	0	0	70	0.71570235490799
262	42	21	bay	wd	c	9d	3.tif	0	0	72	0.707313776016235
263	42	21	bay	wd	c	9d	3.tif	0	0	74	0.721365094184875
264	42	21	bay	wd	c	9d	3.tif	0	0	76	0.704291701316833
265	42	21	bay	wd	c	9d	3.tif	0	0	78	0.535873413085938
266	42	21	bay	wd	c	9d	3.tif	0	0	80	0.5699462890625
267	42	21	bay	wd	c	9d	3.tif	0	0	82	0.464083790779114
268	42	21	bay	wd	c	9d	3.tif	0	0	84	0.499431520700455
269	42	21	bay	wd	c	9d	3.tif	0	0	86	0.476217925548553
270	42	21	bay	wd	c	9d	3.tif	0	0	88	0.53581839799881
271	42	21	bay	wd	c	9d	4.tif	0	0	90	0.513857185840607
272	42	21	bay	wd	c	9d	4.tif	0	0	88	0.32223916053772
273	42	21	bay	wd	c	9d	4.tif	0	0	86	0.338306844234467
274	42	21	bay	wd	c	9d	4.tif	0	0	84	0.364140391349792
275	42	21	bay	wd	c	9d	4.tif	0	0	82	0.361588060855865
276	42	21	bay	wd	c	9d	4.tif	0	0	80	0.349053144454956
277	42	21	bay	wd	c	9d	4.tif	0	0	78	0.332818478345871
278	42	21	bay	wd	c	9d	4.tif	0	0	76	0.445346981287003
279	42	21	bay	wd	c	9d	4.tif	0	0	74	0.484240025281906
280	42	21	bay	wd	c	9d	4.tif	0	0	72	0.567576587200165
281	42	21	bay	wd	c	9d	4.tif	0	0	70	0.478008419275284
282	42	21	bay	wd	c	9d	4.tif	0	0	68	0.538259387016296
283	42	21	bay	wd	c	9d	4.tif	0	0	66	0.620555639266968
284	42	21	bay	wd	c	9d	4.tif	0	0	64	0.537895858287811
285	42	21	bay	wd	c	9d	4.tif	0	0	62	0.621779322624207
286	42	21	bay	wd	c	9d	4.tif	0	0	60	0.63263076543808
287	42	21	bay	wd	c	9d	4.tif	0	0	58	0.66462516784668
288	42	21	bay	wd	c	9d	4.tif	0	0	56	0.747538030147552
289	42	21	bay	wd	c	9d	4.tif	0	0	54	0.707345366477966
290	42	21	bay	wd	c	9d	4.tif	0	0	52	0.750880420207977
291	42	21	bay	wd	c	9d	4.tif	0	0	50	0.788892865180969
292	42	21	bay	wd	c	9d	4.tif	0	0	48	0.875341773033142
293	42	21	bay	wd	c	9d	4.tif	0	0	46	1.23564636707306
294	42	21	bay	wd	c	9d	4.tif	0	0	44	1.03633975982666
295	42	21	bay	wd	c	9d	4.tif	0	0	42	1.01820504665375
296	42	21	bay	wd	c	9d	4.tif	0	0	40	1.1129390001297
297	42	21	bay	wd	c	9d	4.tif	0	0	38	1.28142392635345
298	42	21	bay	wd	c	9d	4.tif	0	0	36	1.39506804943085
299	42	21	bay	wd	c	9d	4.tif	0	0	34	1.63176262378693
300	42	21	bay	wd	c	9d	4.tif	0	0	32	1.35270869731903
301	42	21	bay	wd	c	9d	4.tif	0	0	30	1.51725006103516
302	42	21	bay	wd	c	9d	4.tif	0	0	28	1.52133750915527
303	42	21	bay	wd	c	9d	4.tif	0	0	26	1.59346508979797
304	42	21	bay	wd	c	9d	4.tif	0	0	24	1.57176244258881
305	42	21	bay	wd	c	9d	4.tif	0	0	22	1.52226507663727
306	42	21	bay	wd	c	9d	4.tif	0	0	20	1.82767140865326
307	42	21	bay	wd	c	9d	4.tif	0	0	18	1.8455046415329
308	42	21	bay	wd	c	9d	4.tif	0	0	16	1.9323982000351
309	42	21	bay	wd	c	9d	4.tif	0	0	14	2.21400713920593
310	42	21	bay	wd	c	9d	4.tif	0	0	12	1.56994533538818
311	42	21	bay	wd	c	9d	4.tif	0	0	10	1.66376197338104
312	42	21	bay	wd	c	9d	4.tif	0	0	8	1.53088617324829
313	42	21	bay	wd	c	9d	4.tif	0	0	6	1.62773525714874
314	42	21	bay	wd	c	9d	4.tif	0	0	4	1.8767923116684
315	42	21	bay	wd	c	9d	4.tif	0	0	2	2.25080847740173
316	42	21	bay	wd	c	9d	4.tif	0	0	1.27222193825778e-13	3.36219954490662
317	42	21	bay	wd	c	9d	4.tif	0	0	2	2.09859991073608
318	42	21	bay	wd	c	9d	4.tif	0	0	4	1.92660045623779
319	42	21	bay	wd	c	9d	4.tif	0	0	6	1.8875972032547
320	42	21	bay	wd	c	9d	4.tif	0	0	8	1.95468473434448
321	42	21	bay	wd	c	9d	4.tif	0	0	10	1.99832546710968
322	42	21	bay	wd	c	9d	4.tif	0	0	12	2.36672782897949
323	42	21	bay	wd	c	9d	4.tif	0	0	14	1.87760376930237
324	42	21	bay	wd	c	9d	4.tif	0	0	16	1.76502990722656
325	42	21	bay	wd	c	9d	4.tif	0	0	18	1.60765898227692
326	42	21	bay	wd	c	9d	4.tif	0	0	20	1.43842613697052
327	42	21	bay	wd	c	9d	4.tif	0	0	22	1.39938831329346
328	42	21	bay	wd	c	9d	4.tif	0	0	24	1.46940958499908
329	42	21	bay	wd	c	9d	4.tif	0	0	26	1.3519651889801
330	42	21	bay	wd	c	9d	4.tif	0	0	28	1.25470638275146
331	42	21	bay	wd	c	9d	4.tif	0	0	30	1.18791341781616
332	42	21	bay	wd	c	9d	4.tif	0	0	32	1.42513573169708
333	42	21	bay	wd	c	9d	4.tif	0	0	34	1.41224849224091
334	42	21	bay	wd	c	9d	4.tif	0	0	36	1.372722864151
335	42	21	bay	wd	c	9d	4.tif	0	0	38	1.23711109161377
336	42	21	bay	wd	c	9d	4.tif	0	0	40	1.18886053562164
337	42	21	bay	wd	c	9d	4.tif	0	0	42	1.2122962474823
338	42	21	bay	wd	c	9d	4.tif	0	0	44	1.19132459163666
339	42	21	bay	wd	c	9d	4.tif	0	0	46	0.969391584396362
340	42	21	bay	wd	c	9d	4.tif	0	0	48	1.02443647384644
341	42	21	bay	wd	c	9d	4.tif	0	0	50	0.871060490608215
342	42	21	bay	wd	c	9d	4.tif	0	0	52	0.935696423053741
343	42	21	bay	wd	c	9d	4.tif	0	0	54	0.838798999786377
344	42	21	bay	wd	c	9d	4.tif	0	0	56	0.739388108253479
345	42	21	bay	wd	c	9d	4.tif	0	0	58	0.710661053657532
346	42	21	bay	wd	c	9d	4.tif	0	0	60	0.713949680328369
347	42	21	bay	wd	c	9d	4.tif	0	0	62	0.695602059364319
348	42	21	bay	wd	c	9d	4.tif	0	0	64	0.712238311767578
349	42	21	bay	wd	c	9d	4.tif	0	0	66	0.692588210105896
350	42	21	bay	wd	c	9d	4.tif	0	0	68	0.636282026767731
351	42	21	bay	wd	c	9d	4.tif	0	0	70	0.623024821281433
352	42	21	bay	wd	c	9d	4.tif	0	0	72	0.511378526687622
353	42	21	bay	wd	c	9d	4.tif	0	0	74	0.479267209768295
354	42	21	bay	wd	c	9d	4.tif	0	0	76	0.430585473775864
355	42	21	bay	wd	c	9d	4.tif	0	0	78	0.400068640708923
356	42	21	bay	wd	c	9d	4.tif	0	0	80	0.426097571849823
357	42	21	bay	wd	c	9d	4.tif	0	0	82	0.38470846414566
358	42	21	bay	wd	c	9d	4.tif	0	0	84	0.346040636301041
359	42	21	bay	wd	c	9d	4.tif	0	0	86	0.348324686288834
360	42	21	bay	wd	c	9d	4.tif	0	0	88	0.35126981139183
361	42	21	bay	wd	c	9d	6.tif	0	0	90	0.490531772375107
362	42	21	bay	wd	c	9d	6.tif	0	0	88	0.28426867723465
363	42	21	bay	wd	c	9d	6.tif	0	0	86	0.316749066114426
364	42	21	bay	wd	c	9d	6.tif	0	0	84	0.216695994138718
365	42	21	bay	wd	c	9d	6.tif	0	0	82	0.270426243543625
366	42	21	bay	wd	c	9d	6.tif	0	0	80	0.308815658092499
367	42	21	bay	wd	c	9d	6.tif	0	0	78	0.382523715496063
368	42	21	bay	wd	c	9d	6.tif	0	0	76	0.378330022096634
369	42	21	bay	wd	c	9d	6.tif	0	0	74	0.360810518264771
370	42	21	bay	wd	c	9d	6.tif	0	0	72	0.44088688492775
371	42	21	bay	wd	c	9d	6.tif	0	0	70	0.363775432109833
372	42	21	bay	wd	c	9d	6.tif	0	0	68	0.407739609479904
373	42	21	bay	wd	c	9d	6.tif	0	0	66	0.387710243463516
374	42	21	bay	wd	c	9d	6.tif	0	0	64	0.542415916919708
375	42	21	bay	wd	c	9d	6.tif	0	0	62	0.497668534517288
376	42	21	bay	wd	c	9d	6.tif	0	0	60	0.531710684299469
377	42	21	bay	wd	c	9d	6.tif	0	0	58	0.608515560626984
378	42	21	bay	wd	c	9d	6.tif	0	0	56	0.782698273658752
379	42	21	bay	wd	c	9d	6.tif	0	0	54	0.722659766674042
380	42	21	bay	wd	c	9d	6.tif	0	0	52	0.77603816986084
381	42	21	bay	wd	c	9d	6.tif	0	0	50	0.822628259658813
382	42	21	bay	wd	c	9d	6.tif	0	0	48	0.867708504199982
383	42	21	bay	wd	c	9d	6.tif	0	0	46	1.31950008869171
384	42	21	bay	wd	c	9d	6.tif	0	0	44	0.969416439533234
385	42	21	bay	wd	c	9d	6.tif	0	0	42	1.16918337345123
386	42	21	bay	wd	c	9d	6.tif	0	0	40	1.36683475971222
387	42	21	bay	wd	c	9d	6.tif	0	0	38	1.54632103443146
388	42	21	bay	wd	c	9d	6.tif	0	0	36	1.51310360431671
389	42	21	bay	wd	c	9d	6.tif	0	0	34	1.80390989780426
390	42	21	bay	wd	c	9d	6.tif	0	0	32	1.654740691185
391	42	21	bay	wd	c	9d	6.tif	0	0	30	1.78035354614258
392	42	21	bay	wd	c	9d	6.tif	0	0	28	1.72241139411926
393	42	21	bay	wd	c	9d	6.tif	0	0	26	2.03397560119629
394	42	21	bay	wd	c	9d	6.tif	0	0	24	1.84814119338989
395	42	21	bay	wd	c	9d	6.tif	0	0	22	1.69265723228455
396	42	21	bay	wd	c	9d	6.tif	0	0	20	1.93644380569458
397	42	21	bay	wd	c	9d	6.tif	0	0	18	1.83230996131897
398	42	21	bay	wd	c	9d	6.tif	0	0	16	1.81073641777039
399	42	21	bay	wd	c	9d	6.tif	0	0	14	1.79254925251007
400	42	21	bay	wd	c	9d	6.tif	0	0	12	1.63146638870239
401	42	21	bay	wd	c	9d	6.tif	0	0	10	1.73906099796295
402	42	21	bay	wd	c	9d	6.tif	0	0	8	1.55000233650208
403	42	21	bay	wd	c	9d	6.tif	0	0	6	1.9481258392334
404	42	21	bay	wd	c	9d	6.tif	0	0	4	2.12921118736267
405	42	21	bay	wd	c	9d	6.tif	0	0	2	2.57785391807556
406	42	21	bay	wd	c	9d	6.tif	0	0	1.27222193825778e-13	3.46063494682312
407	42	21	bay	wd	c	9d	6.tif	0	0	2	2.08504366874695
408	42	21	bay	wd	c	9d	6.tif	0	0	4	2.13083958625793
409	42	21	bay	wd	c	9d	6.tif	0	0	6	1.85063683986664
410	42	21	bay	wd	c	9d	6.tif	0	0	8	2.27320790290833
411	42	21	bay	wd	c	9d	6.tif	0	0	10	1.96830677986145
412	42	21	bay	wd	c	9d	6.tif	0	0	12	2.2962121963501
413	42	21	bay	wd	c	9d	6.tif	0	0	14	1.96142244338989
414	42	21	bay	wd	c	9d	6.tif	0	0	16	1.6644092798233
415	42	21	bay	wd	c	9d	6.tif	0	0	18	1.76009833812714
416	42	21	bay	wd	c	9d	6.tif	0	0	20	1.47356617450714
417	42	21	bay	wd	c	9d	6.tif	0	0	22	1.41026532649994
418	42	21	bay	wd	c	9d	6.tif	0	0	24	1.33872437477112
419	42	21	bay	wd	c	9d	6.tif	0	0	26	1.35604107379913
420	42	21	bay	wd	c	9d	6.tif	0	0	28	1.37091469764709
421	42	21	bay	wd	c	9d	6.tif	0	0	30	1.13527894020081
422	42	21	bay	wd	c	9d	6.tif	0	0	32	1.33396005630493
423	42	21	bay	wd	c	9d	6.tif	0	0	34	1.22518277168274
424	42	21	bay	wd	c	9d	6.tif	0	0	36	1.14742743968964
425	42	21	bay	wd	c	9d	6.tif	0	0	38	1.18720924854279
426	42	21	bay	wd	c	9d	6.tif	0	0	40	1.07011985778809
427	42	21	bay	wd	c	9d	6.tif	0	0	42	1.04643023014069
428	42	21	bay	wd	c	9d	6.tif	0	0	44	1.51872408390045
429	42	21	bay	wd	c	9d	6.tif	0	0	46	0.892644047737122
430	42	21	bay	wd	c	9d	6.tif	0	0	48	0.72101217508316
431	42	21	bay	wd	c	9d	6.tif	0	0	50	0.748938322067261
432	42	21	bay	wd	c	9d	6.tif	0	0	52	0.687454104423523
433	42	21	bay	wd	c	9d	6.tif	0	0	54	0.711124360561371
434	42	21	bay	wd	c	9d	6.tif	0	0	56	0.760845065116882
435	42	21	bay	wd	c	9d	6.tif	0	0	58	0.754086911678314
436	42	21	bay	wd	c	9d	6.tif	0	0	60	0.59307724237442
437	42	21	bay	wd	c	9d	6.tif	0	0	62	0.570893347263336
438	42	21	bay	wd	c	9d	6.tif	0	0	64	0.497142612934113
439	42	21	bay	wd	c	9d	6.tif	0	0	66	0.530084788799286
440	42	21	bay	wd	c	9d	6.tif	0	0	68	0.469495952129364
441	42	21	bay	wd	c	9d	6.tif	0	0	70	0.546773850917816
442	42	21	bay	wd	c	9d	6.tif	0	0	72	0.472297698259354
443	42	21	bay	wd	c	9d	6.tif	0	0	74	0.419656783342361
444	42	21	bay	wd	c	9d	6.tif	0	0	76	0.408336699008942
445	42	21	bay	wd	c	9d	6.tif	0	0	78	0.340896487236023
446	42	21	bay	wd	c	9d	6.tif	0	0	80	0.345823615789413
447	42	21	bay	wd	c	9d	6.tif	0	0	82	0.342152506113052
448	42	21	bay	wd	c	9d	6.tif	0	0	84	0.316782057285309
449	42	21	bay	wd	c	9d	6.tif	0	0	86	0.326791763305664
450	42	21	bay	wd	c	9d	6.tif	0	0	88	0.349417120218277
451	42	21	bay	wd	c	9d	7.tif	0	0	90	0.50121533870697
452	42	21	bay	wd	c	9d	7.tif	0	0	88	0.319684714078903
453	42	21	bay	wd	c	9d	7.tif	0	0	86	0.32445216178894
454	42	21	bay	wd	c	9d	7.tif	0	0	84	0.320916295051575
455	42	21	bay	wd	c	9d	7.tif	0	0	82	0.327809065580368
456	42	21	bay	wd	c	9d	7.tif	0	0	80	0.409873962402344
457	42	21	bay	wd	c	9d	7.tif	0	0	78	0.344865739345551
458	42	21	bay	wd	c	9d	7.tif	0	0	76	0.448466062545776
459	42	21	bay	wd	c	9d	7.tif	0	0	74	0.437645345926285
460	42	21	bay	wd	c	9d	7.tif	0	0	72	0.458222001791
461	42	21	bay	wd	c	9d	7.tif	0	0	70	0.554741740226746
462	42	21	bay	wd	c	9d	7.tif	0	0	68	0.563800394535065
463	42	21	bay	wd	c	9d	7.tif	0	0	66	0.547038316726685
464	42	21	bay	wd	c	9d	7.tif	0	0	64	0.683390736579895
465	42	21	bay	wd	c	9d	7.tif	0	0	62	0.660270512104034
466	42	21	bay	wd	c	9d	7.tif	0	0	60	0.588124096393585
467	42	21	bay	wd	c	9d	7.tif	0	0	58	0.807921767234802
468	42	21	bay	wd	c	9d	7.tif	0	0	56	0.739558100700378
469	42	21	bay	wd	c	9d	7.tif	0	0	54	0.720013439655304
470	42	21	bay	wd	c	9d	7.tif	0	0	52	0.843213260173798
471	42	21	bay	wd	c	9d	7.tif	0	0	50	0.800756633281708
472	42	21	bay	wd	c	9d	7.tif	0	0	48	0.797606766223907
473	42	21	bay	wd	c	9d	7.tif	0	0	46	1.00002372264862
474	42	21	bay	wd	c	9d	7.tif	0	0	44	0.976870477199554
475	42	21	bay	wd	c	9d	7.tif	0	0	42	0.987650036811829
476	42	21	bay	wd	c	9d	7.tif	0	0	40	1.18308734893799
477	42	21	bay	wd	c	9d	7.tif	0	0	38	1.19390618801117
478	42	21	bay	wd	c	9d	7.tif	0	0	36	1.33523535728455
479	42	21	bay	wd	c	9d	7.tif	0	0	34	1.45177829265594
480	42	21	bay	wd	c	9d	7.tif	0	0	32	1.40465545654297
481	42	21	bay	wd	c	9d	7.tif	0	0	30	1.31047260761261
482	42	21	bay	wd	c	9d	7.tif	0	0	28	1.53905844688416
483	42	21	bay	wd	c	9d	7.tif	0	0	26	1.52269113063812
484	42	21	bay	wd	c	9d	7.tif	0	0	24	1.62886261940002
485	42	21	bay	wd	c	9d	7.tif	0	0	22	1.64729511737823
486	42	21	bay	wd	c	9d	7.tif	0	0	20	1.774787068367
487	42	21	bay	wd	c	9d	7.tif	0	0	18	2.06102347373962
488	42	21	bay	wd	c	9d	7.tif	0	0	16	1.85957193374634
489	42	21	bay	wd	c	9d	7.tif	0	0	14	2.33668899536133
490	42	21	bay	wd	c	9d	7.tif	0	0	12	2.02334523200989
491	42	21	bay	wd	c	9d	7.tif	0	0	10	2.28858685493469
492	42	21	bay	wd	c	9d	7.tif	0	0	8	1.92260074615479
493	42	21	bay	wd	c	9d	7.tif	0	0	6	2.06054520606995
494	42	21	bay	wd	c	9d	7.tif	0	0	4	2.21760654449463
495	42	21	bay	wd	c	9d	7.tif	0	0	2	2.56204986572266
496	42	21	bay	wd	c	9d	7.tif	0	0	1.27222193825778e-13	3.48381924629211
497	42	21	bay	wd	c	9d	7.tif	0	0	2	2.1181800365448
498	42	21	bay	wd	c	9d	7.tif	0	0	4	1.99843692779541
499	42	21	bay	wd	c	9d	7.tif	0	0	6	1.94306552410126
500	42	21	bay	wd	c	9d	7.tif	0	0	8	2.14737010002136
501	42	21	bay	wd	c	9d	7.tif	0	0	10	1.76680135726929
502	42	21	bay	wd	c	9d	7.tif	0	0	12	2.19087052345276
503	42	21	bay	wd	c	9d	7.tif	0	0	14	1.71862637996674
504	42	21	bay	wd	c	9d	7.tif	0	0	16	1.67134118080139
505	42	21	bay	wd	c	9d	7.tif	0	0	18	1.57184660434723
506	42	21	bay	wd	c	9d	7.tif	0	0	20	1.51280081272125
507	42	21	bay	wd	c	9d	7.tif	0	0	22	1.42625951766968
508	42	21	bay	wd	c	9d	7.tif	0	0	24	1.57658302783966
509	42	21	bay	wd	c	9d	7.tif	0	0	26	1.37392210960388
510	42	21	bay	wd	c	9d	7.tif	0	0	28	1.22658789157867
511	42	21	bay	wd	c	9d	7.tif	0	0	30	1.22607731819153
512	42	21	bay	wd	c	9d	7.tif	0	0	32	1.36338448524475
513	42	21	bay	wd	c	9d	7.tif	0	0	34	1.40829968452454
514	42	21	bay	wd	c	9d	7.tif	0	0	36	1.372150182724
515	42	21	bay	wd	c	9d	7.tif	0	0	38	1.26536762714386
516	42	21	bay	wd	c	9d	7.tif	0	0	40	1.19340717792511
517	42	21	bay	wd	c	9d	7.tif	0	0	42	1.20224297046661
518	42	21	bay	wd	c	9d	7.tif	0	0	44	1.4131885766983
519	42	21	bay	wd	c	9d	7.tif	0	0	46	0.832488775253296
520	42	21	bay	wd	c	9d	7.tif	0	0	48	0.760156989097595
521	42	21	bay	wd	c	9d	7.tif	0	0	50	0.84626042842865
522	42	21	bay	wd	c	9d	7.tif	0	0	52	0.751707196235657
523	42	21	bay	wd	c	9d	7.tif	0	0	54	0.747666656970978
524	42	21	bay	wd	c	9d	7.tif	0	0	56	0.854641139507294
525	42	21	bay	wd	c	9d	7.tif	0	0	58	0.80232834815979
526	42	21	bay	wd	c	9d	7.tif	0	0	60	0.685924708843231
527	42	21	bay	wd	c	9d	7.tif	0	0	62	0.602121591567993
528	42	21	bay	wd	c	9d	7.tif	0	0	64	0.507072806358337
529	42	21	bay	wd	c	9d	7.tif	0	0	66	0.496964663267136
530	42	21	bay	wd	c	9d	7.tif	0	0	68	0.408504337072372
531	42	21	bay	wd	c	9d	7.tif	0	0	70	0.355051279067993
532	42	21	bay	wd	c	9d	7.tif	0	0	72	0.360970169305801
533	42	21	bay	wd	c	9d	7.tif	0	0	74	0.289353519678116
534	42	21	bay	wd	c	9d	7.tif	0	0	76	0.290200144052505
535	42	21	bay	wd	c	9d	7.tif	0	0	78	0.333013623952866
536	42	21	bay	wd	c	9d	7.tif	0	0	80	0.290655076503754
537	42	21	bay	wd	c	9d	7.tif	0	0	82	0.253218233585358
538	42	21	bay	wd	c	9d	7.tif	0	0	84	0.2675521671772
539	42	21	bay	wd	c	9d	7.tif	0	0	86	0.27457931637764
540	42	21	bay	wd	c	9d	7.tif	0	0	88	0.330960690975189
541	42	21	bay	ww	c	9d	1.tif	0	0	90	1.07767355442047
542	42	21	bay	ww	c	9d	1.tif	0	0	88	0.716517746448517
543	42	21	bay	ww	c	9d	1.tif	0	0	86	0.767111957073212
544	42	21	bay	ww	c	9d	1.tif	0	0	84	0.786513984203339
545	42	21	bay	ww	c	9d	1.tif	0	0	82	0.711987614631653
546	42	21	bay	ww	c	9d	1.tif	0	0	80	0.751506090164185
547	42	21	bay	ww	c	9d	1.tif	0	0	78	0.761869192123413
548	42	21	bay	ww	c	9d	1.tif	0	0	76	0.76244580745697
549	42	21	bay	ww	c	9d	1.tif	0	0	74	0.759929001331329
550	42	21	bay	ww	c	9d	1.tif	0	0	72	0.79115229845047
551	42	21	bay	ww	c	9d	1.tif	0	0	70	0.726082563400269
552	42	21	bay	ww	c	9d	1.tif	0	0	68	0.813476264476776
553	42	21	bay	ww	c	9d	1.tif	0	0	66	0.812873423099518
554	42	21	bay	ww	c	9d	1.tif	0	0	64	0.8819739818573
555	42	21	bay	ww	c	9d	1.tif	0	0	62	0.789257049560547
556	42	21	bay	ww	c	9d	1.tif	0	0	60	0.784330010414124
557	42	21	bay	ww	c	9d	1.tif	0	0	58	0.794343650341034
558	42	21	bay	ww	c	9d	1.tif	0	0	56	0.868653178215027
559	42	21	bay	ww	c	9d	1.tif	0	0	54	0.852606654167175
560	42	21	bay	ww	c	9d	1.tif	0	0	52	0.948275864124298
561	42	21	bay	ww	c	9d	1.tif	0	0	50	0.860682666301727
562	42	21	bay	ww	c	9d	1.tif	0	0	48	0.889295518398285
563	42	21	bay	ww	c	9d	1.tif	0	0	46	1.12588679790497
564	42	21	bay	ww	c	9d	1.tif	0	0	44	0.913426756858826
565	42	21	bay	ww	c	9d	1.tif	0	0	42	1.0456885099411
566	42	21	bay	ww	c	9d	1.tif	0	0	40	1.05595517158508
567	42	21	bay	ww	c	9d	1.tif	0	0	38	1.12045669555664
568	42	21	bay	ww	c	9d	1.tif	0	0	36	1.25358128547668
569	42	21	bay	ww	c	9d	1.tif	0	0	34	1.2316507101059
570	42	21	bay	ww	c	9d	1.tif	0	0	32	1.2186518907547
571	42	21	bay	ww	c	9d	1.tif	0	0	30	1.27314841747284
572	42	21	bay	ww	c	9d	1.tif	0	0	28	1.44410085678101
573	42	21	bay	ww	c	9d	1.tif	0	0	26	1.34373986721039
574	42	21	bay	ww	c	9d	1.tif	0	0	24	1.35505032539368
575	42	21	bay	ww	c	9d	1.tif	0	0	22	1.34309470653534
576	42	21	bay	ww	c	9d	1.tif	0	0	20	1.41516876220703
577	42	21	bay	ww	c	9d	1.tif	0	0	18	1.45350766181946
578	42	21	bay	ww	c	9d	1.tif	0	0	16	1.47879767417908
579	42	21	bay	ww	c	9d	1.tif	0	0	14	1.38969600200653
580	42	21	bay	ww	c	9d	1.tif	0	0	12	1.46387255191803
581	42	21	bay	ww	c	9d	1.tif	0	0	10	1.43227982521057
582	42	21	bay	ww	c	9d	1.tif	0	0	8	1.4118070602417
583	42	21	bay	ww	c	9d	1.tif	0	0	6	1.38284134864807
584	42	21	bay	ww	c	9d	1.tif	0	0	4	1.40041399002075
585	42	21	bay	ww	c	9d	1.tif	0	0	2	1.34961676597595
586	42	21	bay	ww	c	9d	1.tif	0	0	1.27222193825778e-13	1.72500836849213
587	42	21	bay	ww	c	9d	1.tif	0	0	2	1.41078639030457
588	42	21	bay	ww	c	9d	1.tif	0	0	4	1.43201732635498
589	42	21	bay	ww	c	9d	1.tif	0	0	6	1.3603994846344
590	42	21	bay	ww	c	9d	1.tif	0	0	8	1.34393787384033
591	42	21	bay	ww	c	9d	1.tif	0	0	10	1.38086593151093
592	42	21	bay	ww	c	9d	1.tif	0	0	12	1.40967512130737
593	42	21	bay	ww	c	9d	1.tif	0	0	14	1.38074684143066
594	42	21	bay	ww	c	9d	1.tif	0	0	16	1.38824164867401
595	42	21	bay	ww	c	9d	1.tif	0	0	18	1.31542348861694
596	42	21	bay	ww	c	9d	1.tif	0	0	20	1.24098002910614
597	42	21	bay	ww	c	9d	1.tif	0	0	22	1.23114728927612
598	42	21	bay	ww	c	9d	1.tif	0	0	24	1.23145031929016
599	42	21	bay	ww	c	9d	1.tif	0	0	26	1.34683167934418
600	42	21	bay	ww	c	9d	1.tif	0	0	28	1.26259827613831
601	42	21	bay	ww	c	9d	1.tif	0	0	30	1.38563680648804
602	42	21	bay	ww	c	9d	1.tif	0	0	32	1.40719556808472
603	42	21	bay	ww	c	9d	1.tif	0	0	34	1.46308255195618
604	42	21	bay	ww	c	9d	1.tif	0	0	36	1.40943574905396
605	42	21	bay	ww	c	9d	1.tif	0	0	38	1.42815792560577
606	42	21	bay	ww	c	9d	1.tif	0	0	40	1.30733609199524
607	42	21	bay	ww	c	9d	1.tif	0	0	42	1.31265223026276
608	42	21	bay	ww	c	9d	1.tif	0	0	44	1.46364510059357
609	42	21	bay	ww	c	9d	1.tif	0	0	46	1.28168714046478
610	42	21	bay	ww	c	9d	1.tif	0	0	48	1.17015397548676
611	42	21	bay	ww	c	9d	1.tif	0	0	50	1.1479104757309
612	42	21	bay	ww	c	9d	1.tif	0	0	52	1.13846147060394
613	42	21	bay	ww	c	9d	1.tif	0	0	54	1.15298390388489
614	42	21	bay	ww	c	9d	1.tif	0	0	56	1.09777116775513
615	42	21	bay	ww	c	9d	1.tif	0	0	58	1.05472934246063
616	42	21	bay	ww	c	9d	1.tif	0	0	60	1.00998163223267
617	42	21	bay	ww	c	9d	1.tif	0	0	62	1.03841161727905
618	42	21	bay	ww	c	9d	1.tif	0	0	64	0.882072269916534
619	42	21	bay	ww	c	9d	1.tif	0	0	66	0.877346575260162
620	42	21	bay	ww	c	9d	1.tif	0	0	68	0.888720631599426
621	42	21	bay	ww	c	9d	1.tif	0	0	70	0.878424108028412
622	42	21	bay	ww	c	9d	1.tif	0	0	72	0.839015305042267
623	42	21	bay	ww	c	9d	1.tif	0	0	74	0.848380148410797
624	42	21	bay	ww	c	9d	1.tif	0	0	76	0.797863960266113
625	42	21	bay	ww	c	9d	1.tif	0	0	78	0.813034176826477
626	42	21	bay	ww	c	9d	1.tif	0	0	80	0.734801948070526
627	42	21	bay	ww	c	9d	1.tif	0	0	82	0.736272811889648
628	42	21	bay	ww	c	9d	1.tif	0	0	84	0.772238552570343
629	42	21	bay	ww	c	9d	1.tif	0	0	86	0.687925398349762
630	42	21	bay	ww	c	9d	1.tif	0	0	88	0.703569531440735
631	42	21	bay	ww	c	9d	3.tif	0	0	90	1.13387608528137
632	42	21	bay	ww	c	9d	3.tif	0	0	88	0.766629576683044
633	42	21	bay	ww	c	9d	3.tif	0	0	86	0.763784825801849
634	42	21	bay	ww	c	9d	3.tif	0	0	84	0.806369960308075
635	42	21	bay	ww	c	9d	3.tif	0	0	82	0.867514371871948
636	42	21	bay	ww	c	9d	3.tif	0	0	80	0.785175204277039
637	42	21	bay	ww	c	9d	3.tif	0	0	78	1.01025438308716
638	42	21	bay	ww	c	9d	3.tif	0	0	76	0.902742445468903
639	42	21	bay	ww	c	9d	3.tif	0	0	74	1.08081805706024
640	42	21	bay	ww	c	9d	3.tif	0	0	72	0.960117161273956
641	42	21	bay	ww	c	9d	3.tif	0	0	70	1.15220177173615
642	42	21	bay	ww	c	9d	3.tif	0	0	68	1.13223147392273
643	42	21	bay	ww	c	9d	3.tif	0	0	66	1.1970682144165
644	42	21	bay	ww	c	9d	3.tif	0	0	64	1.13798761367798
645	42	21	bay	ww	c	9d	3.tif	0	0	62	1.12930476665497
646	42	21	bay	ww	c	9d	3.tif	0	0	60	1.19705009460449
647	42	21	bay	ww	c	9d	3.tif	0	0	58	1.48643457889557
648	42	21	bay	ww	c	9d	3.tif	0	0	56	1.4446302652359
649	42	21	bay	ww	c	9d	3.tif	0	0	54	1.34923350811005
650	42	21	bay	ww	c	9d	3.tif	0	0	52	1.4136825799942
651	42	21	bay	ww	c	9d	3.tif	0	0	50	1.37365520000458
652	42	21	bay	ww	c	9d	3.tif	0	0	48	1.35424339771271
653	42	21	bay	ww	c	9d	3.tif	0	0	46	1.82161426544189
654	42	21	bay	ww	c	9d	3.tif	0	0	44	1.44272077083588
655	42	21	bay	ww	c	9d	3.tif	0	0	42	1.38839864730835
656	42	21	bay	ww	c	9d	3.tif	0	0	40	1.46839606761932
657	42	21	bay	ww	c	9d	3.tif	0	0	38	1.41220080852509
658	42	21	bay	ww	c	9d	3.tif	0	0	36	1.55987095832825
659	42	21	bay	ww	c	9d	3.tif	0	0	34	1.56382524967194
660	42	21	bay	ww	c	9d	3.tif	0	0	32	1.3753502368927
661	42	21	bay	ww	c	9d	3.tif	0	0	30	1.3086199760437
662	42	21	bay	ww	c	9d	3.tif	0	0	28	1.36246883869171
663	42	21	bay	ww	c	9d	3.tif	0	0	26	1.41732358932495
664	42	21	bay	ww	c	9d	3.tif	0	0	24	1.24560308456421
665	42	21	bay	ww	c	9d	3.tif	0	0	22	1.1459698677063
666	42	21	bay	ww	c	9d	3.tif	0	0	20	0.952235102653503
667	42	21	bay	ww	c	9d	3.tif	0	0	18	1.08658516407013
668	42	21	bay	ww	c	9d	3.tif	0	0	16	1.03366923332214
669	42	21	bay	ww	c	9d	3.tif	0	0	14	1.23804759979248
670	42	21	bay	ww	c	9d	3.tif	0	0	12	1.0322390794754
671	42	21	bay	ww	c	9d	3.tif	0	0	10	0.965969085693359
672	42	21	bay	ww	c	9d	3.tif	0	0	8	0.881365358829498
673	42	21	bay	ww	c	9d	3.tif	0	0	6	0.864870965480804
674	42	21	bay	ww	c	9d	3.tif	0	0	4	0.973211467266083
675	42	21	bay	ww	c	9d	3.tif	0	0	2	0.889636874198914
676	42	21	bay	ww	c	9d	3.tif	0	0	1.27222193825778e-13	1.34280097484589
677	42	21	bay	ww	c	9d	3.tif	0	0	2	0.997277498245239
678	42	21	bay	ww	c	9d	3.tif	0	0	4	0.950766205787659
679	42	21	bay	ww	c	9d	3.tif	0	0	6	0.926633715629578
680	42	21	bay	ww	c	9d	3.tif	0	0	8	1.12740302085876
681	42	21	bay	ww	c	9d	3.tif	0	0	10	0.988291203975677
682	42	21	bay	ww	c	9d	3.tif	0	0	12	1.17612981796265
683	42	21	bay	ww	c	9d	3.tif	0	0	14	1.06630182266235
684	42	21	bay	ww	c	9d	3.tif	0	0	16	0.949674904346466
685	42	21	bay	ww	c	9d	3.tif	0	0	18	0.949926853179932
686	42	21	bay	ww	c	9d	3.tif	0	0	20	0.995890080928802
687	42	21	bay	ww	c	9d	3.tif	0	0	22	1.09224259853363
688	42	21	bay	ww	c	9d	3.tif	0	0	24	1.08318376541138
689	42	21	bay	ww	c	9d	3.tif	0	0	26	1.24192702770233
690	42	21	bay	ww	c	9d	3.tif	0	0	28	1.10911691188812
691	42	21	bay	ww	c	9d	3.tif	0	0	30	1.12250757217407
692	42	21	bay	ww	c	9d	3.tif	0	0	32	1.19087111949921
693	42	21	bay	ww	c	9d	3.tif	0	0	34	1.2088840007782
694	42	21	bay	ww	c	9d	3.tif	0	0	36	1.14911901950836
695	42	21	bay	ww	c	9d	3.tif	0	0	38	1.17822515964508
696	42	21	bay	ww	c	9d	3.tif	0	0	40	1.17165958881378
697	42	21	bay	ww	c	9d	3.tif	0	0	42	1.2547402381897
698	42	21	bay	ww	c	9d	3.tif	0	0	44	1.5534919500351
699	42	21	bay	ww	c	9d	3.tif	0	0	46	1.17830014228821
700	42	21	bay	ww	c	9d	3.tif	0	0	48	1.23538088798523
701	42	21	bay	ww	c	9d	3.tif	0	0	50	1.23440885543823
702	42	21	bay	ww	c	9d	3.tif	0	0	52	1.24397599697113
703	42	21	bay	ww	c	9d	3.tif	0	0	54	1.15745413303375
704	42	21	bay	ww	c	9d	3.tif	0	0	56	1.16166210174561
705	42	21	bay	ww	c	9d	3.tif	0	0	58	1.0255012512207
706	42	21	bay	ww	c	9d	3.tif	0	0	60	1.00393760204315
707	42	21	bay	ww	c	9d	3.tif	0	0	62	1.07692861557007
708	42	21	bay	ww	c	9d	3.tif	0	0	64	1.06933295726776
709	42	21	bay	ww	c	9d	3.tif	0	0	66	1.02225732803345
710	42	21	bay	ww	c	9d	3.tif	0	0	68	0.975362598896027
711	42	21	bay	ww	c	9d	3.tif	0	0	70	1.00652420520782
712	42	21	bay	ww	c	9d	3.tif	0	0	72	0.883843600749969
713	42	21	bay	ww	c	9d	3.tif	0	0	74	0.84402072429657
714	42	21	bay	ww	c	9d	3.tif	0	0	76	0.855166077613831
715	42	21	bay	ww	c	9d	3.tif	0	0	78	0.780634880065918
716	42	21	bay	ww	c	9d	3.tif	0	0	80	0.742700397968292
717	42	21	bay	ww	c	9d	3.tif	0	0	82	0.669599294662476
718	42	21	bay	ww	c	9d	3.tif	0	0	84	0.618211686611176
719	42	21	bay	ww	c	9d	3.tif	0	0	86	0.674561083316803
720	42	21	bay	ww	c	9d	3.tif	0	0	88	0.837973475456238
721	42	21	bay	ww	c	9d	4.tif	0	0	90	0.728981196880341
722	42	21	bay	ww	c	9d	4.tif	0	0	88	0.476785659790039
723	42	21	bay	ww	c	9d	4.tif	0	0	86	0.517411708831787
724	42	21	bay	ww	c	9d	4.tif	0	0	84	0.481517374515533
725	42	21	bay	ww	c	9d	4.tif	0	0	82	0.52119255065918
726	42	21	bay	ww	c	9d	4.tif	0	0	80	0.520146012306213
727	42	21	bay	ww	c	9d	4.tif	0	0	78	0.663925647735596
728	42	21	bay	ww	c	9d	4.tif	0	0	76	0.690897703170776
729	42	21	bay	ww	c	9d	4.tif	0	0	74	0.76824152469635
730	42	21	bay	ww	c	9d	4.tif	0	0	72	0.632714807987213
731	42	21	bay	ww	c	9d	4.tif	0	0	70	0.662201881408691
732	42	21	bay	ww	c	9d	4.tif	0	0	68	0.654833257198334
733	42	21	bay	ww	c	9d	4.tif	0	0	66	0.653218328952789
734	42	21	bay	ww	c	9d	4.tif	0	0	64	0.85861873626709
735	42	21	bay	ww	c	9d	4.tif	0	0	62	0.770360946655273
736	42	21	bay	ww	c	9d	4.tif	0	0	60	0.840139806270599
737	42	21	bay	ww	c	9d	4.tif	0	0	58	0.833076596260071
738	42	21	bay	ww	c	9d	4.tif	0	0	56	0.840963900089264
739	42	21	bay	ww	c	9d	4.tif	0	0	54	1.05067479610443
740	42	21	bay	ww	c	9d	4.tif	0	0	52	1.14851546287537
741	42	21	bay	ww	c	9d	4.tif	0	0	50	1.0777907371521
742	42	21	bay	ww	c	9d	4.tif	0	0	48	1.23576891422272
743	42	21	bay	ww	c	9d	4.tif	0	0	46	1.68669593334198
744	42	21	bay	ww	c	9d	4.tif	0	0	44	1.21011805534363
745	42	21	bay	ww	c	9d	4.tif	0	0	42	1.07518994808197
746	42	21	bay	ww	c	9d	4.tif	0	0	40	1.15339231491089
747	42	21	bay	ww	c	9d	4.tif	0	0	38	1.10443651676178
748	42	21	bay	ww	c	9d	4.tif	0	0	36	1.21529626846313
749	42	21	bay	ww	c	9d	4.tif	0	0	34	1.0955696105957
750	42	21	bay	ww	c	9d	4.tif	0	0	32	1.16713607311249
751	42	21	bay	ww	c	9d	4.tif	0	0	30	1.01736855506897
752	42	21	bay	ww	c	9d	4.tif	0	0	28	1.0059677362442
753	42	21	bay	ww	c	9d	4.tif	0	0	26	1.02688431739807
754	42	21	bay	ww	c	9d	4.tif	0	0	24	0.84804230928421
755	42	21	bay	ww	c	9d	4.tif	0	0	22	1.10222327709198
756	42	21	bay	ww	c	9d	4.tif	0	0	20	1.00645327568054
757	42	21	bay	ww	c	9d	4.tif	0	0	18	1.15164244174957
758	42	21	bay	ww	c	9d	4.tif	0	0	16	1.13033223152161
759	42	21	bay	ww	c	9d	4.tif	0	0	14	1.49369382858276
760	42	21	bay	ww	c	9d	4.tif	0	0	12	0.985281884670258
761	42	21	bay	ww	c	9d	4.tif	0	0	10	0.999782145023346
762	42	21	bay	ww	c	9d	4.tif	0	0	8	1.05861949920654
763	42	21	bay	ww	c	9d	4.tif	0	0	6	0.972812712192535
764	42	21	bay	ww	c	9d	4.tif	0	0	4	1.18832790851593
765	42	21	bay	ww	c	9d	4.tif	0	0	2	1.07220876216888
766	42	21	bay	ww	c	9d	4.tif	0	0	1.27222193825778e-13	1.67962038516998
767	42	21	bay	ww	c	9d	4.tif	0	0	2	1.25965464115143
768	42	21	bay	ww	c	9d	4.tif	0	0	4	1.17352223396301
769	42	21	bay	ww	c	9d	4.tif	0	0	6	1.20882391929626
770	42	21	bay	ww	c	9d	4.tif	0	0	8	1.24321579933167
771	42	21	bay	ww	c	9d	4.tif	0	0	10	1.36409199237823
772	42	21	bay	ww	c	9d	4.tif	0	0	12	1.75595033168793
773	42	21	bay	ww	c	9d	4.tif	0	0	14	1.36749339103699
774	42	21	bay	ww	c	9d	4.tif	0	0	16	1.44244313240051
775	42	21	bay	ww	c	9d	4.tif	0	0	18	1.52195906639099
776	42	21	bay	ww	c	9d	4.tif	0	0	20	1.45218753814697
777	42	21	bay	ww	c	9d	4.tif	0	0	22	1.38817131519318
778	42	21	bay	ww	c	9d	4.tif	0	0	24	1.58242118358612
779	42	21	bay	ww	c	9d	4.tif	0	0	26	1.7763797044754
780	42	21	bay	ww	c	9d	4.tif	0	0	28	1.76079058647156
781	42	21	bay	ww	c	9d	4.tif	0	0	30	1.69568705558777
782	42	21	bay	ww	c	9d	4.tif	0	0	32	1.40527951717377
783	42	21	bay	ww	c	9d	4.tif	0	0	34	1.43073225021362
784	42	21	bay	ww	c	9d	4.tif	0	0	36	1.59443438053131
785	42	21	bay	ww	c	9d	4.tif	0	0	38	1.77650010585785
786	42	21	bay	ww	c	9d	4.tif	0	0	40	1.86247777938843
787	42	21	bay	ww	c	9d	4.tif	0	0	42	1.74490189552307
788	42	21	bay	ww	c	9d	4.tif	0	0	44	2.24985218048096
789	42	21	bay	ww	c	9d	4.tif	0	0	46	1.66869378089905
790	42	21	bay	ww	c	9d	4.tif	0	0	48	1.59347236156464
791	42	21	bay	ww	c	9d	4.tif	0	0	50	1.51264679431915
792	42	21	bay	ww	c	9d	4.tif	0	0	52	1.31856727600098
793	42	21	bay	ww	c	9d	4.tif	0	0	54	1.50082850456238
794	42	21	bay	ww	c	9d	4.tif	0	0	56	1.50636470317841
795	42	21	bay	ww	c	9d	4.tif	0	0	58	1.37540364265442
796	42	21	bay	ww	c	9d	4.tif	0	0	60	1.33626782894135
797	42	21	bay	ww	c	9d	4.tif	0	0	62	1.17978322505951
798	42	21	bay	ww	c	9d	4.tif	0	0	64	1.00145018100739
799	42	21	bay	ww	c	9d	4.tif	0	0	66	1.01973247528076
800	42	21	bay	ww	c	9d	4.tif	0	0	68	0.924532949924469
801	42	21	bay	ww	c	9d	4.tif	0	0	70	0.933673620223999
802	42	21	bay	ww	c	9d	4.tif	0	0	72	0.714499592781067
803	42	21	bay	ww	c	9d	4.tif	0	0	74	0.725901484489441
804	42	21	bay	ww	c	9d	4.tif	0	0	76	0.611553132534027
805	42	21	bay	ww	c	9d	4.tif	0	0	78	0.486652940511703
806	42	21	bay	ww	c	9d	4.tif	0	0	80	0.588428914546967
807	42	21	bay	ww	c	9d	4.tif	0	0	82	0.494103074073792
808	42	21	bay	ww	c	9d	4.tif	0	0	84	0.46139469742775
809	42	21	bay	ww	c	9d	4.tif	0	0	86	0.422304660081863
810	42	21	bay	ww	c	9d	4.tif	0	0	88	0.49170047044754
811	42	21	bay	ww	c	9d	6.tif	0	0	90	0.691628813743591
812	42	21	bay	ww	c	9d	6.tif	0	0	88	0.419786959886551
813	42	21	bay	ww	c	9d	6.tif	0	0	86	0.49012753367424
814	42	21	bay	ww	c	9d	6.tif	0	0	84	0.434240698814392
815	42	21	bay	ww	c	9d	6.tif	0	0	82	0.42801621556282
816	42	21	bay	ww	c	9d	6.tif	0	0	80	0.407542318105698
817	42	21	bay	ww	c	9d	6.tif	0	0	78	0.446824282407761
818	42	21	bay	ww	c	9d	6.tif	0	0	76	0.45096680521965
819	42	21	bay	ww	c	9d	6.tif	0	0	74	0.505588412284851
820	42	21	bay	ww	c	9d	6.tif	0	0	72	0.638419628143311
821	42	21	bay	ww	c	9d	6.tif	0	0	70	0.606541752815247
822	42	21	bay	ww	c	9d	6.tif	0	0	68	0.668004155158997
823	42	21	bay	ww	c	9d	6.tif	0	0	66	0.931901037693024
824	42	21	bay	ww	c	9d	6.tif	0	0	64	0.985316097736359
825	42	21	bay	ww	c	9d	6.tif	0	0	62	0.956860303878784
826	42	21	bay	ww	c	9d	6.tif	0	0	60	0.966970205307007
827	42	21	bay	ww	c	9d	6.tif	0	0	58	0.98038512468338
828	42	21	bay	ww	c	9d	6.tif	0	0	56	1.0959335565567
829	42	21	bay	ww	c	9d	6.tif	0	0	54	1.09646999835968
830	42	21	bay	ww	c	9d	6.tif	0	0	52	1.22328126430511
831	42	21	bay	ww	c	9d	6.tif	0	0	50	1.46438932418823
832	42	21	bay	ww	c	9d	6.tif	0	0	48	1.50691771507263
833	42	21	bay	ww	c	9d	6.tif	0	0	46	2.06726360321045
834	42	21	bay	ww	c	9d	6.tif	0	0	44	1.48647165298462
835	42	21	bay	ww	c	9d	6.tif	0	0	42	1.60816204547882
836	42	21	bay	ww	c	9d	6.tif	0	0	40	1.4976087808609
837	42	21	bay	ww	c	9d	6.tif	0	0	38	1.61578321456909
838	42	21	bay	ww	c	9d	6.tif	0	0	36	1.68858909606934
839	42	21	bay	ww	c	9d	6.tif	0	0	34	1.6628053188324
840	42	21	bay	ww	c	9d	6.tif	0	0	32	1.70492017269135
841	42	21	bay	ww	c	9d	6.tif	0	0	30	1.54412972927094
842	42	21	bay	ww	c	9d	6.tif	0	0	28	1.67210578918457
843	42	21	bay	ww	c	9d	6.tif	0	0	26	1.43451476097107
844	42	21	bay	ww	c	9d	6.tif	0	0	24	1.31034862995148
845	42	21	bay	ww	c	9d	6.tif	0	0	22	1.32511246204376
846	42	21	bay	ww	c	9d	6.tif	0	0	20	1.39194715023041
847	42	21	bay	ww	c	9d	6.tif	0	0	18	1.30174314975739
848	42	21	bay	ww	c	9d	6.tif	0	0	16	1.22597682476044
849	42	21	bay	ww	c	9d	6.tif	0	0	14	1.21531796455383
850	42	21	bay	ww	c	9d	6.tif	0	0	12	1.14316558837891
851	42	21	bay	ww	c	9d	6.tif	0	0	10	1.05490434169769
852	42	21	bay	ww	c	9d	6.tif	0	0	8	1.04768848419189
853	42	21	bay	ww	c	9d	6.tif	0	0	6	0.950858891010284
854	42	21	bay	ww	c	9d	6.tif	0	0	4	1.09112918376923
855	42	21	bay	ww	c	9d	6.tif	0	0	2	1.18798923492432
856	42	21	bay	ww	c	9d	6.tif	0	0	1.27222193825778e-13	1.57586872577667
857	42	21	bay	ww	c	9d	6.tif	0	0	2	0.946234583854675
858	42	21	bay	ww	c	9d	6.tif	0	0	4	0.903734743595123
859	42	21	bay	ww	c	9d	6.tif	0	0	6	0.935676157474518
860	42	21	bay	ww	c	9d	6.tif	0	0	8	0.950756430625916
861	42	21	bay	ww	c	9d	6.tif	0	0	10	1.01430940628052
862	42	21	bay	ww	c	9d	6.tif	0	0	12	1.06099605560303
863	42	21	bay	ww	c	9d	6.tif	0	0	14	1.10135042667389
864	42	21	bay	ww	c	9d	6.tif	0	0	16	1.17269766330719
865	42	21	bay	ww	c	9d	6.tif	0	0	18	1.01314258575439
866	42	21	bay	ww	c	9d	6.tif	0	0	20	1.00058460235596
867	42	21	bay	ww	c	9d	6.tif	0	0	22	1.01876544952393
868	42	21	bay	ww	c	9d	6.tif	0	0	24	1.29649710655212
869	42	21	bay	ww	c	9d	6.tif	0	0	26	1.41355979442596
870	42	21	bay	ww	c	9d	6.tif	0	0	28	1.28525507450104
871	42	21	bay	ww	c	9d	6.tif	0	0	30	1.45576655864716
872	42	21	bay	ww	c	9d	6.tif	0	0	32	1.61029243469238
873	42	21	bay	ww	c	9d	6.tif	0	0	34	1.44372653961182
874	42	21	bay	ww	c	9d	6.tif	0	0	36	1.39447152614594
875	42	21	bay	ww	c	9d	6.tif	0	0	38	1.43757939338684
876	42	21	bay	ww	c	9d	6.tif	0	0	40	1.5143107175827
877	42	21	bay	ww	c	9d	6.tif	0	0	42	1.49446320533752
878	42	21	bay	ww	c	9d	6.tif	0	0	44	2.28425717353821
879	42	21	bay	ww	c	9d	6.tif	0	0	46	1.6715612411499
880	42	21	bay	ww	c	9d	6.tif	0	0	48	1.48999857902527
881	42	21	bay	ww	c	9d	6.tif	0	0	50	1.57108175754547
882	42	21	bay	ww	c	9d	6.tif	0	0	52	1.38832557201385
883	42	21	bay	ww	c	9d	6.tif	0	0	54	1.4705103635788
884	42	21	bay	ww	c	9d	6.tif	0	0	56	1.41630589962006
885	42	21	bay	ww	c	9d	6.tif	0	0	58	1.28222620487213
886	42	21	bay	ww	c	9d	6.tif	0	0	60	1.08677124977112
887	42	21	bay	ww	c	9d	6.tif	0	0	62	1.10178327560425
888	42	21	bay	ww	c	9d	6.tif	0	0	64	1.07254242897034
889	42	21	bay	ww	c	9d	6.tif	0	0	66	0.875850558280945
890	42	21	bay	ww	c	9d	6.tif	0	0	68	0.853722453117371
891	42	21	bay	ww	c	9d	6.tif	0	0	70	0.711789846420288
892	42	21	bay	ww	c	9d	6.tif	0	0	72	0.687511205673218
893	42	21	bay	ww	c	9d	6.tif	0	0	74	0.672151923179626
894	42	21	bay	ww	c	9d	6.tif	0	0	76	0.68891441822052
895	42	21	bay	ww	c	9d	6.tif	0	0	78	0.554846525192261
896	42	21	bay	ww	c	9d	6.tif	0	0	80	0.611726224422455
897	42	21	bay	ww	c	9d	6.tif	0	0	82	0.386480212211609
898	42	21	bay	ww	c	9d	6.tif	0	0	84	0.518939077854156
899	42	21	bay	ww	c	9d	6.tif	0	0	86	0.465710997581482
900	42	21	bay	ww	c	9d	6.tif	0	0	88	0.472304940223694
901	42	21	col	wd	c	9d	1.tif	0	0	90	0.869069814682007
902	42	21	col	wd	c	9d	1.tif	0	0	88	0.820537865161896
903	42	21	col	wd	c	9d	1.tif	0	0	86	0.837270617485046
904	42	21	col	wd	c	9d	1.tif	0	0	84	0.826603591442108
905	42	21	col	wd	c	9d	1.tif	0	0	82	0.789865970611572
906	42	21	col	wd	c	9d	1.tif	0	0	80	0.805335879325867
907	42	21	col	wd	c	9d	1.tif	0	0	78	0.860442459583282
908	42	21	col	wd	c	9d	1.tif	0	0	76	0.836848437786102
909	42	21	col	wd	c	9d	1.tif	0	0	74	0.846668004989624
910	42	21	col	wd	c	9d	1.tif	0	0	72	0.876027524471283
911	42	21	col	wd	c	9d	1.tif	0	0	70	0.885082721710205
912	42	21	col	wd	c	9d	1.tif	0	0	68	0.888044476509094
913	42	21	col	wd	c	9d	1.tif	0	0	66	0.895981788635254
914	42	21	col	wd	c	9d	1.tif	0	0	64	0.964072287082672
915	42	21	col	wd	c	9d	1.tif	0	0	62	0.922289311885834
916	42	21	col	wd	c	9d	1.tif	0	0	60	0.963664472103119
917	42	21	col	wd	c	9d	1.tif	0	0	58	0.970861375331879
918	42	21	col	wd	c	9d	1.tif	0	0	56	1.03691649436951
919	42	21	col	wd	c	9d	1.tif	0	0	54	1.04429256916046
920	42	21	col	wd	c	9d	1.tif	0	0	52	1.03640425205231
921	42	21	col	wd	c	9d	1.tif	0	0	50	1.04803192615509
922	42	21	col	wd	c	9d	1.tif	0	0	48	1.07930731773376
923	42	21	col	wd	c	9d	1.tif	0	0	46	1.15418112277985
924	42	21	col	wd	c	9d	1.tif	0	0	44	1.07664000988007
925	42	21	col	wd	c	9d	1.tif	0	0	42	1.18778884410858
926	42	21	col	wd	c	9d	1.tif	0	0	40	1.17208957672119
927	42	21	col	wd	c	9d	1.tif	0	0	38	1.15422010421753
928	42	21	col	wd	c	9d	1.tif	0	0	36	1.20098006725311
929	42	21	col	wd	c	9d	1.tif	0	0	34	1.27470803260803
930	42	21	col	wd	c	9d	1.tif	0	0	32	1.25262343883514
931	42	21	col	wd	c	9d	1.tif	0	0	30	1.24710404872894
932	42	21	col	wd	c	9d	1.tif	0	0	28	1.29260218143463
933	42	21	col	wd	c	9d	1.tif	0	0	26	1.28766667842865
934	42	21	col	wd	c	9d	1.tif	0	0	24	1.2967164516449
935	42	21	col	wd	c	9d	1.tif	0	0	22	1.32203352451324
936	42	21	col	wd	c	9d	1.tif	0	0	20	1.30901646614075
937	42	21	col	wd	c	9d	1.tif	0	0	18	1.36200606822968
938	42	21	col	wd	c	9d	1.tif	0	0	16	1.36667060852051
939	42	21	col	wd	c	9d	1.tif	0	0	14	1.44463086128235
940	42	21	col	wd	c	9d	1.tif	0	0	12	1.41166937351227
941	42	21	col	wd	c	9d	1.tif	0	0	10	1.42586410045624
942	42	21	col	wd	c	9d	1.tif	0	0	8	1.38857638835907
943	42	21	col	wd	c	9d	1.tif	0	0	6	1.48929154872894
944	42	21	col	wd	c	9d	1.tif	0	0	4	1.39736473560333
945	42	21	col	wd	c	9d	1.tif	0	0	2	1.4511159658432
946	42	21	col	wd	c	9d	1.tif	0	0	1.27222193825778e-13	1.49342143535614
947	42	21	col	wd	c	9d	1.tif	0	0	2	1.51901829242706
948	42	21	col	wd	c	9d	1.tif	0	0	4	1.46885120868683
949	42	21	col	wd	c	9d	1.tif	0	0	6	1.48250710964203
950	42	21	col	wd	c	9d	1.tif	0	0	8	1.48140823841095
951	42	21	col	wd	c	9d	1.tif	0	0	10	1.42768144607544
952	42	21	col	wd	c	9d	1.tif	0	0	12	1.39071989059448
953	42	21	col	wd	c	9d	1.tif	0	0	14	1.38186264038086
954	42	21	col	wd	c	9d	1.tif	0	0	16	1.34376668930054
955	42	21	col	wd	c	9d	1.tif	0	0	18	1.38664543628693
956	42	21	col	wd	c	9d	1.tif	0	0	20	1.40064203739166
957	42	21	col	wd	c	9d	1.tif	0	0	22	1.34253191947937
958	42	21	col	wd	c	9d	1.tif	0	0	24	1.37342441082001
959	42	21	col	wd	c	9d	1.tif	0	0	26	1.35471332073212
960	42	21	col	wd	c	9d	1.tif	0	0	28	1.22340357303619
961	42	21	col	wd	c	9d	1.tif	0	0	30	1.21958708763123
962	42	21	col	wd	c	9d	1.tif	0	0	32	1.19579660892487
963	42	21	col	wd	c	9d	1.tif	0	0	34	1.26432883739471
964	42	21	col	wd	c	9d	1.tif	0	0	36	1.13918662071228
965	42	21	col	wd	c	9d	1.tif	0	0	38	1.0915447473526
966	42	21	col	wd	c	9d	1.tif	0	0	40	1.10829520225525
967	42	21	col	wd	c	9d	1.tif	0	0	42	1.02254164218903
968	42	21	col	wd	c	9d	1.tif	0	0	44	1.10993587970734
969	42	21	col	wd	c	9d	1.tif	0	0	46	1.05393195152283
970	42	21	col	wd	c	9d	1.tif	0	0	48	1.0241242647171
971	42	21	col	wd	c	9d	1.tif	0	0	50	0.989264905452728
972	42	21	col	wd	c	9d	1.tif	0	0	52	1.03106415271759
973	42	21	col	wd	c	9d	1.tif	0	0	54	0.95669025182724
974	42	21	col	wd	c	9d	1.tif	0	0	56	0.935859501361847
975	42	21	col	wd	c	9d	1.tif	0	0	58	0.952238142490387
976	42	21	col	wd	c	9d	1.tif	0	0	60	0.92757922410965
977	42	21	col	wd	c	9d	1.tif	0	0	62	0.868939757347107
978	42	21	col	wd	c	9d	1.tif	0	0	64	0.827797293663025
979	42	21	col	wd	c	9d	1.tif	0	0	66	0.845748782157898
980	42	21	col	wd	c	9d	1.tif	0	0	68	0.879379153251648
981	42	21	col	wd	c	9d	1.tif	0	0	70	0.888480603694916
982	42	21	col	wd	c	9d	1.tif	0	0	72	0.847034931182861
983	42	21	col	wd	c	9d	1.tif	0	0	74	0.870020806789398
984	42	21	col	wd	c	9d	1.tif	0	0	76	0.838268101215363
985	42	21	col	wd	c	9d	1.tif	0	0	78	0.822510302066803
986	42	21	col	wd	c	9d	1.tif	0	0	80	0.831774592399597
987	42	21	col	wd	c	9d	1.tif	0	0	82	0.816529631614685
988	42	21	col	wd	c	9d	1.tif	0	0	84	0.858102440834045
989	42	21	col	wd	c	9d	1.tif	0	0	86	0.827576816082001
990	42	21	col	wd	c	9d	1.tif	0	0	88	0.816091239452362
991	42	21	col	wd	c	9d	2.tif	0	0	90	1.06803953647614
992	42	21	col	wd	c	9d	2.tif	0	0	88	0.958677530288696
993	42	21	col	wd	c	9d	2.tif	0	0	86	0.965349435806274
994	42	21	col	wd	c	9d	2.tif	0	0	84	0.956439554691315
995	42	21	col	wd	c	9d	2.tif	0	0	82	0.990963280200958
996	42	21	col	wd	c	9d	2.tif	0	0	80	0.953213751316071
997	42	21	col	wd	c	9d	2.tif	0	0	78	0.968969643115997
998	42	21	col	wd	c	9d	2.tif	0	0	76	1.00283634662628
999	42	21	col	wd	c	9d	2.tif	0	0	74	0.943533182144165
1000	42	21	col	wd	c	9d	2.tif	0	0	72	0.993165075778961
1001	42	21	col	wd	c	9d	2.tif	0	0	70	1.00615859031677
1002	42	21	col	wd	c	9d	2.tif	0	0	68	1.04714548587799
1003	42	21	col	wd	c	9d	2.tif	0	0	66	0.994752585887909
1004	42	21	col	wd	c	9d	2.tif	0	0	64	1.03814208507538
1005	42	21	col	wd	c	9d	2.tif	0	0	62	1.09829163551331
1006	42	21	col	wd	c	9d	2.tif	0	0	60	1.04699981212616
1007	42	21	col	wd	c	9d	2.tif	0	0	58	1.04631519317627
1008	42	21	col	wd	c	9d	2.tif	0	0	56	1.13131463527679
1009	42	21	col	wd	c	9d	2.tif	0	0	54	1.10352694988251
1010	42	21	col	wd	c	9d	2.tif	0	0	52	1.07345199584961
1011	42	21	col	wd	c	9d	2.tif	0	0	50	1.13485729694366
1012	42	21	col	wd	c	9d	2.tif	0	0	48	1.09497487545013
1013	42	21	col	wd	c	9d	2.tif	0	0	46	1.21114087104797
1014	42	21	col	wd	c	9d	2.tif	0	0	44	1.10407280921936
1015	42	21	col	wd	c	9d	2.tif	0	0	42	1.13792991638184
1016	42	21	col	wd	c	9d	2.tif	0	0	40	1.13834047317505
1017	42	21	col	wd	c	9d	2.tif	0	0	38	1.1852799654007
1018	42	21	col	wd	c	9d	2.tif	0	0	36	1.21779072284698
1019	42	21	col	wd	c	9d	2.tif	0	0	34	1.26630043983459
1020	42	21	col	wd	c	9d	2.tif	0	0	32	1.23287582397461
1021	42	21	col	wd	c	9d	2.tif	0	0	30	1.19753336906433
1022	42	21	col	wd	c	9d	2.tif	0	0	28	1.27166664600372
1023	42	21	col	wd	c	9d	2.tif	0	0	26	1.30440616607666
1024	42	21	col	wd	c	9d	2.tif	0	0	24	1.32031333446503
1025	42	21	col	wd	c	9d	2.tif	0	0	22	1.33375465869904
1026	42	21	col	wd	c	9d	2.tif	0	0	20	1.33236527442932
1027	42	21	col	wd	c	9d	2.tif	0	0	18	1.31839954853058
1028	42	21	col	wd	c	9d	2.tif	0	0	16	1.31208801269531
1029	42	21	col	wd	c	9d	2.tif	0	0	14	1.31898367404938
1030	42	21	col	wd	c	9d	2.tif	0	0	12	1.29510688781738
1031	42	21	col	wd	c	9d	2.tif	0	0	10	1.3312474489212
1032	42	21	col	wd	c	9d	2.tif	0	0	8	1.29516017436981
1033	42	21	col	wd	c	9d	2.tif	0	0	6	1.34751093387604
1034	42	21	col	wd	c	9d	2.tif	0	0	4	1.36212718486786
1035	42	21	col	wd	c	9d	2.tif	0	0	2	1.28111851215363
1036	42	21	col	wd	c	9d	2.tif	0	0	1.27222193825778e-13	1.40615928173065
1037	42	21	col	wd	c	9d	2.tif	0	0	2	1.27014756202698
1038	42	21	col	wd	c	9d	2.tif	0	0	4	1.26707673072815
1039	42	21	col	wd	c	9d	2.tif	0	0	6	1.24643659591675
1040	42	21	col	wd	c	9d	2.tif	0	0	8	1.29716384410858
1041	42	21	col	wd	c	9d	2.tif	0	0	10	1.19079637527466
1042	42	21	col	wd	c	9d	2.tif	0	0	12	1.24876654148102
1043	42	21	col	wd	c	9d	2.tif	0	0	14	1.20461368560791
1044	42	21	col	wd	c	9d	2.tif	0	0	16	1.18981528282166
1045	42	21	col	wd	c	9d	2.tif	0	0	18	1.22877359390259
1046	42	21	col	wd	c	9d	2.tif	0	0	20	1.18886959552765
1047	42	21	col	wd	c	9d	2.tif	0	0	22	1.13772261142731
1048	42	21	col	wd	c	9d	2.tif	0	0	24	1.16276454925537
1049	42	21	col	wd	c	9d	2.tif	0	0	26	1.13178861141205
1050	42	21	col	wd	c	9d	2.tif	0	0	28	1.09453344345093
1051	42	21	col	wd	c	9d	2.tif	0	0	30	1.08369410037994
1052	42	21	col	wd	c	9d	2.tif	0	0	32	1.02533221244812
1053	42	21	col	wd	c	9d	2.tif	0	0	34	1.10843765735626
1054	42	21	col	wd	c	9d	2.tif	0	0	36	1.03069686889648
1055	42	21	col	wd	c	9d	2.tif	0	0	38	1.03866255283356
1056	42	21	col	wd	c	9d	2.tif	0	0	40	1.06056010723114
1057	42	21	col	wd	c	9d	2.tif	0	0	42	0.999929487705231
1058	42	21	col	wd	c	9d	2.tif	0	0	44	1.05524826049805
1059	42	21	col	wd	c	9d	2.tif	0	0	46	1.00659883022308
1060	42	21	col	wd	c	9d	2.tif	0	0	48	0.986400723457336
1061	42	21	col	wd	c	9d	2.tif	0	0	50	1.03728806972504
1062	42	21	col	wd	c	9d	2.tif	0	0	52	1.02152788639069
1063	42	21	col	wd	c	9d	2.tif	0	0	54	1.06213963031769
1064	42	21	col	wd	c	9d	2.tif	0	0	56	1.03623306751251
1065	42	21	col	wd	c	9d	2.tif	0	0	58	1.03896343708038
1066	42	21	col	wd	c	9d	2.tif	0	0	60	0.979374527931213
1067	42	21	col	wd	c	9d	2.tif	0	0	62	1.01080596446991
1068	42	21	col	wd	c	9d	2.tif	0	0	64	1.01585161685944
1069	42	21	col	wd	c	9d	2.tif	0	0	66	0.978879034519196
1070	42	21	col	wd	c	9d	2.tif	0	0	68	0.965660214424133
1071	42	21	col	wd	c	9d	2.tif	0	0	70	0.954709410667419
1072	42	21	col	wd	c	9d	2.tif	0	0	72	0.975995481014252
1073	42	21	col	wd	c	9d	2.tif	0	0	74	0.962372183799744
1074	42	21	col	wd	c	9d	2.tif	0	0	76	0.921126961708069
1075	42	21	col	wd	c	9d	2.tif	0	0	78	0.916257977485657
1076	42	21	col	wd	c	9d	2.tif	0	0	80	0.954392075538635
1077	42	21	col	wd	c	9d	2.tif	0	0	82	0.944679856300354
1078	42	21	col	wd	c	9d	2.tif	0	0	84	0.969354629516602
1079	42	21	col	wd	c	9d	2.tif	0	0	86	0.931539416313171
1080	42	21	col	wd	c	9d	2.tif	0	0	88	0.929228365421295
1081	42	21	col	wd	c	9d	3.tif	0	0	90	1.00147604942322
1082	42	21	col	wd	c	9d	3.tif	0	0	88	0.903618097305298
1083	42	21	col	wd	c	9d	3.tif	0	0	86	0.884991943836212
1084	42	21	col	wd	c	9d	3.tif	0	0	84	0.912849485874176
1085	42	21	col	wd	c	9d	3.tif	0	0	82	0.937290370464325
1086	42	21	col	wd	c	9d	3.tif	0	0	80	0.873950600624084
1087	42	21	col	wd	c	9d	3.tif	0	0	78	0.930548906326294
1088	42	21	col	wd	c	9d	3.tif	0	0	76	0.909266173839569
1089	42	21	col	wd	c	9d	3.tif	0	0	74	0.89545464515686
1090	42	21	col	wd	c	9d	3.tif	0	0	72	0.937745869159698
1091	42	21	col	wd	c	9d	3.tif	0	0	70	0.907076954841614
1092	42	21	col	wd	c	9d	3.tif	0	0	68	0.922510743141174
1093	42	21	col	wd	c	9d	3.tif	0	0	66	0.942579984664917
1094	42	21	col	wd	c	9d	3.tif	0	0	64	0.943062245845795
1095	42	21	col	wd	c	9d	3.tif	0	0	62	0.939389884471893
1096	42	21	col	wd	c	9d	3.tif	0	0	60	0.974224030971527
1097	42	21	col	wd	c	9d	3.tif	0	0	58	1.00285506248474
1098	42	21	col	wd	c	9d	3.tif	0	0	56	1.0028315782547
1099	42	21	col	wd	c	9d	3.tif	0	0	54	0.996760487556458
1100	42	21	col	wd	c	9d	3.tif	0	0	52	1.02494323253632
1101	42	21	col	wd	c	9d	3.tif	0	0	50	0.994967818260193
1102	42	21	col	wd	c	9d	3.tif	0	0	48	1.03139436244965
1103	42	21	col	wd	c	9d	3.tif	0	0	46	1.07942724227905
1104	42	21	col	wd	c	9d	3.tif	0	0	44	1.0976505279541
1105	42	21	col	wd	c	9d	3.tif	0	0	42	1.13187456130981
1106	42	21	col	wd	c	9d	3.tif	0	0	40	1.11434173583984
1107	42	21	col	wd	c	9d	3.tif	0	0	38	1.14345633983612
1108	42	21	col	wd	c	9d	3.tif	0	0	36	1.20031976699829
1109	42	21	col	wd	c	9d	3.tif	0	0	34	1.18985438346863
1110	42	21	col	wd	c	9d	3.tif	0	0	32	1.17614924907684
1111	42	21	col	wd	c	9d	3.tif	0	0	30	1.22513914108276
1112	42	21	col	wd	c	9d	3.tif	0	0	28	1.17185473442078
1113	42	21	col	wd	c	9d	3.tif	0	0	26	1.25279271602631
1114	42	21	col	wd	c	9d	3.tif	0	0	24	1.22733926773071
1115	42	21	col	wd	c	9d	3.tif	0	0	22	1.14952111244202
1116	42	21	col	wd	c	9d	3.tif	0	0	20	1.21585869789124
1117	42	21	col	wd	c	9d	3.tif	0	0	18	1.22663581371307
1118	42	21	col	wd	c	9d	3.tif	0	0	16	1.20090460777283
1119	42	21	col	wd	c	9d	3.tif	0	0	14	1.25438129901886
1120	42	21	col	wd	c	9d	3.tif	0	0	12	1.19869589805603
1121	42	21	col	wd	c	9d	3.tif	0	0	10	1.24620735645294
1122	42	21	col	wd	c	9d	3.tif	0	0	8	1.21991956233978
1123	42	21	col	wd	c	9d	3.tif	0	0	6	1.24298310279846
1124	42	21	col	wd	c	9d	3.tif	0	0	4	1.27617609500885
1125	42	21	col	wd	c	9d	3.tif	0	0	2	1.24293458461761
1126	42	21	col	wd	c	9d	3.tif	0	0	1.27222193825778e-13	1.31212151050568
1127	42	21	col	wd	c	9d	3.tif	0	0	2	1.23618340492249
1128	42	21	col	wd	c	9d	3.tif	0	0	4	1.22345316410065
1129	42	21	col	wd	c	9d	3.tif	0	0	6	1.23006665706635
1130	42	21	col	wd	c	9d	3.tif	0	0	8	1.22093272209167
1131	42	21	col	wd	c	9d	3.tif	0	0	10	1.26988565921783
1132	42	21	col	wd	c	9d	3.tif	0	0	12	1.25440919399261
1133	42	21	col	wd	c	9d	3.tif	0	0	14	1.27384340763092
1134	42	21	col	wd	c	9d	3.tif	0	0	16	1.27428460121155
1135	42	21	col	wd	c	9d	3.tif	0	0	18	1.29964923858643
1136	42	21	col	wd	c	9d	3.tif	0	0	20	1.2951021194458
1137	42	21	col	wd	c	9d	3.tif	0	0	22	1.30210971832275
1138	42	21	col	wd	c	9d	3.tif	0	0	24	1.30436420440674
1139	42	21	col	wd	c	9d	3.tif	0	0	26	1.29692304134369
1140	42	21	col	wd	c	9d	3.tif	0	0	28	1.25350606441498
1141	42	21	col	wd	c	9d	3.tif	0	0	30	1.24327123165131
1142	42	21	col	wd	c	9d	3.tif	0	0	32	1.22701525688171
1143	42	21	col	wd	c	9d	3.tif	0	0	34	1.31830847263336
1144	42	21	col	wd	c	9d	3.tif	0	0	36	1.27279710769653
1145	42	21	col	wd	c	9d	3.tif	0	0	38	1.25821304321289
1146	42	21	col	wd	c	9d	3.tif	0	0	40	1.23476958274841
1147	42	21	col	wd	c	9d	3.tif	0	0	42	1.24179601669312
1148	42	21	col	wd	c	9d	3.tif	0	0	44	1.18051111698151
1149	42	21	col	wd	c	9d	3.tif	0	0	46	1.17417299747467
1150	42	21	col	wd	c	9d	3.tif	0	0	48	1.17959010601044
1151	42	21	col	wd	c	9d	3.tif	0	0	50	1.19459271430969
1152	42	21	col	wd	c	9d	3.tif	0	0	52	1.1704124212265
1153	42	21	col	wd	c	9d	3.tif	0	0	54	1.1366263628006
1154	42	21	col	wd	c	9d	3.tif	0	0	56	1.10700738430023
1155	42	21	col	wd	c	9d	3.tif	0	0	58	1.08956849575043
1156	42	21	col	wd	c	9d	3.tif	0	0	60	1.12916541099548
1157	42	21	col	wd	c	9d	3.tif	0	0	62	1.04264616966248
1158	42	21	col	wd	c	9d	3.tif	0	0	64	1.05923879146576
1159	42	21	col	wd	c	9d	3.tif	0	0	66	1.04708325862885
1160	42	21	col	wd	c	9d	3.tif	0	0	68	1.00968396663666
1161	42	21	col	wd	c	9d	3.tif	0	0	70	0.971265375614166
1162	42	21	col	wd	c	9d	3.tif	0	0	72	0.990779340267181
1163	42	21	col	wd	c	9d	3.tif	0	0	74	0.941439986228943
1164	42	21	col	wd	c	9d	3.tif	0	0	76	0.936757802963257
1165	42	21	col	wd	c	9d	3.tif	0	0	78	0.918616354465485
1166	42	21	col	wd	c	9d	3.tif	0	0	80	0.90010941028595
1167	42	21	col	wd	c	9d	3.tif	0	0	82	0.90183699131012
1168	42	21	col	wd	c	9d	3.tif	0	0	84	0.905857026576996
1169	42	21	col	wd	c	9d	3.tif	0	0	86	0.929694592952728
1170	42	21	col	wd	c	9d	3.tif	0	0	88	0.886132538318634
1171	42	21	col	wd	c	9d	4.tif	0	0	90	1.0859147310257
1172	42	21	col	wd	c	9d	4.tif	0	0	88	0.881666123867035
1173	42	21	col	wd	c	9d	4.tif	0	0	86	0.899251401424408
1174	42	21	col	wd	c	9d	4.tif	0	0	84	0.892862379550934
1175	42	21	col	wd	c	9d	4.tif	0	0	82	0.906579554080963
1176	42	21	col	wd	c	9d	4.tif	0	0	80	0.878327012062073
1177	42	21	col	wd	c	9d	4.tif	0	0	78	0.927240967750549
1178	42	21	col	wd	c	9d	4.tif	0	0	76	0.928124785423279
1179	42	21	col	wd	c	9d	4.tif	0	0	74	0.96376645565033
1180	42	21	col	wd	c	9d	4.tif	0	0	72	1.06247639656067
1181	42	21	col	wd	c	9d	4.tif	0	0	70	1.02375817298889
1182	42	21	col	wd	c	9d	4.tif	0	0	68	1.06721699237823
1183	42	21	col	wd	c	9d	4.tif	0	0	66	0.973823547363281
1184	42	21	col	wd	c	9d	4.tif	0	0	64	1.01333427429199
1185	42	21	col	wd	c	9d	4.tif	0	0	62	1.03578579425812
1186	42	21	col	wd	c	9d	4.tif	0	0	60	1.08373594284058
1187	42	21	col	wd	c	9d	4.tif	0	0	58	1.05585479736328
1188	42	21	col	wd	c	9d	4.tif	0	0	56	1.08581233024597
1189	42	21	col	wd	c	9d	4.tif	0	0	54	1.04284834861755
1190	42	21	col	wd	c	9d	4.tif	0	0	52	1.08719992637634
1191	42	21	col	wd	c	9d	4.tif	0	0	50	1.11578607559204
1192	42	21	col	wd	c	9d	4.tif	0	0	48	1.12374579906464
1193	42	21	col	wd	c	9d	4.tif	0	0	46	1.25207197666168
1194	42	21	col	wd	c	9d	4.tif	0	0	44	1.16738963127136
1195	42	21	col	wd	c	9d	4.tif	0	0	42	1.13999247550964
1196	42	21	col	wd	c	9d	4.tif	0	0	40	1.16974341869354
1197	42	21	col	wd	c	9d	4.tif	0	0	38	1.2176479101181
1198	42	21	col	wd	c	9d	4.tif	0	0	36	1.2707005739212
1199	42	21	col	wd	c	9d	4.tif	0	0	34	1.24408781528473
1200	42	21	col	wd	c	9d	4.tif	0	0	32	1.25432896614075
1201	42	21	col	wd	c	9d	4.tif	0	0	30	1.24591600894928
1202	42	21	col	wd	c	9d	4.tif	0	0	28	1.35029947757721
1203	42	21	col	wd	c	9d	4.tif	0	0	26	1.3038604259491
1204	42	21	col	wd	c	9d	4.tif	0	0	24	1.28426361083984
1205	42	21	col	wd	c	9d	4.tif	0	0	22	1.34949362277985
1206	42	21	col	wd	c	9d	4.tif	0	0	20	1.3564555644989
1207	42	21	col	wd	c	9d	4.tif	0	0	18	1.30300915241241
1208	42	21	col	wd	c	9d	4.tif	0	0	16	1.38656091690063
1209	42	21	col	wd	c	9d	4.tif	0	0	14	1.39395380020142
1210	42	21	col	wd	c	9d	4.tif	0	0	12	1.3757461309433
1211	42	21	col	wd	c	9d	4.tif	0	0	10	1.37929594516754
1212	42	21	col	wd	c	9d	4.tif	0	0	8	1.37979650497437
1213	42	21	col	wd	c	9d	4.tif	0	0	6	1.3588011264801
1214	42	21	col	wd	c	9d	4.tif	0	0	4	1.29812347888947
1215	42	21	col	wd	c	9d	4.tif	0	0	2	1.23279762268066
1216	42	21	col	wd	c	9d	4.tif	0	0	1.27222193825778e-13	1.43050897121429
1217	42	21	col	wd	c	9d	4.tif	0	0	2	1.28688621520996
1218	42	21	col	wd	c	9d	4.tif	0	0	4	1.27202367782593
1219	42	21	col	wd	c	9d	4.tif	0	0	6	1.2904908657074
1220	42	21	col	wd	c	9d	4.tif	0	0	8	1.28028607368469
1221	42	21	col	wd	c	9d	4.tif	0	0	10	1.27974724769592
1222	42	21	col	wd	c	9d	4.tif	0	0	12	1.20119535923004
1223	42	21	col	wd	c	9d	4.tif	0	0	14	1.18323338031769
1224	42	21	col	wd	c	9d	4.tif	0	0	16	1.20054614543915
1225	42	21	col	wd	c	9d	4.tif	0	0	18	1.18682932853699
1226	42	21	col	wd	c	9d	4.tif	0	0	20	1.14763832092285
1227	42	21	col	wd	c	9d	4.tif	0	0	22	1.19184076786041
1228	42	21	col	wd	c	9d	4.tif	0	0	24	1.14077126979828
1229	42	21	col	wd	c	9d	4.tif	0	0	26	1.15543377399445
1230	42	21	col	wd	c	9d	4.tif	0	0	28	1.08059275150299
1231	42	21	col	wd	c	9d	4.tif	0	0	30	1.10341358184814
1232	42	21	col	wd	c	9d	4.tif	0	0	32	1.1044590473175
1233	42	21	col	wd	c	9d	4.tif	0	0	34	1.14474833011627
1234	42	21	col	wd	c	9d	4.tif	0	0	36	1.10654366016388
1235	42	21	col	wd	c	9d	4.tif	0	0	38	1.11771404743195
1236	42	21	col	wd	c	9d	4.tif	0	0	40	1.09482479095459
1237	42	21	col	wd	c	9d	4.tif	0	0	42	1.0507378578186
1238	42	21	col	wd	c	9d	4.tif	0	0	44	1.20749092102051
1239	42	21	col	wd	c	9d	4.tif	0	0	46	1.04052436351776
1240	42	21	col	wd	c	9d	4.tif	0	0	48	1.00727546215057
1241	42	21	col	wd	c	9d	4.tif	0	0	50	1.01072335243225
1242	42	21	col	wd	c	9d	4.tif	0	0	52	1.01790034770966
1243	42	21	col	wd	c	9d	4.tif	0	0	54	1.05624520778656
1244	42	21	col	wd	c	9d	4.tif	0	0	56	0.956513524055481
1245	42	21	col	wd	c	9d	4.tif	0	0	58	1.00232040882111
1246	42	21	col	wd	c	9d	4.tif	0	0	60	0.959662437438965
1247	42	21	col	wd	c	9d	4.tif	0	0	62	1.01916861534119
1248	42	21	col	wd	c	9d	4.tif	0	0	64	0.933958768844604
1249	42	21	col	wd	c	9d	4.tif	0	0	66	0.94373232126236
1250	42	21	col	wd	c	9d	4.tif	0	0	68	0.936035335063934
1251	42	21	col	wd	c	9d	4.tif	0	0	70	0.900082468986511
1252	42	21	col	wd	c	9d	4.tif	0	0	72	0.911850333213806
1253	42	21	col	wd	c	9d	4.tif	0	0	74	0.894880652427673
1254	42	21	col	wd	c	9d	4.tif	0	0	76	0.926193177700043
1255	42	21	col	wd	c	9d	4.tif	0	0	78	0.896006762981415
1256	42	21	col	wd	c	9d	4.tif	0	0	80	0.889915704727173
1257	42	21	col	wd	c	9d	4.tif	0	0	82	0.921042323112488
1258	42	21	col	wd	c	9d	4.tif	0	0	84	0.894879221916199
1259	42	21	col	wd	c	9d	4.tif	0	0	86	0.914533078670502
1260	42	21	col	wd	c	9d	4.tif	0	0	88	0.859151542186737
1261	42	21	col	wd	c	9d	7.tif	0	0	90	0.852514803409576
1262	42	21	col	wd	c	9d	7.tif	0	0	88	0.816576659679413
1263	42	21	col	wd	c	9d	7.tif	0	0	86	0.762568056583405
1264	42	21	col	wd	c	9d	7.tif	0	0	84	0.813878536224365
1265	42	21	col	wd	c	9d	7.tif	0	0	82	0.828031361103058
1266	42	21	col	wd	c	9d	7.tif	0	0	80	0.795894920825958
1267	42	21	col	wd	c	9d	7.tif	0	0	78	0.821069121360779
1268	42	21	col	wd	c	9d	7.tif	0	0	76	0.875592052936554
1269	42	21	col	wd	c	9d	7.tif	0	0	74	0.890165269374847
1270	42	21	col	wd	c	9d	7.tif	0	0	72	0.905207753181458
1271	42	21	col	wd	c	9d	7.tif	0	0	70	0.900015354156494
1272	42	21	col	wd	c	9d	7.tif	0	0	68	0.905212938785553
1273	42	21	col	wd	c	9d	7.tif	0	0	66	0.898882985115051
1274	42	21	col	wd	c	9d	7.tif	0	0	64	0.929320812225342
1275	42	21	col	wd	c	9d	7.tif	0	0	62	0.949434757232666
1276	42	21	col	wd	c	9d	7.tif	0	0	60	0.937028169631958
1277	42	21	col	wd	c	9d	7.tif	0	0	58	1.00158560276031
1278	42	21	col	wd	c	9d	7.tif	0	0	56	1.03664600849152
1279	42	21	col	wd	c	9d	7.tif	0	0	54	1.01014304161072
1280	42	21	col	wd	c	9d	7.tif	0	0	52	1.08214354515076
1281	42	21	col	wd	c	9d	7.tif	0	0	50	1.08055651187897
1282	42	21	col	wd	c	9d	7.tif	0	0	48	1.09504234790802
1283	42	21	col	wd	c	9d	7.tif	0	0	46	1.10362327098846
1284	42	21	col	wd	c	9d	7.tif	0	0	44	1.14244091510773
1285	42	21	col	wd	c	9d	7.tif	0	0	42	1.13035035133362
1286	42	21	col	wd	c	9d	7.tif	0	0	40	1.18261957168579
1287	42	21	col	wd	c	9d	7.tif	0	0	38	1.17454075813293
1288	42	21	col	wd	c	9d	7.tif	0	0	36	1.19862067699432
1289	42	21	col	wd	c	9d	7.tif	0	0	34	1.2189519405365
1290	42	21	col	wd	c	9d	7.tif	0	0	32	1.20303726196289
1291	42	21	col	wd	c	9d	7.tif	0	0	30	1.22671854496002
1292	42	21	col	wd	c	9d	7.tif	0	0	28	1.2892724275589
1293	42	21	col	wd	c	9d	7.tif	0	0	26	1.27636480331421
1294	42	21	col	wd	c	9d	7.tif	0	0	24	1.23184740543365
1295	42	21	col	wd	c	9d	7.tif	0	0	22	1.29406142234802
1296	42	21	col	wd	c	9d	7.tif	0	0	20	1.27190625667572
1297	42	21	col	wd	c	9d	7.tif	0	0	18	1.32819402217865
1298	42	21	col	wd	c	9d	7.tif	0	0	16	1.34668457508087
1299	42	21	col	wd	c	9d	7.tif	0	0	14	1.35886323451996
1300	42	21	col	wd	c	9d	7.tif	0	0	12	1.31830012798309
1301	42	21	col	wd	c	9d	7.tif	0	0	10	1.39459872245789
1302	42	21	col	wd	c	9d	7.tif	0	0	8	1.40095674991608
1303	42	21	col	wd	c	9d	7.tif	0	0	6	1.47707295417786
1304	42	21	col	wd	c	9d	7.tif	0	0	4	1.41251313686371
1305	42	21	col	wd	c	9d	7.tif	0	0	2	1.46177494525909
1306	42	21	col	wd	c	9d	7.tif	0	0	1.27222193825778e-13	1.50267195701599
1307	42	21	col	wd	c	9d	7.tif	0	0	2	1.43667960166931
1308	42	21	col	wd	c	9d	7.tif	0	0	4	1.42379677295685
1309	42	21	col	wd	c	9d	7.tif	0	0	6	1.42240393161774
1310	42	21	col	wd	c	9d	7.tif	0	0	8	1.44695961475372
1311	42	21	col	wd	c	9d	7.tif	0	0	10	1.44785904884338
1312	42	21	col	wd	c	9d	7.tif	0	0	12	1.38434839248657
1313	42	21	col	wd	c	9d	7.tif	0	0	14	1.3784681558609
1314	42	21	col	wd	c	9d	7.tif	0	0	16	1.3823002576828
1315	42	21	col	wd	c	9d	7.tif	0	0	18	1.37255442142487
1316	42	21	col	wd	c	9d	7.tif	0	0	20	1.3653666973114
1317	42	21	col	wd	c	9d	7.tif	0	0	22	1.37586653232574
1318	42	21	col	wd	c	9d	7.tif	0	0	24	1.34349763393402
1319	42	21	col	wd	c	9d	7.tif	0	0	26	1.31436026096344
1320	42	21	col	wd	c	9d	7.tif	0	0	28	1.35988879203796
1321	42	21	col	wd	c	9d	7.tif	0	0	30	1.25803411006927
1322	42	21	col	wd	c	9d	7.tif	0	0	32	1.23551619052887
1323	42	21	col	wd	c	9d	7.tif	0	0	34	1.26190793514252
1324	42	21	col	wd	c	9d	7.tif	0	0	36	1.21351432800293
1325	42	21	col	wd	c	9d	7.tif	0	0	38	1.20185577869415
1326	42	21	col	wd	c	9d	7.tif	0	0	40	1.16782689094543
1327	42	21	col	wd	c	9d	7.tif	0	0	42	1.13056826591492
1328	42	21	col	wd	c	9d	7.tif	0	0	44	1.17544007301331
1329	42	21	col	wd	c	9d	7.tif	0	0	46	1.09080648422241
1330	42	21	col	wd	c	9d	7.tif	0	0	48	1.06105589866638
1331	42	21	col	wd	c	9d	7.tif	0	0	50	1.03032124042511
1332	42	21	col	wd	c	9d	7.tif	0	0	52	1.03746485710144
1333	42	21	col	wd	c	9d	7.tif	0	0	54	0.989940524101257
1334	42	21	col	wd	c	9d	7.tif	0	0	56	0.967147588729858
1335	42	21	col	wd	c	9d	7.tif	0	0	58	0.985271692276001
1336	42	21	col	wd	c	9d	7.tif	0	0	60	0.962019741535187
1337	42	21	col	wd	c	9d	7.tif	0	0	62	0.95437079668045
1338	42	21	col	wd	c	9d	7.tif	0	0	64	0.864522814750671
1339	42	21	col	wd	c	9d	7.tif	0	0	66	0.851065337657928
1340	42	21	col	wd	c	9d	7.tif	0	0	68	0.858291268348694
1341	42	21	col	wd	c	9d	7.tif	0	0	70	0.835866451263428
1342	42	21	col	wd	c	9d	7.tif	0	0	72	0.789893329143524
1343	42	21	col	wd	c	9d	7.tif	0	0	74	0.815197288990021
1344	42	21	col	wd	c	9d	7.tif	0	0	76	0.830998420715332
1345	42	21	col	wd	c	9d	7.tif	0	0	78	0.798187434673309
1346	42	21	col	wd	c	9d	7.tif	0	0	80	0.794301092624664
1347	42	21	col	wd	c	9d	7.tif	0	0	82	0.809189200401306
1348	42	21	col	wd	c	9d	7.tif	0	0	84	0.814143657684326
1349	42	21	col	wd	c	9d	7.tif	0	0	86	0.820932269096375
1350	42	21	col	wd	c	9d	7.tif	0	0	88	0.806501567363739
1351	42	21	col	ww	c	9d	1.tif	0	0	90	1.12802767753601
1352	42	21	col	ww	c	9d	1.tif	0	0	88	1.02721965312958
1353	42	21	col	ww	c	9d	1.tif	0	0	86	1.00976967811584
1354	42	21	col	ww	c	9d	1.tif	0	0	84	0.993091702461243
1355	42	21	col	ww	c	9d	1.tif	0	0	82	1.08966910839081
1356	42	21	col	ww	c	9d	1.tif	0	0	80	1.03874230384827
1357	42	21	col	ww	c	9d	1.tif	0	0	78	1.02929615974426
1358	42	21	col	ww	c	9d	1.tif	0	0	76	1.02752685546875
1359	42	21	col	ww	c	9d	1.tif	0	0	74	1.05712985992432
1360	42	21	col	ww	c	9d	1.tif	0	0	72	1.07494342327118
1361	42	21	col	ww	c	9d	1.tif	0	0	70	1.09457111358643
1362	42	21	col	ww	c	9d	1.tif	0	0	68	1.04975950717926
1363	42	21	col	ww	c	9d	1.tif	0	0	66	1.06685411930084
1364	42	21	col	ww	c	9d	1.tif	0	0	64	1.08987009525299
1365	42	21	col	ww	c	9d	1.tif	0	0	62	1.03003442287445
1366	42	21	col	ww	c	9d	1.tif	0	0	60	1.0932195186615
1367	42	21	col	ww	c	9d	1.tif	0	0	58	1.09628057479858
1368	42	21	col	ww	c	9d	1.tif	0	0	56	1.07709085941315
1369	42	21	col	ww	c	9d	1.tif	0	0	54	1.07250261306763
1370	42	21	col	ww	c	9d	1.tif	0	0	52	1.07475221157074
1371	42	21	col	ww	c	9d	1.tif	0	0	50	1.1172571182251
1372	42	21	col	ww	c	9d	1.tif	0	0	48	1.11202549934387
1373	42	21	col	ww	c	9d	1.tif	0	0	46	1.1705516576767
1374	42	21	col	ww	c	9d	1.tif	0	0	44	1.12519872188568
1375	42	21	col	ww	c	9d	1.tif	0	0	42	1.14878880977631
1376	42	21	col	ww	c	9d	1.tif	0	0	40	1.18319356441498
1377	42	21	col	ww	c	9d	1.tif	0	0	38	1.09734344482422
1378	42	21	col	ww	c	9d	1.tif	0	0	36	1.18363642692566
1379	42	21	col	ww	c	9d	1.tif	0	0	34	1.18433165550232
1380	42	21	col	ww	c	9d	1.tif	0	0	32	1.07582747936249
1381	42	21	col	ww	c	9d	1.tif	0	0	30	1.16841793060303
1382	42	21	col	ww	c	9d	1.tif	0	0	28	1.19551968574524
1383	42	21	col	ww	c	9d	1.tif	0	0	26	1.21017909049988
1384	42	21	col	ww	c	9d	1.tif	0	0	24	1.21667003631592
1385	42	21	col	ww	c	9d	1.tif	0	0	22	1.18836951255798
1386	42	21	col	ww	c	9d	1.tif	0	0	20	1.1782523393631
1387	42	21	col	ww	c	9d	1.tif	0	0	18	1.13429009914398
1388	42	21	col	ww	c	9d	1.tif	0	0	16	1.16748511791229
1389	42	21	col	ww	c	9d	1.tif	0	0	14	1.15836954116821
1390	42	21	col	ww	c	9d	1.tif	0	0	12	1.20710337162018
1391	42	21	col	ww	c	9d	1.tif	0	0	10	1.18191134929657
1392	42	21	col	ww	c	9d	1.tif	0	0	8	1.13308715820312
1393	42	21	col	ww	c	9d	1.tif	0	0	6	1.15970361232758
1394	42	21	col	ww	c	9d	1.tif	0	0	4	1.14988267421722
1395	42	21	col	ww	c	9d	1.tif	0	0	2	1.15563249588013
1396	42	21	col	ww	c	9d	1.tif	0	0	1.27222193825778e-13	1.31372106075287
1397	42	21	col	ww	c	9d	1.tif	0	0	2	1.14901161193848
1398	42	21	col	ww	c	9d	1.tif	0	0	4	1.15290009975433
1399	42	21	col	ww	c	9d	1.tif	0	0	6	1.17033660411835
1400	42	21	col	ww	c	9d	1.tif	0	0	8	1.16198575496674
1401	42	21	col	ww	c	9d	1.tif	0	0	10	1.12928831577301
1402	42	21	col	ww	c	9d	1.tif	0	0	12	1.12496101856232
1403	42	21	col	ww	c	9d	1.tif	0	0	14	1.15327262878418
1404	42	21	col	ww	c	9d	1.tif	0	0	16	1.19275557994843
1405	42	21	col	ww	c	9d	1.tif	0	0	18	1.1418125629425
1406	42	21	col	ww	c	9d	1.tif	0	0	20	1.14418375492096
1407	42	21	col	ww	c	9d	1.tif	0	0	22	1.11963641643524
1408	42	21	col	ww	c	9d	1.tif	0	0	24	1.14323496818542
1409	42	21	col	ww	c	9d	1.tif	0	0	26	1.12111902236938
1410	42	21	col	ww	c	9d	1.tif	0	0	28	1.13788282871246
1411	42	21	col	ww	c	9d	1.tif	0	0	30	1.13687860965729
1412	42	21	col	ww	c	9d	1.tif	0	0	32	1.14206612110138
1413	42	21	col	ww	c	9d	1.tif	0	0	34	1.20394957065582
1414	42	21	col	ww	c	9d	1.tif	0	0	36	1.08044528961182
1415	42	21	col	ww	c	9d	1.tif	0	0	38	1.12387526035309
1416	42	21	col	ww	c	9d	1.tif	0	0	40	1.0815612077713
1417	42	21	col	ww	c	9d	1.tif	0	0	42	1.07854509353638
1418	42	21	col	ww	c	9d	1.tif	0	0	44	1.16198015213013
1419	42	21	col	ww	c	9d	1.tif	0	0	46	1.09636509418488
1420	42	21	col	ww	c	9d	1.tif	0	0	48	1.12913513183594
1421	42	21	col	ww	c	9d	1.tif	0	0	50	1.12736785411835
1422	42	21	col	ww	c	9d	1.tif	0	0	52	1.10391652584076
1423	42	21	col	ww	c	9d	1.tif	0	0	54	1.1300368309021
1424	42	21	col	ww	c	9d	1.tif	0	0	56	1.10627961158752
1425	42	21	col	ww	c	9d	1.tif	0	0	58	1.13408613204956
1426	42	21	col	ww	c	9d	1.tif	0	0	60	1.09126222133636
1427	42	21	col	ww	c	9d	1.tif	0	0	62	1.0903525352478
1428	42	21	col	ww	c	9d	1.tif	0	0	64	1.08333396911621
1429	42	21	col	ww	c	9d	1.tif	0	0	66	1.07595074176788
1430	42	21	col	ww	c	9d	1.tif	0	0	68	1.0590318441391
1431	42	21	col	ww	c	9d	1.tif	0	0	70	1.05986356735229
1432	42	21	col	ww	c	9d	1.tif	0	0	72	0.987348794937134
1433	42	21	col	ww	c	9d	1.tif	0	0	74	1.0192950963974
1434	42	21	col	ww	c	9d	1.tif	0	0	76	1.03359746932983
1435	42	21	col	ww	c	9d	1.tif	0	0	78	1.02930521965027
1436	42	21	col	ww	c	9d	1.tif	0	0	80	1.00283217430115
1437	42	21	col	ww	c	9d	1.tif	0	0	82	1.02935194969177
1438	42	21	col	ww	c	9d	1.tif	0	0	84	1.0059357881546
1439	42	21	col	ww	c	9d	1.tif	0	0	86	1.01997864246368
1440	42	21	col	ww	c	9d	1.tif	0	0	88	0.996589481830597
1441	42	21	col	ww	c	9d	3.tif	0	0	90	1.09598767757416
1442	42	21	col	ww	c	9d	3.tif	0	0	88	1.01971995830536
1443	42	21	col	ww	c	9d	3.tif	0	0	86	1.0267608165741
1444	42	21	col	ww	c	9d	3.tif	0	0	84	1.02052819728851
1445	42	21	col	ww	c	9d	3.tif	0	0	82	1.02656400203705
1446	42	21	col	ww	c	9d	3.tif	0	0	80	1.03221082687378
1447	42	21	col	ww	c	9d	3.tif	0	0	78	1.07851278781891
1448	42	21	col	ww	c	9d	3.tif	0	0	76	1.05040001869202
1449	42	21	col	ww	c	9d	3.tif	0	0	74	1.04720175266266
1450	42	21	col	ww	c	9d	3.tif	0	0	72	1.04471528530121
1451	42	21	col	ww	c	9d	3.tif	0	0	70	1.06349408626556
1452	42	21	col	ww	c	9d	3.tif	0	0	68	1.05259943008423
1453	42	21	col	ww	c	9d	3.tif	0	0	66	1.05599188804626
1454	42	21	col	ww	c	9d	3.tif	0	0	64	1.10644006729126
1455	42	21	col	ww	c	9d	3.tif	0	0	62	1.11373805999756
1456	42	21	col	ww	c	9d	3.tif	0	0	60	1.07417976856232
1457	42	21	col	ww	c	9d	3.tif	0	0	58	1.07526087760925
1458	42	21	col	ww	c	9d	3.tif	0	0	56	1.12438106536865
1459	42	21	col	ww	c	9d	3.tif	0	0	54	1.08792114257812
1460	42	21	col	ww	c	9d	3.tif	0	0	52	1.1505092382431
1461	42	21	col	ww	c	9d	3.tif	0	0	50	1.0849301815033
1462	42	21	col	ww	c	9d	3.tif	0	0	48	1.11127293109894
1463	42	21	col	ww	c	9d	3.tif	0	0	46	1.1245356798172
1464	42	21	col	ww	c	9d	3.tif	0	0	44	1.14743208885193
1465	42	21	col	ww	c	9d	3.tif	0	0	42	1.16142749786377
1466	42	21	col	ww	c	9d	3.tif	0	0	40	1.12913966178894
1467	42	21	col	ww	c	9d	3.tif	0	0	38	1.16575145721436
1468	42	21	col	ww	c	9d	3.tif	0	0	36	1.18443655967712
1469	42	21	col	ww	c	9d	3.tif	0	0	34	1.14900887012482
1470	42	21	col	ww	c	9d	3.tif	0	0	32	1.12150001525879
1471	42	21	col	ww	c	9d	3.tif	0	0	30	1.17192220687866
1472	42	21	col	ww	c	9d	3.tif	0	0	28	1.1601345539093
1473	42	21	col	ww	c	9d	3.tif	0	0	26	1.17549026012421
1474	42	21	col	ww	c	9d	3.tif	0	0	24	1.15565168857574
1475	42	21	col	ww	c	9d	3.tif	0	0	22	1.16970658302307
1476	42	21	col	ww	c	9d	3.tif	0	0	20	1.14587259292603
1477	42	21	col	ww	c	9d	3.tif	0	0	18	1.18208813667297
1478	42	21	col	ww	c	9d	3.tif	0	0	16	1.18522846698761
1479	42	21	col	ww	c	9d	3.tif	0	0	14	1.19032752513885
1480	42	21	col	ww	c	9d	3.tif	0	0	12	1.17886555194855
1481	42	21	col	ww	c	9d	3.tif	0	0	10	1.1954060792923
1482	42	21	col	ww	c	9d	3.tif	0	0	8	1.19560468196869
1483	42	21	col	ww	c	9d	3.tif	0	0	6	1.17304360866547
1484	42	21	col	ww	c	9d	3.tif	0	0	4	1.24478471279144
1485	42	21	col	ww	c	9d	3.tif	0	0	2	1.17961668968201
1486	42	21	col	ww	c	9d	3.tif	0	0	1.27222193825778e-13	1.25131416320801
1487	42	21	col	ww	c	9d	3.tif	0	0	2	1.23292088508606
1488	42	21	col	ww	c	9d	3.tif	0	0	4	1.2299712896347
1489	42	21	col	ww	c	9d	3.tif	0	0	6	1.21019232273102
1490	42	21	col	ww	c	9d	3.tif	0	0	8	1.17532801628113
1491	42	21	col	ww	c	9d	3.tif	0	0	10	1.18256771564484
1492	42	21	col	ww	c	9d	3.tif	0	0	12	1.15524840354919
1493	42	21	col	ww	c	9d	3.tif	0	0	14	1.16503131389618
1494	42	21	col	ww	c	9d	3.tif	0	0	16	1.19220519065857
1495	42	21	col	ww	c	9d	3.tif	0	0	18	1.18847548961639
1496	42	21	col	ww	c	9d	3.tif	0	0	20	1.11527562141418
1497	42	21	col	ww	c	9d	3.tif	0	0	22	1.17543685436249
1498	42	21	col	ww	c	9d	3.tif	0	0	24	1.18232345581055
1499	42	21	col	ww	c	9d	3.tif	0	0	26	1.14667272567749
1500	42	21	col	ww	c	9d	3.tif	0	0	28	1.12224304676056
1501	42	21	col	ww	c	9d	3.tif	0	0	30	1.09524595737457
1502	42	21	col	ww	c	9d	3.tif	0	0	32	1.10208594799042
1503	42	21	col	ww	c	9d	3.tif	0	0	34	1.12105739116669
1504	42	21	col	ww	c	9d	3.tif	0	0	36	1.13297152519226
1505	42	21	col	ww	c	9d	3.tif	0	0	38	1.15251493453979
1506	42	21	col	ww	c	9d	3.tif	0	0	40	1.10359334945679
1507	42	21	col	ww	c	9d	3.tif	0	0	42	1.07567989826202
1508	42	21	col	ww	c	9d	3.tif	0	0	44	1.13046836853027
1509	42	21	col	ww	c	9d	3.tif	0	0	46	1.03206312656403
1510	42	21	col	ww	c	9d	3.tif	0	0	48	1.04358851909637
1511	42	21	col	ww	c	9d	3.tif	0	0	50	1.10758066177368
1512	42	21	col	ww	c	9d	3.tif	0	0	52	1.08377659320831
1513	42	21	col	ww	c	9d	3.tif	0	0	54	1.03917467594147
1514	42	21	col	ww	c	9d	3.tif	0	0	56	1.08229267597198
1515	42	21	col	ww	c	9d	3.tif	0	0	58	1.02981197834015
1516	42	21	col	ww	c	9d	3.tif	0	0	60	1.06293857097626
1517	42	21	col	ww	c	9d	3.tif	0	0	62	1.03716254234314
1518	42	21	col	ww	c	9d	3.tif	0	0	64	1.03727567195892
1519	42	21	col	ww	c	9d	3.tif	0	0	66	1.03185820579529
1520	42	21	col	ww	c	9d	3.tif	0	0	68	1.01160395145416
1521	42	21	col	ww	c	9d	3.tif	0	0	70	1.03296613693237
1522	42	21	col	ww	c	9d	3.tif	0	0	72	1.02489221096039
1523	42	21	col	ww	c	9d	3.tif	0	0	74	1.05079352855682
1524	42	21	col	ww	c	9d	3.tif	0	0	76	1.02607810497284
1525	42	21	col	ww	c	9d	3.tif	0	0	78	1.04991388320923
1526	42	21	col	ww	c	9d	3.tif	0	0	80	1.03895616531372
1527	42	21	col	ww	c	9d	3.tif	0	0	82	1.0456166267395
1528	42	21	col	ww	c	9d	3.tif	0	0	84	1.01861155033112
1529	42	21	col	ww	c	9d	3.tif	0	0	86	1.05490267276764
1530	42	21	col	ww	c	9d	3.tif	0	0	88	0.989022791385651
1531	42	21	col	ww	c	9d	5.tif	0	0	90	1.05032074451447
1532	42	21	col	ww	c	9d	5.tif	0	0	88	1.04240238666534
1533	42	21	col	ww	c	9d	5.tif	0	0	86	0.993889451026917
1534	42	21	col	ww	c	9d	5.tif	0	0	84	0.986722648143768
1535	42	21	col	ww	c	9d	5.tif	0	0	82	1.01555550098419
1536	42	21	col	ww	c	9d	5.tif	0	0	80	0.976295590400696
1537	42	21	col	ww	c	9d	5.tif	0	0	78	1.02080059051514
1538	42	21	col	ww	c	9d	5.tif	0	0	76	1.05032300949097
1539	42	21	col	ww	c	9d	5.tif	0	0	74	1.02414190769196
1540	42	21	col	ww	c	9d	5.tif	0	0	72	1.01475203037262
1541	42	21	col	ww	c	9d	5.tif	0	0	70	1.06082367897034
1542	42	21	col	ww	c	9d	5.tif	0	0	68	1.01806604862213
1543	42	21	col	ww	c	9d	5.tif	0	0	66	1.0377916097641
1544	42	21	col	ww	c	9d	5.tif	0	0	64	1.05246937274933
1545	42	21	col	ww	c	9d	5.tif	0	0	62	1.0561808347702
1546	42	21	col	ww	c	9d	5.tif	0	0	60	1.07902324199677
1547	42	21	col	ww	c	9d	5.tif	0	0	58	1.07903480529785
1548	42	21	col	ww	c	9d	5.tif	0	0	56	1.12226009368896
1549	42	21	col	ww	c	9d	5.tif	0	0	54	1.11258280277252
1550	42	21	col	ww	c	9d	5.tif	0	0	52	1.08798134326935
1551	42	21	col	ww	c	9d	5.tif	0	0	50	1.10734415054321
1552	42	21	col	ww	c	9d	5.tif	0	0	48	1.13989651203156
1553	42	21	col	ww	c	9d	5.tif	0	0	46	1.15233492851257
1554	42	21	col	ww	c	9d	5.tif	0	0	44	1.13860177993774
1555	42	21	col	ww	c	9d	5.tif	0	0	42	1.12841844558716
1556	42	21	col	ww	c	9d	5.tif	0	0	40	1.12817001342773
1557	42	21	col	ww	c	9d	5.tif	0	0	38	1.1916366815567
1558	42	21	col	ww	c	9d	5.tif	0	0	36	1.17742645740509
1559	42	21	col	ww	c	9d	5.tif	0	0	34	1.18507921695709
1560	42	21	col	ww	c	9d	5.tif	0	0	32	1.16813099384308
1561	42	21	col	ww	c	9d	5.tif	0	0	30	1.14024198055267
1562	42	21	col	ww	c	9d	5.tif	0	0	28	1.11153209209442
1563	42	21	col	ww	c	9d	5.tif	0	0	26	1.13842141628265
1564	42	21	col	ww	c	9d	5.tif	0	0	24	1.11885988712311
1565	42	21	col	ww	c	9d	5.tif	0	0	22	1.14420366287231
1566	42	21	col	ww	c	9d	5.tif	0	0	20	1.11657810211182
1567	42	21	col	ww	c	9d	5.tif	0	0	18	1.10272896289825
1568	42	21	col	ww	c	9d	5.tif	0	0	16	1.11047768592834
1569	42	21	col	ww	c	9d	5.tif	0	0	14	1.14638471603394
1570	42	21	col	ww	c	9d	5.tif	0	0	12	1.18577897548676
1571	42	21	col	ww	c	9d	5.tif	0	0	10	1.10620391368866
1572	42	21	col	ww	c	9d	5.tif	0	0	8	1.15083038806915
1573	42	21	col	ww	c	9d	5.tif	0	0	6	1.18379426002502
1574	42	21	col	ww	c	9d	5.tif	0	0	4	1.08881390094757
1575	42	21	col	ww	c	9d	5.tif	0	0	2	1.11701607704163
1576	42	21	col	ww	c	9d	5.tif	0	0	1.27222193825778e-13	1.13708281517029
1577	42	21	col	ww	c	9d	5.tif	0	0	2	1.18304884433746
1578	42	21	col	ww	c	9d	5.tif	0	0	4	1.14020776748657
1579	42	21	col	ww	c	9d	5.tif	0	0	6	1.13309836387634
1580	42	21	col	ww	c	9d	5.tif	0	0	8	1.13300383090973
1581	42	21	col	ww	c	9d	5.tif	0	0	10	1.19951355457306
1582	42	21	col	ww	c	9d	5.tif	0	0	12	1.13821446895599
1583	42	21	col	ww	c	9d	5.tif	0	0	14	1.09867870807648
1584	42	21	col	ww	c	9d	5.tif	0	0	16	1.153440117836
1585	42	21	col	ww	c	9d	5.tif	0	0	18	1.13489651679993
1586	42	21	col	ww	c	9d	5.tif	0	0	20	1.1372241973877
1587	42	21	col	ww	c	9d	5.tif	0	0	22	1.1286928653717
1588	42	21	col	ww	c	9d	5.tif	0	0	24	1.11940133571625
1589	42	21	col	ww	c	9d	5.tif	0	0	26	1.1707364320755
1590	42	21	col	ww	c	9d	5.tif	0	0	28	1.135617852211
1591	42	21	col	ww	c	9d	5.tif	0	0	30	1.1060049533844
1592	42	21	col	ww	c	9d	5.tif	0	0	32	1.1341404914856
1593	42	21	col	ww	c	9d	5.tif	0	0	34	1.12818729877472
1594	42	21	col	ww	c	9d	5.tif	0	0	36	1.12771248817444
1595	42	21	col	ww	c	9d	5.tif	0	0	38	1.11199986934662
1596	42	21	col	ww	c	9d	5.tif	0	0	40	1.14212846755981
1597	42	21	col	ww	c	9d	5.tif	0	0	42	1.19259250164032
1598	42	21	col	ww	c	9d	5.tif	0	0	44	1.15173172950745
1599	42	21	col	ww	c	9d	5.tif	0	0	46	1.15330696105957
1600	42	21	col	ww	c	9d	5.tif	0	0	48	1.19623267650604
1601	42	21	col	ww	c	9d	5.tif	0	0	50	1.17468619346619
1602	42	21	col	ww	c	9d	5.tif	0	0	52	1.19323301315308
1603	42	21	col	ww	c	9d	5.tif	0	0	54	1.17781841754913
1604	42	21	col	ww	c	9d	5.tif	0	0	56	1.11063754558563
1605	42	21	col	ww	c	9d	5.tif	0	0	58	1.13471579551697
1606	42	21	col	ww	c	9d	5.tif	0	0	60	1.13843989372253
1607	42	21	col	ww	c	9d	5.tif	0	0	62	1.14791679382324
1608	42	21	col	ww	c	9d	5.tif	0	0	64	1.11049973964691
1609	42	21	col	ww	c	9d	5.tif	0	0	66	1.12412786483765
1610	42	21	col	ww	c	9d	5.tif	0	0	68	1.09830713272095
1611	42	21	col	ww	c	9d	5.tif	0	0	70	1.13238096237183
1612	42	21	col	ww	c	9d	5.tif	0	0	72	1.10144984722137
1613	42	21	col	ww	c	9d	5.tif	0	0	74	1.0743659734726
1614	42	21	col	ww	c	9d	5.tif	0	0	76	1.05656218528748
1615	42	21	col	ww	c	9d	5.tif	0	0	78	1.11158072948456
1616	42	21	col	ww	c	9d	5.tif	0	0	80	1.05639779567719
1617	42	21	col	ww	c	9d	5.tif	0	0	82	1.03613829612732
1618	42	21	col	ww	c	9d	5.tif	0	0	84	1.02655601501465
1619	42	21	col	ww	c	9d	5.tif	0	0	86	1.04717028141022
1620	42	21	col	ww	c	9d	5.tif	0	0	88	0.999797344207764
1621	42	21	col	ww	c	9d	7.tif	0	0	90	0.999409139156342
1622	42	21	col	ww	c	9d	7.tif	0	0	88	0.942509472370148
1623	42	21	col	ww	c	9d	7.tif	0	0	86	0.938349485397339
1624	42	21	col	ww	c	9d	7.tif	0	0	84	0.918532490730286
1625	42	21	col	ww	c	9d	7.tif	0	0	82	0.957343697547913
1626	42	21	col	ww	c	9d	7.tif	0	0	80	0.934269845485687
1627	42	21	col	ww	c	9d	7.tif	0	0	78	0.950177848339081
1628	42	21	col	ww	c	9d	7.tif	0	0	76	0.93724000453949
1629	42	21	col	ww	c	9d	7.tif	0	0	74	0.996986746788025
1630	42	21	col	ww	c	9d	7.tif	0	0	72	0.998304903507233
1631	42	21	col	ww	c	9d	7.tif	0	0	70	1.05025219917297
1632	42	21	col	ww	c	9d	7.tif	0	0	68	1.05763745307922
1633	42	21	col	ww	c	9d	7.tif	0	0	66	1.13013458251953
1634	42	21	col	ww	c	9d	7.tif	0	0	64	1.12746155261993
1635	42	21	col	ww	c	9d	7.tif	0	0	62	1.1754766702652
1636	42	21	col	ww	c	9d	7.tif	0	0	60	1.1494916677475
1637	42	21	col	ww	c	9d	7.tif	0	0	58	1.18152964115143
1638	42	21	col	ww	c	9d	7.tif	0	0	56	1.214075922966
1639	42	21	col	ww	c	9d	7.tif	0	0	54	1.19442880153656
1640	42	21	col	ww	c	9d	7.tif	0	0	52	1.23456358909607
1641	42	21	col	ww	c	9d	7.tif	0	0	50	1.27791428565979
1642	42	21	col	ww	c	9d	7.tif	0	0	48	1.27919483184814
1643	42	21	col	ww	c	9d	7.tif	0	0	46	1.3415834903717
1644	42	21	col	ww	c	9d	7.tif	0	0	44	1.31818342208862
1645	42	21	col	ww	c	9d	7.tif	0	0	42	1.37818694114685
1646	42	21	col	ww	c	9d	7.tif	0	0	40	1.41630399227142
1647	42	21	col	ww	c	9d	7.tif	0	0	38	1.45890581607819
1648	42	21	col	ww	c	9d	7.tif	0	0	36	1.40970957279205
1649	42	21	col	ww	c	9d	7.tif	0	0	34	1.37500250339508
1650	42	21	col	ww	c	9d	7.tif	0	0	32	1.37092530727386
1651	42	21	col	ww	c	9d	7.tif	0	0	30	1.31905663013458
1652	42	21	col	ww	c	9d	7.tif	0	0	28	1.3867598772049
1653	42	21	col	ww	c	9d	7.tif	0	0	26	1.32379221916199
1654	42	21	col	ww	c	9d	7.tif	0	0	24	1.30734956264496
1655	42	21	col	ww	c	9d	7.tif	0	0	22	1.30130994319916
1656	42	21	col	ww	c	9d	7.tif	0	0	20	1.2932790517807
1657	42	21	col	ww	c	9d	7.tif	0	0	18	1.32391929626465
1658	42	21	col	ww	c	9d	7.tif	0	0	16	1.2859855890274
1659	42	21	col	ww	c	9d	7.tif	0	0	14	1.28105127811432
1660	42	21	col	ww	c	9d	7.tif	0	0	12	1.21014201641083
1661	42	21	col	ww	c	9d	7.tif	0	0	10	1.20508444309235
1662	42	21	col	ww	c	9d	7.tif	0	0	8	1.19387185573578
1663	42	21	col	ww	c	9d	7.tif	0	0	6	1.12749528884888
1664	42	21	col	ww	c	9d	7.tif	0	0	4	1.1074538230896
1665	42	21	col	ww	c	9d	7.tif	0	0	2	1.05076801776886
1666	42	21	col	ww	c	9d	7.tif	0	0	1.27222193825778e-13	1.1752964258194
1667	42	21	col	ww	c	9d	7.tif	0	0	2	1.08231317996979
1668	42	21	col	ww	c	9d	7.tif	0	0	4	1.08942306041718
1669	42	21	col	ww	c	9d	7.tif	0	0	6	1.10935878753662
1670	42	21	col	ww	c	9d	7.tif	0	0	8	1.06839120388031
1671	42	21	col	ww	c	9d	7.tif	0	0	10	1.10758137702942
1672	42	21	col	ww	c	9d	7.tif	0	0	12	1.1057608127594
1673	42	21	col	ww	c	9d	7.tif	0	0	14	1.0919805765152
1674	42	21	col	ww	c	9d	7.tif	0	0	16	1.0717613697052
1675	42	21	col	ww	c	9d	7.tif	0	0	18	1.09880912303925
1676	42	21	col	ww	c	9d	7.tif	0	0	20	1.0660103559494
1677	42	21	col	ww	c	9d	7.tif	0	0	22	1.08769297599792
1678	42	21	col	ww	c	9d	7.tif	0	0	24	1.06415820121765
1679	42	21	col	ww	c	9d	7.tif	0	0	26	1.07146692276001
1680	42	21	col	ww	c	9d	7.tif	0	0	28	1.04080200195312
1681	42	21	col	ww	c	9d	7.tif	0	0	30	1.10446357727051
1682	42	21	col	ww	c	9d	7.tif	0	0	32	1.07544946670532
1683	42	21	col	ww	c	9d	7.tif	0	0	34	1.05623662471771
1684	42	21	col	ww	c	9d	7.tif	0	0	36	1.06602704524994
1685	42	21	col	ww	c	9d	7.tif	0	0	38	1.06967031955719
1686	42	21	col	ww	c	9d	7.tif	0	0	40	1.01853501796722
1687	42	21	col	ww	c	9d	7.tif	0	0	42	1.0683981180191
1688	42	21	col	ww	c	9d	7.tif	0	0	44	1.12282395362854
1689	42	21	col	ww	c	9d	7.tif	0	0	46	1.0442568063736
1690	42	21	col	ww	c	9d	7.tif	0	0	48	0.995991170406342
1691	42	21	col	ww	c	9d	7.tif	0	0	50	1.01253259181976
1692	42	21	col	ww	c	9d	7.tif	0	0	52	1.0293208360672
1693	42	21	col	ww	c	9d	7.tif	0	0	54	1.02193880081177
1694	42	21	col	ww	c	9d	7.tif	0	0	56	1.05518221855164
1695	42	21	col	ww	c	9d	7.tif	0	0	58	1.02095639705658
1696	42	21	col	ww	c	9d	7.tif	0	0	60	1.01761257648468
1697	42	21	col	ww	c	9d	7.tif	0	0	62	1.03069639205933
1698	42	21	col	ww	c	9d	7.tif	0	0	64	0.991916537284851
1699	42	21	col	ww	c	9d	7.tif	0	0	66	0.97946435213089
1700	42	21	col	ww	c	9d	7.tif	0	0	68	0.958257079124451
1701	42	21	col	ww	c	9d	7.tif	0	0	70	0.96651303768158
1702	42	21	col	ww	c	9d	7.tif	0	0	72	1.01267802715302
1703	42	21	col	ww	c	9d	7.tif	0	0	74	0.999653279781342
1704	42	21	col	ww	c	9d	7.tif	0	0	76	0.994622111320496
1705	42	21	col	ww	c	9d	7.tif	0	0	78	0.947249352931976
1706	42	21	col	ww	c	9d	7.tif	0	0	80	0.928050339221954
1707	42	21	col	ww	c	9d	7.tif	0	0	82	0.966073095798492
1708	42	21	col	ww	c	9d	7.tif	0	0	84	0.913896143436432
1709	42	21	col	ww	c	9d	7.tif	0	0	86	0.896107375621796
1710	42	21	col	ww	c	9d	7.tif	0	0	88	0.873216032981873
1711	42	21	sha	wd	c	9d	1.tif	0	0	90	0.908681094646454
1712	42	21	sha	wd	c	9d	1.tif	0	0	88	0.869586288928986
1713	42	21	sha	wd	c	9d	1.tif	0	0	86	0.864190995693207
1714	42	21	sha	wd	c	9d	1.tif	0	0	84	0.893413007259369
1715	42	21	sha	wd	c	9d	1.tif	0	0	82	0.897518694400787
1716	42	21	sha	wd	c	9d	1.tif	0	0	80	0.898270964622498
1717	42	21	sha	wd	c	9d	1.tif	0	0	78	0.895948648452759
1718	42	21	sha	wd	c	9d	1.tif	0	0	76	0.907893598079681
1719	42	21	sha	wd	c	9d	1.tif	0	0	74	0.92684406042099
1720	42	21	sha	wd	c	9d	1.tif	0	0	72	0.925100982189178
1721	42	21	sha	wd	c	9d	1.tif	0	0	70	0.942424833774567
1722	42	21	sha	wd	c	9d	1.tif	0	0	68	0.986612915992737
1723	42	21	sha	wd	c	9d	1.tif	0	0	66	1.05248153209686
1724	42	21	sha	wd	c	9d	1.tif	0	0	64	1.04126107692719
1725	42	21	sha	wd	c	9d	1.tif	0	0	62	1.08019876480103
1726	42	21	sha	wd	c	9d	1.tif	0	0	60	1.10985684394836
1727	42	21	sha	wd	c	9d	1.tif	0	0	58	1.09958469867706
1728	42	21	sha	wd	c	9d	1.tif	0	0	56	1.15347611904144
1729	42	21	sha	wd	c	9d	1.tif	0	0	54	1.14875674247742
1730	42	21	sha	wd	c	9d	1.tif	0	0	52	1.15236115455627
1731	42	21	sha	wd	c	9d	1.tif	0	0	50	1.1720449924469
1732	42	21	sha	wd	c	9d	1.tif	0	0	48	1.14767181873322
1733	42	21	sha	wd	c	9d	1.tif	0	0	46	1.22597658634186
1734	42	21	sha	wd	c	9d	1.tif	0	0	44	1.21129739284515
1735	42	21	sha	wd	c	9d	1.tif	0	0	42	1.25405979156494
1736	42	21	sha	wd	c	9d	1.tif	0	0	40	1.15568780899048
1737	42	21	sha	wd	c	9d	1.tif	0	0	38	1.17655980587006
1738	42	21	sha	wd	c	9d	1.tif	0	0	36	1.17962896823883
1739	42	21	sha	wd	c	9d	1.tif	0	0	34	1.15488123893738
1740	42	21	sha	wd	c	9d	1.tif	0	0	32	1.15930116176605
1741	42	21	sha	wd	c	9d	1.tif	0	0	30	1.13612461090088
1742	42	21	sha	wd	c	9d	1.tif	0	0	28	1.18314898014069
1743	42	21	sha	wd	c	9d	1.tif	0	0	26	1.20362782478333
1744	42	21	sha	wd	c	9d	1.tif	0	0	24	1.12815642356873
1745	42	21	sha	wd	c	9d	1.tif	0	0	22	1.17048585414886
1746	42	21	sha	wd	c	9d	1.tif	0	0	20	1.18969786167145
1747	42	21	sha	wd	c	9d	1.tif	0	0	18	1.12468075752258
1748	42	21	sha	wd	c	9d	1.tif	0	0	16	1.18380832672119
1749	42	21	sha	wd	c	9d	1.tif	0	0	14	1.17135417461395
1750	42	21	sha	wd	c	9d	1.tif	0	0	12	1.18462991714478
1751	42	21	sha	wd	c	9d	1.tif	0	0	10	1.20675456523895
1752	42	21	sha	wd	c	9d	1.tif	0	0	8	1.19668245315552
1753	42	21	sha	wd	c	9d	1.tif	0	0	6	1.23758506774902
1754	42	21	sha	wd	c	9d	1.tif	0	0	4	1.2087174654007
1755	42	21	sha	wd	c	9d	1.tif	0	0	2	1.18836629390717
1756	42	21	sha	wd	c	9d	1.tif	0	0	1.27222193825778e-13	1.25098609924316
1757	42	21	sha	wd	c	9d	1.tif	0	0	2	1.26241016387939
1758	42	21	sha	wd	c	9d	1.tif	0	0	4	1.27800357341766
1759	42	21	sha	wd	c	9d	1.tif	0	0	6	1.22053277492523
1760	42	21	sha	wd	c	9d	1.tif	0	0	8	1.24830114841461
1761	42	21	sha	wd	c	9d	1.tif	0	0	10	1.20520389080048
1762	42	21	sha	wd	c	9d	1.tif	0	0	12	1.25351667404175
1763	42	21	sha	wd	c	9d	1.tif	0	0	14	1.17167913913727
1764	42	21	sha	wd	c	9d	1.tif	0	0	16	1.20756483078003
1765	42	21	sha	wd	c	9d	1.tif	0	0	18	1.18887877464294
1766	42	21	sha	wd	c	9d	1.tif	0	0	20	1.21287643909454
1767	42	21	sha	wd	c	9d	1.tif	0	0	22	1.23149120807648
1768	42	21	sha	wd	c	9d	1.tif	0	0	24	1.23312616348267
1769	42	21	sha	wd	c	9d	1.tif	0	0	26	1.27682173252106
1770	42	21	sha	wd	c	9d	1.tif	0	0	28	1.25070381164551
1771	42	21	sha	wd	c	9d	1.tif	0	0	30	1.23323750495911
1772	42	21	sha	wd	c	9d	1.tif	0	0	32	1.22108936309814
1773	42	21	sha	wd	c	9d	1.tif	0	0	34	1.26812243461609
1774	42	21	sha	wd	c	9d	1.tif	0	0	36	1.26089692115784
1775	42	21	sha	wd	c	9d	1.tif	0	0	38	1.24606227874756
1776	42	21	sha	wd	c	9d	1.tif	0	0	40	1.26967811584473
1777	42	21	sha	wd	c	9d	1.tif	0	0	42	1.18963861465454
1778	42	21	sha	wd	c	9d	1.tif	0	0	44	1.22367358207703
1779	42	21	sha	wd	c	9d	1.tif	0	0	46	1.17271566390991
1780	42	21	sha	wd	c	9d	1.tif	0	0	48	1.21578001976013
1781	42	21	sha	wd	c	9d	1.tif	0	0	50	1.19055914878845
1782	42	21	sha	wd	c	9d	1.tif	0	0	52	1.15460550785065
1783	42	21	sha	wd	c	9d	1.tif	0	0	54	1.12524378299713
1784	42	21	sha	wd	c	9d	1.tif	0	0	56	1.11883151531219
1785	42	21	sha	wd	c	9d	1.tif	0	0	58	1.10382378101349
1786	42	21	sha	wd	c	9d	1.tif	0	0	60	1.07219362258911
1787	42	21	sha	wd	c	9d	1.tif	0	0	62	1.12802302837372
1788	42	21	sha	wd	c	9d	1.tif	0	0	64	1.11777746677399
1789	42	21	sha	wd	c	9d	1.tif	0	0	66	1.02046811580658
1790	42	21	sha	wd	c	9d	1.tif	0	0	68	0.978547632694244
1791	42	21	sha	wd	c	9d	1.tif	0	0	70	1.00597643852234
1792	42	21	sha	wd	c	9d	1.tif	0	0	72	0.9156214594841
1793	42	21	sha	wd	c	9d	1.tif	0	0	74	0.931748628616333
1794	42	21	sha	wd	c	9d	1.tif	0	0	76	0.877044081687927
1795	42	21	sha	wd	c	9d	1.tif	0	0	78	0.881625235080719
1796	42	21	sha	wd	c	9d	1.tif	0	0	80	0.906974852085114
1797	42	21	sha	wd	c	9d	1.tif	0	0	82	0.877581119537354
1798	42	21	sha	wd	c	9d	1.tif	0	0	84	0.828142821788788
1799	42	21	sha	wd	c	9d	1.tif	0	0	86	0.836548089981079
1800	42	21	sha	wd	c	9d	1.tif	0	0	88	0.830279469490051
1801	42	21	sha	wd	c	9d	3.tif	0	0	90	0.67336505651474
1802	42	21	sha	wd	c	9d	3.tif	0	0	88	0.542000293731689
1803	42	21	sha	wd	c	9d	3.tif	0	0	86	0.473440945148468
1804	42	21	sha	wd	c	9d	3.tif	0	0	84	0.54607355594635
1805	42	21	sha	wd	c	9d	3.tif	0	0	82	0.591939926147461
1806	42	21	sha	wd	c	9d	3.tif	0	0	80	0.632292091846466
1807	42	21	sha	wd	c	9d	3.tif	0	0	78	0.71902984380722
1808	42	21	sha	wd	c	9d	3.tif	0	0	76	0.692331969738007
1809	42	21	sha	wd	c	9d	3.tif	0	0	74	0.818413197994232
1810	42	21	sha	wd	c	9d	3.tif	0	0	72	0.917495608329773
1811	42	21	sha	wd	c	9d	3.tif	0	0	70	1.02434325218201
1812	42	21	sha	wd	c	9d	3.tif	0	0	68	1.02304601669312
1813	42	21	sha	wd	c	9d	3.tif	0	0	66	1.1226761341095
1814	42	21	sha	wd	c	9d	3.tif	0	0	64	1.48767256736755
1815	42	21	sha	wd	c	9d	3.tif	0	0	62	1.5883697271347
1816	42	21	sha	wd	c	9d	3.tif	0	0	60	1.55648589134216
1817	42	21	sha	wd	c	9d	3.tif	0	0	58	1.8960508108139
1818	42	21	sha	wd	c	9d	3.tif	0	0	56	1.89087772369385
1819	42	21	sha	wd	c	9d	3.tif	0	0	54	1.77706336975098
1820	42	21	sha	wd	c	9d	3.tif	0	0	52	1.75158619880676
1821	42	21	sha	wd	c	9d	3.tif	0	0	50	1.57160472869873
1822	42	21	sha	wd	c	9d	3.tif	0	0	48	1.8794162273407
1823	42	21	sha	wd	c	9d	3.tif	0	0	46	2.46086645126343
1824	42	21	sha	wd	c	9d	3.tif	0	0	44	1.85800838470459
1825	42	21	sha	wd	c	9d	3.tif	0	0	42	1.74963223934174
1826	42	21	sha	wd	c	9d	3.tif	0	0	40	1.7395361661911
1827	42	21	sha	wd	c	9d	3.tif	0	0	38	1.78064680099487
1828	42	21	sha	wd	c	9d	3.tif	0	0	36	1.70022344589233
1829	42	21	sha	wd	c	9d	3.tif	0	0	34	1.64928817749023
1830	42	21	sha	wd	c	9d	3.tif	0	0	32	1.66508674621582
1831	42	21	sha	wd	c	9d	3.tif	0	0	30	1.68011093139648
1832	42	21	sha	wd	c	9d	3.tif	0	0	28	2.02689456939697
1833	42	21	sha	wd	c	9d	3.tif	0	0	26	1.76944363117218
1834	42	21	sha	wd	c	9d	3.tif	0	0	24	1.57110846042633
1835	42	21	sha	wd	c	9d	3.tif	0	0	22	1.53346872329712
1836	42	21	sha	wd	c	9d	3.tif	0	0	20	1.47084093093872
1837	42	21	sha	wd	c	9d	3.tif	0	0	18	1.48620009422302
1838	42	21	sha	wd	c	9d	3.tif	0	0	16	1.17118299007416
1839	42	21	sha	wd	c	9d	3.tif	0	0	14	1.19003558158875
1840	42	21	sha	wd	c	9d	3.tif	0	0	12	1.06962764263153
1841	42	21	sha	wd	c	9d	3.tif	0	0	10	0.989526927471161
1842	42	21	sha	wd	c	9d	3.tif	0	0	8	0.987188816070557
1843	42	21	sha	wd	c	9d	3.tif	0	0	6	0.935843408107758
1844	42	21	sha	wd	c	9d	3.tif	0	0	4	0.847887694835663
1845	42	21	sha	wd	c	9d	3.tif	0	0	2	0.78491222858429
1846	42	21	sha	wd	c	9d	3.tif	0	0	1.27222193825778e-13	1.16281175613403
1847	42	21	sha	wd	c	9d	3.tif	0	0	2	0.695614576339722
1848	42	21	sha	wd	c	9d	3.tif	0	0	4	0.679323196411133
1849	42	21	sha	wd	c	9d	3.tif	0	0	6	0.590803861618042
1850	42	21	sha	wd	c	9d	3.tif	0	0	8	0.772944450378418
1851	42	21	sha	wd	c	9d	3.tif	0	0	10	0.792864978313446
1852	42	21	sha	wd	c	9d	3.tif	0	0	12	0.799988389015198
1853	42	21	sha	wd	c	9d	3.tif	0	0	14	0.82508111000061
1854	42	21	sha	wd	c	9d	3.tif	0	0	16	0.983025670051575
1855	42	21	sha	wd	c	9d	3.tif	0	0	18	0.959606051445007
1856	42	21	sha	wd	c	9d	3.tif	0	0	20	1.08701384067535
1857	42	21	sha	wd	c	9d	3.tif	0	0	22	1.0743955373764
1858	42	21	sha	wd	c	9d	3.tif	0	0	24	1.20720756053925
1859	42	21	sha	wd	c	9d	3.tif	0	0	26	1.22174394130707
1860	42	21	sha	wd	c	9d	3.tif	0	0	28	1.27086412906647
1861	42	21	sha	wd	c	9d	3.tif	0	0	30	1.31874024868011
1862	42	21	sha	wd	c	9d	3.tif	0	0	32	1.58920419216156
1863	42	21	sha	wd	c	9d	3.tif	0	0	34	1.48661267757416
1864	42	21	sha	wd	c	9d	3.tif	0	0	36	1.38141369819641
1865	42	21	sha	wd	c	9d	3.tif	0	0	38	1.38225042819977
1866	42	21	sha	wd	c	9d	3.tif	0	0	40	1.49235808849335
1867	42	21	sha	wd	c	9d	3.tif	0	0	42	1.38775134086609
1868	42	21	sha	wd	c	9d	3.tif	0	0	44	1.96825051307678
1869	42	21	sha	wd	c	9d	3.tif	0	0	46	1.28936493396759
1870	42	21	sha	wd	c	9d	3.tif	0	0	48	1.00050735473633
1871	42	21	sha	wd	c	9d	3.tif	0	0	50	1.03121745586395
1872	42	21	sha	wd	c	9d	3.tif	0	0	52	0.956697165966034
1873	42	21	sha	wd	c	9d	3.tif	0	0	54	1.03888237476349
1874	42	21	sha	wd	c	9d	3.tif	0	0	56	0.718539535999298
1875	42	21	sha	wd	c	9d	3.tif	0	0	58	0.680052757263184
1876	42	21	sha	wd	c	9d	3.tif	0	0	60	0.672265410423279
1877	42	21	sha	wd	c	9d	3.tif	0	0	62	0.775081694126129
1878	42	21	sha	wd	c	9d	3.tif	0	0	64	0.701008319854736
1879	42	21	sha	wd	c	9d	3.tif	0	0	66	0.725884854793549
1880	42	21	sha	wd	c	9d	3.tif	0	0	68	0.659833192825317
1881	42	21	sha	wd	c	9d	3.tif	0	0	70	0.567601025104523
1882	42	21	sha	wd	c	9d	3.tif	0	0	72	0.495160788297653
1883	42	21	sha	wd	c	9d	3.tif	0	0	74	0.443727403879166
1884	42	21	sha	wd	c	9d	3.tif	0	0	76	0.37602299451828
1885	42	21	sha	wd	c	9d	3.tif	0	0	78	0.348916918039322
1886	42	21	sha	wd	c	9d	3.tif	0	0	80	0.375731766223907
1887	42	21	sha	wd	c	9d	3.tif	0	0	82	0.461827903985977
1888	42	21	sha	wd	c	9d	3.tif	0	0	84	0.392612814903259
1889	42	21	sha	wd	c	9d	3.tif	0	0	86	0.438364923000336
1890	42	21	sha	wd	c	9d	3.tif	0	0	88	0.42769256234169
1891	42	21	sha	wd	c	9d	4.tif	0	0	90	0.712377071380615
1892	42	21	sha	wd	c	9d	4.tif	0	0	88	0.486251026391983
1893	42	21	sha	wd	c	9d	4.tif	0	0	86	0.541282415390015
1894	42	21	sha	wd	c	9d	4.tif	0	0	84	0.589850962162018
1895	42	21	sha	wd	c	9d	4.tif	0	0	82	0.585089862346649
1896	42	21	sha	wd	c	9d	4.tif	0	0	80	0.598448634147644
1897	42	21	sha	wd	c	9d	4.tif	0	0	78	0.854054391384125
1898	42	21	sha	wd	c	9d	4.tif	0	0	76	0.677400290966034
1899	42	21	sha	wd	c	9d	4.tif	0	0	74	0.702267348766327
1900	42	21	sha	wd	c	9d	4.tif	0	0	72	0.633953392505646
1901	42	21	sha	wd	c	9d	4.tif	0	0	70	0.620886266231537
1902	42	21	sha	wd	c	9d	4.tif	0	0	68	0.668985903263092
1903	42	21	sha	wd	c	9d	4.tif	0	0	66	0.733168363571167
1904	42	21	sha	wd	c	9d	4.tif	0	0	64	0.780004918575287
1905	42	21	sha	wd	c	9d	4.tif	0	0	62	0.734475493431091
1906	42	21	sha	wd	c	9d	4.tif	0	0	60	0.895164549350739
1907	42	21	sha	wd	c	9d	4.tif	0	0	58	0.93168443441391
1908	42	21	sha	wd	c	9d	4.tif	0	0	56	0.996897518634796
1909	42	21	sha	wd	c	9d	4.tif	0	0	54	0.889150500297546
1910	42	21	sha	wd	c	9d	4.tif	0	0	52	1.02070009708405
1911	42	21	sha	wd	c	9d	4.tif	0	0	50	1.08089983463287
1912	42	21	sha	wd	c	9d	4.tif	0	0	48	1.02928566932678
1913	42	21	sha	wd	c	9d	4.tif	0	0	46	1.55829513072968
1914	42	21	sha	wd	c	9d	4.tif	0	0	44	1.14101016521454
1915	42	21	sha	wd	c	9d	4.tif	0	0	42	1.23592174053192
1916	42	21	sha	wd	c	9d	4.tif	0	0	40	1.19726645946503
1917	42	21	sha	wd	c	9d	4.tif	0	0	38	1.2327436208725
1918	42	21	sha	wd	c	9d	4.tif	0	0	36	1.43810093402863
1919	42	21	sha	wd	c	9d	4.tif	0	0	34	1.50748264789581
1920	42	21	sha	wd	c	9d	4.tif	0	0	32	1.32090616226196
1921	42	21	sha	wd	c	9d	4.tif	0	0	30	1.21761322021484
1922	42	21	sha	wd	c	9d	4.tif	0	0	28	1.44517636299133
1923	42	21	sha	wd	c	9d	4.tif	0	0	26	1.53353714942932
1924	42	21	sha	wd	c	9d	4.tif	0	0	24	1.29290425777435
1925	42	21	sha	wd	c	9d	4.tif	0	0	22	1.25714516639709
1926	42	21	sha	wd	c	9d	4.tif	0	0	20	1.27965593338013
1927	42	21	sha	wd	c	9d	4.tif	0	0	18	1.41933417320251
1928	42	21	sha	wd	c	9d	4.tif	0	0	16	1.53267955780029
1929	42	21	sha	wd	c	9d	4.tif	0	0	14	1.70661640167236
1930	42	21	sha	wd	c	9d	4.tif	0	0	12	1.48403584957123
1931	42	21	sha	wd	c	9d	4.tif	0	0	10	1.49483275413513
1932	42	21	sha	wd	c	9d	4.tif	0	0	8	1.61482346057892
1933	42	21	sha	wd	c	9d	4.tif	0	0	6	1.60022735595703
1934	42	21	sha	wd	c	9d	4.tif	0	0	4	1.58424961566925
1935	42	21	sha	wd	c	9d	4.tif	0	0	2	1.57512629032135
1936	42	21	sha	wd	c	9d	4.tif	0	0	1.27222193825778e-13	1.94512736797333
1937	42	21	sha	wd	c	9d	4.tif	0	0	2	1.36160254478455
1938	42	21	sha	wd	c	9d	4.tif	0	0	4	1.46763920783997
1939	42	21	sha	wd	c	9d	4.tif	0	0	6	1.32214570045471
1940	42	21	sha	wd	c	9d	4.tif	0	0	8	1.3561714887619
1941	42	21	sha	wd	c	9d	4.tif	0	0	10	1.11017060279846
1942	42	21	sha	wd	c	9d	4.tif	0	0	12	1.41132688522339
1943	42	21	sha	wd	c	9d	4.tif	0	0	14	1.23170590400696
1944	42	21	sha	wd	c	9d	4.tif	0	0	16	1.05422389507294
1945	42	21	sha	wd	c	9d	4.tif	0	0	18	1.14548814296722
1946	42	21	sha	wd	c	9d	4.tif	0	0	20	1.27240443229675
1947	42	21	sha	wd	c	9d	4.tif	0	0	22	1.33242058753967
1948	42	21	sha	wd	c	9d	4.tif	0	0	24	1.38028478622437
1949	42	21	sha	wd	c	9d	4.tif	0	0	26	1.53392195701599
1950	42	21	sha	wd	c	9d	4.tif	0	0	28	1.34086298942566
1951	42	21	sha	wd	c	9d	4.tif	0	0	30	1.22824275493622
1952	42	21	sha	wd	c	9d	4.tif	0	0	32	1.21103954315186
1953	42	21	sha	wd	c	9d	4.tif	0	0	34	1.3894704580307
1954	42	21	sha	wd	c	9d	4.tif	0	0	36	1.3721809387207
1955	42	21	sha	wd	c	9d	4.tif	0	0	38	1.31446206569672
1956	42	21	sha	wd	c	9d	4.tif	0	0	40	1.16146123409271
1957	42	21	sha	wd	c	9d	4.tif	0	0	42	1.24404799938202
1958	42	21	sha	wd	c	9d	4.tif	0	0	44	1.79857802391052
1959	42	21	sha	wd	c	9d	4.tif	0	0	46	1.18313479423523
1960	42	21	sha	wd	c	9d	4.tif	0	0	48	1.29166567325592
1961	42	21	sha	wd	c	9d	4.tif	0	0	50	1.20670163631439
1962	42	21	sha	wd	c	9d	4.tif	0	0	52	1.17395293712616
1963	42	21	sha	wd	c	9d	4.tif	0	0	54	1.16561675071716
1964	42	21	sha	wd	c	9d	4.tif	0	0	56	1.2213819026947
1965	42	21	sha	wd	c	9d	4.tif	0	0	58	1.14766025543213
1966	42	21	sha	wd	c	9d	4.tif	0	0	60	1.06957864761353
1967	42	21	sha	wd	c	9d	4.tif	0	0	62	0.98869401216507
1968	42	21	sha	wd	c	9d	4.tif	0	0	64	0.948828220367432
1969	42	21	sha	wd	c	9d	4.tif	0	0	66	0.905650198459625
1970	42	21	sha	wd	c	9d	4.tif	0	0	68	0.806888401508331
1971	42	21	sha	wd	c	9d	4.tif	0	0	70	0.859184205532074
1972	42	21	sha	wd	c	9d	4.tif	0	0	72	0.802442193031311
1973	42	21	sha	wd	c	9d	4.tif	0	0	74	0.713704645633698
1974	42	21	sha	wd	c	9d	4.tif	0	0	76	0.794098258018494
1975	42	21	sha	wd	c	9d	4.tif	0	0	78	0.661976158618927
1976	42	21	sha	wd	c	9d	4.tif	0	0	80	0.653822183609009
1977	42	21	sha	wd	c	9d	4.tif	0	0	82	0.466852486133575
1978	42	21	sha	wd	c	9d	4.tif	0	0	84	0.483036249876022
1979	42	21	sha	wd	c	9d	4.tif	0	0	86	0.480975866317749
1980	42	21	sha	wd	c	9d	4.tif	0	0	88	0.557211577892303
1981	42	21	sha	wd	c	9d	5.tif	0	0	90	0.705298006534576
1982	42	21	sha	wd	c	9d	5.tif	0	0	88	0.591188788414001
1983	42	21	sha	wd	c	9d	5.tif	0	0	86	0.487463861703873
1984	42	21	sha	wd	c	9d	5.tif	0	0	84	0.583596885204315
1985	42	21	sha	wd	c	9d	5.tif	0	0	82	0.628843545913696
1986	42	21	sha	wd	c	9d	5.tif	0	0	80	0.689705073833466
1987	42	21	sha	wd	c	9d	5.tif	0	0	78	0.724171876907349
1988	42	21	sha	wd	c	9d	5.tif	0	0	76	0.782438635826111
1989	42	21	sha	wd	c	9d	5.tif	0	0	74	0.806786954402924
1990	42	21	sha	wd	c	9d	5.tif	0	0	72	0.87259316444397
1991	42	21	sha	wd	c	9d	5.tif	0	0	70	0.928371667861938
1992	42	21	sha	wd	c	9d	5.tif	0	0	68	1.00554120540619
1993	42	21	sha	wd	c	9d	5.tif	0	0	66	1.17049729824066
1994	42	21	sha	wd	c	9d	5.tif	0	0	64	1.17959630489349
1995	42	21	sha	wd	c	9d	5.tif	0	0	62	0.973095536231995
1996	42	21	sha	wd	c	9d	5.tif	0	0	60	1.04197549819946
1997	42	21	sha	wd	c	9d	5.tif	0	0	58	1.15955305099487
1998	42	21	sha	wd	c	9d	5.tif	0	0	56	1.08849370479584
1999	42	21	sha	wd	c	9d	5.tif	0	0	54	1.06847476959229
[truncated: 9,791 more rows]
