# Supplementary material for: GLO-Roots: an imaging platform enabling multidimensional characterization of soil-grown root systems
Source: eLife. 2015 Aug 19;4:e07597. doi: 10.7554/eLife.07597 (PMC4589753; doi:10.7554/eLife.07597)
Supplement: Figure 6—source data 3. — DOI: http://dx.doi.org/10.7554/eLife.07597.040 [file elife07597s017.csv]

	experiment	das	genotype	light	plant	aq	x	y	angle	count
1	32	20	col	dark	14	1	0	0	90	0.4558019638
2	32	20	col	dark	14	1	0	0	88	0.3680855036
3	32	20	col	dark	14	1	0	0	86	0.3996384144
4	32	20	col	dark	14	1	0	0	84	0.3570967317
5	32	20	col	dark	14	1	0	0	82	0.5067551136
6	32	20	col	dark	14	1	0	0	80	0.5141547322
7	32	20	col	dark	14	1	0	0	78	0.5455307364
8	32	20	col	dark	14	1	0	0	76	0.6591311693
9	32	20	col	dark	14	1	0	0	74	0.7217506766
10	32	20	col	dark	14	1	0	0	72	0.7337508798
11	32	20	col	dark	14	1	0	0	70	0.993350327
12	32	20	col	dark	14	1	0	0	68	1.0799175501
13	32	20	col	dark	14	1	0	0	66	1.2290093899
14	32	20	col	dark	14	1	0	0	64	1.2872962952
15	32	20	col	dark	14	1	0	0	62	1.0021719933
16	32	20	col	dark	14	1	0	0	60	0.9654167295
17	32	20	col	dark	14	1	0	0	58	1.224968195
18	32	20	col	dark	14	1	0	0	56	1.2708494663
19	32	20	col	dark	14	1	0	0	54	1.0266287327
20	32	20	col	dark	14	1	0	0	52	0.9829341769
21	32	20	col	dark	14	1	0	0	50	1.1397365332
22	32	20	col	dark	14	1	0	0	48	1.2069066763
23	32	20	col	dark	14	1	0	0	46	2.0257925987
24	32	20	col	dark	14	1	0	0	44	1.2841763496
25	32	20	col	dark	14	1	0	0	42	1.0927382708
26	32	20	col	dark	14	1	0	0	40	1.1375453472
27	32	20	col	dark	14	1	0	0	38	0.9869352579
28	32	20	col	dark	14	1	0	0	36	1.1668345928
29	32	20	col	dark	14	1	0	0	34	1.4884607792
30	32	20	col	dark	14	1	0	0	32	1.3276542425
31	32	20	col	dark	14	1	0	0	30	1.1815891266
32	32	20	col	dark	14	1	0	0	28	1.3522875309
33	32	20	col	dark	14	1	0	0	26	1.3959417343
34	32	20	col	dark	14	1	0	0	24	1.3610824347
35	32	20	col	dark	14	1	0	0	22	1.1400088072
36	32	20	col	dark	14	1	0	0	20	1.2098675966
37	32	20	col	dark	14	1	0	0	18	1.0574121475
38	32	20	col	dark	14	1	0	0	16	0.8873265386
39	32	20	col	dark	14	1	0	0	14	1.0739269257
40	32	20	col	dark	14	1	0	0	12	0.8769318461
41	32	20	col	dark	14	1	0	0	10	0.8539991975
42	32	20	col	dark	14	1	0	0	8	0.6847469211
43	32	20	col	dark	14	1	0	0	6	0.7193567753
44	32	20	col	dark	14	1	0	0	4	0.6065914035
45	32	20	col	dark	14	1	0	0	2	0.7725554109
46	32	20	col	dark	14	1	0	0	1.27222193825778e-13	1.1383742094
47	32	20	col	dark	14	1	0	0	2	0.590305388
48	32	20	col	dark	14	1	0	0	4	0.6385796666
49	32	20	col	dark	14	1	0	0	6	0.6550581455
50	32	20	col	dark	14	1	0	0	8	0.7242257595
51	32	20	col	dark	14	1	0	0	10	0.8202027082
52	32	20	col	dark	14	1	0	0	12	0.9636741281
53	32	20	col	dark	14	1	0	0	14	1.0177041292
54	32	20	col	dark	14	1	0	0	16	1.1736731529
55	32	20	col	dark	14	1	0	0	18	1.2577741146
56	32	20	col	dark	14	1	0	0	20	1.1452279091
57	32	20	col	dark	14	1	0	0	22	1.2996103764
58	32	20	col	dark	14	1	0	0	24	1.2377499342
59	32	20	col	dark	14	1	0	0	26	1.5356001854
60	32	20	col	dark	14	1	0	0	28	1.700075984
61	32	20	col	dark	14	1	0	0	30	1.9695273638
62	32	20	col	dark	14	1	0	0	32	2.3856573105
63	32	20	col	dark	14	1	0	0	34	2.2633686066
64	32	20	col	dark	14	1	0	0	36	1.7643402815
65	32	20	col	dark	14	1	0	0	38	1.8346345425
66	32	20	col	dark	14	1	0	0	40	2.1489450932
67	32	20	col	dark	14	1	0	0	42	1.9383878708
68	32	20	col	dark	14	1	0	0	44	2.4092741013
69	32	20	col	dark	14	1	0	0	46	1.7107393742
70	32	20	col	dark	14	1	0	0	48	1.747606039
71	32	20	col	dark	14	1	0	0	50	1.6188423634
72	32	20	col	dark	14	1	0	0	52	1.4164297581
73	32	20	col	dark	14	1	0	0	54	1.7579783201
74	32	20	col	dark	14	1	0	0	56	1.7581931353
75	32	20	col	dark	14	1	0	0	58	1.5439122915
76	32	20	col	dark	14	1	0	0	60	1.2483354807
77	32	20	col	dark	14	1	0	0	62	1.4649164677
78	32	20	col	dark	14	1	0	0	64	1.5075266361
79	32	20	col	dark	14	1	0	0	66	1.0643376112
80	32	20	col	dark	14	1	0	0	68	0.9739126563
81	32	20	col	dark	14	1	0	0	70	0.8888715506
82	32	20	col	dark	14	1	0	0	72	0.7876529098
83	32	20	col	dark	14	1	0	0	74	0.5453894138
84	32	20	col	dark	14	1	0	0	76	0.5174012184
85	32	20	col	dark	14	1	0	0	78	0.5929147601
86	32	20	col	dark	14	1	0	0	80	0.4330948293
87	32	20	col	dark	14	1	0	0	82	0.3576010764
88	32	20	col	dark	14	1	0	0	84	0.3828777373
89	32	20	col	dark	14	1	0	0	86	0.3696093261
90	32	20	col	dark	14	1	0	0	88	0.3452424705
91	32	20	col	dark	15	1	0	0	90	1.0622440577
92	32	20	col	dark	15	1	0	0	88	0.7354630232
93	32	20	col	dark	15	1	0	0	86	0.7479041219
94	32	20	col	dark	15	1	0	0	84	0.7830169797
95	32	20	col	dark	15	1	0	0	82	0.99238199
96	32	20	col	dark	15	1	0	0	80	0.886952579
97	32	20	col	dark	15	1	0	0	78	1.0157376528
98	32	20	col	dark	15	1	0	0	76	0.9459958076
99	32	20	col	dark	15	1	0	0	74	1.1210170984
100	32	20	col	dark	15	1	0	0	72	1.1726853848
101	32	20	col	dark	15	1	0	0	70	1.3713046312
102	32	20	col	dark	15	1	0	0	68	1.2313878536
103	32	20	col	dark	15	1	0	0	66	1.2467859983
104	32	20	col	dark	15	1	0	0	64	1.1293632984
105	32	20	col	dark	15	1	0	0	62	1.3644112349
106	32	20	col	dark	15	1	0	0	60	1.294164896
107	32	20	col	dark	15	1	0	0	58	1.4158788919
108	32	20	col	dark	15	1	0	0	56	1.3996869326
109	32	20	col	dark	15	1	0	0	54	1.3530694246
110	32	20	col	dark	15	1	0	0	52	1.4610706568
111	32	20	col	dark	15	1	0	0	50	1.4944642782
112	32	20	col	dark	15	1	0	0	48	1.5100659132
113	32	20	col	dark	15	1	0	0	46	2.4269852638
114	32	20	col	dark	15	1	0	0	44	1.8244646788
115	32	20	col	dark	15	1	0	0	42	1.7653580904
116	32	20	col	dark	15	1	0	0	40	1.5801411867
117	32	20	col	dark	15	1	0	0	38	1.3578350544
118	32	20	col	dark	15	1	0	0	36	1.7164051533
119	32	20	col	dark	15	1	0	0	34	1.7099466324
120	32	20	col	dark	15	1	0	0	32	1.4282445908
121	32	20	col	dark	15	1	0	0	30	1.2922424078
122	32	20	col	dark	15	1	0	0	28	1.3741829395
123	32	20	col	dark	15	1	0	0	26	1.3038198948
124	32	20	col	dark	15	1	0	0	24	1.1361324787
125	32	20	col	dark	15	1	0	0	22	1.3311383724
126	32	20	col	dark	15	1	0	0	20	1.1369172335
127	32	20	col	dark	15	1	0	0	18	1.0355197191
128	32	20	col	dark	15	1	0	0	16	0.8659806252
129	32	20	col	dark	15	1	0	0	14	1.0372043848
130	32	20	col	dark	15	1	0	0	12	0.8009623885
131	32	20	col	dark	15	1	0	0	10	0.9299581051
132	32	20	col	dark	15	1	0	0	8	1.0562474728
133	32	20	col	dark	15	1	0	0	6	0.8168327808
134	32	20	col	dark	15	1	0	0	4	1.0340082645
135	32	20	col	dark	15	1	0	0	2	0.7390280962
136	32	20	col	dark	15	1	0	0	1.27222193825778e-13	1.0683197975
137	32	20	col	dark	15	1	0	0	2	0.8858977556
138	32	20	col	dark	15	1	0	0	4	0.8099210858
139	32	20	col	dark	15	1	0	0	6	0.7840803266
140	32	20	col	dark	15	1	0	0	8	0.9733072519
141	32	20	col	dark	15	1	0	0	10	1.0050823689
142	32	20	col	dark	15	1	0	0	12	1.2938165665
143	32	20	col	dark	15	1	0	0	14	1.4522711039
144	32	20	col	dark	15	1	0	0	16	1.6964128017
145	32	20	col	dark	15	1	0	0	18	1.335503459
146	32	20	col	dark	15	1	0	0	20	1.4796921015
147	32	20	col	dark	15	1	0	0	22	1.6102238894
148	32	20	col	dark	15	1	0	0	24	1.6593610048
149	32	20	col	dark	15	1	0	0	26	1.5847576857
150	32	20	col	dark	15	1	0	0	28	1.3944072723
151	32	20	col	dark	15	1	0	0	30	1.506726861
152	32	20	col	dark	15	1	0	0	32	1.3848308325
153	32	20	col	dark	15	1	0	0	34	1.5901039839
154	32	20	col	dark	15	1	0	0	36	1.1174840927
155	32	20	col	dark	15	1	0	0	38	1.3799091578
156	32	20	col	dark	15	1	0	0	40	1.2374049425
157	32	20	col	dark	15	1	0	0	42	1.1854350567
158	32	20	col	dark	15	1	0	0	44	1.6397893429
159	32	20	col	dark	15	1	0	0	46	0.9584482312
160	32	20	col	dark	15	1	0	0	48	1.0040297508
161	32	20	col	dark	15	1	0	0	50	0.769829452
162	32	20	col	dark	15	1	0	0	52	0.8388161063
163	32	20	col	dark	15	1	0	0	54	0.7586334944
164	32	20	col	dark	15	1	0	0	56	0.8235562444
165	32	20	col	dark	15	1	0	0	58	0.6380730271
166	32	20	col	dark	15	1	0	0	60	0.5946561098
167	32	20	col	dark	15	1	0	0	62	0.6657583117
168	32	20	col	dark	15	1	0	0	64	0.5661287308
169	32	20	col	dark	15	1	0	0	66	0.6695538163
170	32	20	col	dark	15	1	0	0	68	0.6307536364
171	32	20	col	dark	15	1	0	0	70	0.6389172077
172	32	20	col	dark	15	1	0	0	72	0.4637157321
173	32	20	col	dark	15	1	0	0	74	0.4414124191
174	32	20	col	dark	15	1	0	0	76	0.4984221756
175	32	20	col	dark	15	1	0	0	78	0.526791811
176	32	20	col	dark	15	1	0	0	80	0.5210867524
177	32	20	col	dark	15	1	0	0	82	0.5817435384
178	32	20	col	dark	15	1	0	0	84	0.5808131099
179	32	20	col	dark	15	1	0	0	86	0.6152585745
180	32	20	col	dark	15	1	0	0	88	0.7042551041
181	32	20	col	dark	16	1	0	0	90	0.5202959776
182	32	20	col	dark	16	1	0	0	88	0.4800089002
183	32	20	col	dark	16	1	0	0	86	0.5252710581
184	32	20	col	dark	16	1	0	0	84	0.5252612233
185	32	20	col	dark	16	1	0	0	82	0.4718717337
186	32	20	col	dark	16	1	0	0	80	0.4583338201
187	32	20	col	dark	16	1	0	0	78	0.5037377477
188	32	20	col	dark	16	1	0	0	76	0.5562403798
189	32	20	col	dark	16	1	0	0	74	0.6504251957
190	32	20	col	dark	16	1	0	0	72	0.6856043935
191	32	20	col	dark	16	1	0	0	70	0.8366945982
192	32	20	col	dark	16	1	0	0	68	0.9517813921
193	32	20	col	dark	16	1	0	0	66	1.0231778622
194	32	20	col	dark	16	1	0	0	64	0.9266076088
195	32	20	col	dark	16	1	0	0	62	1.1173963547
196	32	20	col	dark	16	1	0	0	60	1.1020402908
197	32	20	col	dark	16	1	0	0	58	1.2213550806
198	32	20	col	dark	16	1	0	0	56	1.0444241762
199	32	20	col	dark	16	1	0	0	54	0.8751266003
200	32	20	col	dark	16	1	0	0	52	1.0536987782
201	32	20	col	dark	16	1	0	0	50	0.9923077226
202	32	20	col	dark	16	1	0	0	48	1.0443309546
203	32	20	col	dark	16	1	0	0	46	1.4118144512
204	32	20	col	dark	16	1	0	0	44	0.9331355095
205	32	20	col	dark	16	1	0	0	42	0.9305677414
206	32	20	col	dark	16	1	0	0	40	0.9548624754
207	32	20	col	dark	16	1	0	0	38	0.9134002924
208	32	20	col	dark	16	1	0	0	36	0.9603691101
209	32	20	col	dark	16	1	0	0	34	0.9737463593
210	32	20	col	dark	16	1	0	0	32	0.8379042745
211	32	20	col	dark	16	1	0	0	30	0.9668722153
212	32	20	col	dark	16	1	0	0	28	0.8855825067
213	32	20	col	dark	16	1	0	0	26	0.8843935728
214	32	20	col	dark	16	1	0	0	24	0.9337090254
215	32	20	col	dark	16	1	0	0	22	0.9281433225
216	32	20	col	dark	16	1	0	0	20	0.9381837845
217	32	20	col	dark	16	1	0	0	18	1.0506258011
218	32	20	col	dark	16	1	0	0	16	1.0235514641
219	32	20	col	dark	16	1	0	0	14	1.1687273979
220	32	20	col	dark	16	1	0	0	12	0.9123089314
221	32	20	col	dark	16	1	0	0	10	1.0243389606
222	32	20	col	dark	16	1	0	0	8	0.9217174053
223	32	20	col	dark	16	1	0	0	6	0.8887777925
224	32	20	col	dark	16	1	0	0	4	1.0985969305
225	32	20	col	dark	16	1	0	0	2	1.3133517504
226	32	20	col	dark	16	1	0	0	1.27222193825778e-13	1.8477795124
227	32	20	col	dark	16	1	0	0	2	1.2253808975
228	32	20	col	dark	16	1	0	0	4	1.0217087269
229	32	20	col	dark	16	1	0	0	6	1.0938318968
230	32	20	col	dark	16	1	0	0	8	1.1325441599
231	32	20	col	dark	16	1	0	0	10	1.2980839014
232	32	20	col	dark	16	1	0	0	12	1.5525571108
233	32	20	col	dark	16	1	0	0	14	1.4933258295
234	32	20	col	dark	16	1	0	0	16	1.5373387337
235	32	20	col	dark	16	1	0	0	18	1.3338912725
236	32	20	col	dark	16	1	0	0	20	1.4239346981
237	32	20	col	dark	16	1	0	0	22	1.6326181889
238	32	20	col	dark	16	1	0	0	24	1.9493758678
239	32	20	col	dark	16	1	0	0	26	1.6956814528
240	32	20	col	dark	16	1	0	0	28	1.6326093674
241	32	20	col	dark	16	1	0	0	30	2.1111526489
242	32	20	col	dark	16	1	0	0	32	2.3260099888
243	32	20	col	dark	16	1	0	0	34	2.0395410061
244	32	20	col	dark	16	1	0	0	36	1.8643642664
245	32	20	col	dark	16	1	0	0	38	1.7717045546
246	32	20	col	dark	16	1	0	0	40	1.8201390505
247	32	20	col	dark	16	1	0	0	42	2.0874967575
248	32	20	col	dark	16	1	0	0	44	2.5220217705
249	32	20	col	dark	16	1	0	0	46	1.7835247517
250	32	20	col	dark	16	1	0	0	48	1.6891583204
251	32	20	col	dark	16	1	0	0	50	1.5924196243
252	32	20	col	dark	16	1	0	0	52	1.5422283411
253	32	20	col	dark	16	1	0	0	54	1.4579794407
254	32	20	col	dark	16	1	0	0	56	1.3359367847
255	32	20	col	dark	16	1	0	0	58	1.2320533991
256	32	20	col	dark	16	1	0	0	60	1.1618520021
257	32	20	col	dark	16	1	0	0	62	1.0232619047
258	32	20	col	dark	16	1	0	0	64	1.0621875525
259	32	20	col	dark	16	1	0	0	66	0.8681287169
260	32	20	col	dark	16	1	0	0	68	0.9000530243
261	32	20	col	dark	16	1	0	0	70	0.7644460201
262	32	20	col	dark	16	1	0	0	72	0.7116898894
263	32	20	col	dark	16	1	0	0	74	0.5776329041
264	32	20	col	dark	16	1	0	0	76	0.5435457826
265	32	20	col	dark	16	1	0	0	78	0.4956423342
266	32	20	col	dark	16	1	0	0	80	0.5386939645
267	32	20	col	dark	16	1	0	0	82	0.459374547
268	32	20	col	dark	16	1	0	0	84	0.4329512417
269	32	20	col	dark	16	1	0	0	86	0.4567087293
270	32	20	col	dark	16	1	0	0	88	0.5367662907
271	32	20	col	dark	17	1	0	0	90	0.7839041948
272	32	20	col	dark	17	1	0	0	88	0.4711719453
273	32	20	col	dark	17	1	0	0	86	0.5582489967
274	32	20	col	dark	17	1	0	0	84	0.5439376235
275	32	20	col	dark	17	1	0	0	82	0.5800369382
276	32	20	col	dark	17	1	0	0	80	0.6049120426
277	32	20	col	dark	17	1	0	0	78	0.6489973664
278	32	20	col	dark	17	1	0	0	76	0.6904419065
279	32	20	col	dark	17	1	0	0	74	0.6912149787
280	32	20	col	dark	17	1	0	0	72	0.8389997482
281	32	20	col	dark	17	1	0	0	70	0.765478909
282	32	20	col	dark	17	1	0	0	68	1.0528863668
283	32	20	col	dark	17	1	0	0	66	1.219081521
284	32	20	col	dark	17	1	0	0	64	1.1540892124
285	32	20	col	dark	17	1	0	0	62	1.2706507444
286	32	20	col	dark	17	1	0	0	60	1.2620851994
287	32	20	col	dark	17	1	0	0	58	1.338763237
288	32	20	col	dark	17	1	0	0	56	1.4652512074
289	32	20	col	dark	17	1	0	0	54	1.4168339968
290	32	20	col	dark	17	1	0	0	52	1.4154572487
291	32	20	col	dark	17	1	0	0	50	1.5339727402
292	32	20	col	dark	17	1	0	0	48	1.5403257608
293	32	20	col	dark	17	1	0	0	46	2.6047792435
294	32	20	col	dark	17	1	0	0	44	1.9777383804
295	32	20	col	dark	17	1	0	0	42	1.6830669641
296	32	20	col	dark	17	1	0	0	40	1.7299078703
297	32	20	col	dark	17	1	0	0	38	1.6315603256
298	32	20	col	dark	17	1	0	0	36	1.7875905037
299	32	20	col	dark	17	1	0	0	34	1.4920357466
300	32	20	col	dark	17	1	0	0	32	1.2961281538
301	32	20	col	dark	17	1	0	0	30	1.2411439419
302	32	20	col	dark	17	1	0	0	28	1.1634563208
303	32	20	col	dark	17	1	0	0	26	1.1478654146
304	32	20	col	dark	17	1	0	0	24	0.999622643
305	32	20	col	dark	17	1	0	0	22	0.8698191643
306	32	20	col	dark	17	1	0	0	20	0.9965309501
307	32	20	col	dark	17	1	0	0	18	0.9257016182
308	32	20	col	dark	17	1	0	0	16	1.027925849
309	32	20	col	dark	17	1	0	0	14	0.9073359966
310	32	20	col	dark	17	1	0	0	12	0.7824738622
311	32	20	col	dark	17	1	0	0	10	0.6661973
312	32	20	col	dark	17	1	0	0	8	0.7024734616
313	32	20	col	dark	17	1	0	0	6	0.6856455803
314	32	20	col	dark	17	1	0	0	4	0.8205720186
315	32	20	col	dark	17	1	0	0	2	0.7645308375
316	32	20	col	dark	17	1	0	0	1.27222193825778e-13	1.1516356468
317	32	20	col	dark	17	1	0	0	2	0.8714768887
318	32	20	col	dark	17	1	0	0	4	0.7275748253
319	32	20	col	dark	17	1	0	0	6	0.6898801327
320	32	20	col	dark	17	1	0	0	8	0.7570210099
321	32	20	col	dark	17	1	0	0	10	0.8144171834
322	32	20	col	dark	17	1	0	0	12	0.9305493236
323	32	20	col	dark	17	1	0	0	14	0.9189699888
324	32	20	col	dark	17	1	0	0	16	1.1050043106
325	32	20	col	dark	17	1	0	0	18	1.1103576422
326	32	20	col	dark	17	1	0	0	20	0.8870789409
327	32	20	col	dark	17	1	0	0	22	0.9659433365
328	32	20	col	dark	17	1	0	0	24	1.1766513586
329	32	20	col	dark	17	1	0	0	26	1.1856280565
330	32	20	col	dark	17	1	0	0	28	0.9733934402
331	32	20	col	dark	17	1	0	0	30	1.1966471672
332	32	20	col	dark	17	1	0	0	32	1.3863706589
333	32	20	col	dark	17	1	0	0	34	1.2048389912
334	32	20	col	dark	17	1	0	0	36	1.3018262386
335	32	20	col	dark	17	1	0	0	38	1.2652130127
336	32	20	col	dark	17	1	0	0	40	1.1911923885
337	32	20	col	dark	17	1	0	0	42	1.4598901272
338	32	20	col	dark	17	1	0	0	44	1.9929666519
339	32	20	col	dark	17	1	0	0	46	1.4074593782
340	32	20	col	dark	17	1	0	0	48	1.4825891256
341	32	20	col	dark	17	1	0	0	50	1.4834258556
342	32	20	col	dark	17	1	0	0	52	1.4413975477
343	32	20	col	dark	17	1	0	0	54	1.8003131151
344	32	20	col	dark	17	1	0	0	56	1.6201037169
345	32	20	col	dark	17	1	0	0	58	1.6321829557
346	32	20	col	dark	17	1	0	0	60	1.6250711679
347	32	20	col	dark	17	1	0	0	62	1.4775819778
348	32	20	col	dark	17	1	0	0	64	1.4307901859
349	32	20	col	dark	17	1	0	0	66	1.4154571295
350	32	20	col	dark	17	1	0	0	68	1.2249619961
351	32	20	col	dark	17	1	0	0	70	1.0286166668
352	32	20	col	dark	17	1	0	0	72	0.8961133361
353	32	20	col	dark	17	1	0	0	74	0.8651793599
354	32	20	col	dark	17	1	0	0	76	0.7118404508
355	32	20	col	dark	17	1	0	0	78	0.5970014334
356	32	20	col	dark	17	1	0	0	80	0.6716251373
357	32	20	col	dark	17	1	0	0	82	0.4836473167
358	32	20	col	dark	17	1	0	0	84	0.5626921654
359	32	20	col	dark	17	1	0	0	86	0.6028981805
360	32	20	col	dark	17	1	0	0	88	0.5236807466
361	32	20	col	light	18	1	0	0	90	0.5256248713
362	32	20	col	light	18	1	0	0	88	0.3974277675
363	32	20	col	light	18	1	0	0	86	0.4122877121
364	32	20	col	light	18	1	0	0	84	0.4007809162
365	32	20	col	light	18	1	0	0	82	0.617518127
366	32	20	col	light	18	1	0	0	80	0.4120183587
367	32	20	col	light	18	1	0	0	78	0.5052408576
368	32	20	col	light	18	1	0	0	76	0.550278306
369	32	20	col	light	18	1	0	0	74	0.5863333344
370	32	20	col	light	18	1	0	0	72	0.5327518582
371	32	20	col	light	18	1	0	0	70	0.4994086921
372	32	20	col	light	18	1	0	0	68	0.6258458495
373	32	20	col	light	18	1	0	0	66	0.6590343118
374	32	20	col	light	18	1	0	0	64	0.6492994428
375	32	20	col	light	18	1	0	0	62	0.7414146066
376	32	20	col	light	18	1	0	0	60	0.8158889413
377	32	20	col	light	18	1	0	0	58	0.7910326123
378	32	20	col	light	18	1	0	0	56	0.9383399487
379	32	20	col	light	18	1	0	0	54	0.8736591935
380	32	20	col	light	18	1	0	0	52	0.8842811584
381	32	20	col	light	18	1	0	0	50	0.8725684881
382	32	20	col	light	18	1	0	0	48	0.9309344888
383	32	20	col	light	18	1	0	0	46	1.1013977528
384	32	20	col	light	18	1	0	0	44	1.0542205572
385	32	20	col	light	18	1	0	0	42	1.1486258507
386	32	20	col	light	18	1	0	0	40	0.94239223
387	32	20	col	light	18	1	0	0	38	0.983956039
388	32	20	col	light	18	1	0	0	36	0.9560080171
389	32	20	col	light	18	1	0	0	34	1.023470521
390	32	20	col	light	18	1	0	0	32	1.083286643
391	32	20	col	light	18	1	0	0	30	1.0885186195
392	32	20	col	light	18	1	0	0	28	1.0900001526
393	32	20	col	light	18	1	0	0	26	1.2552788258
394	32	20	col	light	18	1	0	0	24	1.1592857838
395	32	20	col	light	18	1	0	0	22	1.1014590263
396	32	20	col	light	18	1	0	0	20	1.178670764
397	32	20	col	light	18	1	0	0	18	1.1775832176
398	32	20	col	light	18	1	0	0	16	1.1368536949
399	32	20	col	light	18	1	0	0	14	1.2412582636
400	32	20	col	light	18	1	0	0	12	1.13263762
401	32	20	col	light	18	1	0	0	10	1.2395154238
402	32	20	col	light	18	1	0	0	8	1.2482151985
403	32	20	col	light	18	1	0	0	6	1.447119236
404	32	20	col	light	18	1	0	0	4	1.7164746523
405	32	20	col	light	18	1	0	0	2	1.8879163265
406	32	20	col	light	18	1	0	0	1.27222193825778e-13	2.3638253212
407	32	20	col	light	18	1	0	0	2	1.7313005924
408	32	20	col	light	18	1	0	0	4	1.8783261776
409	32	20	col	light	18	1	0	0	6	1.7545650005
410	32	20	col	light	18	1	0	0	8	1.948217392
411	32	20	col	light	18	1	0	0	10	2.0177824497
412	32	20	col	light	18	1	0	0	12	2.0124080181
413	32	20	col	light	18	1	0	0	14	2.0405957699
414	32	20	col	light	18	1	0	0	16	1.9945085049
415	32	20	col	light	18	1	0	0	18	2.029676199
416	32	20	col	light	18	1	0	0	20	2.1257305145
417	32	20	col	light	18	1	0	0	22	1.8846049309
418	32	20	col	light	18	1	0	0	24	1.7508211136
419	32	20	col	light	18	1	0	0	26	2.0171177387
420	32	20	col	light	18	1	0	0	28	1.832852602
421	32	20	col	light	18	1	0	0	30	1.7414041758
422	32	20	col	light	18	1	0	0	32	1.5518144369
423	32	20	col	light	18	1	0	0	34	1.5737518072
424	32	20	col	light	18	1	0	0	36	1.416764617
425	32	20	col	light	18	1	0	0	38	1.3595610857
426	32	20	col	light	18	1	0	0	40	1.2977076769
427	32	20	col	light	18	1	0	0	42	1.1285010576
428	32	20	col	light	18	1	0	0	44	1.3083817959
429	32	20	col	light	18	1	0	0	46	1.0508499146
430	32	20	col	light	18	1	0	0	48	0.9457957745
431	32	20	col	light	18	1	0	0	50	0.9817328453
432	32	20	col	light	18	1	0	0	52	0.925059855
433	32	20	col	light	18	1	0	0	54	1.0853096247
434	32	20	col	light	18	1	0	0	56	1.1062102318
435	32	20	col	light	18	1	0	0	58	1.0323351622
436	32	20	col	light	18	1	0	0	60	0.9503415823
437	32	20	col	light	18	1	0	0	62	0.9265500307
438	32	20	col	light	18	1	0	0	64	0.8925154209
439	32	20	col	light	18	1	0	0	66	0.8702532649
440	32	20	col	light	18	1	0	0	68	0.7594812512
441	32	20	col	light	18	1	0	0	70	0.8941460848
442	32	20	col	light	18	1	0	0	72	0.8478357792
443	32	20	col	light	18	1	0	0	74	0.8660046458
444	32	20	col	light	18	1	0	0	76	0.6177069545
445	32	20	col	light	18	1	0	0	78	0.5678126216
446	32	20	col	light	18	1	0	0	80	0.5648159981
447	32	20	col	light	18	1	0	0	82	0.5022839904
448	32	20	col	light	18	1	0	0	84	0.4696803391
449	32	20	col	light	18	1	0	0	86	0.4249121845
450	32	20	col	light	18	1	0	0	88	0.3420335054
451	32	20	col	light	19	1	0	0	90	0.3687467873
452	32	20	col	light	19	1	0	0	88	0.3064749837
453	32	20	col	light	19	1	0	0	86	0.2652177513
454	32	20	col	light	19	1	0	0	84	0.285540849
455	32	20	col	light	19	1	0	0	82	0.3796684146
456	32	20	col	light	19	1	0	0	80	0.3416541219
457	32	20	col	light	19	1	0	0	78	0.2927060723
458	32	20	col	light	19	1	0	0	76	0.3678436577
459	32	20	col	light	19	1	0	0	74	0.3446471989
460	32	20	col	light	19	1	0	0	72	0.3757535219
461	32	20	col	light	19	1	0	0	70	0.4144447446
462	32	20	col	light	19	1	0	0	68	0.3938993514
463	32	20	col	light	19	1	0	0	66	0.3433539569
464	32	20	col	light	19	1	0	0	64	0.414378792
465	32	20	col	light	19	1	0	0	62	0.4433254302
466	32	20	col	light	19	1	0	0	60	0.5256672502
467	32	20	col	light	19	1	0	0	58	0.5217561126
468	32	20	col	light	19	1	0	0	56	0.5856621265
469	32	20	col	light	19	1	0	0	54	0.5568964481
470	32	20	col	light	19	1	0	0	52	0.590747118
471	32	20	col	light	19	1	0	0	50	0.6120848656
472	32	20	col	light	19	1	0	0	48	0.6679574251
473	32	20	col	light	19	1	0	0	46	1.001260519
474	32	20	col	light	19	1	0	0	44	0.814034164
475	32	20	col	light	19	1	0	0	42	0.9810494781
476	32	20	col	light	19	1	0	0	40	0.9506168365
477	32	20	col	light	19	1	0	0	38	0.9612547159
478	32	20	col	light	19	1	0	0	36	1.0964198112
479	32	20	col	light	19	1	0	0	34	1.2200915813
480	32	20	col	light	19	1	0	0	32	1.198189497
481	32	20	col	light	19	1	0	0	30	1.3267259598
482	32	20	col	light	19	1	0	0	28	1.4108598232
483	32	20	col	light	19	1	0	0	26	1.4956707954
484	32	20	col	light	19	1	0	0	24	1.5295671225
485	32	20	col	light	19	1	0	0	22	1.3037304878
486	32	20	col	light	19	1	0	0	20	1.4135632515
487	32	20	col	light	19	1	0	0	18	1.474178791
488	32	20	col	light	19	1	0	0	16	1.5679889917
489	32	20	col	light	19	1	0	0	14	1.5630636215
490	32	20	col	light	19	1	0	0	12	1.6682595015
491	32	20	col	light	19	1	0	0	10	1.458100915
492	32	20	col	light	19	1	0	0	8	1.4687875509
493	32	20	col	light	19	1	0	0	6	1.6828504801
494	32	20	col	light	19	1	0	0	4	1.5608206987
495	32	20	col	light	19	1	0	0	2	2.0411503315
496	32	20	col	light	19	1	0	0	1.27222193825778e-13	3.4171147346
497	32	20	col	light	19	1	0	0	2	1.9238877296
498	32	20	col	light	19	1	0	0	4	1.9444591999
499	32	20	col	light	19	1	0	0	6	1.5809895992
500	32	20	col	light	19	1	0	0	8	1.7087850571
501	32	20	col	light	19	1	0	0	10	1.9482010603
502	32	20	col	light	19	1	0	0	12	1.8110028505
503	32	20	col	light	19	1	0	0	14	1.7541342974
504	32	20	col	light	19	1	0	0	16	1.8498134613
505	32	20	col	light	19	1	0	0	18	1.771343708
506	32	20	col	light	19	1	0	0	20	1.931520462
507	32	20	col	light	19	1	0	0	22	1.6416691542
508	32	20	col	light	19	1	0	0	24	1.4627987146
509	32	20	col	light	19	1	0	0	26	1.6604020596
510	32	20	col	light	19	1	0	0	28	1.6722646952
511	32	20	col	light	19	1	0	0	30	1.7191911936
512	32	20	col	light	19	1	0	0	32	1.9028890133
513	32	20	col	light	19	1	0	0	34	1.8796727657
514	32	20	col	light	19	1	0	0	36	1.8850364685
515	32	20	col	light	19	1	0	0	38	1.6588492393
516	32	20	col	light	19	1	0	0	40	1.5418584347
517	32	20	col	light	19	1	0	0	42	1.5556938648
518	32	20	col	light	19	1	0	0	44	1.8510152102
519	32	20	col	light	19	1	0	0	46	1.2736868858
520	32	20	col	light	19	1	0	0	48	1.207832098
521	32	20	col	light	19	1	0	0	50	1.2467950583
522	32	20	col	light	19	1	0	0	52	1.1663150787
523	32	20	col	light	19	1	0	0	54	1.1292660236
524	32	20	col	light	19	1	0	0	56	1.119385004
525	32	20	col	light	19	1	0	0	58	1.0397692919
526	32	20	col	light	19	1	0	0	60	1.1400512457
527	32	20	col	light	19	1	0	0	62	0.9976856112
528	32	20	col	light	19	1	0	0	64	1.0083619356
529	32	20	col	light	19	1	0	0	66	0.871593833
530	32	20	col	light	19	1	0	0	68	0.6769761443
531	32	20	col	light	19	1	0	0	70	0.738853693
532	32	20	col	light	19	1	0	0	72	0.5844946504
533	32	20	col	light	19	1	0	0	74	0.5773223639
534	32	20	col	light	19	1	0	0	76	0.4161997736
535	32	20	col	light	19	1	0	0	78	0.4537698925
536	32	20	col	light	19	1	0	0	80	0.4021169543
537	32	20	col	light	19	1	0	0	82	0.3220995367
538	32	20	col	light	19	1	0	0	84	0.2972860336
539	32	20	col	light	19	1	0	0	86	0.3722815514
540	32	20	col	light	19	1	0	0	88	0.2986024022
541	32	20	col	light	20	1	0	0	90	0.698050499
542	32	20	col	light	20	1	0	0	88	0.4786381721
543	32	20	col	light	20	1	0	0	86	0.5504765511
544	32	20	col	light	20	1	0	0	84	0.4117245078
545	32	20	col	light	20	1	0	0	82	0.4865405262
546	32	20	col	light	20	1	0	0	80	0.4670282006
547	32	20	col	light	20	1	0	0	78	0.4063957334
548	32	20	col	light	20	1	0	0	76	0.4732324481
549	32	20	col	light	20	1	0	0	74	0.5409936905
550	32	20	col	light	20	1	0	0	72	0.4922108948
551	32	20	col	light	20	1	0	0	70	0.5234929919
552	32	20	col	light	20	1	0	0	68	0.5479713678
553	32	20	col	light	20	1	0	0	66	0.6845843792
554	32	20	col	light	20	1	0	0	64	0.6073733568
555	32	20	col	light	20	1	0	0	62	0.6708143353
556	32	20	col	light	20	1	0	0	60	0.7287042141
557	32	20	col	light	20	1	0	0	58	0.7510713339
558	32	20	col	light	20	1	0	0	56	0.8207706213
559	32	20	col	light	20	1	0	0	54	0.8154867291
560	32	20	col	light	20	1	0	0	52	0.8830732107
561	32	20	col	light	20	1	0	0	50	0.8609454632
562	32	20	col	light	20	1	0	0	48	0.7287310362
563	32	20	col	light	20	1	0	0	46	1.1453664303
564	32	20	col	light	20	1	0	0	44	1.063531518
565	32	20	col	light	20	1	0	0	42	0.9797530174
566	32	20	col	light	20	1	0	0	40	0.9484457374
567	32	20	col	light	20	1	0	0	38	1.1679837704
568	32	20	col	light	20	1	0	0	36	1.2270377874
569	32	20	col	light	20	1	0	0	34	1.2635608912
570	32	20	col	light	20	1	0	0	32	1.0683833361
571	32	20	col	light	20	1	0	0	30	1.3188301325
572	32	20	col	light	20	1	0	0	28	1.1138528585
573	32	20	col	light	20	1	0	0	26	1.1965564489
574	32	20	col	light	20	1	0	0	24	1.3196486235
575	32	20	col	light	20	1	0	0	22	1.2953799963
576	32	20	col	light	20	1	0	0	20	1.5633893013
577	32	20	col	light	20	1	0	0	18	1.500385046
578	32	20	col	light	20	1	0	0	16	1.8483151197
579	32	20	col	light	20	1	0	0	14	1.9403392076
580	32	20	col	light	20	1	0	0	12	1.7151668072
581	32	20	col	light	20	1	0	0	10	1.5401654243
582	32	20	col	light	20	1	0	0	8	1.602294445
583	32	20	col	light	20	1	0	0	6	1.6212162971
584	32	20	col	light	20	1	0	0	4	2.0450003147
585	32	20	col	light	20	1	0	0	2	2.2727706432
586	32	20	col	light	20	1	0	0	1.27222193825778e-13	3.0934827328
587	32	20	col	light	20	1	0	0	2	2.2712671757
588	32	20	col	light	20	1	0	0	4	1.6857340336
589	32	20	col	light	20	1	0	0	6	1.5959587097
590	32	20	col	light	20	1	0	0	8	1.7635971308
591	32	20	col	light	20	1	0	0	10	1.8950811625
592	32	20	col	light	20	1	0	0	12	1.9146716595
593	32	20	col	light	20	1	0	0	14	2.0143938065
594	32	20	col	light	20	1	0	0	16	1.9256563187
595	32	20	col	light	20	1	0	0	18	1.7919406891
596	32	20	col	light	20	1	0	0	20	1.7543801069
597	32	20	col	light	20	1	0	0	22	1.4747543335
598	32	20	col	light	20	1	0	0	24	1.5396990776
599	32	20	col	light	20	1	0	0	26	1.3168749809
600	32	20	col	light	20	1	0	0	28	1.20073843
601	32	20	col	light	20	1	0	0	30	1.0392876863
602	32	20	col	light	20	1	0	0	32	1.1621153355
603	32	20	col	light	20	1	0	0	34	1.1083760262
604	32	20	col	light	20	1	0	0	36	0.9198678136
605	32	20	col	light	20	1	0	0	38	1.1652065516
606	32	20	col	light	20	1	0	0	40	1.141358614
607	32	20	col	light	20	1	0	0	42	1.1166082621
608	32	20	col	light	20	1	0	0	44	1.7839188576
609	32	20	col	light	20	1	0	0	46	1.2897212505
610	32	20	col	light	20	1	0	0	48	1.0747522116
611	32	20	col	light	20	1	0	0	50	1.1809728146
612	32	20	col	light	20	1	0	0	52	1.0106749535
613	32	20	col	light	20	1	0	0	54	1.2229163647
614	32	20	col	light	20	1	0	0	56	1.073749423
615	32	20	col	light	20	1	0	0	58	0.9133337736
616	32	20	col	light	20	1	0	0	60	0.7846131325
617	32	20	col	light	20	1	0	0	62	1.0195391178
618	32	20	col	light	20	1	0	0	64	0.9638359547
619	32	20	col	light	20	1	0	0	66	0.8790833354
620	32	20	col	light	20	1	0	0	68	0.8565913439
621	32	20	col	light	20	1	0	0	70	0.5858973265
622	32	20	col	light	20	1	0	0	72	0.520781219
623	32	20	col	light	20	1	0	0	74	0.4483327866
624	32	20	col	light	20	1	0	0	76	0.4438062012
625	32	20	col	light	20	1	0	0	78	0.5253762007
626	32	20	col	light	20	1	0	0	80	0.443256706
627	32	20	col	light	20	1	0	0	82	0.3409815133
628	32	20	col	light	20	1	0	0	84	0.4428941607
629	32	20	col	light	20	1	0	0	86	0.4456064701
630	32	20	col	light	20	1	0	0	88	0.4726308882
631	32	20	col	light	22	1	0	0	90	0.3697313368
632	32	20	col	light	22	1	0	0	88	0.3521215618
633	32	20	col	light	22	1	0	0	86	0.4035087228
634	32	20	col	light	22	1	0	0	84	0.3720712662
635	32	20	col	light	22	1	0	0	82	0.4214993119
636	32	20	col	light	22	1	0	0	80	0.5502153039
637	32	20	col	light	22	1	0	0	78	0.6187018752
638	32	20	col	light	22	1	0	0	76	0.6668998599
639	32	20	col	light	22	1	0	0	74	0.6474226117
640	32	20	col	light	22	1	0	0	72	0.8238106966
641	32	20	col	light	22	1	0	0	70	0.7426428199
642	32	20	col	light	22	1	0	0	68	0.7679960728
643	32	20	col	light	22	1	0	0	66	0.6405519247
644	32	20	col	light	22	1	0	0	64	0.7785118222
645	32	20	col	light	22	1	0	0	62	0.952209115
646	32	20	col	light	22	1	0	0	60	0.9571332932
647	32	20	col	light	22	1	0	0	58	1.0168578625
648	32	20	col	light	22	1	0	0	56	1.150138855
649	32	20	col	light	22	1	0	0	54	0.8596524
650	32	20	col	light	22	1	0	0	52	0.9125903249
651	32	20	col	light	22	1	0	0	50	1.0413553715
652	32	20	col	light	22	1	0	0	48	1.0845457315
653	32	20	col	light	22	1	0	0	46	1.2182332277
654	32	20	col	light	22	1	0	0	44	0.8935185671
655	32	20	col	light	22	1	0	0	42	0.9386711717
656	32	20	col	light	22	1	0	0	40	0.9931586385
657	32	20	col	light	22	1	0	0	38	1.1339606047
658	32	20	col	light	22	1	0	0	36	1.0131460428
659	32	20	col	light	22	1	0	0	34	1.1951390505
660	32	20	col	light	22	1	0	0	32	1.2505891323
661	32	20	col	light	22	1	0	0	30	1.2813626528
662	32	20	col	light	22	1	0	0	28	1.346470952
663	32	20	col	light	22	1	0	0	26	1.2114986181
664	32	20	col	light	22	1	0	0	24	1.3554984331
665	32	20	col	light	22	1	0	0	22	1.2722445726
666	32	20	col	light	22	1	0	0	20	1.3582055569
667	32	20	col	light	22	1	0	0	18	1.4076138735
668	32	20	col	light	22	1	0	0	16	1.5738651752
669	32	20	col	light	22	1	0	0	14	1.7558532953
670	32	20	col	light	22	1	0	0	12	1.5082756281
671	32	20	col	light	22	1	0	0	10	1.5112665892
672	32	20	col	light	22	1	0	0	8	1.4890735149
673	32	20	col	light	22	1	0	0	6	1.5027623177
674	32	20	col	light	22	1	0	0	4	1.5533845425
675	32	20	col	light	22	1	0	0	2	1.9189126492
676	32	20	col	light	22	1	0	0	1.27222193825778e-13	2.995039463
677	32	20	col	light	22	1	0	0	2	1.7176400423
678	32	20	col	light	22	1	0	0	4	1.6566692591
679	32	20	col	light	22	1	0	0	6	1.7313679457
680	32	20	col	light	22	1	0	0	8	1.7121409178
681	32	20	col	light	22	1	0	0	10	1.7176320553
682	32	20	col	light	22	1	0	0	12	1.9689284563
683	32	20	col	light	22	1	0	0	14	1.853012085
684	32	20	col	light	22	1	0	0	16	1.8108059168
685	32	20	col	light	22	1	0	0	18	1.6566721201
686	32	20	col	light	22	1	0	0	20	1.8166464567
687	32	20	col	light	22	1	0	0	22	1.8514596224
688	32	20	col	light	22	1	0	0	24	1.8394582272
689	32	20	col	light	22	1	0	0	26	1.5794991255
690	32	20	col	light	22	1	0	0	28	1.6483910084
691	32	20	col	light	22	1	0	0	30	1.6728022099
692	32	20	col	light	22	1	0	0	32	1.5866514444
693	32	20	col	light	22	1	0	0	34	1.7008519173
694	32	20	col	light	22	1	0	0	36	1.3688536882
695	32	20	col	light	22	1	0	0	38	1.4191919565
696	32	20	col	light	22	1	0	0	40	1.2716231346
697	32	20	col	light	22	1	0	0	42	1.2214705944
698	32	20	col	light	22	1	0	0	44	1.5710227489
699	32	20	col	light	22	1	0	0	46	1.0087666512
700	32	20	col	light	22	1	0	0	48	0.8613891006
701	32	20	col	light	22	1	0	0	50	0.8649513125
702	32	20	col	light	22	1	0	0	52	0.9135626554
703	32	20	col	light	22	1	0	0	54	0.7585886121
704	32	20	col	light	22	1	0	0	56	0.7028304935
705	32	20	col	light	22	1	0	0	58	0.6783615947
706	32	20	col	light	22	1	0	0	60	0.7686194777
707	32	20	col	light	22	1	0	0	62	0.9282316566
708	32	20	col	light	22	1	0	0	64	0.7352118492
709	32	20	col	light	22	1	0	0	66	0.6332119703
710	32	20	col	light	22	1	0	0	68	0.6165264845
711	32	20	col	light	22	1	0	0	70	0.6442946792
712	32	20	col	light	22	1	0	0	72	0.5482781529
713	32	20	col	light	22	1	0	0	74	0.485067606
714	32	20	col	light	22	1	0	0	76	0.4511660337
715	32	20	col	light	22	1	0	0	78	0.3862782419
716	32	20	col	light	22	1	0	0	80	0.4181929827
717	32	20	col	light	22	1	0	0	82	0.3065551221
718	32	20	col	light	22	1	0	0	84	0.3233284354
719	32	20	col	light	22	1	0	0	86	0.3451822102
720	32	20	col	light	22	1	0	0	88	0.4407011867
721	41	21	col	dark	1	1	0	0	90	0.6697429419
722	41	21	col	dark	1	1	0	0	88	0.583457768
723	41	21	col	dark	1	1	0	0	86	0.6539136767
724	41	21	col	dark	1	1	0	0	84	0.62798208
725	41	21	col	dark	1	1	0	0	82	0.7690973878
726	41	21	col	dark	1	1	0	0	80	0.7678822279
727	41	21	col	dark	1	1	0	0	78	1.139949441
728	41	21	col	dark	1	1	0	0	76	1.0460008383
729	41	21	col	dark	1	1	0	0	74	1.0613960028
730	41	21	col	dark	1	1	0	0	72	1.2272669077
731	41	21	col	dark	1	1	0	0	70	1.1415770054
732	41	21	col	dark	1	1	0	0	68	1.1891286373
733	41	21	col	dark	1	1	0	0	66	0.9822348952
734	41	21	col	dark	1	1	0	0	64	0.9659840465
735	41	21	col	dark	1	1	0	0	62	1.0214623213
736	41	21	col	dark	1	1	0	0	60	0.9617322087
737	41	21	col	dark	1	1	0	0	58	1.0830800533
738	41	21	col	dark	1	1	0	0	56	1.1504845619
739	41	21	col	dark	1	1	0	0	54	1.1126884222
740	41	21	col	dark	1	1	0	0	52	1.1292238235
741	41	21	col	dark	1	1	0	0	50	1.2400555611
742	41	21	col	dark	1	1	0	0	48	1.3449875116
743	41	21	col	dark	1	1	0	0	46	1.7637804747
744	41	21	col	dark	1	1	0	0	44	1.2327102423
745	41	21	col	dark	1	1	0	0	42	1.210609436
746	41	21	col	dark	1	1	0	0	40	1.0545686483
747	41	21	col	dark	1	1	0	0	38	1.1525826454
748	41	21	col	dark	1	1	0	0	36	1.3153325319
749	41	21	col	dark	1	1	0	0	34	1.2829575539
750	41	21	col	dark	1	1	0	0	32	1.292817235
751	41	21	col	dark	1	1	0	0	30	1.2972682714
752	41	21	col	dark	1	1	0	0	28	1.2524700165
753	41	21	col	dark	1	1	0	0	26	1.0239462852
754	41	21	col	dark	1	1	0	0	24	1.1706899405
755	41	21	col	dark	1	1	0	0	22	1.1114161015
756	41	21	col	dark	1	1	0	0	20	1.1385153532
757	41	21	col	dark	1	1	0	0	18	1.198076129
758	41	21	col	dark	1	1	0	0	16	1.3354468346
759	41	21	col	dark	1	1	0	0	14	1.2799161673
760	41	21	col	dark	1	1	0	0	12	1.1792714596
761	41	21	col	dark	1	1	0	0	10	1.0554256439
762	41	21	col	dark	1	1	0	0	8	1.0959043503
763	41	21	col	dark	1	1	0	0	6	0.9609875083
764	41	21	col	dark	1	1	0	0	4	1.1687072515
765	41	21	col	dark	1	1	0	0	2	1.6760425568
766	41	21	col	dark	1	1	0	0	1.27222193825778e-13	2.9647352695
767	41	21	col	dark	1	1	0	0	2	1.1045298576
768	41	21	col	dark	1	1	0	0	4	1.1436824799
769	41	21	col	dark	1	1	0	0	6	1.2078348398
770	41	21	col	dark	1	1	0	0	8	1.2587686777
771	41	21	col	dark	1	1	0	0	10	1.5289880037
772	41	21	col	dark	1	1	0	0	12	1.939175725
773	41	21	col	dark	1	1	0	0	14	1.5876686573
774	41	21	col	dark	1	1	0	0	16	1.4996920824
775	41	21	col	dark	1	1	0	0	18	1.5191265345
776	41	21	col	dark	1	1	0	0	20	1.2517265081
777	41	21	col	dark	1	1	0	0	22	1.2447444201
778	41	21	col	dark	1	1	0	0	24	1.3576147556
779	41	21	col	dark	1	1	0	0	26	1.4586451054
780	41	21	col	dark	1	1	0	0	28	1.3134961128
781	41	21	col	dark	1	1	0	0	30	1.2620334625
782	41	21	col	dark	1	1	0	0	32	1.5295295715
783	41	21	col	dark	1	1	0	0	34	1.2716435194
784	41	21	col	dark	1	1	0	0	36	1.2064036131
785	41	21	col	dark	1	1	0	0	38	1.0277053118
786	41	21	col	dark	1	1	0	0	40	1.1898336411
787	41	21	col	dark	1	1	0	0	42	1.2424483299
788	41	21	col	dark	1	1	0	0	44	1.6800669432
789	41	21	col	dark	1	1	0	0	46	1.242688179
790	41	21	col	dark	1	1	0	0	48	1.1837023497
791	41	21	col	dark	1	1	0	0	50	0.9970954061
792	41	21	col	dark	1	1	0	0	52	1.0254818201
793	41	21	col	dark	1	1	0	0	54	1.2057230473
794	41	21	col	dark	1	1	0	0	56	1.055793643
795	41	21	col	dark	1	1	0	0	58	0.8880026937
796	41	21	col	dark	1	1	0	0	60	0.8519175053
797	41	21	col	dark	1	1	0	0	62	0.8103064299
798	41	21	col	dark	1	1	0	0	64	0.8182163239
799	41	21	col	dark	1	1	0	0	66	0.8372634053
800	41	21	col	dark	1	1	0	0	68	0.6805883646
801	41	21	col	dark	1	1	0	0	70	0.6424183249
802	41	21	col	dark	1	1	0	0	72	0.5908314586
803	41	21	col	dark	1	1	0	0	74	0.5871673226
804	41	21	col	dark	1	1	0	0	76	0.6022654772
805	41	21	col	dark	1	1	0	0	78	0.5908655524
806	41	21	col	dark	1	1	0	0	80	0.5452264547
807	41	21	col	dark	1	1	0	0	82	0.4577047527
808	41	21	col	dark	1	1	0	0	84	0.4557353556
809	41	21	col	dark	1	1	0	0	86	0.5040041208
810	41	21	col	dark	1	1	0	0	88	0.5181375742
811	41	21	col	dark	2	1	0	0	90	0.7371263504
812	41	21	col	dark	2	1	0	0	88	0.6168884635
813	41	21	col	dark	2	1	0	0	86	0.4846668243
814	41	21	col	dark	2	1	0	0	84	0.5568922162
815	41	21	col	dark	2	1	0	0	82	0.697419703
816	41	21	col	dark	2	1	0	0	80	0.6268917322
817	41	21	col	dark	2	1	0	0	78	0.7417090535
818	41	21	col	dark	2	1	0	0	76	0.8533111811
819	41	21	col	dark	2	1	0	0	74	0.731564939
820	41	21	col	dark	2	1	0	0	72	0.8709215522
821	41	21	col	dark	2	1	0	0	70	0.7852495909
822	41	21	col	dark	2	1	0	0	68	0.8139668703
823	41	21	col	dark	2	1	0	0	66	1.0269014835
824	41	21	col	dark	2	1	0	0	64	1.0121465921
825	41	21	col	dark	2	1	0	0	62	1.1099047661
826	41	21	col	dark	2	1	0	0	60	1.195417881
827	41	21	col	dark	2	1	0	0	58	1.0660834312
828	41	21	col	dark	2	1	0	0	56	1.2206201553
829	41	21	col	dark	2	1	0	0	54	1.1613534689
830	41	21	col	dark	2	1	0	0	52	0.9721593261
831	41	21	col	dark	2	1	0	0	50	1.2080258131
832	41	21	col	dark	2	1	0	0	48	1.1915955544
833	41	21	col	dark	2	1	0	0	46	1.3455160856
834	41	21	col	dark	2	1	0	0	44	1.1722075939
835	41	21	col	dark	2	1	0	0	42	1.3554514647
836	41	21	col	dark	2	1	0	0	40	1.2040038109
837	41	21	col	dark	2	1	0	0	38	1.3584296703
838	41	21	col	dark	2	1	0	0	36	1.4437561035
839	41	21	col	dark	2	1	0	0	34	1.4818309546
840	41	21	col	dark	2	1	0	0	32	1.3546352386
841	41	21	col	dark	2	1	0	0	30	1.3071209192
842	41	21	col	dark	2	1	0	0	28	1.2330124378
843	41	21	col	dark	2	1	0	0	26	1.5025427341
844	41	21	col	dark	2	1	0	0	24	1.36241436
845	41	21	col	dark	2	1	0	0	22	1.2184076309
846	41	21	col	dark	2	1	0	0	20	1.4187039137
847	41	21	col	dark	2	1	0	0	18	1.4564129114
848	41	21	col	dark	2	1	0	0	16	1.4496479034
849	41	21	col	dark	2	1	0	0	14	1.7488734722
850	41	21	col	dark	2	1	0	0	12	1.367595315
851	41	21	col	dark	2	1	0	0	10	1.1644271612
852	41	21	col	dark	2	1	0	0	8	1.1761572361
853	41	21	col	dark	2	1	0	0	6	1.117321372
854	41	21	col	dark	2	1	0	0	4	1.2280000448
855	41	21	col	dark	2	1	0	0	2	1.5702652931
856	41	21	col	dark	2	1	0	0	1.27222193825778e-13	2.590723753
857	41	21	col	dark	2	1	0	0	2	1.4166059494
858	41	21	col	dark	2	1	0	0	4	1.0608589649
859	41	21	col	dark	2	1	0	0	6	1.2632781267
860	41	21	col	dark	2	1	0	0	8	1.2270171642
861	41	21	col	dark	2	1	0	0	10	1.2916665077
862	41	21	col	dark	2	1	0	0	12	1.5189009905
863	41	21	col	dark	2	1	0	0	14	1.2631605864
864	41	21	col	dark	2	1	0	0	16	1.2432767153
865	41	21	col	dark	2	1	0	0	18	1.2165262699
866	41	21	col	dark	2	1	0	0	20	1.4162826538
867	41	21	col	dark	2	1	0	0	22	1.3810454607
868	41	21	col	dark	2	1	0	0	24	1.4732549191
869	41	21	col	dark	2	1	0	0	26	1.3449523449
870	41	21	col	dark	2	1	0	0	28	1.4474493265
871	41	21	col	dark	2	1	0	0	30	1.2282851934
872	41	21	col	dark	2	1	0	0	32	1.3306424618
873	41	21	col	dark	2	1	0	0	34	1.3616862297
874	41	21	col	dark	2	1	0	0	36	1.1203004122
875	41	21	col	dark	2	1	0	0	38	1.1210384369
876	41	21	col	dark	2	1	0	0	40	1.3438858986
877	41	21	col	dark	2	1	0	0	42	1.3046542406
878	41	21	col	dark	2	1	0	0	44	1.7036966085
879	41	21	col	dark	2	1	0	0	46	1.2379410267
880	41	21	col	dark	2	1	0	0	48	1.3051515818
881	41	21	col	dark	2	1	0	0	50	1.0011888742
882	41	21	col	dark	2	1	0	0	52	1.1438201666
883	41	21	col	dark	2	1	0	0	54	1.1760715246
884	41	21	col	dark	2	1	0	0	56	1.0005161762
885	41	21	col	dark	2	1	0	0	58	0.8693563938
886	41	21	col	dark	2	1	0	0	60	0.8781039715
887	41	21	col	dark	2	1	0	0	62	0.6638780832
888	41	21	col	dark	2	1	0	0	64	0.7702907324
889	41	21	col	dark	2	1	0	0	66	0.8056082129
890	41	21	col	dark	2	1	0	0	68	0.5901914239
891	41	21	col	dark	2	1	0	0	70	0.6703162193
892	41	21	col	dark	2	1	0	0	72	0.8130534887
893	41	21	col	dark	2	1	0	0	74	0.7489835024
894	41	21	col	dark	2	1	0	0	76	0.632178545
895	41	21	col	dark	2	1	0	0	78	0.6300200224
896	41	21	col	dark	2	1	0	0	80	0.5931743979
897	41	21	col	dark	2	1	0	0	82	0.5163653493
898	41	21	col	dark	2	1	0	0	84	0.4668592811
899	41	21	col	dark	2	1	0	0	86	0.5289256573
900	41	21	col	dark	2	1	0	0	88	0.5712656379
901	41	21	col	dark	3	1	0	0	90	0.7163887024
902	41	21	col	dark	3	1	0	0	88	0.4204549193
903	41	21	col	dark	3	1	0	0	86	0.5102935433
904	41	21	col	dark	3	1	0	0	84	0.5124821067
905	41	21	col	dark	3	1	0	0	82	0.4408459365
906	41	21	col	dark	3	1	0	0	80	0.5000098944
907	41	21	col	dark	3	1	0	0	78	0.4829096794
908	41	21	col	dark	3	1	0	0	76	0.5591422319
909	41	21	col	dark	3	1	0	0	74	0.4929605126
910	41	21	col	dark	3	1	0	0	72	0.6795783639
911	41	21	col	dark	3	1	0	0	70	0.5571683049
912	41	21	col	dark	3	1	0	0	68	0.7070866823
913	41	21	col	dark	3	1	0	0	66	0.8468769193
914	41	21	col	dark	3	1	0	0	64	0.7074801922
915	41	21	col	dark	3	1	0	0	62	0.7309129238
916	41	21	col	dark	3	1	0	0	60	0.876115799
917	41	21	col	dark	3	1	0	0	58	0.6451874375
918	41	21	col	dark	3	1	0	0	56	0.7422761321
919	41	21	col	dark	3	1	0	0	54	0.6766887307
920	41	21	col	dark	3	1	0	0	52	0.6972414255
921	41	21	col	dark	3	1	0	0	50	0.6725698709
922	41	21	col	dark	3	1	0	0	48	0.9071368575
923	41	21	col	dark	3	1	0	0	46	1.200874567
924	41	21	col	dark	3	1	0	0	44	0.8604854345
925	41	21	col	dark	3	1	0	0	42	0.8125296831
926	41	21	col	dark	3	1	0	0	40	0.8154544234
927	41	21	col	dark	3	1	0	0	38	0.826395452
928	41	21	col	dark	3	1	0	0	36	0.9130482674
929	41	21	col	dark	3	1	0	0	34	1.0199612379
930	41	21	col	dark	3	1	0	0	32	1.0029046535
931	41	21	col	dark	3	1	0	0	30	1.1092165709
932	41	21	col	dark	3	1	0	0	28	1.0803419352
933	41	21	col	dark	3	1	0	0	26	1.2823656797
934	41	21	col	dark	3	1	0	0	24	1.1311488152
935	41	21	col	dark	3	1	0	0	22	1.0757021904
936	41	21	col	dark	3	1	0	0	20	1.037935257
937	41	21	col	dark	3	1	0	0	18	1.1621695757
938	41	21	col	dark	3	1	0	0	16	1.0821433067
939	41	21	col	dark	3	1	0	0	14	1.0119489431
940	41	21	col	dark	3	1	0	0	12	0.9445558786
941	41	21	col	dark	3	1	0	0	10	0.9322933555
942	41	21	col	dark	3	1	0	0	8	1.0337184668
943	41	21	col	dark	3	1	0	0	6	1.2498505116
944	41	21	col	dark	3	1	0	0	4	1.4265345335
945	41	21	col	dark	3	1	0	0	2	1.5820246935
946	41	21	col	dark	3	1	0	0	1.27222193825778e-13	2.8186271191
947	41	21	col	dark	3	1	0	0	2	1.5303406715
948	41	21	col	dark	3	1	0	0	4	1.5798401833
949	41	21	col	dark	3	1	0	0	6	1.3733346462
950	41	21	col	dark	3	1	0	0	8	1.5618942976
951	41	21	col	dark	3	1	0	0	10	1.5353645086
952	41	21	col	dark	3	1	0	0	12	1.6411442757
953	41	21	col	dark	3	1	0	0	14	1.9010505676
954	41	21	col	dark	3	1	0	0	16	2.0380544662
955	41	21	col	dark	3	1	0	0	18	2.0030648708
956	41	21	col	dark	3	1	0	0	20	2.0553915501
957	41	21	col	dark	3	1	0	0	22	1.7276768684
958	41	21	col	dark	3	1	0	0	24	2.1503548622
959	41	21	col	dark	3	1	0	0	26	2.2878549099
960	41	21	col	dark	3	1	0	0	28	1.9122745991
961	41	21	col	dark	3	1	0	0	30	1.6925518513
962	41	21	col	dark	3	1	0	0	32	1.9354269505
963	41	21	col	dark	3	1	0	0	34	1.7827043533
964	41	21	col	dark	3	1	0	0	36	1.5045773983
965	41	21	col	dark	3	1	0	0	38	1.65886271
966	41	21	col	dark	3	1	0	0	40	1.4938857555
967	41	21	col	dark	3	1	0	0	42	1.4988806248
968	41	21	col	dark	3	1	0	0	44	1.7063776255
969	41	21	col	dark	3	1	0	0	46	1.3056445122
970	41	21	col	dark	3	1	0	0	48	1.4411625862
971	41	21	col	dark	3	1	0	0	50	1.1859763861
972	41	21	col	dark	3	1	0	0	52	1.3596746922
973	41	21	col	dark	3	1	0	0	54	1.4706143141
974	41	21	col	dark	3	1	0	0	56	1.426487565
975	41	21	col	dark	3	1	0	0	58	1.2450412512
976	41	21	col	dark	3	1	0	0	60	1.2019894123
977	41	21	col	dark	3	1	0	0	62	1.1101295948
978	41	21	col	dark	3	1	0	0	64	0.9930514097
979	41	21	col	dark	3	1	0	0	66	0.8777250648
980	41	21	col	dark	3	1	0	0	68	0.6894184947
981	41	21	col	dark	3	1	0	0	70	0.6575388908
982	41	21	col	dark	3	1	0	0	72	0.6738078594
983	41	21	col	dark	3	1	0	0	74	0.6730020046
984	41	21	col	dark	3	1	0	0	76	0.6263139248
985	41	21	col	dark	3	1	0	0	78	0.6234775186
986	41	21	col	dark	3	1	0	0	80	0.5614264607
987	41	21	col	dark	3	1	0	0	82	0.4439198673
988	41	21	col	dark	3	1	0	0	84	0.5292384028
989	41	21	col	dark	3	1	0	0	86	0.5081065893
990	41	21	col	dark	3	1	0	0	88	0.3313067853
991	41	21	col	dark	4	1	0	0	90	0.4607211947
992	41	21	col	dark	4	1	0	0	88	0.3993203044
993	41	21	col	dark	4	1	0	0	86	0.4385299683
994	41	21	col	dark	4	1	0	0	84	0.4403878152
995	41	21	col	dark	4	1	0	0	82	0.4353370368
996	41	21	col	dark	4	1	0	0	80	0.5125203729
997	41	21	col	dark	4	1	0	0	78	0.443655014
998	41	21	col	dark	4	1	0	0	76	0.5707986951
999	41	21	col	dark	4	1	0	0	74	0.5855031013
1000	41	21	col	dark	4	1	0	0	72	0.7297360897
1001	41	21	col	dark	4	1	0	0	70	0.682218492
1002	41	21	col	dark	4	1	0	0	68	0.6935504675
1003	41	21	col	dark	4	1	0	0	66	0.7521100044
1004	41	21	col	dark	4	1	0	0	64	0.8766638041
1005	41	21	col	dark	4	1	0	0	62	0.7896401286
1006	41	21	col	dark	4	1	0	0	60	0.8272161484
1007	41	21	col	dark	4	1	0	0	58	0.9777595401
1008	41	21	col	dark	4	1	0	0	56	1.0318363905
1009	41	21	col	dark	4	1	0	0	54	1.0672409534
1010	41	21	col	dark	4	1	0	0	52	1.1288218498
1011	41	21	col	dark	4	1	0	0	50	1.2578858137
1012	41	21	col	dark	4	1	0	0	48	1.3146166801
1013	41	21	col	dark	4	1	0	0	46	1.5238165855
1014	41	21	col	dark	4	1	0	0	44	1.2178504467
1015	41	21	col	dark	4	1	0	0	42	1.2578862906
1016	41	21	col	dark	4	1	0	0	40	1.0501978397
1017	41	21	col	dark	4	1	0	0	38	1.1509621143
1018	41	21	col	dark	4	1	0	0	36	1.0974960327
1019	41	21	col	dark	4	1	0	0	34	1.080083847
1020	41	21	col	dark	4	1	0	0	32	1.1426090002
1021	41	21	col	dark	4	1	0	0	30	1.1345384121
1022	41	21	col	dark	4	1	0	0	28	1.3187272549
1023	41	21	col	dark	4	1	0	0	26	1.4716813564
1024	41	21	col	dark	4	1	0	0	24	1.2816728354
1025	41	21	col	dark	4	1	0	0	22	1.385615468
1026	41	21	col	dark	4	1	0	0	20	1.3997973204
1027	41	21	col	dark	4	1	0	0	18	1.5391213894
1028	41	21	col	dark	4	1	0	0	16	1.6239820719
1029	41	21	col	dark	4	1	0	0	14	1.6683616638
1030	41	21	col	dark	4	1	0	0	12	1.6341933012
1031	41	21	col	dark	4	1	0	0	10	1.4071147442
1032	41	21	col	dark	4	1	0	0	8	1.3103148937
1033	41	21	col	dark	4	1	0	0	6	1.4940274954
1034	41	21	col	dark	4	1	0	0	4	1.37193048
1035	41	21	col	dark	4	1	0	0	2	1.9092952013
1036	41	21	col	dark	4	1	0	0	1.27222193825778e-13	2.0206401348
1037	41	21	col	dark	4	1	0	0	2	1.4324316978
1038	41	21	col	dark	4	1	0	0	4	1.4309004545
1039	41	21	col	dark	4	1	0	0	6	1.6045980453
1040	41	21	col	dark	4	1	0	0	8	1.3748136759
1041	41	21	col	dark	4	1	0	0	10	1.6187130213
1042	41	21	col	dark	4	1	0	0	12	2.0884530544
1043	41	21	col	dark	4	1	0	0	14	1.6475924253
1044	41	21	col	dark	4	1	0	0	16	1.5033332109
1045	41	21	col	dark	4	1	0	0	18	1.2981868982
1046	41	21	col	dark	4	1	0	0	20	1.4858217239
1047	41	21	col	dark	4	1	0	0	22	1.2843624353
1048	41	21	col	dark	4	1	0	0	24	1.3145625591
1049	41	21	col	dark	4	1	0	0	26	1.3446685076
1050	41	21	col	dark	4	1	0	0	28	1.0182949305
1051	41	21	col	dark	4	1	0	0	30	1.2555128336
1052	41	21	col	dark	4	1	0	0	32	1.3586633205
1053	41	21	col	dark	4	1	0	0	34	1.2647131681
1054	41	21	col	dark	4	1	0	0	36	1.0281277895
1055	41	21	col	dark	4	1	0	0	38	0.9914737344
1056	41	21	col	dark	4	1	0	0	40	1.0902585983
1057	41	21	col	dark	4	1	0	0	42	1.0677868128
1058	41	21	col	dark	4	1	0	0	44	1.4321942329
1059	41	21	col	dark	4	1	0	0	46	1.1863069534
1060	41	21	col	dark	4	1	0	0	48	1.0199315548
1061	41	21	col	dark	4	1	0	0	50	1.1492800713
1062	41	21	col	dark	4	1	0	0	52	1.0637363195
1063	41	21	col	dark	4	1	0	0	54	1.2045609951
1064	41	21	col	dark	4	1	0	0	56	1.0696773529
1065	41	21	col	dark	4	1	0	0	58	1.11061728
1066	41	21	col	dark	4	1	0	0	60	1.2060462236
1067	41	21	col	dark	4	1	0	0	62	1.1343306303
1068	41	21	col	dark	4	1	0	0	64	1.4866125584
1069	41	21	col	dark	4	1	0	0	66	1.3038794994
1070	41	21	col	dark	4	1	0	0	68	0.885931313
1071	41	21	col	dark	4	1	0	0	70	1.0595322847
1072	41	21	col	dark	4	1	0	0	72	1.0456571579
1073	41	21	col	dark	4	1	0	0	74	0.840890646
1074	41	21	col	dark	4	1	0	0	76	0.7009983659
1075	41	21	col	dark	4	1	0	0	78	0.5661400557
1076	41	21	col	dark	4	1	0	0	80	0.4668499231
1077	41	21	col	dark	4	1	0	0	82	0.4634678364
1078	41	21	col	dark	4	1	0	0	84	0.4143249989
1079	41	21	col	dark	4	1	0	0	86	0.3162193596
1080	41	21	col	dark	4	1	0	0	88	0.4615591168
1081	41	21	col	dark	6	1	0	0	90	1.2723554373
1082	41	21	col	dark	6	1	0	0	88	0.7792159915
1083	41	21	col	dark	6	1	0	0	86	0.6118674278
1084	41	21	col	dark	6	1	0	0	84	0.5743324757
1085	41	21	col	dark	6	1	0	0	82	0.7024893761
1086	41	21	col	dark	6	1	0	0	80	0.5990817547
1087	41	21	col	dark	6	1	0	0	78	0.5609115958
1088	41	21	col	dark	6	1	0	0	76	0.7263249755
1089	41	21	col	dark	6	1	0	0	74	0.7308722734
1090	41	21	col	dark	6	1	0	0	72	0.870385468
1091	41	21	col	dark	6	1	0	0	70	0.7548792362
1092	41	21	col	dark	6	1	0	0	68	0.6522152424
1093	41	21	col	dark	6	1	0	0	66	0.7194788456
1094	41	21	col	dark	6	1	0	0	64	0.7625734806
1095	41	21	col	dark	6	1	0	0	62	0.7446349263
1096	41	21	col	dark	6	1	0	0	60	0.9121402502
1097	41	21	col	dark	6	1	0	0	58	0.8243198991
1098	41	21	col	dark	6	1	0	0	56	0.9413047433
1099	41	21	col	dark	6	1	0	0	54	0.8407796621
1100	41	21	col	dark	6	1	0	0	52	0.8673203588
1101	41	21	col	dark	6	1	0	0	50	0.8862957358
1102	41	21	col	dark	6	1	0	0	48	0.9448328614
1103	41	21	col	dark	6	1	0	0	46	1.4062837362
1104	41	21	col	dark	6	1	0	0	44	0.7381033897
1105	41	21	col	dark	6	1	0	0	42	0.8319823146
1106	41	21	col	dark	6	1	0	0	40	0.9084837437
1107	41	21	col	dark	6	1	0	0	38	0.83101964
1108	41	21	col	dark	6	1	0	0	36	1.051287055
1109	41	21	col	dark	6	1	0	0	34	0.908450067
1110	41	21	col	dark	6	1	0	0	32	0.8938689232
1111	41	21	col	dark	6	1	0	0	30	0.8844509721
1112	41	21	col	dark	6	1	0	0	28	0.8827922344
1113	41	21	col	dark	6	1	0	0	26	1.0792872906
1114	41	21	col	dark	6	1	0	0	24	1.065430522
1115	41	21	col	dark	6	1	0	0	22	0.9502065182
1116	41	21	col	dark	6	1	0	0	20	1.3041229248
1117	41	21	col	dark	6	1	0	0	18	1.3857280016
1118	41	21	col	dark	6	1	0	0	16	1.2138946056
1119	41	21	col	dark	6	1	0	0	14	1.1535924673
1120	41	21	col	dark	6	1	0	0	12	1.0533514023
1121	41	21	col	dark	6	1	0	0	10	1.1442347765
1122	41	21	col	dark	6	1	0	0	8	0.9808092713
1123	41	21	col	dark	6	1	0	0	6	1.0620105267
1124	41	21	col	dark	6	1	0	0	4	1.3209472895
1125	41	21	col	dark	6	1	0	0	2	1.3756412268
1126	41	21	col	dark	6	1	0	0	1.27222193825778e-13	2.4305007458
1127	41	21	col	dark	6	1	0	0	2	1.376896143
1128	41	21	col	dark	6	1	0	0	4	1.1540203094
1129	41	21	col	dark	6	1	0	0	6	1.1660629511
1130	41	21	col	dark	6	1	0	0	8	1.2474324703
1131	41	21	col	dark	6	1	0	0	10	1.3528959751
1132	41	21	col	dark	6	1	0	0	12	1.3356509209
1133	41	21	col	dark	6	1	0	0	14	1.4840561152
1134	41	21	col	dark	6	1	0	0	16	1.4893181324
1135	41	21	col	dark	6	1	0	0	18	1.662588954
1136	41	21	col	dark	6	1	0	0	20	1.442317605
1137	41	21	col	dark	6	1	0	0	22	1.4433660507
1138	41	21	col	dark	6	1	0	0	24	1.729092598
1139	41	21	col	dark	6	1	0	0	26	1.4639712572
1140	41	21	col	dark	6	1	0	0	28	1.4057103395
1141	41	21	col	dark	6	1	0	0	30	1.5336002111
1142	41	21	col	dark	6	1	0	0	32	1.4421168566
1143	41	21	col	dark	6	1	0	0	34	1.2566672564
1144	41	21	col	dark	6	1	0	0	36	1.3440508842
1145	41	21	col	dark	6	1	0	0	38	1.4251692295
1146	41	21	col	dark	6	1	0	0	40	0.904594183
1147	41	21	col	dark	6	1	0	0	42	1.0772610903
1148	41	21	col	dark	6	1	0	0	44	1.4120194912
1149	41	21	col	dark	6	1	0	0	46	1.2335796356
1150	41	21	col	dark	6	1	0	0	48	1.1895512342
1151	41	21	col	dark	6	1	0	0	50	1.1225949526
1152	41	21	col	dark	6	1	0	0	52	1.1813136339
1153	41	21	col	dark	6	1	0	0	54	1.2798843384
1154	41	21	col	dark	6	1	0	0	56	1.3743300438
1155	41	21	col	dark	6	1	0	0	58	1.4549729824
1156	41	21	col	dark	6	1	0	0	60	1.2713474035
1157	41	21	col	dark	6	1	0	0	62	1.5380922556
1158	41	21	col	dark	6	1	0	0	64	1.6536649466
1159	41	21	col	dark	6	1	0	0	66	1.6476196051
1160	41	21	col	dark	6	1	0	0	68	1.4233649969
1161	41	21	col	dark	6	1	0	0	70	1.1336212158
1162	41	21	col	dark	6	1	0	0	72	1.3114759922
1163	41	21	col	dark	6	1	0	0	74	0.971967876
1164	41	21	col	dark	6	1	0	0	76	1.010656476
1165	41	21	col	dark	6	1	0	0	78	0.8532791138
1166	41	21	col	dark	6	1	0	0	80	0.9762650132
1167	41	21	col	dark	6	1	0	0	82	0.8398174644
1168	41	21	col	dark	6	1	0	0	84	0.8888435364
1169	41	21	col	dark	6	1	0	0	86	0.7558474541
1170	41	21	col	dark	6	1	0	0	88	0.6039590836
1171	41	21	col	dark	6	1	0	0	90	0.9116093516
1172	41	21	col	dark	6	1	0	0	88	0.680750668
1173	41	21	col	dark	6	1	0	0	86	0.8063971996
1174	41	21	col	dark	6	1	0	0	84	0.5342289805
1175	41	21	col	dark	6	1	0	0	82	0.6904476881
1176	41	21	col	dark	6	1	0	0	80	0.9500270486
1177	41	21	col	dark	6	1	0	0	78	1.1370222569
1178	41	21	col	dark	6	1	0	0	76	1.2251480818
1179	41	21	col	dark	6	1	0	0	74	1.1756460667
1180	41	21	col	dark	6	1	0	0	72	1.167735815
1181	41	21	col	dark	6	1	0	0	70	1.1575928926
1182	41	21	col	dark	6	1	0	0	68	1.298332572
1183	41	21	col	dark	6	1	0	0	66	1.2715580463
1184	41	21	col	dark	6	1	0	0	64	1.5599373579
1185	41	21	col	dark	6	1	0	0	62	1.3394590616
1186	41	21	col	dark	6	1	0	0	60	1.4275152683
1187	41	21	col	dark	6	1	0	0	58	1.5568195581
1188	41	21	col	dark	6	1	0	0	56	1.577895999
1189	41	21	col	dark	6	1	0	0	54	1.227445364
1190	41	21	col	dark	6	1	0	0	52	1.2726904154
1191	41	21	col	dark	6	1	0	0	50	1.340845108
1192	41	21	col	dark	6	1	0	0	48	1.5822542906
1193	41	21	col	dark	6	1	0	0	46	1.9401392937
1194	41	21	col	dark	6	1	0	0	44	1.4680510759
1195	41	21	col	dark	6	1	0	0	42	1.5989301205
1196	41	21	col	dark	6	1	0	0	40	1.6605613232
1197	41	21	col	dark	6	1	0	0	38	1.7308273315
1198	41	21	col	dark	6	1	0	0	36	1.7004350424
1199	41	21	col	dark	6	1	0	0	34	1.560016036
1200	41	21	col	dark	6	1	0	0	32	1.5345224142
1201	41	21	col	dark	6	1	0	0	30	1.4813752174
1202	41	21	col	dark	6	1	0	0	28	1.6232714653
1203	41	21	col	dark	6	1	0	0	26	1.7495728731
1204	41	21	col	dark	6	1	0	0	24	1.4832161665
1205	41	21	col	dark	6	1	0	0	22	1.5120447874
1206	41	21	col	dark	6	1	0	0	20	1.3065021038
1207	41	21	col	dark	6	1	0	0	18	1.7524549961
1208	41	21	col	dark	6	1	0	0	16	1.7323008776
1209	41	21	col	dark	6	1	0	0	14	1.5244966745
1210	41	21	col	dark	6	1	0	0	12	1.521140337
1211	41	21	col	dark	6	1	0	0	10	1.4985929728
1212	41	21	col	dark	6	1	0	0	8	1.2273539305
1213	41	21	col	dark	6	1	0	0	6	1.6394572258
1214	41	21	col	dark	6	1	0	0	4	1.6093654633
1215	41	21	col	dark	6	1	0	0	2	1.6205691099
1216	41	21	col	dark	6	1	0	0	1.27222193825778e-13	2.6204199791
1217	41	21	col	dark	6	1	0	0	2	1.3323386908
1218	41	21	col	dark	6	1	0	0	4	1.1581412554
1219	41	21	col	dark	6	1	0	0	6	1.112090826
1220	41	21	col	dark	6	1	0	0	8	1.1160197258
1221	41	21	col	dark	6	1	0	0	10	1.0794223547
1222	41	21	col	dark	6	1	0	0	12	1.469956398
1223	41	21	col	dark	6	1	0	0	14	1.2472727299
1224	41	21	col	dark	6	1	0	0	16	1.415771842
1225	41	21	col	dark	6	1	0	0	18	1.2469542027
1226	41	21	col	dark	6	1	0	0	20	1.0721262693
1227	41	21	col	dark	6	1	0	0	22	1.0209109783
1228	41	21	col	dark	6	1	0	0	24	1.023391366
1229	41	21	col	dark	6	1	0	0	26	0.9734863043
1230	41	21	col	dark	6	1	0	0	28	0.9835867882
1231	41	21	col	dark	6	1	0	0	30	0.865668714
1232	41	21	col	dark	6	1	0	0	32	0.7938081026
1233	41	21	col	dark	6	1	0	0	34	0.890922904
1234	41	21	col	dark	6	1	0	0	36	0.9123865366
1235	41	21	col	dark	6	1	0	0	38	0.7372784615
1236	41	21	col	dark	6	1	0	0	40	0.8663945794
1237	41	21	col	dark	6	1	0	0	42	0.9265269637
1238	41	21	col	dark	6	1	0	0	44	1.123426199
1239	41	21	col	dark	6	1	0	0	46	0.7736484408
1240	41	21	col	dark	6	1	0	0	48	0.5938907266
1241	41	21	col	dark	6	1	0	0	50	0.6392210722
1242	41	21	col	dark	6	1	0	0	52	0.6265308261
1243	41	21	col	dark	6	1	0	0	54	0.6937463284
1244	41	21	col	dark	6	1	0	0	56	0.7214203477
1245	41	21	col	dark	6	1	0	0	58	0.6404992938
1246	41	21	col	dark	6	1	0	0	60	0.6187770963
1247	41	21	col	dark	6	1	0	0	62	0.5454480052
1248	41	21	col	dark	6	1	0	0	64	0.4982613325
1249	41	21	col	dark	6	1	0	0	66	0.5300781727
1250	41	21	col	dark	6	1	0	0	68	0.4018907845
1251	41	21	col	dark	6	1	0	0	70	0.4151475132
1252	41	21	col	dark	6	1	0	0	72	0.362611413
1253	41	21	col	dark	6	1	0	0	74	0.3868538141
1254	41	21	col	dark	6	1	0	0	76	0.4811055064
1255	41	21	col	dark	6	1	0	0	78	0.4772793353
1256	41	21	col	dark	6	1	0	0	80	0.4301931858
1257	41	21	col	dark	6	1	0	0	82	0.398765862
1258	41	21	col	dark	6	1	0	0	84	0.4307279587
1259	41	21	col	dark	6	1	0	0	86	0.4062143564
1260	41	21	col	dark	6	1	0	0	88	0.5728305578
1261	41	21	col	light	1	1	0	0	90	0.9760348201
1262	41	21	col	light	1	1	0	0	88	0.4699147344
1263	41	21	col	light	1	1	0	0	86	0.4237159193
1264	41	21	col	light	1	1	0	0	84	0.3056154251
1265	41	21	col	light	1	1	0	0	82	0.4530650973
1266	41	21	col	light	1	1	0	0	80	0.4863570035
1267	41	21	col	light	1	1	0	0	78	0.4930342138
1268	41	21	col	light	1	1	0	0	76	0.5574867129
1269	41	21	col	light	1	1	0	0	74	0.5768823624
1270	41	21	col	light	1	1	0	0	72	0.731395185
1271	41	21	col	light	1	1	0	0	70	0.6054897904
1272	41	21	col	light	1	1	0	0	68	0.8250381351
1273	41	21	col	light	1	1	0	0	66	0.694355607
1274	41	21	col	light	1	1	0	0	64	0.7641807795
1275	41	21	col	light	1	1	0	0	62	0.6836805344
1276	41	21	col	light	1	1	0	0	60	0.85592103
1277	41	21	col	light	1	1	0	0	58	0.7833361626
1278	41	21	col	light	1	1	0	0	56	0.7847667336
1279	41	21	col	light	1	1	0	0	54	0.71156919
1280	41	21	col	light	1	1	0	0	52	0.8511041403
1281	41	21	col	light	1	1	0	0	50	0.7610192299
1282	41	21	col	light	1	1	0	0	48	0.9294131994
1283	41	21	col	light	1	1	0	0	46	1.1259750128
1284	41	21	col	light	1	1	0	0	44	1.1680153608
1285	41	21	col	light	1	1	0	0	42	1.0568238497
1286	41	21	col	light	1	1	0	0	40	1.3644003868
1287	41	21	col	light	1	1	0	0	38	1.2954521179
1288	41	21	col	light	1	1	0	0	36	1.338570118
1289	41	21	col	light	1	1	0	0	34	1.3762534857
1290	41	21	col	light	1	1	0	0	32	1.5398868322
1291	41	21	col	light	1	1	0	0	30	1.7549475431
1292	41	21	col	light	1	1	0	0	28	1.859118104
1293	41	21	col	light	1	1	0	0	26	1.6226181984
1294	41	21	col	light	1	1	0	0	24	1.669603467
1295	41	21	col	light	1	1	0	0	22	1.6555238962
1296	41	21	col	light	1	1	0	0	20	2.0266504288
1297	41	21	col	light	1	1	0	0	18	2.0713090897
1298	41	21	col	light	1	1	0	0	16	2.1462292671
1299	41	21	col	light	1	1	0	0	14	2.1788716316
1300	41	21	col	light	1	1	0	0	12	1.6566847563
1301	41	21	col	light	1	1	0	0	10	2.2298855782
1302	41	21	col	light	1	1	0	0	8	1.7260537148
1303	41	21	col	light	1	1	0	0	6	1.6523720026
1304	41	21	col	light	1	1	0	0	4	2.0310981274
1305	41	21	col	light	1	1	0	0	2	1.8656046391
1306	41	21	col	light	1	1	0	0	1.27222193825778e-13	2.7631373405
1307	41	21	col	light	1	1	0	0	2	1.673588872
1308	41	21	col	light	1	1	0	0	4	1.8093259335
1309	41	21	col	light	1	1	0	0	6	1.7005589008
1310	41	21	col	light	1	1	0	0	8	1.5506349802
1311	41	21	col	light	1	1	0	0	10	1.6815737486
1312	41	21	col	light	1	1	0	0	12	2.1430563927
1313	41	21	col	light	1	1	0	0	14	2.1603322029
1314	41	21	col	light	1	1	0	0	16	2.1433420181
1315	41	21	col	light	1	1	0	0	18	2.1725955009
1316	41	21	col	light	1	1	0	0	20	1.7933335304
1317	41	21	col	light	1	1	0	0	22	1.8104795218
1318	41	21	col	light	1	1	0	0	24	1.7379962206
1319	41	21	col	light	1	1	0	0	26	1.7807821035
1320	41	21	col	light	1	1	0	0	28	1.4847637415
1321	41	21	col	light	1	1	0	0	30	1.5003470182
1322	41	21	col	light	1	1	0	0	32	1.4620571136
1323	41	21	col	light	1	1	0	0	34	1.4120138884
1324	41	21	col	light	1	1	0	0	36	1.3091505766
1325	41	21	col	light	1	1	0	0	38	0.9796743989
1326	41	21	col	light	1	1	0	0	40	0.8981552124
1327	41	21	col	light	1	1	0	0	42	0.5777596235
1328	41	21	col	light	1	1	0	0	44	0.8753182888
1329	41	21	col	light	1	1	0	0	46	0.563131392
1330	41	21	col	light	1	1	0	0	48	0.6288061738
1331	41	21	col	light	1	1	0	0	50	0.5645965338
1332	41	21	col	light	1	1	0	0	52	0.4981254935
1333	41	21	col	light	1	1	0	0	54	0.5779538751
1334	41	21	col	light	1	1	0	0	56	0.4242393374
1335	41	21	col	light	1	1	0	0	58	0.510510385
1336	41	21	col	light	1	1	0	0	60	0.3881309927
1337	41	21	col	light	1	1	0	0	62	0.4740062654
1338	41	21	col	light	1	1	0	0	64	0.4783793092
1339	41	21	col	light	1	1	0	0	66	0.4611986876
1340	41	21	col	light	1	1	0	0	68	0.3591311872
1341	41	21	col	light	1	1	0	0	70	0.3345515132
1342	41	21	col	light	1	1	0	0	72	0.4097338617
1343	41	21	col	light	1	1	0	0	74	0.3711748719
1344	41	21	col	light	1	1	0	0	76	0.2697588503
1345	41	21	col	light	1	1	0	0	78	0.3220208287
1346	41	21	col	light	1	1	0	0	80	0.3755019009
1347	41	21	col	light	1	1	0	0	82	0.3410891891
1348	41	21	col	light	1	1	0	0	84	0.3680742979
1349	41	21	col	light	1	1	0	0	86	0.3425700665
1350	41	21	col	light	1	1	0	0	88	0.3820143342
1351	41	21	col	light	2	1	0	0	90	1.1780914068
1352	41	21	col	light	2	1	0	0	88	0.3952014744
1353	41	21	col	light	2	1	0	0	86	0.3337813914
1354	41	21	col	light	2	1	0	0	84	0.2811148167
1355	41	21	col	light	2	1	0	0	82	0.3913489282
1356	41	21	col	light	2	1	0	0	80	0.4827699959
1357	41	21	col	light	2	1	0	0	78	0.3605330288
1358	41	21	col	light	2	1	0	0	76	0.4669360518
1359	41	21	col	light	2	1	0	0	74	0.424982816
1360	41	21	col	light	2	1	0	0	72	0.5411621928
1361	41	21	col	light	2	1	0	0	70	0.2782183588
1362	41	21	col	light	2	1	0	0	68	0.6806502938
1363	41	21	col	light	2	1	0	0	66	0.7078111172
1364	41	21	col	light	2	1	0	0	64	0.6587361097
1365	41	21	col	light	2	1	0	0	62	0.548527658
1366	41	21	col	light	2	1	0	0	60	0.7725178003
1367	41	21	col	light	2	1	0	0	58	0.6952109933
1368	41	21	col	light	2	1	0	0	56	1.1549650431
1369	41	21	col	light	2	1	0	0	54	0.8382826447
1370	41	21	col	light	2	1	0	0	52	0.9204029441
1371	41	21	col	light	2	1	0	0	50	1.1001791954
1372	41	21	col	light	2	1	0	0	48	1.1611132622
1373	41	21	col	light	2	1	0	0	46	1.3253024817
1374	41	21	col	light	2	1	0	0	44	1.1260573864
1375	41	21	col	light	2	1	0	0	42	1.2188133001
1376	41	21	col	light	2	1	0	0	40	1.2921625376
1377	41	21	col	light	2	1	0	0	38	1.6692671776
1378	41	21	col	light	2	1	0	0	36	1.6569471359
1379	41	21	col	light	2	1	0	0	34	1.4561789036
1380	41	21	col	light	2	1	0	0	32	1.6203743219
1381	41	21	col	light	2	1	0	0	30	1.2456377745
1382	41	21	col	light	2	1	0	0	28	1.7780683041
1383	41	21	col	light	2	1	0	0	26	1.7615400553
1384	41	21	col	light	2	1	0	0	24	1.4720818996
1385	41	21	col	light	2	1	0	0	22	1.7174402475
1386	41	21	col	light	2	1	0	0	20	2.0805983543
1387	41	21	col	light	2	1	0	0	18	2.2783696651
1388	41	21	col	light	2	1	0	0	16	1.8331393003
1389	41	21	col	light	2	1	0	0	14	2.2778379917
1390	41	21	col	light	2	1	0	0	12	1.9669604301
1391	41	21	col	light	2	1	0	0	10	1.9121068716
1392	41	21	col	light	2	1	0	0	8	1.4775546789
1393	41	21	col	light	2	1	0	0	6	1.604144454
1394	41	21	col	light	2	1	0	0	4	1.614030242
1395	41	21	col	light	2	1	0	0	2	1.8277708292
1396	41	21	col	light	2	1	0	0	1.27222193825778e-13	2.3575534821
1397	41	21	col	light	2	1	0	0	2	1.7296179533
1398	41	21	col	light	2	1	0	0	4	1.3395271301
1399	41	21	col	light	2	1	0	0	6	1.3447673321
1400	41	21	col	light	2	1	0	0	8	1.8126863241
1401	41	21	col	light	2	1	0	0	10	1.5596740246
1402	41	21	col	light	2	1	0	0	12	1.2192742825
1403	41	21	col	light	2	1	0	0	14	1.4352567196
1404	41	21	col	light	2	1	0	0	16	1.6305034161
1405	41	21	col	light	2	1	0	0	18	1.61774683
1406	41	21	col	light	2	1	0	0	20	1.5145574808
1407	41	21	col	light	2	1	0	0	22	1.952554822
1408	41	21	col	light	2	1	0	0	24	1.9283134937
1409	41	21	col	light	2	1	0	0	26	1.624448657
1410	41	21	col	light	2	1	0	0	28	1.5407265425
1411	41	21	col	light	2	1	0	0	30	1.5536583662
1412	41	21	col	light	2	1	0	0	32	1.1678150892
1413	41	21	col	light	2	1	0	0	34	1.4768476486
1414	41	21	col	light	2	1	0	0	36	1.0496784449
1415	41	21	col	light	2	1	0	0	38	1.1784507036
1416	41	21	col	light	2	1	0	0	40	1.1479669809
1417	41	21	col	light	2	1	0	0	42	0.8160299659
1418	41	21	col	light	2	1	0	0	44	1.0822679996
1419	41	21	col	light	2	1	0	0	46	0.8852330446
1420	41	21	col	light	2	1	0	0	48	0.9091797471
1421	41	21	col	light	2	1	0	0	50	0.8597814441
1422	41	21	col	light	2	1	0	0	52	0.8090968728
1423	41	21	col	light	2	1	0	0	54	0.9036185741
1424	41	21	col	light	2	1	0	0	56	0.6968417168
1425	41	21	col	light	2	1	0	0	58	0.8726486564
1426	41	21	col	light	2	1	0	0	60	0.6009439826
1427	41	21	col	light	2	1	0	0	62	0.6925937533
1428	41	21	col	light	2	1	0	0	64	0.5024678707
1429	41	21	col	light	2	1	0	0	66	0.7264191508
1430	41	21	col	light	2	1	0	0	68	0.4126659334
1431	41	21	col	light	2	1	0	0	70	0.5659268498
1432	41	21	col	light	2	1	0	0	72	0.4801746905
1433	41	21	col	light	2	1	0	0	74	0.6052481532
1434	41	21	col	light	2	1	0	0	76	0.4019874334
1435	41	21	col	light	2	1	0	0	78	0.4459586442
1436	41	21	col	light	2	1	0	0	80	0.4963907599
1437	41	21	col	light	2	1	0	0	82	0.3930883706
1438	41	21	col	light	2	1	0	0	84	0.4255012274
1439	41	21	col	light	2	1	0	0	86	0.3164178133
1440	41	21	col	light	2	1	0	0	88	0.3329698443
1441	41	21	col	light	3	1	0	0	90	0.7470796704
1442	41	21	col	light	3	1	0	0	88	0.3288879097
1443	41	21	col	light	3	1	0	0	86	0.3867918551
1444	41	21	col	light	3	1	0	0	84	0.3535115421
1445	41	21	col	light	3	1	0	0	82	0.45409289
1446	41	21	col	light	3	1	0	0	80	0.4611566961
1447	41	21	col	light	3	1	0	0	78	0.4768215418
1448	41	21	col	light	3	1	0	0	76	0.6743611097
1449	41	21	col	light	3	1	0	0	74	0.7658516765
1450	41	21	col	light	3	1	0	0	72	0.7874130607
1451	41	21	col	light	3	1	0	0	70	0.8329620361
1452	41	21	col	light	3	1	0	0	68	1.0423694849
1453	41	21	col	light	3	1	0	0	66	0.8847667575
1454	41	21	col	light	3	1	0	0	64	0.9263501763
1455	41	21	col	light	3	1	0	0	62	0.9184976816
1456	41	21	col	light	3	1	0	0	60	0.7852601409
1457	41	21	col	light	3	1	0	0	58	1.0152529478
1458	41	21	col	light	3	1	0	0	56	1.0319881439
1459	41	21	col	light	3	1	0	0	54	1.039403677
1460	41	21	col	light	3	1	0	0	52	0.9981791973
1461	41	21	col	light	3	1	0	0	50	1.2089948654
1462	41	21	col	light	3	1	0	0	48	1.347761035
1463	41	21	col	light	3	1	0	0	46	1.7439329624
1464	41	21	col	light	3	1	0	0	44	1.1535761356
1465	41	21	col	light	3	1	0	0	42	1.2117437124
1466	41	21	col	light	3	1	0	0	40	1.2896455526
1467	41	21	col	light	3	1	0	0	38	1.2332161665
1468	41	21	col	light	3	1	0	0	36	1.3714934587
1469	41	21	col	light	3	1	0	0	34	1.4007675648
1470	41	21	col	light	3	1	0	0	32	1.694494009
1471	41	21	col	light	3	1	0	0	30	1.7391401529
1472	41	21	col	light	3	1	0	0	28	1.7112891674
1473	41	21	col	light	3	1	0	0	26	1.7974842787
1474	41	21	col	light	3	1	0	0	24	1.698355794
1475	41	21	col	light	3	1	0	0	22	1.9359791279
1476	41	21	col	light	3	1	0	0	20	1.7882959843
1477	41	21	col	light	3	1	0	0	18	1.9597188234
1478	41	21	col	light	3	1	0	0	16	1.6682761908
1479	41	21	col	light	3	1	0	0	14	1.8243041039
1480	41	21	col	light	3	1	0	0	12	1.6423283815
1481	41	21	col	light	3	1	0	0	10	1.5246876478
1482	41	21	col	light	3	1	0	0	8	1.4458565712
1483	41	21	col	light	3	1	0	0	6	1.626044035
1484	41	21	col	light	3	1	0	0	4	1.4119073153
1485	41	21	col	light	3	1	0	0	2	1.5863621235
1486	41	21	col	light	3	1	0	0	1.27222193825778e-13	2.7604086399
1487	41	21	col	light	3	1	0	0	2	1.7057760954
1488	41	21	col	light	3	1	0	0	4	1.5507172346
1489	41	21	col	light	3	1	0	0	6	1.526299119
1490	41	21	col	light	3	1	0	0	8	1.8462804556
1491	41	21	col	light	3	1	0	0	10	1.7399303913
1492	41	21	col	light	3	1	0	0	12	1.7088391781
1493	41	21	col	light	3	1	0	0	14	1.8848770857
1494	41	21	col	light	3	1	0	0	16	2.213196516
1495	41	21	col	light	3	1	0	0	18	1.9705643654
1496	41	21	col	light	3	1	0	0	20	1.7557940483
1497	41	21	col	light	3	1	0	0	22	1.6544140577
1498	41	21	col	light	3	1	0	0	24	1.5793657303
1499	41	21	col	light	3	1	0	0	26	1.528678894
1500	41	21	col	light	3	1	0	0	28	1.3899151087
1501	41	21	col	light	3	1	0	0	30	1.3552671671
1502	41	21	col	light	3	1	0	0	32	1.1435998678
1503	41	21	col	light	3	1	0	0	34	1.1844385862
1504	41	21	col	light	3	1	0	0	36	1.0218548775
1505	41	21	col	light	3	1	0	0	38	1.1200979948
1506	41	21	col	light	3	1	0	0	40	0.9660305977
1507	41	21	col	light	3	1	0	0	42	0.948580265
1508	41	21	col	light	3	1	0	0	44	0.9805967212
1509	41	21	col	light	3	1	0	0	46	0.7931439281
1510	41	21	col	light	3	1	0	0	48	0.8117929101
1511	41	21	col	light	3	1	0	0	50	0.69033885
1512	41	21	col	light	3	1	0	0	52	0.5890771747
1513	41	21	col	light	3	1	0	0	54	0.6656607389
1514	41	21	col	light	3	1	0	0	56	0.5325838923
1515	41	21	col	light	3	1	0	0	58	0.6807581782
1516	41	21	col	light	3	1	0	0	60	0.4420678318
1517	41	21	col	light	3	1	0	0	62	0.5157397985
1518	41	21	col	light	3	1	0	0	64	0.4191870391
1519	41	21	col	light	3	1	0	0	66	0.34999156
1520	41	21	col	light	3	1	0	0	68	0.388440907
1521	41	21	col	light	3	1	0	0	70	0.4148415923
1522	41	21	col	light	3	1	0	0	72	0.3918511569
1523	41	21	col	light	3	1	0	0	74	0.386442095
1524	41	21	col	light	3	1	0	0	76	0.3644635677
1525	41	21	col	light	3	1	0	0	78	0.45157969
1526	41	21	col	light	3	1	0	0	80	0.3624619544
1527	41	21	col	light	3	1	0	0	82	0.2841848433
1528	41	21	col	light	3	1	0	0	84	0.3263452947
1529	41	21	col	light	3	1	0	0	86	0.353723824
1530	41	21	col	light	3	1	0	0	88	0.3231466711
1531	41	21	col	light	4	1	0	0	90	0.6941733956
1532	41	21	col	light	4	1	0	0	88	0.2104431987
1533	41	21	col	light	4	1	0	0	86	0.3073066175
1534	41	21	col	light	4	1	0	0	84	0.1359705925
1535	41	21	col	light	4	1	0	0	82	0.2769736052
1536	41	21	col	light	4	1	0	0	80	0.2839508057
1537	41	21	col	light	4	1	0	0	78	0.2739419043
1538	41	21	col	light	4	1	0	0	76	0.370844245
1539	41	21	col	light	4	1	0	0	74	0.2801925242
1540	41	21	col	light	4	1	0	0	72	0.3710983098
1541	41	21	col	light	4	1	0	0	70	0.4350636005
1542	41	21	col	light	4	1	0	0	68	0.6215391159
1543	41	21	col	light	4	1	0	0	66	0.5782988667
1544	41	21	col	light	4	1	0	0	64	0.994084239
1545	41	21	col	light	4	1	0	0	62	0.9978550673
1546	41	21	col	light	4	1	0	0	60	1.4765111208
1547	41	21	col	light	4	1	0	0	58	1.7171438932
1548	41	21	col	light	4	1	0	0	56	1.7536753416
1549	41	21	col	light	4	1	0	0	54	1.6839042902
1550	41	21	col	light	4	1	0	0	52	1.7111320496
1551	41	21	col	light	4	1	0	0	50	1.7592948675
1552	41	21	col	light	4	1	0	0	48	2.1977598667
1553	41	21	col	light	4	1	0	0	46	3.1908490658
1554	41	21	col	light	4	1	0	0	44	2.5158061981
1555	41	21	col	light	4	1	0	0	42	2.6501605511
1556	41	21	col	light	4	1	0	0	40	2.1410822868
1557	41	21	col	light	4	1	0	0	38	1.9416786432
1558	41	21	col	light	4	1	0	0	36	2.1261913776
1559	41	21	col	light	4	1	0	0	34	2.255014658
1560	41	21	col	light	4	1	0	0	32	1.5031261444
1561	41	21	col	light	4	1	0	0	30	1.4078700542
1562	41	21	col	light	4	1	0	0	28	1.9162458181
1563	41	21	col	light	4	1	0	0	26	1.6819676161
1564	41	21	col	light	4	1	0	0	24	1.9015966654
1565	41	21	col	light	4	1	0	0	22	1.5863159895
1566	41	21	col	light	4	1	0	0	20	1.9873566628
1567	41	21	col	light	4	1	0	0	18	2.6635289192
1568	41	21	col	light	4	1	0	0	16	2.6008183956
1569	41	21	col	light	4	1	0	0	14	2.3022785187
1570	41	21	col	light	4	1	0	0	12	2.0354542732
1571	41	21	col	light	4	1	0	0	10	1.6531395912
1572	41	21	col	light	4	1	0	0	8	1.5308849812
1573	41	21	col	light	4	1	0	0	6	1.3706251383
1574	41	21	col	light	4	1	0	0	4	1.8472226858
1575	41	21	col	light	4	1	0	0	2	1.9568920135
1576	41	21	col	light	4	1	0	0	1.27222193825778e-13	2.2131919861
1577	41	21	col	light	4	1	0	0	2	1.4721131325
1578	41	21	col	light	4	1	0	0	4	1.1315145493
1579	41	21	col	light	4	1	0	0	6	1.0998023748
1580	41	21	col	light	4	1	0	0	8	1.1157135963
1581	41	21	col	light	4	1	0	0	10	1.2522667646
1582	41	21	col	light	4	1	0	0	12	1.4335215092
1583	41	21	col	light	4	1	0	0	14	1.2507076263
1584	41	21	col	light	4	1	0	0	16	1.3263171911
1585	41	21	col	light	4	1	0	0	18	1.5181405544
1586	41	21	col	light	4	1	0	0	20	1.346604228
1587	41	21	col	light	4	1	0	0	22	1.0441896915
1588	41	21	col	light	4	1	0	0	24	1.5231478214
1589	41	21	col	light	4	1	0	0	26	1.1751908064
1590	41	21	col	light	4	1	0	0	28	1.2270059586
1591	41	21	col	light	4	1	0	0	30	1.0395505428
1592	41	21	col	light	4	1	0	0	32	0.9404357672
1593	41	21	col	light	4	1	0	0	34	0.8923251629
1594	41	21	col	light	4	1	0	0	36	0.8616384864
1595	41	21	col	light	4	1	0	0	38	0.7276958823
1596	41	21	col	light	4	1	0	0	40	0.5408863425
1597	41	21	col	light	4	1	0	0	42	0.6437618732
1598	41	21	col	light	4	1	0	0	44	0.7933714986
1599	41	21	col	light	4	1	0	0	46	0.704490602
1600	41	21	col	light	4	1	0	0	48	0.5567281246
1601	41	21	col	light	4	1	0	0	50	0.5539165139
1602	41	21	col	light	4	1	0	0	52	0.4851557016
1603	41	21	col	light	4	1	0	0	54	0.429268688
1604	41	21	col	light	4	1	0	0	56	0.4895763099
1605	41	21	col	light	4	1	0	0	58	0.4799049199
1606	41	21	col	light	4	1	0	0	60	0.3084354699
1607	41	21	col	light	4	1	0	0	62	0.3562220633
1608	41	21	col	light	4	1	0	0	64	0.3194050491
1609	41	21	col	light	4	1	0	0	66	0.3500264585
1610	41	21	col	light	4	1	0	0	68	0.2113859504
1611	41	21	col	light	4	1	0	0	70	0.2730993927
1612	41	21	col	light	4	1	0	0	72	0.1981304884
1613	41	21	col	light	4	1	0	0	74	0.3062086403
1614	41	21	col	light	4	1	0	0	76	0.2072721124
1615	41	21	col	light	4	1	0	0	78	0.2689596117
1616	41	21	col	light	4	1	0	0	80	0.3180943131
1617	41	21	col	light	4	1	0	0	82	0.1991038173
1618	41	21	col	light	4	1	0	0	84	0.1730780154
1619	41	21	col	light	4	1	0	0	86	0.1748255789
1620	41	21	col	light	4	1	0	0	88	0.1703544259
1621	41	21	col	light	4	1	0	0	90	0.8797097206
1622	41	21	col	light	4	1	0	0	88	0.2531896532
1623	41	21	col	light	4	1	0	0	86	0.2300344259
1624	41	21	col	light	4	1	0	0	84	0.1853792965
1625	41	21	col	light	4	1	0	0	82	0.2883271873
1626	41	21	col	light	4	1	0	0	80	0.3774568439
1627	41	21	col	light	4	1	0	0	78	0.3258369267
1628	41	21	col	light	4	1	0	0	76	0.4577099979
1629	41	21	col	light	4	1	0	0	74	0.4135304689
1630	41	21	col	light	4	1	0	0	72	0.3476937413
1631	41	21	col	light	4	1	0	0	70	0.3045581579
1632	41	21	col	light	4	1	0	0	68	0.5185101628
1633	41	21	col	light	4	1	0	0	66	0.4294527769
1634	41	21	col	light	4	1	0	0	64	0.5589792132
1635	41	21	col	light	4	1	0	0	62	0.65149647
1636	41	21	col	light	4	1	0	0	60	0.653950274
1637	41	21	col	light	4	1	0	0	58	0.3876235783
1638	41	21	col	light	4	1	0	0	56	1.0091538429
1639	41	21	col	light	4	1	0	0	54	0.6958071589
1640	41	21	col	light	4	1	0	0	52	0.7133421898
1641	41	21	col	light	4	1	0	0	50	0.7027547956
1642	41	21	col	light	4	1	0	0	48	0.7536531687
1643	41	21	col	light	4	1	0	0	46	0.850395143
1644	41	21	col	light	4	1	0	0	44	0.9697004557
1645	41	21	col	light	4	1	0	0	42	0.8875184059
1646	41	21	col	light	4	1	0	0	40	1.0078377724
1647	41	21	col	light	4	1	0	0	38	0.841247201
1648	41	21	col	light	4	1	0	0	36	0.739594996
1649	41	21	col	light	4	1	0	0	34	0.9081110358
1650	41	21	col	light	4	1	0	0	32	1.0770691633
1651	41	21	col	light	4	1	0	0	30	1.1438714266
1652	41	21	col	light	4	1	0	0	28	1.1532561779
1653	41	21	col	light	4	1	0	0	26	1.3065874577
1654	41	21	col	light	4	1	0	0	24	1.3132663965
1655	41	21	col	light	4	1	0	0	22	1.6379122734
1656	41	21	col	light	4	1	0	0	20	1.6793675423
1657	41	21	col	light	4	1	0	0	18	1.6623061895
1658	41	21	col	light	4	1	0	0	16	1.5758827925
1659	41	21	col	light	4	1	0	0	14	1.7049977779
1660	41	21	col	light	4	1	0	0	12	1.750726223
1661	41	21	col	light	4	1	0	0	10	1.6157132387
1662	41	21	col	light	4	1	0	0	8	1.5535449982
1663	41	21	col	light	4	1	0	0	6	1.8824850321
1664	41	21	col	light	4	1	0	0	4	1.7698107958
1665	41	21	col	light	4	1	0	0	2	1.8233283758
1666	41	21	col	light	4	1	0	0	1.27222193825778e-13	2.87541008
1667	41	21	col	light	4	1	0	0	2	1.9014695883
1668	41	21	col	light	4	1	0	0	4	2.169567585
1669	41	21	col	light	4	1	0	0	6	1.8506553173
1670	41	21	col	light	4	1	0	0	8	2.0522427559
1671	41	21	col	light	4	1	0	0	10	2.7235965729
1672	41	21	col	light	4	1	0	0	12	2.9944972992
1673	41	21	col	light	4	1	0	0	14	2.7352464199
1674	41	21	col	light	4	1	0	0	16	2.7277333736
1675	41	21	col	light	4	1	0	0	18	2.2620234489
1676	41	21	col	light	4	1	0	0	20	2.0816435814
1677	41	21	col	light	4	1	0	0	22	2.0828270912
1678	41	21	col	light	4	1	0	0	24	2.0696184635
1679	41	21	col	light	4	1	0	0	26	2.1278808117
1680	41	21	col	light	4	1	0	0	28	1.9636323452
1681	41	21	col	light	4	1	0	0	30	1.6816244125
1682	41	21	col	light	4	1	0	0	32	1.6065315008
1683	41	21	col	light	4	1	0	0	34	1.5588163137
1684	41	21	col	light	4	1	0	0	36	1.4099313021
1685	41	21	col	light	4	1	0	0	38	1.6854587793
1686	41	21	col	light	4	1	0	0	40	1.3825780153
1687	41	21	col	light	4	1	0	0	42	1.161298275
1688	41	21	col	light	4	1	0	0	44	1.5539462566
1689	41	21	col	light	4	1	0	0	46	0.9479795694
1690	41	21	col	light	4	1	0	0	48	0.9042849541
1691	41	21	col	light	4	1	0	0	50	0.7075531483
1692	41	21	col	light	4	1	0	0	52	0.7741181254
1693	41	21	col	light	4	1	0	0	54	0.7706176639
1694	41	21	col	light	4	1	0	0	56	0.5375159383
1695	41	21	col	light	4	1	0	0	58	0.6922410727
1696	41	21	col	light	4	1	0	0	60	0.6783380508
1697	41	21	col	light	4	1	0	0	62	0.6863051057
1698	41	21	col	light	4	1	0	0	64	0.5206574798
1699	41	21	col	light	4	1	0	0	66	0.5763341188
1700	41	21	col	light	4	1	0	0	68	0.3664297462
1701	41	21	col	light	4	1	0	0	70	0.3735025823
1702	41	21	col	light	4	1	0	0	72	0.3819443882
1703	41	21	col	light	4	1	0	0	74	0.329464227
1704	41	21	col	light	4	1	0	0	76	0.3594273031
1705	41	21	col	light	4	1	0	0	78	0.2042088956
1706	41	21	col	light	4	1	0	0	80	0.3445565999
1707	41	21	col	light	4	1	0	0	82	0.3313104808
1708	41	21	col	light	4	1	0	0	84	0.3163369894
1709	41	21	col	light	4	1	0	0	86	0.2342321724
1710	41	21	col	light	4	1	0	0	88	0.3117305636
1711	41	21	col	light	6	1	0	0	90	0.5188535452
1712	41	21	col	light	6	1	0	0	88	0.199461177
1713	41	21	col	light	6	1	0	0	86	0.2272019684
1714	41	21	col	light	6	1	0	0	84	0.1862705946
1715	41	21	col	light	6	1	0	0	82	0.3462146223
1716	41	21	col	light	6	1	0	0	80	0.304836303
1717	41	21	col	light	6	1	0	0	78	0.3097673059
1718	41	21	col	light	6	1	0	0	76	0.4183758199
1719	41	21	col	light	6	1	0	0	74	0.4089269638
1720	41	21	col	light	6	1	0	0	72	0.4069673717
1721	41	21	col	light	6	1	0	0	70	0.3651928306
1722	41	21	col	light	6	1	0	0	68	0.4072371423
1723	41	21	col	light	6	1	0	0	66	0.4265375435
1724	41	21	col	light	6	1	0	0	64	0.5690965056
1725	41	21	col	light	6	1	0	0	62	0.5605916381
1726	41	21	col	light	6	1	0	0	60	0.7907788157
1727	41	21	col	light	6	1	0	0	58	0.8131540418
1728	41	21	col	light	6	1	0	0	56	1.090693593
1729	41	21	col	light	6	1	0	0	54	1.2490557432
1730	41	21	col	light	6	1	0	0	52	1.2557666302
1731	41	21	col	light	6	1	0	0	50	1.3159006834
1732	41	21	col	light	6	1	0	0	48	1.4849467278
1733	41	21	col	light	6	1	0	0	46	2.0455384254
1734	41	21	col	light	6	1	0	0	44	1.8733359575
1735	41	21	col	light	6	1	0	0	42	2.003182888
1736	41	21	col	light	6	1	0	0	40	1.803050518
1737	41	21	col	light	6	1	0	0	38	1.7082037926
1738	41	21	col	light	6	1	0	0	36	1.9797298908
1739	41	21	col	light	6	1	0	0	34	2.1531455517
1740	41	21	col	light	6	1	0	0	32	2.1029293537
1741	41	21	col	light	6	1	0	0	30	2.4130210876
1742	41	21	col	light	6	1	0	0	28	2.4589860439
1743	41	21	col	light	6	1	0	0	26	2.7370193005
1744	41	21	col	light	6	1	0	0	24	2.2929661274
1745	41	21	col	light	6	1	0	0	22	1.9195649624
1746	41	21	col	light	6	1	0	0	20	1.9377534389
1747	41	21	col	light	6	1	0	0	18	1.9726141691
1748	41	21	col	light	6	1	0	0	16	1.6955468655
1749	41	21	col	light	6	1	0	0	14	2.0999543667
1750	41	21	col	light	6	1	0	0	12	2.0834743977
1751	41	21	col	light	6	1	0	0	10	1.8827527761
1752	41	21	col	light	6	1	0	0	8	1.9166935682
1753	41	21	col	light	6	1	0	0	6	2.0334615707
1754	41	21	col	light	6	1	0	0	4	1.9620462656
1755	41	21	col	light	6	1	0	0	2	2.3137259483
1756	41	21	col	light	6	1	0	0	1.27222193825778e-13	3.622481823
1757	41	21	col	light	6	1	0	0	2	1.8639367819
1758	41	21	col	light	6	1	0	0	4	1.4307357073
1759	41	21	col	light	6	1	0	0	6	1.6530985832
1760	41	21	col	light	6	1	0	0	8	1.7597869635
1761	41	21	col	light	6	1	0	0	10	1.8938369751
1762	41	21	col	light	6	1	0	0	12	2.4642260075
1763	41	21	col	light	6	1	0	0	14	2.1180870533
1764	41	21	col	light	6	1	0	0	16	1.4939012527
1765	41	21	col	light	6	1	0	0	18	1.5909473896
1766	41	21	col	light	6	1	0	0	20	1.4147810936
1767	41	21	col	light	6	1	0	0	22	1.2757005692
1768	41	21	col	light	6	1	0	0	24	1.3590629101
1769	41	21	col	light	6	1	0	0	26	1.1661282778
1770	41	21	col	light	6	1	0	0	28	1.0558457375
1771	41	21	col	light	6	1	0	0	30	0.8688623309
1772	41	21	col	light	6	1	0	0	32	0.7498975992
1773	41	21	col	light	6	1	0	0	34	0.7753067613
1774	41	21	col	light	6	1	0	0	36	0.630921483
1775	41	21	col	light	6	1	0	0	38	0.6014957428
1776	41	21	col	light	6	1	0	0	40	0.5235542655
1777	41	21	col	light	6	1	0	0	42	0.5400814414
1778	41	21	col	light	6	1	0	0	44	0.6353797913
1779	41	21	col	light	6	1	0	0	46	0.5875033736
1780	41	21	col	light	6	1	0	0	48	0.3677393794
1781	41	21	col	light	6	1	0	0	50	0.4830925167
1782	41	21	col	light	6	1	0	0	52	0.363462925
1783	41	21	col	light	6	1	0	0	54	0.4899795949
1784	41	21	col	light	6	1	0	0	56	0.5089170337
1785	41	21	col	light	6	1	0	0	58	0.4239233136
1786	41	21	col	light	6	1	0	0	60	0.3730205595
1787	41	21	col	light	6	1	0	0	62	0.3722248673
1788	41	21	col	light	6	1	0	0	64	0.4244719744
1789	41	21	col	light	6	1	0	0	66	0.4774760902
1790	41	21	col	light	6	1	0	0	68	0.3170856237
1791	41	21	col	light	6	1	0	0	70	0.3083748519
1792	41	21	col	light	6	1	0	0	72	0.4117234051
1793	41	21	col	light	6	1	0	0	74	0.2525301874
1794	41	21	col	light	6	1	0	0	76	0.1966648251
1795	41	21	col	light	6	1	0	0	78	0.218733266
1796	41	21	col	light	6	1	0	0	80	0.249929294
1797	41	21	col	light	6	1	0	0	82	0.1246545836
1798	41	21	col	light	6	1	0	0	84	0.1717996597
1799	41	21	col	light	6	1	0	0	86	0.203008011
1800	41	21	col	light	6	1	0	0	88	0.1411029845
1801	41	21	pht	dark	1	1	0	0	90	0.9197239876
1802	41	21	pht	dark	1	1	0	0	88	0.3577725291
1803	41	21	pht	dark	1	1	0	0	86	0.3799919486
1804	41	21	pht	dark	1	1	0	0	84	0.3618873656
1805	41	21	pht	dark	1	1	0	0	82	0.4442726076
1806	41	21	pht	dark	1	1	0	0	80	0.4362353086
1807	41	21	pht	dark	1	1	0	0	78	0.4966054857
1808	41	21	pht	dark	1	1	0	0	76	0.4399707913
1809	41	21	pht	dark	1	1	0	0	74	0.4902535677
1810	41	21	pht	dark	1	1	0	0	72	0.6879807711
1811	41	21	pht	dark	1	1	0	0	70	0.5238727331
1812	41	21	pht	dark	1	1	0	0	68	0.5857878327
1813	41	21	pht	dark	1	1	0	0	66	0.6023846865
1814	41	21	pht	dark	1	1	0	0	64	0.7235608697
1815	41	21	pht	dark	1	1	0	0	62	0.8273063302
1816	41	21	pht	dark	1	1	0	0	60	0.8807210922
1817	41	21	pht	dark	1	1	0	0	58	0.7792243361
1818	41	21	pht	dark	1	1	0	0	56	0.8846438527
1819	41	21	pht	dark	1	1	0	0	54	0.7968907356
1820	41	21	pht	dark	1	1	0	0	52	0.9219896197
1821	41	21	pht	dark	1	1	0	0	50	0.8613774776
1822	41	21	pht	dark	1	1	0	0	48	0.9304616451
1823	41	21	pht	dark	1	1	0	0	46	1.3768547773
1824	41	21	pht	dark	1	1	0	0	44	1.0526168346
1825	41	21	pht	dark	1	1	0	0	42	0.9172616005
1826	41	21	pht	dark	1	1	0	0	40	1.0787268877
1827	41	21	pht	dark	1	1	0	0	38	1.1099431515
1828	41	21	pht	dark	1	1	0	0	36	1.2290912867
1829	41	21	pht	dark	1	1	0	0	34	1.343490243
1830	41	21	pht	dark	1	1	0	0	32	1.4231796265
1831	41	21	pht	dark	1	1	0	0	30	1.4172590971
1832	41	21	pht	dark	1	1	0	0	28	1.4673480988
1833	41	21	pht	dark	1	1	0	0	26	1.773892045
1834	41	21	pht	dark	1	1	0	0	24	1.7890841961
1835	41	21	pht	dark	1	1	0	0	22	1.6286351681
1836	41	21	pht	dark	1	1	0	0	20	1.9224386215
1837	41	21	pht	dark	1	1	0	0	18	2.2043530941
1838	41	21	pht	dark	1	1	0	0	16	2.4925677776
1839	41	21	pht	dark	1	1	0	0	14	2.3693256378
1840	41	21	pht	dark	1	1	0	0	12	2.0567064285
1841	41	21	pht	dark	1	1	0	0	10	2.061150074
1842	41	21	pht	dark	1	1	0	0	8	1.7073265314
1843	41	21	pht	dark	1	1	0	0	6	1.8686448336
1844	41	21	pht	dark	1	1	0	0	4	1.7660367489
1845	41	21	pht	dark	1	1	0	0	2	2.0636949539
1846	41	21	pht	dark	1	1	0	0	1.27222193825778e-13	3.3012301922
1847	41	21	pht	dark	1	1	0	0	2	1.9894142151
1848	41	21	pht	dark	1	1	0	0	4	2.1703615189
1849	41	21	pht	dark	1	1	0	0	6	1.8236048222
1850	41	21	pht	dark	1	1	0	0	8	1.8111432791
1851	41	21	pht	dark	1	1	0	0	10	1.5165679455
1852	41	21	pht	dark	1	1	0	0	12	2.0146577358
1853	41	21	pht	dark	1	1	0	0	14	1.861794591
1854	41	21	pht	dark	1	1	0	0	16	1.7976894379
1855	41	21	pht	dark	1	1	0	0	18	1.5159682035
1856	41	21	pht	dark	1	1	0	0	20	1.2667111158
1857	41	21	pht	dark	1	1	0	0	22	1.1789238453
1858	41	21	pht	dark	1	1	0	0	24	1.3205411434
1859	41	21	pht	dark	1	1	0	0	26	1.2371879816
1860	41	21	pht	dark	1	1	0	0	28	1.234361887
1861	41	21	pht	dark	1	1	0	0	30	1.0277267694
1862	41	21	pht	dark	1	1	0	0	32	1.0952529907
1863	41	21	pht	dark	1	1	0	0	34	1.1866928339
1864	41	21	pht	dark	1	1	0	0	36	1.058242321
1865	41	21	pht	dark	1	1	0	0	38	0.993348062
1866	41	21	pht	dark	1	1	0	0	40	1.1308381557
1867	41	21	pht	dark	1	1	0	0	42	0.9534651637
1868	41	21	pht	dark	1	1	0	0	44	1.3137667179
1869	41	21	pht	dark	1	1	0	0	46	1.1642706394
1870	41	21	pht	dark	1	1	0	0	48	0.8295572996
1871	41	21	pht	dark	1	1	0	0	50	0.7678281069
1872	41	21	pht	dark	1	1	0	0	52	0.8271889091
1873	41	21	pht	dark	1	1	0	0	54	0.8898245692
1874	41	21	pht	dark	1	1	0	0	56	0.5886315703
1875	41	21	pht	dark	1	1	0	0	58	0.699663341
1876	41	21	pht	dark	1	1	0	0	60	0.6237852573
1877	41	21	pht	dark	1	1	0	0	62	0.5888549685
1878	41	21	pht	dark	1	1	0	0	64	0.5283323526
1879	41	21	pht	dark	1	1	0	0	66	0.6063660979
1880	41	21	pht	dark	1	1	0	0	68	0.5676714778
1881	41	21	pht	dark	1	1	0	0	70	0.4227901697
1882	41	21	pht	dark	1	1	0	0	72	0.3787021637
1883	41	21	pht	dark	1	1	0	0	74	0.4411040545
1884	41	21	pht	dark	1	1	0	0	76	0.3544707894
1885	41	21	pht	dark	1	1	0	0	78	0.3818534017
1886	41	21	pht	dark	1	1	0	0	80	0.3563265204
1887	41	21	pht	dark	1	1	0	0	82	0.4446913004
1888	41	21	pht	dark	1	1	0	0	84	0.4287476838
1889	41	21	pht	dark	1	1	0	0	86	0.3949543536
1890	41	21	pht	dark	1	1	0	0	88	0.462351352
1891	41	21	pht	dark	1	1	0	0	90	2.2790057659
1892	41	21	pht	dark	1	1	0	0	88	0.3522372544
1893	41	21	pht	dark	1	1	0	0	86	0.5163710117
1894	41	21	pht	dark	1	1	0	0	84	0.3886032104
1895	41	21	pht	dark	1	1	0	0	82	0.4486831427
1896	41	21	pht	dark	1	1	0	0	80	0.3057512939
1897	41	21	pht	dark	1	1	0	0	78	0.3397379816
1898	41	21	pht	dark	1	1	0	0	76	0.6085059047
1899	41	21	pht	dark	1	1	0	0	74	0.5310422778
1900	41	21	pht	dark	1	1	0	0	72	0.3857687116
1901	41	21	pht	dark	1	1	0	0	70	0.3025531173
1902	41	21	pht	dark	1	1	0	0	68	0.5726089478
1903	41	21	pht	dark	1	1	0	0	66	0.5611581802
1904	41	21	pht	dark	1	1	0	0	64	0.7299734354
1905	41	21	pht	dark	1	1	0	0	62	0.3035869896
1906	41	21	pht	dark	1	1	0	0	60	0.6390621662
1907	41	21	pht	dark	1	1	0	0	58	0.3768176138
1908	41	21	pht	dark	1	1	0	0	56	0.7024077177
1909	41	21	pht	dark	1	1	0	0	54	0.380166173
1910	41	21	pht	dark	1	1	0	0	52	0.532048285
1911	41	21	pht	dark	1	1	0	0	50	0.3910951614
1912	41	21	pht	dark	1	1	0	0	48	0.542327404
1913	41	21	pht	dark	1	1	0	0	46	1.434191823
1914	41	21	pht	dark	1	1	0	0	44	0.4560820162
1915	41	21	pht	dark	1	1	0	0	42	0.6310766339
1916	41	21	pht	dark	1	1	0	0	40	0.7253314853
1917	41	21	pht	dark	1	1	0	0	38	0.558645308
1918	41	21	pht	dark	1	1	0	0	36	0.8686263561
1919	41	21	pht	dark	1	1	0	0	34	0.3535619974
1920	41	21	pht	dark	1	1	0	0	32	0.543700695
1921	41	21	pht	dark	1	1	0	0	30	1.1119276285
1922	41	21	pht	dark	1	1	0	0	28	1.3188245296
1923	41	21	pht	dark	1	1	0	0	26	1.0981011391
1924	41	21	pht	dark	1	1	0	0	24	0.7859005928
1925	41	21	pht	dark	1	1	0	0	22	1.2357785702
1926	41	21	pht	dark	1	1	0	0	20	1.5134462118
1927	41	21	pht	dark	1	1	0	0	18	1.260989666
1928	41	21	pht	dark	1	1	0	0	16	1.7393883467
1929	41	21	pht	dark	1	1	0	0	14	1.6972173452
1930	41	21	pht	dark	1	1	0	0	12	1.7502678633
1931	41	21	pht	dark	1	1	0	0	10	1.6336938143
1932	41	21	pht	dark	1	1	0	0	8	2.2226104736
1933	41	21	pht	dark	1	1	0	0	6	1.8973107338
1934	41	21	pht	dark	1	1	0	0	4	1.9422374964
1935	41	21	pht	dark	1	1	0	0	2	1.6622979641
1936	41	21	pht	dark	1	1	0	0	1.27222193825778e-13	4.8730926514
1937	41	21	pht	dark	1	1	0	0	2	1.9376964569
1938	41	21	pht	dark	1	1	0	0	4	2.7721912861
1939	41	21	pht	dark	1	1	0	0	6	2.277279377
1940	41	21	pht	dark	1	1	0	0	8	2.7615530491
1941	41	21	pht	dark	1	1	0	0	10	2.0054283142
1942	41	21	pht	dark	1	1	0	0	12	2.5910768509
1943	41	21	pht	dark	1	1	0	0	14	1.9089272022
1944	41	21	pht	dark	1	1	0	0	16	1.8830379248
1945	41	21	pht	dark	1	1	0	0	18	1.9440712929
1946	41	21	pht	dark	1	1	0	0	20	1.4766244888
1947	41	21	pht	dark	1	1	0	0	22	1.2643872499
1948	41	21	pht	dark	1	1	0	0	24	1.710605979
1949	41	21	pht	dark	1	1	0	0	26	1.7909481525
1950	41	21	pht	dark	1	1	0	0	28	1.6505379677
1951	41	21	pht	dark	1	1	0	0	30	1.3419446945
1952	41	21	pht	dark	1	1	0	0	32	1.1718634367
1953	41	21	pht	dark	1	1	0	0	34	1.5247477293
1954	41	21	pht	dark	1	1	0	0	36	0.9908491969
1955	41	21	pht	dark	1	1	0	0	38	1.3051034212
1956	41	21	pht	dark	1	1	0	0	40	1.2897675037
1957	41	21	pht	dark	1	1	0	0	42	1.0848671198
1958	41	21	pht	dark	1	1	0	0	44	2.1959898472
1959	41	21	pht	dark	1	1	0	0	46	1.1309497356
1960	41	21	pht	dark	1	1	0	0	48	1.2125818729
1961	41	21	pht	dark	1	1	0	0	50	1.0291337967
1962	41	21	pht	dark	1	1	0	0	52	0.6783577204
1963	41	21	pht	dark	1	1	0	0	54	1.1485488415
1964	41	21	pht	dark	1	1	0	0	56	1.1064409018
1965	41	21	pht	dark	1	1	0	0	58	0.9496763349
1966	41	21	pht	dark	1	1	0	0	60	0.7290561795
1967	41	21	pht	dark	1	1	0	0	62	1.0335618258
1968	41	21	pht	dark	1	1	0	0	64	0.5442881584
1969	41	21	pht	dark	1	1	0	0	66	1.0695443153
1970	41	21	pht	dark	1	1	0	0	68	0.6298754811
1971	41	21	pht	dark	1	1	0	0	70	0.3792822957
1972	41	21	pht	dark	1	1	0	0	72	0.6102117896
1973	41	21	pht	dark	1	1	0	0	74	0.5125340819
1974	41	21	pht	dark	1	1	0	0	76	0.5234848261
1975	41	21	pht	dark	1	1	0	0	78	0.3294067383
1976	41	21	pht	dark	1	1	0	0	80	0.5236032605
1977	41	21	pht	dark	1	1	0	0	82	0.4005005062
1978	41	21	pht	dark	1	1	0	0	84	0.374440372
1979	41	21	pht	dark	1	1	0	0	86	0.3837091029
1980	41	21	pht	dark	1	1	0	0	88	0.3174999058
1981	41	21	pht	dark	2	1	0	0	90	2.8999266624
1982	41	21	pht	dark	2	1	0	0	88	0.3202425539
1983	41	21	pht	dark	2	1	0	0	86	0.6247216463
1984	41	21	pht	dark	2	1	0	0	84	0.5348950028
1985	41	21	pht	dark	2	1	0	0	82	0.813665688
1986	41	21	pht	dark	2	1	0	0	80	1.1048413515
1987	41	21	pht	dark	2	1	0	0	78	0.8388013244
1988	41	21	pht	dark	2	1	0	0	76	1.0979760885
1989	41	21	pht	dark	2	1	0	0	74	0.992739141
1990	41	21	pht	dark	2	1	0	0	72	1.0409498215
1991	41	21	pht	dark	2	1	0	0	70	1.0021630526
1992	41	21	pht	dark	2	1	0	0	68	1.9136871099
1993	41	21	pht	dark	2	1	0	0	66	1.2355985641
1994	41	21	pht	dark	2	1	0	0	64	1.306381464
1995	41	21	pht	dark	2	1	0	0	62	1.2210370302
1996	41	21	pht	dark	2	1	0	0	60	1.7359076738
1997	41	21	pht	dark	2	1	0	0	58	1.5095659494
1998	41	21	pht	dark	2	1	0	0	56	1.7864636183
1999	41	21	pht	dark	2	1	0	0	54	1.5457212925
[truncated: 3,041 more rows]
