# Supplementary material for: GLO-Roots: an imaging platform enabling multidimensional characterization of soil-grown root systems
Source: eLife. 2015 Aug 19;4:e07597. doi: 10.7554/eLife.07597 (PMC4589753; doi:10.7554/eLife.07597)
Supplement: Figure 6—source data 4. — DOI: http://dx.doi.org/10.7554/eLife.07597.041 [file elife07597s018.csv]

	experiment	das	genotype	light	plant	aq	x	y	angle	count
1	32	20	col	dark	14	1.tif	0	0	90	0.540043771266937
2	32	20	col	dark	14	1.tif	0	0	88	0.533175408840179
3	32	20	col	dark	14	1.tif	0	0	86	0.442199617624283
4	32	20	col	dark	14	1.tif	0	0	84	0.475219458341599
5	32	20	col	dark	14	1.tif	0	0	82	0.606482923030853
6	32	20	col	dark	14	1.tif	0	0	80	0.448383510112762
7	32	20	col	dark	14	1.tif	0	0	78	0.505301594734192
8	32	20	col	dark	14	1.tif	0	0	76	0.768485188484192
9	32	20	col	dark	14	1.tif	0	0	74	1.11534535884857
10	32	20	col	dark	14	1.tif	0	0	72	1.02770757675171
11	32	20	col	dark	14	1.tif	0	0	70	1.07731342315674
12	32	20	col	dark	14	1.tif	0	0	68	1.04740536212921
13	32	20	col	dark	14	1.tif	0	0	66	0.9998659491539
14	32	20	col	dark	14	1.tif	0	0	64	0.967425167560577
15	32	20	col	dark	14	1.tif	0	0	62	0.991403162479401
16	32	20	col	dark	14	1.tif	0	0	60	1.2204395532608
17	32	20	col	dark	14	1.tif	0	0	58	1.16565704345703
18	32	20	col	dark	14	1.tif	0	0	56	1.36690771579742
19	32	20	col	dark	14	1.tif	0	0	54	1.18938052654266
20	32	20	col	dark	14	1.tif	0	0	52	0.999417006969452
21	32	20	col	dark	14	1.tif	0	0	50	1.29843640327454
22	32	20	col	dark	14	1.tif	0	0	48	1.38504195213318
23	32	20	col	dark	14	1.tif	0	0	46	2.02487206459045
24	32	20	col	dark	14	1.tif	0	0	44	1.34901440143585
25	32	20	col	dark	14	1.tif	0	0	42	1.12111508846283
26	32	20	col	dark	14	1.tif	0	0	40	1.17434179782867
27	32	20	col	dark	14	1.tif	0	0	38	1.06494402885437
28	32	20	col	dark	14	1.tif	0	0	36	1.21233224868774
29	32	20	col	dark	14	1.tif	0	0	34	1.17333698272705
30	32	20	col	dark	14	1.tif	0	0	32	0.906393945217133
31	32	20	col	dark	14	1.tif	0	0	30	0.825524568557739
32	32	20	col	dark	14	1.tif	0	0	28	0.877056181430817
33	32	20	col	dark	14	1.tif	0	0	26	0.843136548995972
34	32	20	col	dark	14	1.tif	0	0	24	0.719997465610504
35	32	20	col	dark	14	1.tif	0	0	22	0.588312804698944
36	32	20	col	dark	14	1.tif	0	0	20	0.594581305980682
37	32	20	col	dark	14	1.tif	0	0	18	0.482860147953033
38	32	20	col	dark	14	1.tif	0	0	16	0.581726968288422
39	32	20	col	dark	14	1.tif	0	0	14	0.447506189346313
40	32	20	col	dark	14	1.tif	0	0	12	0.431885600090027
41	32	20	col	dark	14	1.tif	0	0	10	0.38148221373558
42	32	20	col	dark	14	1.tif	0	0	8	0.53057873249054
43	32	20	col	dark	14	1.tif	0	0	6	0.56385612487793
44	32	20	col	dark	14	1.tif	0	0	4	0.530784070491791
45	32	20	col	dark	14	1.tif	0	0	2	0.511559247970581
46	32	20	col	dark	14	1.tif	0	0	1.27222193825778e-13	0.649989783763885
47	32	20	col	dark	14	1.tif	0	0	2	0.684573292732239
48	32	20	col	dark	14	1.tif	0	0	4	0.540556311607361
49	32	20	col	dark	14	1.tif	0	0	6	0.665738105773926
50	32	20	col	dark	14	1.tif	0	0	8	0.845129251480103
51	32	20	col	dark	14	1.tif	0	0	10	1.08845639228821
52	32	20	col	dark	14	1.tif	0	0	12	1.0794153213501
53	32	20	col	dark	14	1.tif	0	0	14	1.31037604808807
54	32	20	col	dark	14	1.tif	0	0	16	1.5102311372757
55	32	20	col	dark	14	1.tif	0	0	18	1.38581562042236
56	32	20	col	dark	14	1.tif	0	0	20	1.508061170578
57	32	20	col	dark	14	1.tif	0	0	22	1.44694137573242
58	32	20	col	dark	14	1.tif	0	0	24	1.38278341293335
59	32	20	col	dark	14	1.tif	0	0	26	1.61799275875092
60	32	20	col	dark	14	1.tif	0	0	28	2.04717755317688
61	32	20	col	dark	14	1.tif	0	0	30	2.03349304199219
62	32	20	col	dark	14	1.tif	0	0	32	2.45651412010193
63	32	20	col	dark	14	1.tif	0	0	34	2.50637912750244
64	32	20	col	dark	14	1.tif	0	0	36	2.29272818565369
65	32	20	col	dark	14	1.tif	0	0	38	1.9190491437912
66	32	20	col	dark	14	1.tif	0	0	40	1.92031133174896
67	32	20	col	dark	14	1.tif	0	0	42	1.79210638999939
68	32	20	col	dark	14	1.tif	0	0	44	2.63662075996399
69	32	20	col	dark	14	1.tif	0	0	46	1.65113866329193
70	32	20	col	dark	14	1.tif	0	0	48	1.93059718608856
71	32	20	col	dark	14	1.tif	0	0	50	1.87067019939423
72	32	20	col	dark	14	1.tif	0	0	52	2.1098792552948
73	32	20	col	dark	14	1.tif	0	0	54	1.8498660326004
74	32	20	col	dark	14	1.tif	0	0	56	2.0988028049469
75	32	20	col	dark	14	1.tif	0	0	58	1.45901572704315
76	32	20	col	dark	14	1.tif	0	0	60	1.37567889690399
77	32	20	col	dark	14	1.tif	0	0	62	1.12360811233521
78	32	20	col	dark	14	1.tif	0	0	64	1.11339271068573
79	32	20	col	dark	14	1.tif	0	0	66	1.11661326885223
80	32	20	col	dark	14	1.tif	0	0	68	0.893859207630157
81	32	20	col	dark	14	1.tif	0	0	70	0.883971393108368
82	32	20	col	dark	14	1.tif	0	0	72	1.26375138759613
83	32	20	col	dark	14	1.tif	0	0	74	0.929118871688843
84	32	20	col	dark	14	1.tif	0	0	76	0.715906918048859
85	32	20	col	dark	14	1.tif	0	0	78	0.62636411190033
86	32	20	col	dark	14	1.tif	0	0	80	0.575684487819672
87	32	20	col	dark	14	1.tif	0	0	82	0.499328255653381
88	32	20	col	dark	14	1.tif	0	0	84	0.492256790399551
89	32	20	col	dark	14	1.tif	0	0	86	0.409071296453476
90	32	20	col	dark	14	1.tif	0	0	88	0.582749009132385
91	32	20	col	dark	14	1.tif	0	4.78355	90	0.244314208626747
92	32	20	col	dark	14	1.tif	0	4.78355	88	0.304288297891617
93	32	20	col	dark	14	1.tif	0	4.78355	86	0.297520011663437
94	32	20	col	dark	14	1.tif	0	4.78355	84	0.351384907960892
95	32	20	col	dark	14	1.tif	0	4.78355	82	0.347215265035629
96	32	20	col	dark	14	1.tif	0	4.78355	80	0.365283221006393
97	32	20	col	dark	14	1.tif	0	4.78355	78	0.59509938955307
98	32	20	col	dark	14	1.tif	0	4.78355	76	0.667029976844788
99	32	20	col	dark	14	1.tif	0	4.78355	74	0.777586281299591
100	32	20	col	dark	14	1.tif	0	4.78355	72	0.860584735870361
101	32	20	col	dark	14	1.tif	0	4.78355	70	0.911297678947449
102	32	20	col	dark	14	1.tif	0	4.78355	68	1.03512108325958
103	32	20	col	dark	14	1.tif	0	4.78355	66	1.24513268470764
104	32	20	col	dark	14	1.tif	0	4.78355	64	1.33761322498322
105	32	20	col	dark	14	1.tif	0	4.78355	62	1.24484920501709
106	32	20	col	dark	14	1.tif	0	4.78355	60	1.40351486206055
107	32	20	col	dark	14	1.tif	0	4.78355	58	1.34304869174957
108	32	20	col	dark	14	1.tif	0	4.78355	56	1.46650373935699
109	32	20	col	dark	14	1.tif	0	4.78355	54	1.42807388305664
110	32	20	col	dark	14	1.tif	0	4.78355	52	1.10800969600677
111	32	20	col	dark	14	1.tif	0	4.78355	50	1.3088093996048
112	32	20	col	dark	14	1.tif	0	4.78355	48	1.04198586940765
113	32	20	col	dark	14	1.tif	0	4.78355	46	2.18570518493652
114	32	20	col	dark	14	1.tif	0	4.78355	44	1.56639873981476
115	32	20	col	dark	14	1.tif	0	4.78355	42	1.3727639913559
116	32	20	col	dark	14	1.tif	0	4.78355	40	1.56757271289825
117	32	20	col	dark	14	1.tif	0	4.78355	38	1.66742146015167
118	32	20	col	dark	14	1.tif	0	4.78355	36	1.58615946769714
119	32	20	col	dark	14	1.tif	0	4.78355	34	1.38868176937103
120	32	20	col	dark	14	1.tif	0	4.78355	32	1.30635559558868
121	32	20	col	dark	14	1.tif	0	4.78355	30	1.41332721710205
122	32	20	col	dark	14	1.tif	0	4.78355	28	1.37225842475891
123	32	20	col	dark	14	1.tif	0	4.78355	26	1.50720310211182
124	32	20	col	dark	14	1.tif	0	4.78355	24	1.4020870923996
125	32	20	col	dark	14	1.tif	0	4.78355	22	1.20326399803162
126	32	20	col	dark	14	1.tif	0	4.78355	20	1.21365714073181
127	32	20	col	dark	14	1.tif	0	4.78355	18	1.27843677997589
128	32	20	col	dark	14	1.tif	0	4.78355	16	0.843376338481903
129	32	20	col	dark	14	1.tif	0	4.78355	14	1.15562641620636
130	32	20	col	dark	14	1.tif	0	4.78355	12	0.871801674365997
131	32	20	col	dark	14	1.tif	0	4.78355	10	0.820656657218933
132	32	20	col	dark	14	1.tif	0	4.78355	8	0.690699994564056
133	32	20	col	dark	14	1.tif	0	4.78355	6	0.774145781993866
134	32	20	col	dark	14	1.tif	0	4.78355	4	0.623380601406097
135	32	20	col	dark	14	1.tif	0	4.78355	2	0.854491293430328
136	32	20	col	dark	14	1.tif	0	4.78355	1.27222193825778e-13	1.05039119720459
137	32	20	col	dark	14	1.tif	0	4.78355	2	0.591869473457336
138	32	20	col	dark	14	1.tif	0	4.78355	4	0.716403424739838
139	32	20	col	dark	14	1.tif	0	4.78355	6	0.582498252391815
140	32	20	col	dark	14	1.tif	0	4.78355	8	0.63759183883667
141	32	20	col	dark	14	1.tif	0	4.78355	10	0.649447441101074
142	32	20	col	dark	14	1.tif	0	4.78355	12	0.619946777820587
143	32	20	col	dark	14	1.tif	0	4.78355	14	0.803607881069183
144	32	20	col	dark	14	1.tif	0	4.78355	16	1.0053346157074
145	32	20	col	dark	14	1.tif	0	4.78355	18	0.892076015472412
146	32	20	col	dark	14	1.tif	0	4.78355	20	1.01642310619354
147	32	20	col	dark	14	1.tif	0	4.78355	22	0.885696709156036
148	32	20	col	dark	14	1.tif	0	4.78355	24	1.09041285514832
149	32	20	col	dark	14	1.tif	0	4.78355	26	1.41561150550842
150	32	20	col	dark	14	1.tif	0	4.78355	28	1.46449267864227
151	32	20	col	dark	14	1.tif	0	4.78355	30	1.49221420288086
152	32	20	col	dark	14	1.tif	0	4.78355	32	2.2339346408844
153	32	20	col	dark	14	1.tif	0	4.78355	34	2.11760950088501
154	32	20	col	dark	14	1.tif	0	4.78355	36	2.06732821464539
155	32	20	col	dark	14	1.tif	0	4.78355	38	1.9131646156311
156	32	20	col	dark	14	1.tif	0	4.78355	40	2.07681679725647
157	32	20	col	dark	14	1.tif	0	4.78355	42	1.98722112178802
158	32	20	col	dark	14	1.tif	0	4.78355	44	2.68798446655273
159	32	20	col	dark	14	1.tif	0	4.78355	46	2.04057335853577
160	32	20	col	dark	14	1.tif	0	4.78355	48	1.76236629486084
161	32	20	col	dark	14	1.tif	0	4.78355	50	1.58124446868896
162	32	20	col	dark	14	1.tif	0	4.78355	52	1.59294521808624
163	32	20	col	dark	14	1.tif	0	4.78355	54	1.48350286483765
164	32	20	col	dark	14	1.tif	0	4.78355	56	1.79379069805145
165	32	20	col	dark	14	1.tif	0	4.78355	58	1.48013401031494
166	32	20	col	dark	14	1.tif	0	4.78355	60	1.37120997905731
167	32	20	col	dark	14	1.tif	0	4.78355	62	1.23127329349518
168	32	20	col	dark	14	1.tif	0	4.78355	64	1.15922594070435
169	32	20	col	dark	14	1.tif	0	4.78355	66	1.02093374729156
170	32	20	col	dark	14	1.tif	0	4.78355	68	0.975994944572449
171	32	20	col	dark	14	1.tif	0	4.78355	70	0.898285031318665
172	32	20	col	dark	14	1.tif	0	4.78355	72	0.57486766576767
173	32	20	col	dark	14	1.tif	0	4.78355	74	0.464557886123657
174	32	20	col	dark	14	1.tif	0	4.78355	76	0.375059098005295
175	32	20	col	dark	14	1.tif	0	4.78355	78	0.515391528606415
176	32	20	col	dark	14	1.tif	0	4.78355	80	0.295122027397156
177	32	20	col	dark	14	1.tif	0	4.78355	82	0.194425404071808
178	32	20	col	dark	14	1.tif	0	4.78355	84	0.351765483617783
179	32	20	col	dark	14	1.tif	0	4.78355	86	0.247146442532539
180	32	20	col	dark	14	1.tif	0	4.78355	88	0.242370083928108
181	32	20	col	dark	14	1.tif	0	9.5671	90	1.30834829807281
182	32	20	col	dark	14	1.tif	0	9.5671	88	1.0053426027298
183	32	20	col	dark	14	1.tif	0	9.5671	86	0.717562437057495
184	32	20	col	dark	14	1.tif	0	9.5671	84	0.910043001174927
185	32	20	col	dark	14	1.tif	0	9.5671	82	0.912566363811493
186	32	20	col	dark	14	1.tif	0	9.5671	80	0.90700775384903
187	32	20	col	dark	14	1.tif	0	9.5671	78	1.38677525520325
188	32	20	col	dark	14	1.tif	0	9.5671	76	1.08682107925415
189	32	20	col	dark	14	1.tif	0	9.5671	74	0.419429123401642
190	32	20	col	dark	14	1.tif	0	9.5671	72	0.753831267356873
191	32	20	col	dark	14	1.tif	0	9.5671	70	0.323577433824539
192	32	20	col	dark	14	1.tif	0	9.5671	68	1.03706073760986
193	32	20	col	dark	14	1.tif	0	9.5671	66	1.74432730674744
194	32	20	col	dark	14	1.tif	0	9.5671	64	1.95787024497986
195	32	20	col	dark	14	1.tif	0	9.5671	62	1.24421775341034
196	32	20	col	dark	14	1.tif	0	9.5671	60	1.47131884098053
197	32	20	col	dark	14	1.tif	0	9.5671	58	1.87991380691528
198	32	20	col	dark	14	1.tif	0	9.5671	56	1.11080729961395
199	32	20	col	dark	14	1.tif	0	9.5671	54	0.974987328052521
200	32	20	col	dark	14	1.tif	0	9.5671	52	0.755627155303955
201	32	20	col	dark	14	1.tif	0	9.5671	50	1.1153599023819
202	32	20	col	dark	14	1.tif	0	9.5671	48	1.02126157283783
203	32	20	col	dark	14	1.tif	0	9.5671	46	0.942811012268066
204	32	20	col	dark	14	1.tif	0	9.5671	44	0.971079409122467
205	32	20	col	dark	14	1.tif	0	9.5671	42	0.654969334602356
206	32	20	col	dark	14	1.tif	0	9.5671	40	0.60925829410553
207	32	20	col	dark	14	1.tif	0	9.5671	38	0.659246742725372
208	32	20	col	dark	14	1.tif	0	9.5671	36	1.02509677410126
209	32	20	col	dark	14	1.tif	0	9.5671	34	1.08816981315613
210	32	20	col	dark	14	1.tif	0	9.5671	32	1.2732959985733
211	32	20	col	dark	14	1.tif	0	9.5671	30	0.724335134029388
212	32	20	col	dark	14	1.tif	0	9.5671	28	0.889082252979279
213	32	20	col	dark	14	1.tif	0	9.5671	26	0.971762001514435
214	32	20	col	dark	14	1.tif	0	9.5671	24	1.42546784877777
215	32	20	col	dark	14	1.tif	0	9.5671	22	1.79228127002716
216	32	20	col	dark	14	1.tif	0	9.5671	20	1.05178248882294
217	32	20	col	dark	14	1.tif	0	9.5671	18	1.1731618642807
218	32	20	col	dark	14	1.tif	0	9.5671	16	1.58124506473541
219	32	20	col	dark	14	1.tif	0	9.5671	14	2.96954345703125
220	32	20	col	dark	14	1.tif	0	9.5671	12	2.3312656879425
221	32	20	col	dark	14	1.tif	0	9.5671	10	3.79673767089844
222	32	20	col	dark	14	1.tif	0	9.5671	8	1.68575155735016
223	32	20	col	dark	14	1.tif	0	9.5671	6	2.23219037055969
224	32	20	col	dark	14	1.tif	0	9.5671	4	2.24819660186768
225	32	20	col	dark	14	1.tif	0	9.5671	2	2.37633347511292
226	32	20	col	dark	14	1.tif	0	9.5671	1.27222193825778e-13	3.24709486961365
227	32	20	col	dark	14	1.tif	0	9.5671	2	1.62527811527252
228	32	20	col	dark	14	1.tif	0	9.5671	4	1.72145056724548
229	32	20	col	dark	14	1.tif	0	9.5671	6	1.54580879211426
230	32	20	col	dark	14	1.tif	0	9.5671	8	2.14214706420898
231	32	20	col	dark	14	1.tif	0	9.5671	10	1.09457564353943
232	32	20	col	dark	14	1.tif	0	9.5671	12	1.64717972278595
233	32	20	col	dark	14	1.tif	0	9.5671	14	1.24507319927216
234	32	20	col	dark	14	1.tif	0	9.5671	16	1.11673307418823
235	32	20	col	dark	14	1.tif	0	9.5671	18	0.906503796577454
236	32	20	col	dark	14	1.tif	0	9.5671	20	1.31817841529846
237	32	20	col	dark	14	1.tif	0	9.5671	22	0.560020208358765
238	32	20	col	dark	14	1.tif	0	9.5671	24	0.58274507522583
239	32	20	col	dark	14	1.tif	0	9.5671	26	0.638081967830658
240	32	20	col	dark	14	1.tif	0	9.5671	28	0.827971518039703
241	32	20	col	dark	14	1.tif	0	9.5671	30	0.757843971252441
242	32	20	col	dark	14	1.tif	0	9.5671	32	0.745916366577148
243	32	20	col	dark	14	1.tif	0	9.5671	34	0.915612578392029
244	32	20	col	dark	14	1.tif	0	9.5671	36	0.591336131095886
245	32	20	col	dark	14	1.tif	0	9.5671	38	0.633417546749115
246	32	20	col	dark	14	1.tif	0	9.5671	40	0.931154608726501
247	32	20	col	dark	14	1.tif	0	9.5671	42	0.801060914993286
248	32	20	col	dark	14	1.tif	0	9.5671	44	0.988249182701111
249	32	20	col	dark	14	1.tif	0	9.5671	46	0.568138778209686
250	32	20	col	dark	14	1.tif	0	9.5671	48	1.0700911283493
251	32	20	col	dark	14	1.tif	0	9.5671	50	0.575309753417969
252	32	20	col	dark	14	1.tif	0	9.5671	52	1.06867814064026
253	32	20	col	dark	14	1.tif	0	9.5671	54	1.46830940246582
254	32	20	col	dark	14	1.tif	0	9.5671	56	1.36030471324921
255	32	20	col	dark	14	1.tif	0	9.5671	58	0.858362436294556
256	32	20	col	dark	14	1.tif	0	9.5671	60	0.689974784851074
257	32	20	col	dark	14	1.tif	0	9.5671	62	0.390907496213913
258	32	20	col	dark	14	1.tif	0	9.5671	64	0.432028234004974
259	32	20	col	dark	14	1.tif	0	9.5671	66	0.90651947259903
260	32	20	col	dark	14	1.tif	0	9.5671	68	0.71649694442749
261	32	20	col	dark	14	1.tif	0	9.5671	70	0.807038128376007
262	32	20	col	dark	14	1.tif	0	9.5671	72	0.56192010641098
263	32	20	col	dark	14	1.tif	0	9.5671	74	0.471983999013901
264	32	20	col	dark	14	1.tif	0	9.5671	76	0.240287020802498
265	32	20	col	dark	14	1.tif	0	9.5671	78	0.767888307571411
266	32	20	col	dark	14	1.tif	0	9.5671	80	0.37255847454071
267	32	20	col	dark	14	1.tif	0	9.5671	82	0.409419566392899
268	32	20	col	dark	14	1.tif	0	9.5671	84	0.2551149725914
269	32	20	col	dark	14	1.tif	0	9.5671	86	0.489848524332047
270	32	20	col	dark	14	1.tif	0	9.5671	88	0.418265730142593
271	32	20	col	dark	14	1.tif	0	14.350649	90	13.3092679977417
272	32	20	col	dark	14	1.tif	0	14.350649	88	0
273	32	20	col	dark	14	1.tif	0	14.350649	86	0
274	32	20	col	dark	14	1.tif	0	14.350649	84	0
275	32	20	col	dark	14	1.tif	0	14.350649	82	0
276	32	20	col	dark	14	1.tif	0	14.350649	80	0
277	32	20	col	dark	14	1.tif	0	14.350649	78	0
278	32	20	col	dark	14	1.tif	0	14.350649	76	0.0647876188158989
279	32	20	col	dark	14	1.tif	0	14.350649	74	0.965674221515656
280	32	20	col	dark	14	1.tif	0	14.350649	72	0
281	32	20	col	dark	14	1.tif	0	14.350649	70	0.0654933676123619
282	32	20	col	dark	14	1.tif	0	14.350649	68	3.94965672492981
283	32	20	col	dark	14	1.tif	0	14.350649	66	0
284	32	20	col	dark	14	1.tif	0	14.350649	64	0.0338758789002895
285	32	20	col	dark	14	1.tif	0	14.350649	62	0
286	32	20	col	dark	14	1.tif	0	14.350649	60	0
287	32	20	col	dark	14	1.tif	0	14.350649	58	0.529745817184448
288	32	20	col	dark	14	1.tif	0	14.350649	56	6.09637594223022
289	32	20	col	dark	14	1.tif	0	14.350649	54	0.0882184356451035
290	32	20	col	dark	14	1.tif	0	14.350649	52	0.0394159965217113
291	32	20	col	dark	14	1.tif	0	14.350649	50	2.489089012146
292	32	20	col	dark	14	1.tif	0	14.350649	48	0.129034161567688
293	32	20	col	dark	14	1.tif	0	14.350649	46	0.000846896960865706
294	32	20	col	dark	14	1.tif	0	14.350649	44	0
295	32	20	col	dark	14	1.tif	0	14.350649	42	0.0102333379909396
296	32	20	col	dark	14	1.tif	0	14.350649	40	0.67687064409256
297	32	20	col	dark	14	1.tif	0	14.350649	38	0.0137620754539967
298	32	20	col	dark	14	1.tif	0	14.350649	36	7.16242694854736
299	32	20	col	dark	14	1.tif	0	14.350649	34	0.0775263607501984
300	32	20	col	dark	14	1.tif	0	14.350649	32	0.0802670121192932
301	32	20	col	dark	14	1.tif	0	14.350649	30	0
302	32	20	col	dark	14	1.tif	0	14.350649	28	1.63640487194061
303	32	20	col	dark	14	1.tif	0	14.350649	26	2.90600538253784
304	32	20	col	dark	14	1.tif	0	14.350649	24	0
305	32	20	col	dark	14	1.tif	0	14.350649	22	0
306	32	20	col	dark	14	1.tif	0	14.350649	20	2.77148985862732
307	32	20	col	dark	14	1.tif	0	14.350649	18	0
308	32	20	col	dark	14	1.tif	0	14.350649	16	0
309	32	20	col	dark	14	1.tif	0	14.350649	14	7.06388521194458
310	32	20	col	dark	14	1.tif	0	14.350649	12	0.127105116844177
311	32	20	col	dark	14	1.tif	0	14.350649	10	1.56457936763763
312	32	20	col	dark	14	1.tif	0	14.350649	8	3.39507651329041
313	32	20	col	dark	14	1.tif	0	14.350649	6	1.23384261131287
314	32	20	col	dark	14	1.tif	0	14.350649	4	0.173676609992981
315	32	20	col	dark	14	1.tif	0	14.350649	2	0
316	32	20	col	dark	14	1.tif	0	14.350649	1.27222193825778e-13	0
317	32	20	col	dark	14	1.tif	0	14.350649	2	0.173676609992981
318	32	20	col	dark	14	1.tif	0	14.350649	4	1.23384261131287
319	32	20	col	dark	14	1.tif	0	14.350649	6	3.39507651329041
320	32	20	col	dark	14	1.tif	0	14.350649	8	1.56457936763763
321	32	20	col	dark	14	1.tif	0	14.350649	10	0.127105116844177
322	32	20	col	dark	14	1.tif	0	14.350649	12	7.06388521194458
323	32	20	col	dark	14	1.tif	0	14.350649	14	0
324	32	20	col	dark	14	1.tif	0	14.350649	16	0
325	32	20	col	dark	14	1.tif	0	14.350649	18	2.77148985862732
326	32	20	col	dark	14	1.tif	0	14.350649	20	0
327	32	20	col	dark	14	1.tif	0	14.350649	22	0
328	32	20	col	dark	14	1.tif	0	14.350649	24	2.90600538253784
329	32	20	col	dark	14	1.tif	0	14.350649	26	1.63640487194061
330	32	20	col	dark	14	1.tif	0	14.350649	28	0
331	32	20	col	dark	14	1.tif	0	14.350649	30	0.0802670121192932
332	32	20	col	dark	14	1.tif	0	14.350649	32	0.0775263607501984
333	32	20	col	dark	14	1.tif	0	14.350649	34	7.16242694854736
334	32	20	col	dark	14	1.tif	0	14.350649	36	0.0137620754539967
335	32	20	col	dark	14	1.tif	0	14.350649	38	0.67687064409256
336	32	20	col	dark	14	1.tif	0	14.350649	40	0.0102333379909396
337	32	20	col	dark	14	1.tif	0	14.350649	42	0
338	32	20	col	dark	14	1.tif	0	14.350649	44	0.000846896960865706
339	32	20	col	dark	14	1.tif	0	14.350649	46	0.129034161567688
340	32	20	col	dark	14	1.tif	0	14.350649	48	2.489089012146
341	32	20	col	dark	14	1.tif	0	14.350649	50	0.0394159965217113
342	32	20	col	dark	14	1.tif	0	14.350649	52	0.0882184356451035
343	32	20	col	dark	14	1.tif	0	14.350649	54	6.09637594223022
344	32	20	col	dark	14	1.tif	0	14.350649	56	0.529745817184448
345	32	20	col	dark	14	1.tif	0	14.350649	58	0
346	32	20	col	dark	14	1.tif	0	14.350649	60	0
347	32	20	col	dark	14	1.tif	0	14.350649	62	0.0338758789002895
348	32	20	col	dark	14	1.tif	0	14.350649	64	0
349	32	20	col	dark	14	1.tif	0	14.350649	66	3.94965672492981
350	32	20	col	dark	14	1.tif	0	14.350649	68	0.0654933676123619
351	32	20	col	dark	14	1.tif	0	14.350649	70	0
352	32	20	col	dark	14	1.tif	0	14.350649	72	0.965674221515656
353	32	20	col	dark	14	1.tif	0	14.350649	74	0.0647876188158989
354	32	20	col	dark	14	1.tif	0	14.350649	76	0
355	32	20	col	dark	14	1.tif	0	14.350649	78	0
356	32	20	col	dark	14	1.tif	0	14.350649	80	0
357	32	20	col	dark	14	1.tif	0	14.350649	82	0
358	32	20	col	dark	14	1.tif	0	14.350649	84	0
359	32	20	col	dark	14	1.tif	0	14.350649	86	0
360	32	20	col	dark	14	1.tif	0	14.350649	88	0
361	32	20	col	dark	14	1.tif	0	19.1342	90	NA
362	32	20	col	dark	14	1.tif	0	19.1342	88	NA
363	32	20	col	dark	14	1.tif	0	19.1342	86	NA
364	32	20	col	dark	14	1.tif	0	19.1342	84	NA
365	32	20	col	dark	14	1.tif	0	19.1342	82	NA
366	32	20	col	dark	14	1.tif	0	19.1342	80	NA
367	32	20	col	dark	14	1.tif	0	19.1342	78	NA
368	32	20	col	dark	14	1.tif	0	19.1342	76	NA
369	32	20	col	dark	14	1.tif	0	19.1342	74	NA
370	32	20	col	dark	14	1.tif	0	19.1342	72	NA
371	32	20	col	dark	14	1.tif	0	19.1342	70	NA
372	32	20	col	dark	14	1.tif	0	19.1342	68	NA
373	32	20	col	dark	14	1.tif	0	19.1342	66	NA
374	32	20	col	dark	14	1.tif	0	19.1342	64	NA
375	32	20	col	dark	14	1.tif	0	19.1342	62	NA
376	32	20	col	dark	14	1.tif	0	19.1342	60	NA
377	32	20	col	dark	14	1.tif	0	19.1342	58	NA
378	32	20	col	dark	14	1.tif	0	19.1342	56	NA
379	32	20	col	dark	14	1.tif	0	19.1342	54	NA
380	32	20	col	dark	14	1.tif	0	19.1342	52	NA
381	32	20	col	dark	14	1.tif	0	19.1342	50	NA
382	32	20	col	dark	14	1.tif	0	19.1342	48	NA
383	32	20	col	dark	14	1.tif	0	19.1342	46	NA
384	32	20	col	dark	14	1.tif	0	19.1342	44	NA
385	32	20	col	dark	14	1.tif	0	19.1342	42	NA
386	32	20	col	dark	14	1.tif	0	19.1342	40	NA
387	32	20	col	dark	14	1.tif	0	19.1342	38	NA
388	32	20	col	dark	14	1.tif	0	19.1342	36	NA
389	32	20	col	dark	14	1.tif	0	19.1342	34	NA
390	32	20	col	dark	14	1.tif	0	19.1342	32	NA
391	32	20	col	dark	14	1.tif	0	19.1342	30	NA
392	32	20	col	dark	14	1.tif	0	19.1342	28	NA
393	32	20	col	dark	14	1.tif	0	19.1342	26	NA
394	32	20	col	dark	14	1.tif	0	19.1342	24	NA
395	32	20	col	dark	14	1.tif	0	19.1342	22	NA
396	32	20	col	dark	14	1.tif	0	19.1342	20	NA
397	32	20	col	dark	14	1.tif	0	19.1342	18	NA
398	32	20	col	dark	14	1.tif	0	19.1342	16	NA
399	32	20	col	dark	14	1.tif	0	19.1342	14	NA
400	32	20	col	dark	14	1.tif	0	19.1342	12	NA
401	32	20	col	dark	14	1.tif	0	19.1342	10	NA
402	32	20	col	dark	14	1.tif	0	19.1342	8	NA
403	32	20	col	dark	14	1.tif	0	19.1342	6	NA
404	32	20	col	dark	14	1.tif	0	19.1342	4	NA
405	32	20	col	dark	14	1.tif	0	19.1342	2	NA
406	32	20	col	dark	14	1.tif	0	19.1342	1.27222193825778e-13	NA
407	32	20	col	dark	14	1.tif	0	19.1342	2	NA
408	32	20	col	dark	14	1.tif	0	19.1342	4	NA
409	32	20	col	dark	14	1.tif	0	19.1342	6	NA
410	32	20	col	dark	14	1.tif	0	19.1342	8	NA
411	32	20	col	dark	14	1.tif	0	19.1342	10	NA
412	32	20	col	dark	14	1.tif	0	19.1342	12	NA
413	32	20	col	dark	14	1.tif	0	19.1342	14	NA
414	32	20	col	dark	14	1.tif	0	19.1342	16	NA
415	32	20	col	dark	14	1.tif	0	19.1342	18	NA
416	32	20	col	dark	14	1.tif	0	19.1342	20	NA
417	32	20	col	dark	14	1.tif	0	19.1342	22	NA
418	32	20	col	dark	14	1.tif	0	19.1342	24	NA
419	32	20	col	dark	14	1.tif	0	19.1342	26	NA
420	32	20	col	dark	14	1.tif	0	19.1342	28	NA
421	32	20	col	dark	14	1.tif	0	19.1342	30	NA
422	32	20	col	dark	14	1.tif	0	19.1342	32	NA
423	32	20	col	dark	14	1.tif	0	19.1342	34	NA
424	32	20	col	dark	14	1.tif	0	19.1342	36	NA
425	32	20	col	dark	14	1.tif	0	19.1342	38	NA
426	32	20	col	dark	14	1.tif	0	19.1342	40	NA
427	32	20	col	dark	14	1.tif	0	19.1342	42	NA
428	32	20	col	dark	14	1.tif	0	19.1342	44	NA
429	32	20	col	dark	14	1.tif	0	19.1342	46	NA
430	32	20	col	dark	14	1.tif	0	19.1342	48	NA
431	32	20	col	dark	14	1.tif	0	19.1342	50	NA
432	32	20	col	dark	14	1.tif	0	19.1342	52	NA
433	32	20	col	dark	14	1.tif	0	19.1342	54	NA
434	32	20	col	dark	14	1.tif	0	19.1342	56	NA
435	32	20	col	dark	14	1.tif	0	19.1342	58	NA
436	32	20	col	dark	14	1.tif	0	19.1342	60	NA
437	32	20	col	dark	14	1.tif	0	19.1342	62	NA
438	32	20	col	dark	14	1.tif	0	19.1342	64	NA
439	32	20	col	dark	14	1.tif	0	19.1342	66	NA
440	32	20	col	dark	14	1.tif	0	19.1342	68	NA
441	32	20	col	dark	14	1.tif	0	19.1342	70	NA
442	32	20	col	dark	14	1.tif	0	19.1342	72	NA
443	32	20	col	dark	14	1.tif	0	19.1342	74	NA
444	32	20	col	dark	14	1.tif	0	19.1342	76	NA
445	32	20	col	dark	14	1.tif	0	19.1342	78	NA
446	32	20	col	dark	14	1.tif	0	19.1342	80	NA
447	32	20	col	dark	14	1.tif	0	19.1342	82	NA
448	32	20	col	dark	14	1.tif	0	19.1342	84	NA
449	32	20	col	dark	14	1.tif	0	19.1342	86	NA
450	32	20	col	dark	14	1.tif	0	19.1342	88	NA
451	32	20	col	dark	14	1.tif	0	23.917747	90	NA
452	32	20	col	dark	14	1.tif	0	23.917747	88	NA
453	32	20	col	dark	14	1.tif	0	23.917747	86	NA
454	32	20	col	dark	14	1.tif	0	23.917747	84	NA
455	32	20	col	dark	14	1.tif	0	23.917747	82	NA
456	32	20	col	dark	14	1.tif	0	23.917747	80	NA
457	32	20	col	dark	14	1.tif	0	23.917747	78	NA
458	32	20	col	dark	14	1.tif	0	23.917747	76	NA
459	32	20	col	dark	14	1.tif	0	23.917747	74	NA
460	32	20	col	dark	14	1.tif	0	23.917747	72	NA
461	32	20	col	dark	14	1.tif	0	23.917747	70	NA
462	32	20	col	dark	14	1.tif	0	23.917747	68	NA
463	32	20	col	dark	14	1.tif	0	23.917747	66	NA
464	32	20	col	dark	14	1.tif	0	23.917747	64	NA
465	32	20	col	dark	14	1.tif	0	23.917747	62	NA
466	32	20	col	dark	14	1.tif	0	23.917747	60	NA
467	32	20	col	dark	14	1.tif	0	23.917747	58	NA
468	32	20	col	dark	14	1.tif	0	23.917747	56	NA
469	32	20	col	dark	14	1.tif	0	23.917747	54	NA
470	32	20	col	dark	14	1.tif	0	23.917747	52	NA
471	32	20	col	dark	14	1.tif	0	23.917747	50	NA
472	32	20	col	dark	14	1.tif	0	23.917747	48	NA
473	32	20	col	dark	14	1.tif	0	23.917747	46	NA
474	32	20	col	dark	14	1.tif	0	23.917747	44	NA
475	32	20	col	dark	14	1.tif	0	23.917747	42	NA
476	32	20	col	dark	14	1.tif	0	23.917747	40	NA
477	32	20	col	dark	14	1.tif	0	23.917747	38	NA
478	32	20	col	dark	14	1.tif	0	23.917747	36	NA
479	32	20	col	dark	14	1.tif	0	23.917747	34	NA
480	32	20	col	dark	14	1.tif	0	23.917747	32	NA
481	32	20	col	dark	14	1.tif	0	23.917747	30	NA
482	32	20	col	dark	14	1.tif	0	23.917747	28	NA
483	32	20	col	dark	14	1.tif	0	23.917747	26	NA
484	32	20	col	dark	14	1.tif	0	23.917747	24	NA
485	32	20	col	dark	14	1.tif	0	23.917747	22	NA
486	32	20	col	dark	14	1.tif	0	23.917747	20	NA
487	32	20	col	dark	14	1.tif	0	23.917747	18	NA
488	32	20	col	dark	14	1.tif	0	23.917747	16	NA
489	32	20	col	dark	14	1.tif	0	23.917747	14	NA
490	32	20	col	dark	14	1.tif	0	23.917747	12	NA
491	32	20	col	dark	14	1.tif	0	23.917747	10	NA
492	32	20	col	dark	14	1.tif	0	23.917747	8	NA
493	32	20	col	dark	14	1.tif	0	23.917747	6	NA
494	32	20	col	dark	14	1.tif	0	23.917747	4	NA
495	32	20	col	dark	14	1.tif	0	23.917747	2	NA
496	32	20	col	dark	14	1.tif	0	23.917747	1.27222193825778e-13	NA
497	32	20	col	dark	14	1.tif	0	23.917747	2	NA
498	32	20	col	dark	14	1.tif	0	23.917747	4	NA
499	32	20	col	dark	14	1.tif	0	23.917747	6	NA
500	32	20	col	dark	14	1.tif	0	23.917747	8	NA
501	32	20	col	dark	14	1.tif	0	23.917747	10	NA
502	32	20	col	dark	14	1.tif	0	23.917747	12	NA
503	32	20	col	dark	14	1.tif	0	23.917747	14	NA
504	32	20	col	dark	14	1.tif	0	23.917747	16	NA
505	32	20	col	dark	14	1.tif	0	23.917747	18	NA
506	32	20	col	dark	14	1.tif	0	23.917747	20	NA
507	32	20	col	dark	14	1.tif	0	23.917747	22	NA
508	32	20	col	dark	14	1.tif	0	23.917747	24	NA
509	32	20	col	dark	14	1.tif	0	23.917747	26	NA
510	32	20	col	dark	14	1.tif	0	23.917747	28	NA
511	32	20	col	dark	14	1.tif	0	23.917747	30	NA
512	32	20	col	dark	14	1.tif	0	23.917747	32	NA
513	32	20	col	dark	14	1.tif	0	23.917747	34	NA
514	32	20	col	dark	14	1.tif	0	23.917747	36	NA
515	32	20	col	dark	14	1.tif	0	23.917747	38	NA
516	32	20	col	dark	14	1.tif	0	23.917747	40	NA
517	32	20	col	dark	14	1.tif	0	23.917747	42	NA
518	32	20	col	dark	14	1.tif	0	23.917747	44	NA
519	32	20	col	dark	14	1.tif	0	23.917747	46	NA
520	32	20	col	dark	14	1.tif	0	23.917747	48	NA
521	32	20	col	dark	14	1.tif	0	23.917747	50	NA
522	32	20	col	dark	14	1.tif	0	23.917747	52	NA
523	32	20	col	dark	14	1.tif	0	23.917747	54	NA
524	32	20	col	dark	14	1.tif	0	23.917747	56	NA
525	32	20	col	dark	14	1.tif	0	23.917747	58	NA
526	32	20	col	dark	14	1.tif	0	23.917747	60	NA
527	32	20	col	dark	14	1.tif	0	23.917747	62	NA
528	32	20	col	dark	14	1.tif	0	23.917747	64	NA
529	32	20	col	dark	14	1.tif	0	23.917747	66	NA
530	32	20	col	dark	14	1.tif	0	23.917747	68	NA
531	32	20	col	dark	14	1.tif	0	23.917747	70	NA
532	32	20	col	dark	14	1.tif	0	23.917747	72	NA
533	32	20	col	dark	14	1.tif	0	23.917747	74	NA
534	32	20	col	dark	14	1.tif	0	23.917747	76	NA
535	32	20	col	dark	14	1.tif	0	23.917747	78	NA
536	32	20	col	dark	14	1.tif	0	23.917747	80	NA
537	32	20	col	dark	14	1.tif	0	23.917747	82	NA
538	32	20	col	dark	14	1.tif	0	23.917747	84	NA
539	32	20	col	dark	14	1.tif	0	23.917747	86	NA
540	32	20	col	dark	14	1.tif	0	23.917747	88	NA
541	32	20	col	dark	15	1.tif	0	0	90	1.68134474754333
542	32	20	col	dark	15	1.tif	0	0	88	1.04118251800537
543	32	20	col	dark	15	1.tif	0	0	86	0.652568578720093
544	32	20	col	dark	15	1.tif	0	0	84	0.742558479309082
545	32	20	col	dark	15	1.tif	0	0	82	0.979167401790619
546	32	20	col	dark	15	1.tif	0	0	80	0.807765066623688
547	32	20	col	dark	15	1.tif	0	0	78	1.05037260055542
548	32	20	col	dark	15	1.tif	0	0	76	0.950282156467438
549	32	20	col	dark	15	1.tif	0	0	74	0.789841115474701
550	32	20	col	dark	15	1.tif	0	0	72	1.01085436344147
551	32	20	col	dark	15	1.tif	0	0	70	1.08193242549896
552	32	20	col	dark	15	1.tif	0	0	68	1.05867576599121
553	32	20	col	dark	15	1.tif	0	0	66	1.12722730636597
554	32	20	col	dark	15	1.tif	0	0	64	1.19227623939514
555	32	20	col	dark	15	1.tif	0	0	62	1.09463083744049
556	32	20	col	dark	15	1.tif	0	0	60	1.1202586889267
557	32	20	col	dark	15	1.tif	0	0	58	1.21077525615692
558	32	20	col	dark	15	1.tif	0	0	56	1.3140709400177
559	32	20	col	dark	15	1.tif	0	0	54	1.45895612239838
560	32	20	col	dark	15	1.tif	0	0	52	1.36108565330505
561	32	20	col	dark	15	1.tif	0	0	50	1.73976147174835
562	32	20	col	dark	15	1.tif	0	0	48	1.72794389724731
563	32	20	col	dark	15	1.tif	0	0	46	2.57445502281189
564	32	20	col	dark	15	1.tif	0	0	44	1.86251449584961
565	32	20	col	dark	15	1.tif	0	0	42	2.16364765167236
566	32	20	col	dark	15	1.tif	0	0	40	2.23504161834717
567	32	20	col	dark	15	1.tif	0	0	38	2.13211035728455
568	32	20	col	dark	15	1.tif	0	0	36	2.4692268371582
569	32	20	col	dark	15	1.tif	0	0	34	2.13712501525879
570	32	20	col	dark	15	1.tif	0	0	32	1.90940701961517
571	32	20	col	dark	15	1.tif	0	0	30	1.80580163002014
572	32	20	col	dark	15	1.tif	0	0	28	1.41608190536499
573	32	20	col	dark	15	1.tif	0	0	26	1.37915742397308
574	32	20	col	dark	15	1.tif	0	0	24	1.24966216087341
575	32	20	col	dark	15	1.tif	0	0	22	0.942925453186035
576	32	20	col	dark	15	1.tif	0	0	20	0.985222697257996
577	32	20	col	dark	15	1.tif	0	0	18	0.875686466693878
578	32	20	col	dark	15	1.tif	0	0	16	1.09679412841797
579	32	20	col	dark	15	1.tif	0	0	14	0.927000641822815
580	32	20	col	dark	15	1.tif	0	0	12	1.03179836273193
581	32	20	col	dark	15	1.tif	0	0	10	0.919544756412506
582	32	20	col	dark	15	1.tif	0	0	8	0.705781936645508
583	32	20	col	dark	15	1.tif	0	0	6	0.718906998634338
584	32	20	col	dark	15	1.tif	0	0	4	0.767317593097687
585	32	20	col	dark	15	1.tif	0	0	2	0.730280041694641
586	32	20	col	dark	15	1.tif	0	0	1.27222193825778e-13	1.01778519153595
587	32	20	col	dark	15	1.tif	0	0	2	0.569510817527771
588	32	20	col	dark	15	1.tif	0	0	4	0.570274531841278
589	32	20	col	dark	15	1.tif	0	0	6	0.620768547058105
590	32	20	col	dark	15	1.tif	0	0	8	0.678853452205658
591	32	20	col	dark	15	1.tif	0	0	10	0.622096180915833
592	32	20	col	dark	15	1.tif	0	0	12	0.906719028949738
593	32	20	col	dark	15	1.tif	0	0	14	0.816356599330902
594	32	20	col	dark	15	1.tif	0	0	16	0.647640824317932
595	32	20	col	dark	15	1.tif	0	0	18	0.839775025844574
596	32	20	col	dark	15	1.tif	0	0	20	0.794615030288696
597	32	20	col	dark	15	1.tif	0	0	22	0.879303395748138
598	32	20	col	dark	15	1.tif	0	0	24	0.994383096694946
599	32	20	col	dark	15	1.tif	0	0	26	1.15444600582123
600	32	20	col	dark	15	1.tif	0	0	28	1.1830381155014
601	32	20	col	dark	15	1.tif	0	0	30	1.39321160316467
602	32	20	col	dark	15	1.tif	0	0	32	1.58249509334564
603	32	20	col	dark	15	1.tif	0	0	34	1.58551824092865
604	32	20	col	dark	15	1.tif	0	0	36	1.36229491233826
605	32	20	col	dark	15	1.tif	0	0	38	1.33687782287598
606	32	20	col	dark	15	1.tif	0	0	40	1.38513278961182
607	32	20	col	dark	15	1.tif	0	0	42	1.15889394283295
608	32	20	col	dark	15	1.tif	0	0	44	1.78702902793884
609	32	20	col	dark	15	1.tif	0	0	46	1.21919989585876
610	32	20	col	dark	15	1.tif	0	0	48	1.10208964347839
611	32	20	col	dark	15	1.tif	0	0	50	1.01953101158142
612	32	20	col	dark	15	1.tif	0	0	52	0.87717604637146
613	32	20	col	dark	15	1.tif	0	0	54	0.969681918621063
614	32	20	col	dark	15	1.tif	0	0	56	0.807260274887085
615	32	20	col	dark	15	1.tif	0	0	58	0.649537920951843
616	32	20	col	dark	15	1.tif	0	0	60	0.633087277412415
617	32	20	col	dark	15	1.tif	0	0	62	0.715468168258667
618	32	20	col	dark	15	1.tif	0	0	64	0.766763508319855
619	32	20	col	dark	15	1.tif	0	0	66	0.777573466300964
620	32	20	col	dark	15	1.tif	0	0	68	0.651405036449432
621	32	20	col	dark	15	1.tif	0	0	70	0.795373797416687
622	32	20	col	dark	15	1.tif	0	0	72	0.738254725933075
623	32	20	col	dark	15	1.tif	0	0	74	0.735022664070129
624	32	20	col	dark	15	1.tif	0	0	76	0.715826392173767
625	32	20	col	dark	15	1.tif	0	0	78	0.722512662410736
626	32	20	col	dark	15	1.tif	0	0	80	0.907142698764801
627	32	20	col	dark	15	1.tif	0	0	82	0.595411121845245
628	32	20	col	dark	15	1.tif	0	0	84	0.72193568944931
629	32	20	col	dark	15	1.tif	0	0	86	0.822320103645325
630	32	20	col	dark	15	1.tif	0	0	88	0.94138514995575
631	32	20	col	dark	15	1.tif	0	4.78355	90	0.754657804965973
632	32	20	col	dark	15	1.tif	0	4.78355	88	0.380051076412201
633	32	20	col	dark	15	1.tif	0	4.78355	86	0.521912515163422
634	32	20	col	dark	15	1.tif	0	4.78355	84	0.502901196479797
635	32	20	col	dark	15	1.tif	0	4.78355	82	0.637980699539185
636	32	20	col	dark	15	1.tif	0	4.78355	80	0.741050362586975
637	32	20	col	dark	15	1.tif	0	4.78355	78	0.975839495658875
638	32	20	col	dark	15	1.tif	0	4.78355	76	1.12746858596802
639	32	20	col	dark	15	1.tif	0	4.78355	74	1.30966544151306
640	32	20	col	dark	15	1.tif	0	4.78355	72	1.12191307544708
641	32	20	col	dark	15	1.tif	0	4.78355	70	1.11645698547363
642	32	20	col	dark	15	1.tif	0	4.78355	68	1.14054071903229
643	32	20	col	dark	15	1.tif	0	4.78355	66	1.33511424064636
644	32	20	col	dark	15	1.tif	0	4.78355	64	1.23309814929962
645	32	20	col	dark	15	1.tif	0	4.78355	62	1.30647695064545
646	32	20	col	dark	15	1.tif	0	4.78355	60	1.49597501754761
647	32	20	col	dark	15	1.tif	0	4.78355	58	1.57659518718719
648	32	20	col	dark	15	1.tif	0	4.78355	56	1.38964784145355
649	32	20	col	dark	15	1.tif	0	4.78355	54	1.69169175624847
650	32	20	col	dark	15	1.tif	0	4.78355	52	1.71111536026001
651	32	20	col	dark	15	1.tif	0	4.78355	50	1.67789351940155
652	32	20	col	dark	15	1.tif	0	4.78355	48	1.45795524120331
653	32	20	col	dark	15	1.tif	0	4.78355	46	1.98755514621735
654	32	20	col	dark	15	1.tif	0	4.78355	44	1.65208971500397
655	32	20	col	dark	15	1.tif	0	4.78355	42	1.82278323173523
656	32	20	col	dark	15	1.tif	0	4.78355	40	1.64682328701019
657	32	20	col	dark	15	1.tif	0	4.78355	38	1.53379666805267
658	32	20	col	dark	15	1.tif	0	4.78355	36	1.49985003471375
659	32	20	col	dark	15	1.tif	0	4.78355	34	1.58176290988922
660	32	20	col	dark	15	1.tif	0	4.78355	32	1.53610038757324
661	32	20	col	dark	15	1.tif	0	4.78355	30	1.28561186790466
662	32	20	col	dark	15	1.tif	0	4.78355	28	1.49869227409363
663	32	20	col	dark	15	1.tif	0	4.78355	26	1.25183486938477
664	32	20	col	dark	15	1.tif	0	4.78355	24	1.15890765190125
665	32	20	col	dark	15	1.tif	0	4.78355	22	1.17006015777588
666	32	20	col	dark	15	1.tif	0	4.78355	20	1.02352750301361
667	32	20	col	dark	15	1.tif	0	4.78355	18	1.05110955238342
668	32	20	col	dark	15	1.tif	0	4.78355	16	0.841687202453613
669	32	20	col	dark	15	1.tif	0	4.78355	14	0.928784906864166
670	32	20	col	dark	15	1.tif	0	4.78355	12	0.594957828521729
671	32	20	col	dark	15	1.tif	0	4.78355	10	0.739397823810577
672	32	20	col	dark	15	1.tif	0	4.78355	8	0.561190187931061
673	32	20	col	dark	15	1.tif	0	4.78355	6	0.691235721111298
674	32	20	col	dark	15	1.tif	0	4.78355	4	0.679867804050446
675	32	20	col	dark	15	1.tif	0	4.78355	2	0.771485149860382
676	32	20	col	dark	15	1.tif	0	4.78355	1.27222193825778e-13	0.93477725982666
677	32	20	col	dark	15	1.tif	0	4.78355	2	0.824285626411438
678	32	20	col	dark	15	1.tif	0	4.78355	4	1.01975381374359
679	32	20	col	dark	15	1.tif	0	4.78355	6	1.03705942630768
680	32	20	col	dark	15	1.tif	0	4.78355	8	1.56836640834808
681	32	20	col	dark	15	1.tif	0	4.78355	10	1.28257620334625
682	32	20	col	dark	15	1.tif	0	4.78355	12	1.75360381603241
683	32	20	col	dark	15	1.tif	0	4.78355	14	1.48194456100464
684	32	20	col	dark	15	1.tif	0	4.78355	16	1.81762433052063
685	32	20	col	dark	15	1.tif	0	4.78355	18	1.32276582717896
686	32	20	col	dark	15	1.tif	0	4.78355	20	1.64046764373779
687	32	20	col	dark	15	1.tif	0	4.78355	22	1.74456679821014
688	32	20	col	dark	15	1.tif	0	4.78355	24	2.49455571174622
689	32	20	col	dark	15	1.tif	0	4.78355	26	1.68293678760529
690	32	20	col	dark	15	1.tif	0	4.78355	28	1.6551308631897
691	32	20	col	dark	15	1.tif	0	4.78355	30	1.62518644332886
692	32	20	col	dark	15	1.tif	0	4.78355	32	1.83617234230042
693	32	20	col	dark	15	1.tif	0	4.78355	34	1.81309795379639
694	32	20	col	dark	15	1.tif	0	4.78355	36	1.54953014850616
695	32	20	col	dark	15	1.tif	0	4.78355	38	1.60026657581329
696	32	20	col	dark	15	1.tif	0	4.78355	40	1.66802895069122
697	32	20	col	dark	15	1.tif	0	4.78355	42	1.59069418907166
698	32	20	col	dark	15	1.tif	0	4.78355	44	1.49442327022552
699	32	20	col	dark	15	1.tif	0	4.78355	46	0.995269477367401
700	32	20	col	dark	15	1.tif	0	4.78355	48	0.825556993484497
701	32	20	col	dark	15	1.tif	0	4.78355	50	0.908605813980103
702	32	20	col	dark	15	1.tif	0	4.78355	52	1.01255905628204
703	32	20	col	dark	15	1.tif	0	4.78355	54	0.775713801383972
704	32	20	col	dark	15	1.tif	0	4.78355	56	0.697971522808075
705	32	20	col	dark	15	1.tif	0	4.78355	58	0.678329110145569
706	32	20	col	dark	15	1.tif	0	4.78355	60	0.506171345710754
707	32	20	col	dark	15	1.tif	0	4.78355	62	0.484241873025894
708	32	20	col	dark	15	1.tif	0	4.78355	64	0.518900454044342
709	32	20	col	dark	15	1.tif	0	4.78355	66	0.467780530452728
710	32	20	col	dark	15	1.tif	0	4.78355	68	0.489410609006882
711	32	20	col	dark	15	1.tif	0	4.78355	70	0.450530022382736
712	32	20	col	dark	15	1.tif	0	4.78355	72	0.288384735584259
713	32	20	col	dark	15	1.tif	0	4.78355	74	0.250917315483093
714	32	20	col	dark	15	1.tif	0	4.78355	76	0.422771155834198
715	32	20	col	dark	15	1.tif	0	4.78355	78	0.387150198221207
716	32	20	col	dark	15	1.tif	0	4.78355	80	0.363603055477142
717	32	20	col	dark	15	1.tif	0	4.78355	82	0.323302000761032
718	32	20	col	dark	15	1.tif	0	4.78355	84	0.288490742444992
719	32	20	col	dark	15	1.tif	0	4.78355	86	0.334846973419189
720	32	20	col	dark	15	1.tif	0	4.78355	88	0.376565486192703
721	32	20	col	dark	15	1.tif	0	9.5671	90	0.564704954624176
722	32	20	col	dark	15	1.tif	0	9.5671	88	0.689604997634888
723	32	20	col	dark	15	1.tif	0	9.5671	86	0.776686131954193
724	32	20	col	dark	15	1.tif	0	9.5671	84	0.505196809768677
725	32	20	col	dark	15	1.tif	0	9.5671	82	0.999448895454407
726	32	20	col	dark	15	1.tif	0	9.5671	80	0.905576765537262
727	32	20	col	dark	15	1.tif	0	9.5671	78	0.984720647335052
728	32	20	col	dark	15	1.tif	0	9.5671	76	1.2387467622757
729	32	20	col	dark	15	1.tif	0	9.5671	74	1.61949026584625
730	32	20	col	dark	15	1.tif	0	9.5671	72	1.70222759246826
731	32	20	col	dark	15	1.tif	0	9.5671	70	1.76135051250458
732	32	20	col	dark	15	1.tif	0	9.5671	68	1.3612048625946
733	32	20	col	dark	15	1.tif	0	9.5671	66	1.59713280200958
734	32	20	col	dark	15	1.tif	0	9.5671	64	1.17992186546326
735	32	20	col	dark	15	1.tif	0	9.5671	62	1.49029886722565
736	32	20	col	dark	15	1.tif	0	9.5671	60	1.73141252994537
737	32	20	col	dark	15	1.tif	0	9.5671	58	1.86951267719269
738	32	20	col	dark	15	1.tif	0	9.5671	56	1.96181297302246
739	32	20	col	dark	15	1.tif	0	9.5671	54	1.34225964546204
740	32	20	col	dark	15	1.tif	0	9.5671	52	1.88052380084991
741	32	20	col	dark	15	1.tif	0	9.5671	50	2.12981128692627
742	32	20	col	dark	15	1.tif	0	9.5671	48	2.07290816307068
743	32	20	col	dark	15	1.tif	0	9.5671	46	3.32555198669434
744	32	20	col	dark	15	1.tif	0	9.5671	44	1.52290964126587
745	32	20	col	dark	15	1.tif	0	9.5671	42	1.25543189048767
746	32	20	col	dark	15	1.tif	0	9.5671	40	1.60670292377472
747	32	20	col	dark	15	1.tif	0	9.5671	38	1.16166758537292
748	32	20	col	dark	15	1.tif	0	9.5671	36	1.46455359458923
749	32	20	col	dark	15	1.tif	0	9.5671	34	1.1540322303772
750	32	20	col	dark	15	1.tif	0	9.5671	32	0.589324474334717
751	32	20	col	dark	15	1.tif	0	9.5671	30	0.859959840774536
752	32	20	col	dark	15	1.tif	0	9.5671	28	0.456799477338791
753	32	20	col	dark	15	1.tif	0	9.5671	26	0.799106478691101
754	32	20	col	dark	15	1.tif	0	9.5671	24	0.769262611865997
755	32	20	col	dark	15	1.tif	0	9.5671	22	0.683319270610809
756	32	20	col	dark	15	1.tif	0	9.5671	20	0.879799008369446
757	32	20	col	dark	15	1.tif	0	9.5671	18	0.948923528194427
758	32	20	col	dark	15	1.tif	0	9.5671	16	1.68184697628021
759	32	20	col	dark	15	1.tif	0	9.5671	14	1.82831561565399
760	32	20	col	dark	15	1.tif	0	9.5671	12	1.42394864559174
761	32	20	col	dark	15	1.tif	0	9.5671	10	1.31106328964233
762	32	20	col	dark	15	1.tif	0	9.5671	8	1.36546301841736
763	32	20	col	dark	15	1.tif	0	9.5671	6	1.11376082897186
764	32	20	col	dark	15	1.tif	0	9.5671	4	1.31499254703522
765	32	20	col	dark	15	1.tif	0	9.5671	2	1.58341586589813
766	32	20	col	dark	15	1.tif	0	9.5671	1.27222193825778e-13	1.09423184394836
767	32	20	col	dark	15	1.tif	0	9.5671	2	1.0249969959259
768	32	20	col	dark	15	1.tif	0	9.5671	4	1.01121926307678
769	32	20	col	dark	15	1.tif	0	9.5671	6	1.23093104362488
770	32	20	col	dark	15	1.tif	0	9.5671	8	0.750875532627106
771	32	20	col	dark	15	1.tif	0	9.5671	10	0.715453147888184
772	32	20	col	dark	15	1.tif	0	9.5671	12	0.941738843917847
773	32	20	col	dark	15	1.tif	0	9.5671	14	0.779638767242432
774	32	20	col	dark	15	1.tif	0	9.5671	16	0.828483879566193
775	32	20	col	dark	15	1.tif	0	9.5671	18	0.450767189264297
776	32	20	col	dark	15	1.tif	0	9.5671	20	0.70122092962265
777	32	20	col	dark	15	1.tif	0	9.5671	22	0.776469886302948
778	32	20	col	dark	15	1.tif	0	9.5671	24	0.565833151340485
779	32	20	col	dark	15	1.tif	0	9.5671	26	0.591288983821869
780	32	20	col	dark	15	1.tif	0	9.5671	28	0.426940321922302
781	32	20	col	dark	15	1.tif	0	9.5671	30	0.585910499095917
782	32	20	col	dark	15	1.tif	0	9.5671	32	0.647758424282074
783	32	20	col	dark	15	1.tif	0	9.5671	34	0.568063259124756
784	32	20	col	dark	15	1.tif	0	9.5671	36	0.96796727180481
785	32	20	col	dark	15	1.tif	0	9.5671	38	0.848198473453522
786	32	20	col	dark	15	1.tif	0	9.5671	40	1.1305445432663
787	32	20	col	dark	15	1.tif	0	9.5671	42	1.01883447170258
788	32	20	col	dark	15	1.tif	0	9.5671	44	1.6760219335556
789	32	20	col	dark	15	1.tif	0	9.5671	46	1.02275025844574
790	32	20	col	dark	15	1.tif	0	9.5671	48	1.42317044734955
791	32	20	col	dark	15	1.tif	0	9.5671	50	1.05497050285339
792	32	20	col	dark	15	1.tif	0	9.5671	52	1.02884876728058
793	32	20	col	dark	15	1.tif	0	9.5671	54	0.985134243965149
794	32	20	col	dark	15	1.tif	0	9.5671	56	1.12364995479584
795	32	20	col	dark	15	1.tif	0	9.5671	58	1.02238941192627
796	32	20	col	dark	15	1.tif	0	9.5671	60	1.14535093307495
797	32	20	col	dark	15	1.tif	0	9.5671	62	1.01209771633148
798	32	20	col	dark	15	1.tif	0	9.5671	64	1.2052755355835
799	32	20	col	dark	15	1.tif	0	9.5671	66	1.06558930873871
800	32	20	col	dark	15	1.tif	0	9.5671	68	1.02716636657715
801	32	20	col	dark	15	1.tif	0	9.5671	70	0.875765800476074
802	32	20	col	dark	15	1.tif	0	9.5671	72	0.681998252868652
803	32	20	col	dark	15	1.tif	0	9.5671	74	1.34078776836395
804	32	20	col	dark	15	1.tif	0	9.5671	76	1.08869099617004
805	32	20	col	dark	15	1.tif	0	9.5671	78	0.949260652065277
806	32	20	col	dark	15	1.tif	0	9.5671	80	0.999816000461578
807	32	20	col	dark	15	1.tif	0	9.5671	82	0.699161350727081
808	32	20	col	dark	15	1.tif	0	9.5671	84	0.509703993797302
809	32	20	col	dark	15	1.tif	0	9.5671	86	0.516819655895233
810	32	20	col	dark	15	1.tif	0	9.5671	88	0.423508107662201
811	32	20	col	dark	15	1.tif	0	14.350649	90	0.0101799368858337
812	32	20	col	dark	15	1.tif	0	14.350649	88	0
813	32	20	col	dark	15	1.tif	0	14.350649	86	0
814	32	20	col	dark	15	1.tif	0	14.350649	84	0
815	32	20	col	dark	15	1.tif	0	14.350649	82	0.387729376554489
816	32	20	col	dark	15	1.tif	0	14.350649	80	0.00851754751056433
817	32	20	col	dark	15	1.tif	0	14.350649	78	0.139203861355782
818	32	20	col	dark	15	1.tif	0	14.350649	76	0.773189961910248
819	32	20	col	dark	15	1.tif	0	14.350649	74	0
820	32	20	col	dark	15	1.tif	0	14.350649	72	1.8347681760788
821	32	20	col	dark	15	1.tif	0	14.350649	70	0
822	32	20	col	dark	15	1.tif	0	14.350649	68	0.0886945277452469
823	32	20	col	dark	15	1.tif	0	14.350649	66	0
824	32	20	col	dark	15	1.tif	0	14.350649	64	2.81021904945374
825	32	20	col	dark	15	1.tif	0	14.350649	62	0
826	32	20	col	dark	15	1.tif	0	14.350649	60	0.00146254373248667
827	32	20	col	dark	15	1.tif	0	14.350649	58	0.0331717804074287
828	32	20	col	dark	15	1.tif	0	14.350649	56	1.41237103939056
829	32	20	col	dark	15	1.tif	0	14.350649	54	0.000210269863600843
830	32	20	col	dark	15	1.tif	0	14.350649	52	0.238146081566811
831	32	20	col	dark	15	1.tif	0	14.350649	50	0
832	32	20	col	dark	15	1.tif	0	14.350649	48	0
833	32	20	col	dark	15	1.tif	0	14.350649	46	2.01415538787842
834	32	20	col	dark	15	1.tif	0	14.350649	44	2.93835544586182
835	32	20	col	dark	15	1.tif	0	14.350649	42	0
836	32	20	col	dark	15	1.tif	0	14.350649	40	0.00690583745017648
837	32	20	col	dark	15	1.tif	0	14.350649	38	0.212170377373695
838	32	20	col	dark	15	1.tif	0	14.350649	36	0
839	32	20	col	dark	15	1.tif	0	14.350649	34	0.0295745469629765
840	32	20	col	dark	15	1.tif	0	14.350649	32	1.36733770370483
841	32	20	col	dark	15	1.tif	0	14.350649	30	0
842	32	20	col	dark	15	1.tif	0	14.350649	28	0
843	32	20	col	dark	15	1.tif	0	14.350649	26	3.02558469772339
844	32	20	col	dark	15	1.tif	0	14.350649	24	0
845	32	20	col	dark	15	1.tif	0	14.350649	22	1.68063819408417
846	32	20	col	dark	15	1.tif	0	14.350649	20	0.00317201972939074
847	32	20	col	dark	15	1.tif	0	14.350649	18	1.88622510433197
848	32	20	col	dark	15	1.tif	0	14.350649	16	0
849	32	20	col	dark	15	1.tif	0	14.350649	14	0.683159589767456
850	32	20	col	dark	15	1.tif	0	14.350649	12	0.111187107861042
851	32	20	col	dark	15	1.tif	0	14.350649	10	3.0959677696228
852	32	20	col	dark	15	1.tif	0	14.350649	8	0
853	32	20	col	dark	15	1.tif	0	14.350649	6	4.1236629486084
854	32	20	col	dark	15	1.tif	0	14.350649	4	0.990560293197632
855	32	20	col	dark	15	1.tif	0	14.350649	2	3.34093618392944
856	32	20	col	dark	15	1.tif	0	14.350649	1.27222193825778e-13	12.6589279174805
857	32	20	col	dark	15	1.tif	0	14.350649	2	5.46596717834473
858	32	20	col	dark	15	1.tif	0	14.350649	4	3.24263453483582
859	32	20	col	dark	15	1.tif	0	14.350649	6	0.933496475219727
860	32	20	col	dark	15	1.tif	0	14.350649	8	4.91928958892822
861	32	20	col	dark	15	1.tif	0	14.350649	10	3.27744579315186
862	32	20	col	dark	15	1.tif	0	14.350649	12	0
863	32	20	col	dark	15	1.tif	0	14.350649	14	1.31114423274994
864	32	20	col	dark	15	1.tif	0	14.350649	16	3.89235258102417
865	32	20	col	dark	15	1.tif	0	14.350649	18	0
866	32	20	col	dark	15	1.tif	0	14.350649	20	3.37181949615479
867	32	20	col	dark	15	1.tif	0	14.350649	22	0.710134148597717
868	32	20	col	dark	15	1.tif	0	14.350649	24	2.05078649520874
869	32	20	col	dark	15	1.tif	0	14.350649	26	0
870	32	20	col	dark	15	1.tif	0	14.350649	28	0.0452790111303329
871	32	20	col	dark	15	1.tif	0	14.350649	30	0.354529023170471
872	32	20	col	dark	15	1.tif	0	14.350649	32	4.63409519195557
873	32	20	col	dark	15	1.tif	0	14.350649	34	1.3697338104248
874	32	20	col	dark	15	1.tif	0	14.350649	36	0.00277268677018583
875	32	20	col	dark	15	1.tif	0	14.350649	38	0
876	32	20	col	dark	15	1.tif	0	14.350649	40	0.571083784103394
877	32	20	col	dark	15	1.tif	0	14.350649	42	2.27811861038208
878	32	20	col	dark	15	1.tif	0	14.350649	44	0.00347789959050715
879	32	20	col	dark	15	1.tif	0	14.350649	46	0.156832203269005
880	32	20	col	dark	15	1.tif	0	14.350649	48	2.28437662124634
881	32	20	col	dark	15	1.tif	0	14.350649	50	1.22241282463074
882	32	20	col	dark	15	1.tif	0	14.350649	52	0.0227628815919161
883	32	20	col	dark	15	1.tif	0	14.350649	54	0
884	32	20	col	dark	15	1.tif	0	14.350649	56	0.414703220129013
885	32	20	col	dark	15	1.tif	0	14.350649	58	2.50201416015625
886	32	20	col	dark	15	1.tif	0	14.350649	60	0
887	32	20	col	dark	15	1.tif	0	14.350649	62	0.0670953169465065
888	32	20	col	dark	15	1.tif	0	14.350649	64	0
889	32	20	col	dark	15	1.tif	0	14.350649	66	1.75319063663483
890	32	20	col	dark	15	1.tif	0	14.350649	68	0
891	32	20	col	dark	15	1.tif	0	14.350649	70	0.698041319847107
892	32	20	col	dark	15	1.tif	0	14.350649	72	0
893	32	20	col	dark	15	1.tif	0	14.350649	74	0.125109672546387
894	32	20	col	dark	15	1.tif	0	14.350649	76	0
895	32	20	col	dark	15	1.tif	0	14.350649	78	0.00851754751056433
896	32	20	col	dark	15	1.tif	0	14.350649	80	0
897	32	20	col	dark	15	1.tif	0	14.350649	82	0
898	32	20	col	dark	15	1.tif	0	14.350649	84	0
899	32	20	col	dark	15	1.tif	0	14.350649	86	4.94599485397339
900	32	20	col	dark	15	1.tif	0	14.350649	88	1.45840394496918
901	32	20	col	dark	15	1.tif	0	19.1342	90	NA
902	32	20	col	dark	15	1.tif	0	19.1342	88	NA
903	32	20	col	dark	15	1.tif	0	19.1342	86	NA
904	32	20	col	dark	15	1.tif	0	19.1342	84	NA
905	32	20	col	dark	15	1.tif	0	19.1342	82	NA
906	32	20	col	dark	15	1.tif	0	19.1342	80	NA
907	32	20	col	dark	15	1.tif	0	19.1342	78	NA
908	32	20	col	dark	15	1.tif	0	19.1342	76	NA
909	32	20	col	dark	15	1.tif	0	19.1342	74	NA
910	32	20	col	dark	15	1.tif	0	19.1342	72	NA
911	32	20	col	dark	15	1.tif	0	19.1342	70	NA
912	32	20	col	dark	15	1.tif	0	19.1342	68	NA
913	32	20	col	dark	15	1.tif	0	19.1342	66	NA
914	32	20	col	dark	15	1.tif	0	19.1342	64	NA
915	32	20	col	dark	15	1.tif	0	19.1342	62	NA
916	32	20	col	dark	15	1.tif	0	19.1342	60	NA
917	32	20	col	dark	15	1.tif	0	19.1342	58	NA
918	32	20	col	dark	15	1.tif	0	19.1342	56	NA
919	32	20	col	dark	15	1.tif	0	19.1342	54	NA
920	32	20	col	dark	15	1.tif	0	19.1342	52	NA
921	32	20	col	dark	15	1.tif	0	19.1342	50	NA
922	32	20	col	dark	15	1.tif	0	19.1342	48	NA
923	32	20	col	dark	15	1.tif	0	19.1342	46	NA
924	32	20	col	dark	15	1.tif	0	19.1342	44	NA
925	32	20	col	dark	15	1.tif	0	19.1342	42	NA
926	32	20	col	dark	15	1.tif	0	19.1342	40	NA
927	32	20	col	dark	15	1.tif	0	19.1342	38	NA
928	32	20	col	dark	15	1.tif	0	19.1342	36	NA
929	32	20	col	dark	15	1.tif	0	19.1342	34	NA
930	32	20	col	dark	15	1.tif	0	19.1342	32	NA
931	32	20	col	dark	15	1.tif	0	19.1342	30	NA
932	32	20	col	dark	15	1.tif	0	19.1342	28	NA
933	32	20	col	dark	15	1.tif	0	19.1342	26	NA
934	32	20	col	dark	15	1.tif	0	19.1342	24	NA
935	32	20	col	dark	15	1.tif	0	19.1342	22	NA
936	32	20	col	dark	15	1.tif	0	19.1342	20	NA
937	32	20	col	dark	15	1.tif	0	19.1342	18	NA
938	32	20	col	dark	15	1.tif	0	19.1342	16	NA
939	32	20	col	dark	15	1.tif	0	19.1342	14	NA
940	32	20	col	dark	15	1.tif	0	19.1342	12	NA
941	32	20	col	dark	15	1.tif	0	19.1342	10	NA
942	32	20	col	dark	15	1.tif	0	19.1342	8	NA
943	32	20	col	dark	15	1.tif	0	19.1342	6	NA
944	32	20	col	dark	15	1.tif	0	19.1342	4	NA
945	32	20	col	dark	15	1.tif	0	19.1342	2	NA
946	32	20	col	dark	15	1.tif	0	19.1342	1.27222193825778e-13	NA
947	32	20	col	dark	15	1.tif	0	19.1342	2	NA
948	32	20	col	dark	15	1.tif	0	19.1342	4	NA
949	32	20	col	dark	15	1.tif	0	19.1342	6	NA
950	32	20	col	dark	15	1.tif	0	19.1342	8	NA
951	32	20	col	dark	15	1.tif	0	19.1342	10	NA
952	32	20	col	dark	15	1.tif	0	19.1342	12	NA
953	32	20	col	dark	15	1.tif	0	19.1342	14	NA
954	32	20	col	dark	15	1.tif	0	19.1342	16	NA
955	32	20	col	dark	15	1.tif	0	19.1342	18	NA
956	32	20	col	dark	15	1.tif	0	19.1342	20	NA
957	32	20	col	dark	15	1.tif	0	19.1342	22	NA
958	32	20	col	dark	15	1.tif	0	19.1342	24	NA
959	32	20	col	dark	15	1.tif	0	19.1342	26	NA
960	32	20	col	dark	15	1.tif	0	19.1342	28	NA
961	32	20	col	dark	15	1.tif	0	19.1342	30	NA
962	32	20	col	dark	15	1.tif	0	19.1342	32	NA
963	32	20	col	dark	15	1.tif	0	19.1342	34	NA
964	32	20	col	dark	15	1.tif	0	19.1342	36	NA
965	32	20	col	dark	15	1.tif	0	19.1342	38	NA
966	32	20	col	dark	15	1.tif	0	19.1342	40	NA
967	32	20	col	dark	15	1.tif	0	19.1342	42	NA
968	32	20	col	dark	15	1.tif	0	19.1342	44	NA
969	32	20	col	dark	15	1.tif	0	19.1342	46	NA
970	32	20	col	dark	15	1.tif	0	19.1342	48	NA
971	32	20	col	dark	15	1.tif	0	19.1342	50	NA
972	32	20	col	dark	15	1.tif	0	19.1342	52	NA
973	32	20	col	dark	15	1.tif	0	19.1342	54	NA
974	32	20	col	dark	15	1.tif	0	19.1342	56	NA
975	32	20	col	dark	15	1.tif	0	19.1342	58	NA
976	32	20	col	dark	15	1.tif	0	19.1342	60	NA
977	32	20	col	dark	15	1.tif	0	19.1342	62	NA
978	32	20	col	dark	15	1.tif	0	19.1342	64	NA
979	32	20	col	dark	15	1.tif	0	19.1342	66	NA
980	32	20	col	dark	15	1.tif	0	19.1342	68	NA
981	32	20	col	dark	15	1.tif	0	19.1342	70	NA
982	32	20	col	dark	15	1.tif	0	19.1342	72	NA
983	32	20	col	dark	15	1.tif	0	19.1342	74	NA
984	32	20	col	dark	15	1.tif	0	19.1342	76	NA
985	32	20	col	dark	15	1.tif	0	19.1342	78	NA
986	32	20	col	dark	15	1.tif	0	19.1342	80	NA
987	32	20	col	dark	15	1.tif	0	19.1342	82	NA
988	32	20	col	dark	15	1.tif	0	19.1342	84	NA
989	32	20	col	dark	15	1.tif	0	19.1342	86	NA
990	32	20	col	dark	15	1.tif	0	19.1342	88	NA
991	32	20	col	dark	15	1.tif	0	23.917747	90	NA
992	32	20	col	dark	15	1.tif	0	23.917747	88	NA
993	32	20	col	dark	15	1.tif	0	23.917747	86	NA
994	32	20	col	dark	15	1.tif	0	23.917747	84	NA
995	32	20	col	dark	15	1.tif	0	23.917747	82	NA
996	32	20	col	dark	15	1.tif	0	23.917747	80	NA
997	32	20	col	dark	15	1.tif	0	23.917747	78	NA
998	32	20	col	dark	15	1.tif	0	23.917747	76	NA
999	32	20	col	dark	15	1.tif	0	23.917747	74	NA
1000	32	20	col	dark	15	1.tif	0	23.917747	72	NA
1001	32	20	col	dark	15	1.tif	0	23.917747	70	NA
1002	32	20	col	dark	15	1.tif	0	23.917747	68	NA
1003	32	20	col	dark	15	1.tif	0	23.917747	66	NA
1004	32	20	col	dark	15	1.tif	0	23.917747	64	NA
1005	32	20	col	dark	15	1.tif	0	23.917747	62	NA
1006	32	20	col	dark	15	1.tif	0	23.917747	60	NA
1007	32	20	col	dark	15	1.tif	0	23.917747	58	NA
1008	32	20	col	dark	15	1.tif	0	23.917747	56	NA
1009	32	20	col	dark	15	1.tif	0	23.917747	54	NA
1010	32	20	col	dark	15	1.tif	0	23.917747	52	NA
1011	32	20	col	dark	15	1.tif	0	23.917747	50	NA
1012	32	20	col	dark	15	1.tif	0	23.917747	48	NA
1013	32	20	col	dark	15	1.tif	0	23.917747	46	NA
1014	32	20	col	dark	15	1.tif	0	23.917747	44	NA
1015	32	20	col	dark	15	1.tif	0	23.917747	42	NA
1016	32	20	col	dark	15	1.tif	0	23.917747	40	NA
1017	32	20	col	dark	15	1.tif	0	23.917747	38	NA
1018	32	20	col	dark	15	1.tif	0	23.917747	36	NA
1019	32	20	col	dark	15	1.tif	0	23.917747	34	NA
1020	32	20	col	dark	15	1.tif	0	23.917747	32	NA
1021	32	20	col	dark	15	1.tif	0	23.917747	30	NA
1022	32	20	col	dark	15	1.tif	0	23.917747	28	NA
1023	32	20	col	dark	15	1.tif	0	23.917747	26	NA
1024	32	20	col	dark	15	1.tif	0	23.917747	24	NA
1025	32	20	col	dark	15	1.tif	0	23.917747	22	NA
1026	32	20	col	dark	15	1.tif	0	23.917747	20	NA
1027	32	20	col	dark	15	1.tif	0	23.917747	18	NA
1028	32	20	col	dark	15	1.tif	0	23.917747	16	NA
1029	32	20	col	dark	15	1.tif	0	23.917747	14	NA
1030	32	20	col	dark	15	1.tif	0	23.917747	12	NA
1031	32	20	col	dark	15	1.tif	0	23.917747	10	NA
1032	32	20	col	dark	15	1.tif	0	23.917747	8	NA
1033	32	20	col	dark	15	1.tif	0	23.917747	6	NA
1034	32	20	col	dark	15	1.tif	0	23.917747	4	NA
1035	32	20	col	dark	15	1.tif	0	23.917747	2	NA
1036	32	20	col	dark	15	1.tif	0	23.917747	1.27222193825778e-13	NA
1037	32	20	col	dark	15	1.tif	0	23.917747	2	NA
1038	32	20	col	dark	15	1.tif	0	23.917747	4	NA
1039	32	20	col	dark	15	1.tif	0	23.917747	6	NA
1040	32	20	col	dark	15	1.tif	0	23.917747	8	NA
1041	32	20	col	dark	15	1.tif	0	23.917747	10	NA
1042	32	20	col	dark	15	1.tif	0	23.917747	12	NA
1043	32	20	col	dark	15	1.tif	0	23.917747	14	NA
1044	32	20	col	dark	15	1.tif	0	23.917747	16	NA
1045	32	20	col	dark	15	1.tif	0	23.917747	18	NA
1046	32	20	col	dark	15	1.tif	0	23.917747	20	NA
1047	32	20	col	dark	15	1.tif	0	23.917747	22	NA
1048	32	20	col	dark	15	1.tif	0	23.917747	24	NA
1049	32	20	col	dark	15	1.tif	0	23.917747	26	NA
1050	32	20	col	dark	15	1.tif	0	23.917747	28	NA
1051	32	20	col	dark	15	1.tif	0	23.917747	30	NA
1052	32	20	col	dark	15	1.tif	0	23.917747	32	NA
1053	32	20	col	dark	15	1.tif	0	23.917747	34	NA
1054	32	20	col	dark	15	1.tif	0	23.917747	36	NA
1055	32	20	col	dark	15	1.tif	0	23.917747	38	NA
1056	32	20	col	dark	15	1.tif	0	23.917747	40	NA
1057	32	20	col	dark	15	1.tif	0	23.917747	42	NA
1058	32	20	col	dark	15	1.tif	0	23.917747	44	NA
1059	32	20	col	dark	15	1.tif	0	23.917747	46	NA
1060	32	20	col	dark	15	1.tif	0	23.917747	48	NA
1061	32	20	col	dark	15	1.tif	0	23.917747	50	NA
1062	32	20	col	dark	15	1.tif	0	23.917747	52	NA
1063	32	20	col	dark	15	1.tif	0	23.917747	54	NA
1064	32	20	col	dark	15	1.tif	0	23.917747	56	NA
1065	32	20	col	dark	15	1.tif	0	23.917747	58	NA
1066	32	20	col	dark	15	1.tif	0	23.917747	60	NA
1067	32	20	col	dark	15	1.tif	0	23.917747	62	NA
1068	32	20	col	dark	15	1.tif	0	23.917747	64	NA
1069	32	20	col	dark	15	1.tif	0	23.917747	66	NA
1070	32	20	col	dark	15	1.tif	0	23.917747	68	NA
1071	32	20	col	dark	15	1.tif	0	23.917747	70	NA
1072	32	20	col	dark	15	1.tif	0	23.917747	72	NA
1073	32	20	col	dark	15	1.tif	0	23.917747	74	NA
1074	32	20	col	dark	15	1.tif	0	23.917747	76	NA
1075	32	20	col	dark	15	1.tif	0	23.917747	78	NA
1076	32	20	col	dark	15	1.tif	0	23.917747	80	NA
1077	32	20	col	dark	15	1.tif	0	23.917747	82	NA
1078	32	20	col	dark	15	1.tif	0	23.917747	84	NA
1079	32	20	col	dark	15	1.tif	0	23.917747	86	NA
1080	32	20	col	dark	15	1.tif	0	23.917747	88	NA
1081	32	20	col	dark	16	1.tif	0	0	90	1.12138533592224
1082	32	20	col	dark	16	1.tif	0	0	88	0.617888391017914
1083	32	20	col	dark	16	1.tif	0	0	86	0.607801973819733
1084	32	20	col	dark	16	1.tif	0	0	84	0.638980269432068
1085	32	20	col	dark	16	1.tif	0	0	82	0.89008629322052
1086	32	20	col	dark	16	1.tif	0	0	80	0.712959766387939
1087	32	20	col	dark	16	1.tif	0	0	78	0.739854514598846
1088	32	20	col	dark	16	1.tif	0	0	76	0.668051421642303
1089	32	20	col	dark	16	1.tif	0	0	74	0.684543490409851
1090	32	20	col	dark	16	1.tif	0	0	72	0.670571506023407
1091	32	20	col	dark	16	1.tif	0	0	70	1.00110948085785
1092	32	20	col	dark	16	1.tif	0	0	68	0.664192080497742
1093	32	20	col	dark	16	1.tif	0	0	66	0.872062921524048
1094	32	20	col	dark	16	1.tif	0	0	64	0.602242052555084
1095	32	20	col	dark	16	1.tif	0	0	62	0.681183934211731
1096	32	20	col	dark	16	1.tif	0	0	60	0.75384908914566
1097	32	20	col	dark	16	1.tif	0	0	58	0.557455003261566
1098	32	20	col	dark	16	1.tif	0	0	56	0.587744235992432
1099	32	20	col	dark	16	1.tif	0	0	54	0.54629111289978
1100	32	20	col	dark	16	1.tif	0	0	52	0.618779122829437
1101	32	20	col	dark	16	1.tif	0	0	50	0.665162920951843
1102	32	20	col	dark	16	1.tif	0	0	48	0.622192323207855
1103	32	20	col	dark	16	1.tif	0	0	46	0.836303651332855
1104	32	20	col	dark	16	1.tif	0	0	44	0.521443247795105
1105	32	20	col	dark	16	1.tif	0	0	42	0.491134911775589
1106	32	20	col	dark	16	1.tif	0	0	40	0.473250895738602
1107	32	20	col	dark	16	1.tif	0	0	38	0.523715615272522
1108	32	20	col	dark	16	1.tif	0	0	36	0.661131739616394
1109	32	20	col	dark	16	1.tif	0	0	34	0.548562824726105
1110	32	20	col	dark	16	1.tif	0	0	32	0.635351955890656
1111	32	20	col	dark	16	1.tif	0	0	30	0.529496610164642
1112	32	20	col	dark	16	1.tif	0	0	28	0.533576250076294
1113	32	20	col	dark	16	1.tif	0	0	26	0.863921940326691
1114	32	20	col	dark	16	1.tif	0	0	24	0.787015616893768
1115	32	20	col	dark	16	1.tif	0	0	22	0.768464744091034
1116	32	20	col	dark	16	1.tif	0	0	20	0.714055061340332
1117	32	20	col	dark	16	1.tif	0	0	18	1.12321591377258
1118	32	20	col	dark	16	1.tif	0	0	16	1.09156858921051
1119	32	20	col	dark	16	1.tif	0	0	14	1.22669053077698
1120	32	20	col	dark	16	1.tif	0	0	12	1.08782613277435
1121	32	20	col	dark	16	1.tif	0	0	10	1.00821459293365
1122	32	20	col	dark	16	1.tif	0	0	8	0.867693424224854
1123	32	20	col	dark	16	1.tif	0	0	6	0.883142411708832
1124	32	20	col	dark	16	1.tif	0	0	4	0.742690742015839
1125	32	20	col	dark	16	1.tif	0	0	2	0.971289873123169
1126	32	20	col	dark	16	1.tif	0	0	1.27222193825778e-13	1.71467566490173
1127	32	20	col	dark	16	1.tif	0	0	2	1.01880466938019
1128	32	20	col	dark	16	1.tif	0	0	4	1.22665309906006
1129	32	20	col	dark	16	1.tif	0	0	6	1.13088071346283
1130	32	20	col	dark	16	1.tif	0	0	8	1.4734081029892
1131	32	20	col	dark	16	1.tif	0	0	10	1.41880905628204
1132	32	20	col	dark	16	1.tif	0	0	12	1.97109687328339
1133	32	20	col	dark	16	1.tif	0	0	14	1.9812490940094
1134	32	20	col	dark	16	1.tif	0	0	16	1.72012567520142
1135	32	20	col	dark	16	1.tif	0	0	18	1.47286081314087
1136	32	20	col	dark	16	1.tif	0	0	20	1.52028942108154
1137	32	20	col	dark	16	1.tif	0	0	22	1.77084112167358
1138	32	20	col	dark	16	1.tif	0	0	24	2.523118019104
1139	32	20	col	dark	16	1.tif	0	0	26	1.94489824771881
1140	32	20	col	dark	16	1.tif	0	0	28	1.87557709217072
1141	32	20	col	dark	16	1.tif	0	0	30	1.97196304798126
1142	32	20	col	dark	16	1.tif	0	0	32	2.5292820930481
1143	32	20	col	dark	16	1.tif	0	0	34	1.88856995105743
1144	32	20	col	dark	16	1.tif	0	0	36	2.03645753860474
1145	32	20	col	dark	16	1.tif	0	0	38	2.07332944869995
1146	32	20	col	dark	16	1.tif	0	0	40	1.86960470676422
1147	32	20	col	dark	16	1.tif	0	0	42	1.70651543140411
1148	32	20	col	dark	16	1.tif	0	0	44	2.18070149421692
1149	32	20	col	dark	16	1.tif	0	0	46	1.32750463485718
1150	32	20	col	dark	16	1.tif	0	0	48	1.41025769710541
1151	32	20	col	dark	16	1.tif	0	0	50	1.56610059738159
1152	32	20	col	dark	16	1.tif	0	0	52	1.93352961540222
1153	32	20	col	dark	16	1.tif	0	0	54	1.74178850650787
1154	32	20	col	dark	16	1.tif	0	0	56	1.82038748264313
1155	32	20	col	dark	16	1.tif	0	0	58	1.51151585578918
1156	32	20	col	dark	16	1.tif	0	0	60	1.51852035522461
1157	32	20	col	dark	16	1.tif	0	0	62	1.13777840137482
1158	32	20	col	dark	16	1.tif	0	0	64	1.53631603717804
1159	32	20	col	dark	16	1.tif	0	0	66	1.03970777988434
1160	32	20	col	dark	16	1.tif	0	0	68	1.06331157684326
1161	32	20	col	dark	16	1.tif	0	0	70	1.02633512020111
1162	32	20	col	dark	16	1.tif	0	0	72	0.906888067722321
1163	32	20	col	dark	16	1.tif	0	0	74	1.07668399810791
1164	32	20	col	dark	16	1.tif	0	0	76	0.760104835033417
1165	32	20	col	dark	16	1.tif	0	0	78	0.79200553894043
1166	32	20	col	dark	16	1.tif	0	0	80	0.661992847919464
1167	32	20	col	dark	16	1.tif	0	0	82	0.583078742027283
1168	32	20	col	dark	16	1.tif	0	0	84	0.732845723628998
1169	32	20	col	dark	16	1.tif	0	0	86	0.815260648727417
1170	32	20	col	dark	16	1.tif	0	0	88	0.604229509830475
1171	32	20	col	dark	16	1.tif	0	4.78355	90	0.180795431137085
1172	32	20	col	dark	16	1.tif	0	4.78355	88	0.157276809215546
1173	32	20	col	dark	16	1.tif	0	4.78355	86	0.223001912236214
1174	32	20	col	dark	16	1.tif	0	4.78355	84	0.205992043018341
1175	32	20	col	dark	16	1.tif	0	4.78355	82	0.300056487321854
1176	32	20	col	dark	16	1.tif	0	4.78355	80	0.289174407720566
1177	32	20	col	dark	16	1.tif	0	4.78355	78	0.452019542455673
1178	32	20	col	dark	16	1.tif	0	4.78355	76	0.40747281908989
1179	32	20	col	dark	16	1.tif	0	4.78355	74	0.388142973184586
1180	32	20	col	dark	16	1.tif	0	4.78355	72	0.731629371643066
1181	32	20	col	dark	16	1.tif	0	4.78355	70	0.709354996681213
1182	32	20	col	dark	16	1.tif	0	4.78355	68	0.813012599945068
1183	32	20	col	dark	16	1.tif	0	4.78355	66	1.10232210159302
1184	32	20	col	dark	16	1.tif	0	4.78355	64	1.2509640455246
1185	32	20	col	dark	16	1.tif	0	4.78355	62	1.31666243076324
1186	32	20	col	dark	16	1.tif	0	4.78355	60	1.54659450054169
1187	32	20	col	dark	16	1.tif	0	4.78355	58	1.52276206016541
1188	32	20	col	dark	16	1.tif	0	4.78355	56	1.39733529090881
1189	32	20	col	dark	16	1.tif	0	4.78355	54	1.20176517963409
1190	32	20	col	dark	16	1.tif	0	4.78355	52	1.0070573091507
1191	32	20	col	dark	16	1.tif	0	4.78355	50	1.26033675670624
1192	32	20	col	dark	16	1.tif	0	4.78355	48	1.20077955722809
1193	32	20	col	dark	16	1.tif	0	4.78355	46	1.64321899414062
1194	32	20	col	dark	16	1.tif	0	4.78355	44	1.28064870834351
1195	32	20	col	dark	16	1.tif	0	4.78355	42	1.18978273868561
1196	32	20	col	dark	16	1.tif	0	4.78355	40	1.05741405487061
1197	32	20	col	dark	16	1.tif	0	4.78355	38	1.0247551202774
1198	32	20	col	dark	16	1.tif	0	4.78355	36	1.01553106307983
1199	32	20	col	dark	16	1.tif	0	4.78355	34	0.962295830249786
1200	32	20	col	dark	16	1.tif	0	4.78355	32	1.14479029178619
1201	32	20	col	dark	16	1.tif	0	4.78355	30	0.834247648715973
1202	32	20	col	dark	16	1.tif	0	4.78355	28	0.901673018932343
1203	32	20	col	dark	16	1.tif	0	4.78355	26	0.845163404941559
1204	32	20	col	dark	16	1.tif	0	4.78355	24	0.934141099452972
1205	32	20	col	dark	16	1.tif	0	4.78355	22	0.853415310382843
1206	32	20	col	dark	16	1.tif	0	4.78355	20	0.917174160480499
1207	32	20	col	dark	16	1.tif	0	4.78355	18	0.749260723590851
1208	32	20	col	dark	16	1.tif	0	4.78355	16	0.828660488128662
1209	32	20	col	dark	16	1.tif	0	4.78355	14	1.00984025001526
1210	32	20	col	dark	16	1.tif	0	4.78355	12	0.693964064121246
1211	32	20	col	dark	16	1.tif	0	4.78355	10	0.969597160816193
1212	32	20	col	dark	16	1.tif	0	4.78355	8	0.81590610742569
1213	32	20	col	dark	16	1.tif	0	4.78355	6	0.747717022895813
1214	32	20	col	dark	16	1.tif	0	4.78355	4	0.859312355518341
1215	32	20	col	dark	16	1.tif	0	4.78355	2	0.991195142269135
1216	32	20	col	dark	16	1.tif	0	4.78355	1.27222193825778e-13	1.5281023979187
1217	32	20	col	dark	16	1.tif	0	4.78355	2	1.18322682380676
1218	32	20	col	dark	16	1.tif	0	4.78355	4	1.29487824440002
1219	32	20	col	dark	16	1.tif	0	4.78355	6	1.22395217418671
1220	32	20	col	dark	16	1.tif	0	4.78355	8	1.67736995220184
1221	32	20	col	dark	16	1.tif	0	4.78355	10	1.31546175479889
1222	32	20	col	dark	16	1.tif	0	4.78355	12	1.89489233493805
1223	32	20	col	dark	16	1.tif	0	4.78355	14	1.4279283285141
1224	32	20	col	dark	16	1.tif	0	4.78355	16	1.4823831319809
1225	32	20	col	dark	16	1.tif	0	4.78355	18	1.72937881946564
1226	32	20	col	dark	16	1.tif	0	4.78355	20	1.51245200634003
1227	32	20	col	dark	16	1.tif	0	4.78355	22	1.7046434879303
1228	32	20	col	dark	16	1.tif	0	4.78355	24	1.88125312328339
1229	32	20	col	dark	16	1.tif	0	4.78355	26	1.97741162776947
1230	32	20	col	dark	16	1.tif	0	4.78355	28	1.87739896774292
1231	32	20	col	dark	16	1.tif	0	4.78355	30	1.79985427856445
1232	32	20	col	dark	16	1.tif	0	4.78355	32	1.92229521274567
1233	32	20	col	dark	16	1.tif	0	4.78355	34	2.29189538955688
1234	32	20	col	dark	16	1.tif	0	4.78355	36	2.50050044059753
1235	32	20	col	dark	16	1.tif	0	4.78355	38	1.9783046245575
1236	32	20	col	dark	16	1.tif	0	4.78355	40	2.06355786323547
1237	32	20	col	dark	16	1.tif	0	4.78355	42	2.06107878684998
1238	32	20	col	dark	16	1.tif	0	4.78355	44	2.76579332351685
1239	32	20	col	dark	16	1.tif	0	4.78355	46	1.53437101840973
1240	32	20	col	dark	16	1.tif	0	4.78355	48	1.70559203624725
1241	32	20	col	dark	16	1.tif	0	4.78355	50	1.52589702606201
1242	32	20	col	dark	16	1.tif	0	4.78355	52	1.41170990467072
1243	32	20	col	dark	16	1.tif	0	4.78355	54	1.58769071102142
1244	32	20	col	dark	16	1.tif	0	4.78355	56	1.41982805728912
1245	32	20	col	dark	16	1.tif	0	4.78355	58	1.22838187217712
1246	32	20	col	dark	16	1.tif	0	4.78355	60	0.96129184961319
1247	32	20	col	dark	16	1.tif	0	4.78355	62	0.902667999267578
1248	32	20	col	dark	16	1.tif	0	4.78355	64	1.08029437065125
1249	32	20	col	dark	16	1.tif	0	4.78355	66	0.872309684753418
1250	32	20	col	dark	16	1.tif	0	4.78355	68	0.875877022743225
1251	32	20	col	dark	16	1.tif	0	4.78355	70	0.732138395309448
1252	32	20	col	dark	16	1.tif	0	4.78355	72	0.557208180427551
1253	32	20	col	dark	16	1.tif	0	4.78355	74	0.480325877666473
1254	32	20	col	dark	16	1.tif	0	4.78355	76	0.563164353370667
1255	32	20	col	dark	16	1.tif	0	4.78355	78	0.350242286920547
1256	32	20	col	dark	16	1.tif	0	4.78355	80	0.343232572078705
1257	32	20	col	dark	16	1.tif	0	4.78355	82	0.296726912260056
1258	32	20	col	dark	16	1.tif	0	4.78355	84	0.18940269947052
1259	32	20	col	dark	16	1.tif	0	4.78355	86	0.206664592027664
1260	32	20	col	dark	16	1.tif	0	4.78355	88	0.146755635738373
1261	32	20	col	dark	16	1.tif	0	9.5671	90	0.885385990142822
1262	32	20	col	dark	16	1.tif	0	9.5671	88	0.854743897914886
1263	32	20	col	dark	16	1.tif	0	9.5671	86	0.997639358043671
1264	32	20	col	dark	16	1.tif	0	9.5671	84	0.803137421607971
1265	32	20	col	dark	16	1.tif	0	9.5671	82	0.751447677612305
1266	32	20	col	dark	16	1.tif	0	9.5671	80	1.17362928390503
1267	32	20	col	dark	16	1.tif	0	9.5671	78	1.1611909866333
1268	32	20	col	dark	16	1.tif	0	9.5671	76	0.961381793022156
1269	32	20	col	dark	16	1.tif	0	9.5671	74	1.19111144542694
1270	32	20	col	dark	16	1.tif	0	9.5671	72	1.39420258998871
1271	32	20	col	dark	16	1.tif	0	9.5671	70	1.13251626491547
1272	32	20	col	dark	16	1.tif	0	9.5671	68	1.30499529838562
1273	32	20	col	dark	16	1.tif	0	9.5671	66	1.73553764820099
1274	32	20	col	dark	16	1.tif	0	9.5671	64	1.71898627281189
1275	32	20	col	dark	16	1.tif	0	9.5671	62	1.73360753059387
1276	32	20	col	dark	16	1.tif	0	9.5671	60	1.41465294361115
1277	32	20	col	dark	16	1.tif	0	9.5671	58	1.78418684005737
1278	32	20	col	dark	16	1.tif	0	9.5671	56	1.74385344982147
1279	32	20	col	dark	16	1.tif	0	9.5671	54	1.46992814540863
1280	32	20	col	dark	16	1.tif	0	9.5671	52	1.47705721855164
1281	32	20	col	dark	16	1.tif	0	9.5671	50	1.45958817005157
1282	32	20	col	dark	16	1.tif	0	9.5671	48	1.24958825111389
1283	32	20	col	dark	16	1.tif	0	9.5671	46	1.6039525270462
1284	32	20	col	dark	16	1.tif	0	9.5671	44	0.931647717952728
1285	32	20	col	dark	16	1.tif	0	9.5671	42	0.849826514720917
1286	32	20	col	dark	16	1.tif	0	9.5671	40	0.837048172950745
1287	32	20	col	dark	16	1.tif	0	9.5671	38	1.09137713909149
1288	32	20	col	dark	16	1.tif	0	9.5671	36	0.767336010932922
1289	32	20	col	dark	16	1.tif	0	9.5671	34	0.564561784267426
1290	32	20	col	dark	16	1.tif	0	9.5671	32	0.627752006053925
1291	32	20	col	dark	16	1.tif	0	9.5671	30	0.593664586544037
1292	32	20	col	dark	16	1.tif	0	9.5671	28	0.474278151988983
1293	32	20	col	dark	16	1.tif	0	9.5671	26	0.533070623874664
1294	32	20	col	dark	16	1.tif	0	9.5671	24	0.497769206762314
1295	32	20	col	dark	16	1.tif	0	9.5671	22	0.923617243766785
1296	32	20	col	dark	16	1.tif	0	9.5671	20	0.882990121841431
1297	32	20	col	dark	16	1.tif	0	9.5671	18	1.25524723529816
1298	32	20	col	dark	16	1.tif	0	9.5671	16	0.762321710586548
1299	32	20	col	dark	16	1.tif	0	9.5671	14	1.82610499858856
1300	32	20	col	dark	16	1.tif	0	9.5671	12	1.57407295703888
1301	32	20	col	dark	16	1.tif	0	9.5671	10	1.54514467716217
1302	32	20	col	dark	16	1.tif	0	9.5671	8	1.03926312923431
1303	32	20	col	dark	16	1.tif	0	9.5671	6	1.3284033536911
1304	32	20	col	dark	16	1.tif	0	9.5671	4	1.05911672115326
1305	32	20	col	dark	16	1.tif	0	9.5671	2	1.69891142845154
1306	32	20	col	dark	16	1.tif	0	9.5671	1.27222193825778e-13	2.54404067993164
1307	32	20	col	dark	16	1.tif	0	9.5671	2	1.06833636760712
1308	32	20	col	dark	16	1.tif	0	9.5671	4	0.730730652809143
1309	32	20	col	dark	16	1.tif	0	9.5671	6	0.824498772621155
1310	32	20	col	dark	16	1.tif	0	9.5671	8	0.683265805244446
1311	32	20	col	dark	16	1.tif	0	9.5671	10	0.85098671913147
1312	32	20	col	dark	16	1.tif	0	9.5671	12	0.766859471797943
1313	32	20	col	dark	16	1.tif	0	9.5671	14	0.756759107112885
1314	32	20	col	dark	16	1.tif	0	9.5671	16	0.861634433269501
1315	32	20	col	dark	16	1.tif	0	9.5671	18	0.699671566486359
1316	32	20	col	dark	16	1.tif	0	9.5671	20	0.650661110877991
1317	32	20	col	dark	16	1.tif	0	9.5671	22	0.698908805847168
1318	32	20	col	dark	16	1.tif	0	9.5671	24	0.882257521152496
1319	32	20	col	dark	16	1.tif	0	9.5671	26	0.99729335308075
1320	32	20	col	dark	16	1.tif	0	9.5671	28	1.09751164913177
1321	32	20	col	dark	16	1.tif	0	9.5671	30	1.49351704120636
1322	32	20	col	dark	16	1.tif	0	9.5671	32	1.58543765544891
1323	32	20	col	dark	16	1.tif	0	9.5671	34	1.81381177902222
1324	32	20	col	dark	16	1.tif	0	9.5671	36	2.0903422832489
1325	32	20	col	dark	16	1.tif	0	9.5671	38	2.32607126235962
1326	32	20	col	dark	16	1.tif	0	9.5671	40	1.60019361972809
1327	32	20	col	dark	16	1.tif	0	9.5671	42	2.04422497749329
1328	32	20	col	dark	16	1.tif	0	9.5671	44	1.55160069465637
1329	32	20	col	dark	16	1.tif	0	9.5671	46	1.46813213825226
1330	32	20	col	dark	16	1.tif	0	9.5671	48	1.1882072687149
1331	32	20	col	dark	16	1.tif	0	9.5671	50	1.18986260890961
1332	32	20	col	dark	16	1.tif	0	9.5671	52	0.715047061443329
1333	32	20	col	dark	16	1.tif	0	9.5671	54	0.817386627197266
1334	32	20	col	dark	16	1.tif	0	9.5671	56	0.759592950344086
1335	32	20	col	dark	16	1.tif	0	9.5671	58	1.01673889160156
1336	32	20	col	dark	16	1.tif	0	9.5671	60	0.788486063480377
1337	32	20	col	dark	16	1.tif	0	9.5671	62	0.720633089542389
1338	32	20	col	dark	16	1.tif	0	9.5671	64	0.900812447071075
1339	32	20	col	dark	16	1.tif	0	9.5671	66	0.842855632305145
1340	32	20	col	dark	16	1.tif	0	9.5671	68	0.858454525470734
1341	32	20	col	dark	16	1.tif	0	9.5671	70	1.3037029504776
1342	32	20	col	dark	16	1.tif	0	9.5671	72	1.20615637302399
1343	32	20	col	dark	16	1.tif	0	9.5671	74	0.738007962703705
1344	32	20	col	dark	16	1.tif	0	9.5671	76	0.776823043823242
1345	32	20	col	dark	16	1.tif	0	9.5671	78	0.806825935840607
1346	32	20	col	dark	16	1.tif	0	9.5671	80	0.648824155330658
1347	32	20	col	dark	16	1.tif	0	9.5671	82	0.813730716705322
1348	32	20	col	dark	16	1.tif	0	9.5671	84	0.652238249778748
1349	32	20	col	dark	16	1.tif	0	9.5671	86	0.861081123352051
1350	32	20	col	dark	16	1.tif	0	9.5671	88	0.641938269138336
1351	32	20	col	dark	16	1.tif	0	14.350649	90	0
1352	32	20	col	dark	16	1.tif	0	14.350649	88	0
1353	32	20	col	dark	16	1.tif	0	14.350649	86	0.0252591259777546
1354	32	20	col	dark	16	1.tif	0	14.350649	84	0.296963274478912
1355	32	20	col	dark	16	1.tif	0	14.350649	82	0
1356	32	20	col	dark	16	1.tif	0	14.350649	80	1.3042266368866
1357	32	20	col	dark	16	1.tif	0	14.350649	78	0
1358	32	20	col	dark	16	1.tif	0	14.350649	76	0.0176276192069054
1359	32	20	col	dark	16	1.tif	0	14.350649	74	0
1360	32	20	col	dark	16	1.tif	0	14.350649	72	2.51926732063293
1361	32	20	col	dark	16	1.tif	0	14.350649	70	0
1362	32	20	col	dark	16	1.tif	0	14.350649	68	0.00829485245049
1363	32	20	col	dark	16	1.tif	0	14.350649	66	0
1364	32	20	col	dark	16	1.tif	0	14.350649	64	0.916104853153229
1365	32	20	col	dark	16	1.tif	0	14.350649	62	0
1366	32	20	col	dark	16	1.tif	0	14.350649	60	0.0970537066459656
1367	32	20	col	dark	16	1.tif	0	14.350649	58	2.1396541595459
1368	32	20	col	dark	16	1.tif	0	14.350649	56	0
1369	32	20	col	dark	16	1.tif	0	14.350649	54	0.000353422365151346
1370	32	20	col	dark	16	1.tif	0	14.350649	52	2.32942795753479
1371	32	20	col	dark	16	1.tif	0	14.350649	50	0
1372	32	20	col	dark	16	1.tif	0	14.350649	48	0
1373	32	20	col	dark	16	1.tif	0	14.350649	46	2.17490669456311e-05
1374	32	20	col	dark	16	1.tif	0	14.350649	44	0.00387193821370602
1375	32	20	col	dark	16	1.tif	0	14.350649	42	0.129907488822937
1376	32	20	col	dark	16	1.tif	0	14.350649	40	0
1377	32	20	col	dark	16	1.tif	0	14.350649	38	1.02094960212708
1378	32	20	col	dark	16	1.tif	0	14.350649	36	0.000201178874704055
1379	32	20	col	dark	16	1.tif	0	14.350649	34	2.53406548500061
1380	32	20	col	dark	16	1.tif	0	14.350649	32	1.64373683929443
1381	32	20	col	dark	16	1.tif	0	14.350649	30	0
1382	32	20	col	dark	16	1.tif	0	14.350649	28	0.30415466427803
1383	32	20	col	dark	16	1.tif	0	14.350649	26	0
1384	32	20	col	dark	16	1.tif	0	14.350649	24	0.231801867485046
1385	32	20	col	dark	16	1.tif	0	14.350649	22	1.71523666381836
1386	32	20	col	dark	16	1.tif	0	14.350649	20	0
1387	32	20	col	dark	16	1.tif	0	14.350649	18	0
1388	32	20	col	dark	16	1.tif	0	14.350649	16	0.00166380370501429
1389	32	20	col	dark	16	1.tif	0	14.350649	14	3.53761267662048
1390	32	20	col	dark	16	1.tif	0	14.350649	12	0.0122338505461812
1391	32	20	col	dark	16	1.tif	0	14.350649	10	2.89677834510803
1392	32	20	col	dark	16	1.tif	0	14.350649	8	10.3866682052612
1393	32	20	col	dark	16	1.tif	0	14.350649	6	5.13889217376709
1394	32	20	col	dark	16	1.tif	0	14.350649	4	5.84134387969971
1395	32	20	col	dark	16	1.tif	0	14.350649	2	3.8975567817688
1396	32	20	col	dark	16	1.tif	0	14.350649	1.27222193825778e-13	9.58447551727295
1397	32	20	col	dark	16	1.tif	0	14.350649	2	10.7328796386719
1398	32	20	col	dark	16	1.tif	0	14.350649	4	1.02153766155243
1399	32	20	col	dark	16	1.tif	0	14.350649	6	2.84765672683716
1400	32	20	col	dark	16	1.tif	0	14.350649	8	1.32322108745575
1401	32	20	col	dark	16	1.tif	0	14.350649	10	3.05246686935425
1402	32	20	col	dark	16	1.tif	0	14.350649	12	0
1403	32	20	col	dark	16	1.tif	0	14.350649	14	0.215693056583405
1404	32	20	col	dark	16	1.tif	0	14.350649	16	0
1405	32	20	col	dark	16	1.tif	0	14.350649	18	0
1406	32	20	col	dark	16	1.tif	0	14.350649	20	3.52988648414612
1407	32	20	col	dark	16	1.tif	0	14.350649	22	0.00752638559788465
1408	32	20	col	dark	16	1.tif	0	14.350649	24	0
1409	32	20	col	dark	16	1.tif	0	14.350649	26	0.113644011318684
1410	32	20	col	dark	16	1.tif	0	14.350649	28	2.44395518302917
1411	32	20	col	dark	16	1.tif	0	14.350649	30	0.00245824875310063
1412	32	20	col	dark	16	1.tif	0	14.350649	32	0
1413	32	20	col	dark	16	1.tif	0	14.350649	34	0.631751239299774
1414	32	20	col	dark	16	1.tif	0	14.350649	36	0.0382599346339703
1415	32	20	col	dark	16	1.tif	0	14.350649	38	0
1416	32	20	col	dark	16	1.tif	0	14.350649	40	0
1417	32	20	col	dark	16	1.tif	0	14.350649	42	0
1418	32	20	col	dark	16	1.tif	0	14.350649	44	4.44634485244751
1419	32	20	col	dark	16	1.tif	0	14.350649	46	0
1420	32	20	col	dark	16	1.tif	0	14.350649	48	0
1421	32	20	col	dark	16	1.tif	0	14.350649	50	0
1422	32	20	col	dark	16	1.tif	0	14.350649	52	0.0382599346339703
1423	32	20	col	dark	16	1.tif	0	14.350649	54	0.644213438034058
1424	32	20	col	dark	16	1.tif	0	14.350649	56	0
1425	32	20	col	dark	16	1.tif	0	14.350649	58	0.00245824875310063
1426	32	20	col	dark	16	1.tif	0	14.350649	60	2.42611241340637
1427	32	20	col	dark	16	1.tif	0	14.350649	62	0
1428	32	20	col	dark	16	1.tif	0	14.350649	64	0.54957115650177
1429	32	20	col	dark	16	1.tif	0	14.350649	66	0.00829485245049
1430	32	20	col	dark	16	1.tif	0	14.350649	68	1.13313400745392
1431	32	20	col	dark	16	1.tif	0	14.350649	70	0
1432	32	20	col	dark	16	1.tif	0	14.350649	72	0.23235647380352
1433	32	20	col	dark	16	1.tif	0	14.350649	74	0.0176276192069054
1434	32	20	col	dark	16	1.tif	0	14.350649	76	0
1435	32	20	col	dark	16	1.tif	0	14.350649	78	1.87251162528992
1436	32	20	col	dark	16	1.tif	0	14.350649	80	0
1437	32	20	col	dark	16	1.tif	0	14.350649	82	2.41434621810913
1438	32	20	col	dark	16	1.tif	0	14.350649	84	1.71842682361603
1439	32	20	col	dark	16	1.tif	0	14.350649	86	0
1440	32	20	col	dark	16	1.tif	0	14.350649	88	0
1441	32	20	col	dark	16	1.tif	0	19.1342	90	NA
1442	32	20	col	dark	16	1.tif	0	19.1342	88	NA
1443	32	20	col	dark	16	1.tif	0	19.1342	86	NA
1444	32	20	col	dark	16	1.tif	0	19.1342	84	NA
1445	32	20	col	dark	16	1.tif	0	19.1342	82	NA
1446	32	20	col	dark	16	1.tif	0	19.1342	80	NA
1447	32	20	col	dark	16	1.tif	0	19.1342	78	NA
1448	32	20	col	dark	16	1.tif	0	19.1342	76	NA
1449	32	20	col	dark	16	1.tif	0	19.1342	74	NA
1450	32	20	col	dark	16	1.tif	0	19.1342	72	NA
1451	32	20	col	dark	16	1.tif	0	19.1342	70	NA
1452	32	20	col	dark	16	1.tif	0	19.1342	68	NA
1453	32	20	col	dark	16	1.tif	0	19.1342	66	NA
1454	32	20	col	dark	16	1.tif	0	19.1342	64	NA
1455	32	20	col	dark	16	1.tif	0	19.1342	62	NA
1456	32	20	col	dark	16	1.tif	0	19.1342	60	NA
1457	32	20	col	dark	16	1.tif	0	19.1342	58	NA
1458	32	20	col	dark	16	1.tif	0	19.1342	56	NA
1459	32	20	col	dark	16	1.tif	0	19.1342	54	NA
1460	32	20	col	dark	16	1.tif	0	19.1342	52	NA
1461	32	20	col	dark	16	1.tif	0	19.1342	50	NA
1462	32	20	col	dark	16	1.tif	0	19.1342	48	NA
1463	32	20	col	dark	16	1.tif	0	19.1342	46	NA
1464	32	20	col	dark	16	1.tif	0	19.1342	44	NA
1465	32	20	col	dark	16	1.tif	0	19.1342	42	NA
1466	32	20	col	dark	16	1.tif	0	19.1342	40	NA
1467	32	20	col	dark	16	1.tif	0	19.1342	38	NA
1468	32	20	col	dark	16	1.tif	0	19.1342	36	NA
1469	32	20	col	dark	16	1.tif	0	19.1342	34	NA
1470	32	20	col	dark	16	1.tif	0	19.1342	32	NA
1471	32	20	col	dark	16	1.tif	0	19.1342	30	NA
1472	32	20	col	dark	16	1.tif	0	19.1342	28	NA
1473	32	20	col	dark	16	1.tif	0	19.1342	26	NA
1474	32	20	col	dark	16	1.tif	0	19.1342	24	NA
1475	32	20	col	dark	16	1.tif	0	19.1342	22	NA
1476	32	20	col	dark	16	1.tif	0	19.1342	20	NA
1477	32	20	col	dark	16	1.tif	0	19.1342	18	NA
1478	32	20	col	dark	16	1.tif	0	19.1342	16	NA
1479	32	20	col	dark	16	1.tif	0	19.1342	14	NA
1480	32	20	col	dark	16	1.tif	0	19.1342	12	NA
1481	32	20	col	dark	16	1.tif	0	19.1342	10	NA
1482	32	20	col	dark	16	1.tif	0	19.1342	8	NA
1483	32	20	col	dark	16	1.tif	0	19.1342	6	NA
1484	32	20	col	dark	16	1.tif	0	19.1342	4	NA
1485	32	20	col	dark	16	1.tif	0	19.1342	2	NA
1486	32	20	col	dark	16	1.tif	0	19.1342	1.27222193825778e-13	NA
1487	32	20	col	dark	16	1.tif	0	19.1342	2	NA
1488	32	20	col	dark	16	1.tif	0	19.1342	4	NA
1489	32	20	col	dark	16	1.tif	0	19.1342	6	NA
1490	32	20	col	dark	16	1.tif	0	19.1342	8	NA
1491	32	20	col	dark	16	1.tif	0	19.1342	10	NA
1492	32	20	col	dark	16	1.tif	0	19.1342	12	NA
1493	32	20	col	dark	16	1.tif	0	19.1342	14	NA
1494	32	20	col	dark	16	1.tif	0	19.1342	16	NA
1495	32	20	col	dark	16	1.tif	0	19.1342	18	NA
1496	32	20	col	dark	16	1.tif	0	19.1342	20	NA
1497	32	20	col	dark	16	1.tif	0	19.1342	22	NA
1498	32	20	col	dark	16	1.tif	0	19.1342	24	NA
1499	32	20	col	dark	16	1.tif	0	19.1342	26	NA
1500	32	20	col	dark	16	1.tif	0	19.1342	28	NA
1501	32	20	col	dark	16	1.tif	0	19.1342	30	NA
1502	32	20	col	dark	16	1.tif	0	19.1342	32	NA
1503	32	20	col	dark	16	1.tif	0	19.1342	34	NA
1504	32	20	col	dark	16	1.tif	0	19.1342	36	NA
1505	32	20	col	dark	16	1.tif	0	19.1342	38	NA
1506	32	20	col	dark	16	1.tif	0	19.1342	40	NA
1507	32	20	col	dark	16	1.tif	0	19.1342	42	NA
1508	32	20	col	dark	16	1.tif	0	19.1342	44	NA
1509	32	20	col	dark	16	1.tif	0	19.1342	46	NA
1510	32	20	col	dark	16	1.tif	0	19.1342	48	NA
1511	32	20	col	dark	16	1.tif	0	19.1342	50	NA
1512	32	20	col	dark	16	1.tif	0	19.1342	52	NA
1513	32	20	col	dark	16	1.tif	0	19.1342	54	NA
1514	32	20	col	dark	16	1.tif	0	19.1342	56	NA
1515	32	20	col	dark	16	1.tif	0	19.1342	58	NA
1516	32	20	col	dark	16	1.tif	0	19.1342	60	NA
1517	32	20	col	dark	16	1.tif	0	19.1342	62	NA
1518	32	20	col	dark	16	1.tif	0	19.1342	64	NA
1519	32	20	col	dark	16	1.tif	0	19.1342	66	NA
1520	32	20	col	dark	16	1.tif	0	19.1342	68	NA
1521	32	20	col	dark	16	1.tif	0	19.1342	70	NA
1522	32	20	col	dark	16	1.tif	0	19.1342	72	NA
1523	32	20	col	dark	16	1.tif	0	19.1342	74	NA
1524	32	20	col	dark	16	1.tif	0	19.1342	76	NA
1525	32	20	col	dark	16	1.tif	0	19.1342	78	NA
1526	32	20	col	dark	16	1.tif	0	19.1342	80	NA
1527	32	20	col	dark	16	1.tif	0	19.1342	82	NA
1528	32	20	col	dark	16	1.tif	0	19.1342	84	NA
1529	32	20	col	dark	16	1.tif	0	19.1342	86	NA
1530	32	20	col	dark	16	1.tif	0	19.1342	88	NA
1531	32	20	col	dark	16	1.tif	0	23.917747	90	NA
1532	32	20	col	dark	16	1.tif	0	23.917747	88	NA
1533	32	20	col	dark	16	1.tif	0	23.917747	86	NA
1534	32	20	col	dark	16	1.tif	0	23.917747	84	NA
1535	32	20	col	dark	16	1.tif	0	23.917747	82	NA
1536	32	20	col	dark	16	1.tif	0	23.917747	80	NA
1537	32	20	col	dark	16	1.tif	0	23.917747	78	NA
1538	32	20	col	dark	16	1.tif	0	23.917747	76	NA
1539	32	20	col	dark	16	1.tif	0	23.917747	74	NA
1540	32	20	col	dark	16	1.tif	0	23.917747	72	NA
1541	32	20	col	dark	16	1.tif	0	23.917747	70	NA
1542	32	20	col	dark	16	1.tif	0	23.917747	68	NA
1543	32	20	col	dark	16	1.tif	0	23.917747	66	NA
1544	32	20	col	dark	16	1.tif	0	23.917747	64	NA
1545	32	20	col	dark	16	1.tif	0	23.917747	62	NA
1546	32	20	col	dark	16	1.tif	0	23.917747	60	NA
1547	32	20	col	dark	16	1.tif	0	23.917747	58	NA
1548	32	20	col	dark	16	1.tif	0	23.917747	56	NA
1549	32	20	col	dark	16	1.tif	0	23.917747	54	NA
1550	32	20	col	dark	16	1.tif	0	23.917747	52	NA
1551	32	20	col	dark	16	1.tif	0	23.917747	50	NA
1552	32	20	col	dark	16	1.tif	0	23.917747	48	NA
1553	32	20	col	dark	16	1.tif	0	23.917747	46	NA
1554	32	20	col	dark	16	1.tif	0	23.917747	44	NA
1555	32	20	col	dark	16	1.tif	0	23.917747	42	NA
1556	32	20	col	dark	16	1.tif	0	23.917747	40	NA
1557	32	20	col	dark	16	1.tif	0	23.917747	38	NA
1558	32	20	col	dark	16	1.tif	0	23.917747	36	NA
1559	32	20	col	dark	16	1.tif	0	23.917747	34	NA
1560	32	20	col	dark	16	1.tif	0	23.917747	32	NA
1561	32	20	col	dark	16	1.tif	0	23.917747	30	NA
1562	32	20	col	dark	16	1.tif	0	23.917747	28	NA
1563	32	20	col	dark	16	1.tif	0	23.917747	26	NA
1564	32	20	col	dark	16	1.tif	0	23.917747	24	NA
1565	32	20	col	dark	16	1.tif	0	23.917747	22	NA
1566	32	20	col	dark	16	1.tif	0	23.917747	20	NA
1567	32	20	col	dark	16	1.tif	0	23.917747	18	NA
1568	32	20	col	dark	16	1.tif	0	23.917747	16	NA
1569	32	20	col	dark	16	1.tif	0	23.917747	14	NA
1570	32	20	col	dark	16	1.tif	0	23.917747	12	NA
1571	32	20	col	dark	16	1.tif	0	23.917747	10	NA
1572	32	20	col	dark	16	1.tif	0	23.917747	8	NA
1573	32	20	col	dark	16	1.tif	0	23.917747	6	NA
1574	32	20	col	dark	16	1.tif	0	23.917747	4	NA
1575	32	20	col	dark	16	1.tif	0	23.917747	2	NA
1576	32	20	col	dark	16	1.tif	0	23.917747	1.27222193825778e-13	NA
1577	32	20	col	dark	16	1.tif	0	23.917747	2	NA
1578	32	20	col	dark	16	1.tif	0	23.917747	4	NA
1579	32	20	col	dark	16	1.tif	0	23.917747	6	NA
1580	32	20	col	dark	16	1.tif	0	23.917747	8	NA
1581	32	20	col	dark	16	1.tif	0	23.917747	10	NA
1582	32	20	col	dark	16	1.tif	0	23.917747	12	NA
1583	32	20	col	dark	16	1.tif	0	23.917747	14	NA
1584	32	20	col	dark	16	1.tif	0	23.917747	16	NA
1585	32	20	col	dark	16	1.tif	0	23.917747	18	NA
1586	32	20	col	dark	16	1.tif	0	23.917747	20	NA
1587	32	20	col	dark	16	1.tif	0	23.917747	22	NA
1588	32	20	col	dark	16	1.tif	0	23.917747	24	NA
1589	32	20	col	dark	16	1.tif	0	23.917747	26	NA
1590	32	20	col	dark	16	1.tif	0	23.917747	28	NA
1591	32	20	col	dark	16	1.tif	0	23.917747	30	NA
1592	32	20	col	dark	16	1.tif	0	23.917747	32	NA
1593	32	20	col	dark	16	1.tif	0	23.917747	34	NA
1594	32	20	col	dark	16	1.tif	0	23.917747	36	NA
1595	32	20	col	dark	16	1.tif	0	23.917747	38	NA
1596	32	20	col	dark	16	1.tif	0	23.917747	40	NA
1597	32	20	col	dark	16	1.tif	0	23.917747	42	NA
1598	32	20	col	dark	16	1.tif	0	23.917747	44	NA
1599	32	20	col	dark	16	1.tif	0	23.917747	46	NA
1600	32	20	col	dark	16	1.tif	0	23.917747	48	NA
1601	32	20	col	dark	16	1.tif	0	23.917747	50	NA
1602	32	20	col	dark	16	1.tif	0	23.917747	52	NA
1603	32	20	col	dark	16	1.tif	0	23.917747	54	NA
1604	32	20	col	dark	16	1.tif	0	23.917747	56	NA
1605	32	20	col	dark	16	1.tif	0	23.917747	58	NA
1606	32	20	col	dark	16	1.tif	0	23.917747	60	NA
1607	32	20	col	dark	16	1.tif	0	23.917747	62	NA
1608	32	20	col	dark	16	1.tif	0	23.917747	64	NA
1609	32	20	col	dark	16	1.tif	0	23.917747	66	NA
1610	32	20	col	dark	16	1.tif	0	23.917747	68	NA
1611	32	20	col	dark	16	1.tif	0	23.917747	70	NA
1612	32	20	col	dark	16	1.tif	0	23.917747	72	NA
1613	32	20	col	dark	16	1.tif	0	23.917747	74	NA
1614	32	20	col	dark	16	1.tif	0	23.917747	76	NA
1615	32	20	col	dark	16	1.tif	0	23.917747	78	NA
1616	32	20	col	dark	16	1.tif	0	23.917747	80	NA
1617	32	20	col	dark	16	1.tif	0	23.917747	82	NA
1618	32	20	col	dark	16	1.tif	0	23.917747	84	NA
1619	32	20	col	dark	16	1.tif	0	23.917747	86	NA
1620	32	20	col	dark	16	1.tif	0	23.917747	88	NA
1621	32	20	col	dark	17	1.tif	0	0	90	0.851430654525757
1622	32	20	col	dark	17	1.tif	0	0	88	0.491380661725998
1623	32	20	col	dark	17	1.tif	0	0	86	0.488584935665131
1624	32	20	col	dark	17	1.tif	0	0	84	0.558713316917419
1625	32	20	col	dark	17	1.tif	0	0	82	0.564787864685059
1626	32	20	col	dark	17	1.tif	0	0	80	0.556546628475189
1627	32	20	col	dark	17	1.tif	0	0	78	0.601443111896515
1628	32	20	col	dark	17	1.tif	0	0	76	0.626261174678802
1629	32	20	col	dark	17	1.tif	0	0	74	0.713869869709015
1630	32	20	col	dark	17	1.tif	0	0	72	0.795994460582733
1631	32	20	col	dark	17	1.tif	0	0	70	0.925976157188416
1632	32	20	col	dark	17	1.tif	0	0	68	0.888934314250946
1633	32	20	col	dark	17	1.tif	0	0	66	1.05518364906311
1634	32	20	col	dark	17	1.tif	0	0	64	1.06090342998505
1635	32	20	col	dark	17	1.tif	0	0	62	1.2433854341507
1636	32	20	col	dark	17	1.tif	0	0	60	1.03245985507965
1637	32	20	col	dark	17	1.tif	0	0	58	1.31408905982971
1638	32	20	col	dark	17	1.tif	0	0	56	1.46126973628998
1639	32	20	col	dark	17	1.tif	0	0	54	1.42023158073425
1640	32	20	col	dark	17	1.tif	0	0	52	1.39625120162964
1641	32	20	col	dark	17	1.tif	0	0	50	1.47116672992706
1642	32	20	col	dark	17	1.tif	0	0	48	1.63609063625336
1643	32	20	col	dark	17	1.tif	0	0	46	2.98935317993164
1644	32	20	col	dark	17	1.tif	0	0	44	1.89858186244965
1645	32	20	col	dark	17	1.tif	0	0	42	1.54611456394196
1646	32	20	col	dark	17	1.tif	0	0	40	1.58265435695648
1647	32	20	col	dark	17	1.tif	0	0	38	1.75165748596191
1648	32	20	col	dark	17	1.tif	0	0	36	1.95304572582245
1649	32	20	col	dark	17	1.tif	0	0	34	1.67690372467041
1650	32	20	col	dark	17	1.tif	0	0	32	1.36270427703857
1651	32	20	col	dark	17	1.tif	0	0	30	1.51509058475494
1652	32	20	col	dark	17	1.tif	0	0	28	1.15938401222229
1653	32	20	col	dark	17	1.tif	0	0	26	1.16934823989868
1654	32	20	col	dark	17	1.tif	0	0	24	0.98241114616394
1655	32	20	col	dark	17	1.tif	0	0	22	0.998059988021851
1656	32	20	col	dark	17	1.tif	0	0	20	0.862080633640289
1657	32	20	col	dark	17	1.tif	0	0	18	0.848282635211945
1658	32	20	col	dark	17	1.tif	0	0	16	1.07808375358582
1659	32	20	col	dark	17	1.tif	0	0	14	0.91054767370224
1660	32	20	col	dark	17	1.tif	0	0	12	0.826707005500793
1661	32	20	col	dark	17	1.tif	0	0	10	0.847643971443176
1662	32	20	col	dark	17	1.tif	0	0	8	0.906669318675995
1663	32	20	col	dark	17	1.tif	0	0	6	0.718705594539642
1664	32	20	col	dark	17	1.tif	0	0	4	0.757145166397095
1665	32	20	col	dark	17	1.tif	0	0	2	0.830782890319824
1666	32	20	col	dark	17	1.tif	0	0	1.27222193825778e-13	0.802617788314819
1667	32	20	col	dark	17	1.tif	0	0	2	0.788584589958191
1668	32	20	col	dark	17	1.tif	0	0	4	0.703518211841583
1669	32	20	col	dark	17	1.tif	0	0	6	0.816356539726257
1670	32	20	col	dark	17	1.tif	0	0	8	0.822923719882965
1671	32	20	col	dark	17	1.tif	0	0	10	0.915791690349579
1672	32	20	col	dark	17	1.tif	0	0	12	0.983701050281525
1673	32	20	col	dark	17	1.tif	0	0	14	0.861302733421326
1674	32	20	col	dark	17	1.tif	0	0	16	0.894373834133148
1675	32	20	col	dark	17	1.tif	0	0	18	1.01136374473572
1676	32	20	col	dark	17	1.tif	0	0	20	0.869958877563477
1677	32	20	col	dark	17	1.tif	0	0	22	0.921113133430481
1678	32	20	col	dark	17	1.tif	0	0	24	1.03673791885376
1679	32	20	col	dark	17	1.tif	0	0	26	1.0757759809494
1680	32	20	col	dark	17	1.tif	0	0	28	1.00297284126282
1681	32	20	col	dark	17	1.tif	0	0	30	1.01997911930084
1682	32	20	col	dark	17	1.tif	0	0	32	1.21333611011505
1683	32	20	col	dark	17	1.tif	0	0	34	1.18867361545563
1684	32	20	col	dark	17	1.tif	0	0	36	1.13122045993805
1685	32	20	col	dark	17	1.tif	0	0	38	1.13465988636017
1686	32	20	col	dark	17	1.tif	0	0	40	0.997546255588531
1687	32	20	col	dark	17	1.tif	0	0	42	1.16525232791901
1688	32	20	col	dark	17	1.tif	0	0	44	1.87283837795258
1689	32	20	col	dark	17	1.tif	0	0	46	1.63025403022766
1690	32	20	col	dark	17	1.tif	0	0	48	1.22284483909607
1691	32	20	col	dark	17	1.tif	0	0	50	1.37852227687836
1692	32	20	col	dark	17	1.tif	0	0	52	1.67469525337219
1693	32	20	col	dark	17	1.tif	0	0	54	2.06935548782349
1694	32	20	col	dark	17	1.tif	0	0	56	1.99772751331329
1695	32	20	col	dark	17	1.tif	0	0	58	1.64825451374054
1696	32	20	col	dark	17	1.tif	0	0	60	1.5947949886322
1697	32	20	col	dark	17	1.tif	0	0	62	1.27934753894806
1698	32	20	col	dark	17	1.tif	0	0	64	1.38433003425598
1699	32	20	col	dark	17	1.tif	0	0	66	1.28298425674438
1700	32	20	col	dark	17	1.tif	0	0	68	1.16290700435638
1701	32	20	col	dark	17	1.tif	0	0	70	1.2810765504837
1702	32	20	col	dark	17	1.tif	0	0	72	1.02012276649475
1703	32	20	col	dark	17	1.tif	0	0	74	0.914159417152405
1704	32	20	col	dark	17	1.tif	0	0	76	0.853827476501465
1705	32	20	col	dark	17	1.tif	0	0	78	0.768058478832245
1706	32	20	col	dark	17	1.tif	0	0	80	0.686184763908386
1707	32	20	col	dark	17	1.tif	0	0	82	0.572099626064301
1708	32	20	col	dark	17	1.tif	0	0	84	0.651421427726746
1709	32	20	col	dark	17	1.tif	0	0	86	0.635738492012024
1710	32	20	col	dark	17	1.tif	0	0	88	0.733782291412354
1711	32	20	col	dark	17	1.tif	0	4.78355	90	0.475595682859421
1712	32	20	col	dark	17	1.tif	0	4.78355	88	0.355779051780701
1713	32	20	col	dark	17	1.tif	0	4.78355	86	0.382934957742691
1714	32	20	col	dark	17	1.tif	0	4.78355	84	0.419351071119308
1715	32	20	col	dark	17	1.tif	0	4.78355	82	0.495354682207108
1716	32	20	col	dark	17	1.tif	0	4.78355	80	0.477362453937531
1717	32	20	col	dark	17	1.tif	0	4.78355	78	0.539899408817291
1718	32	20	col	dark	17	1.tif	0	4.78355	76	0.574611306190491
1719	32	20	col	dark	17	1.tif	0	4.78355	74	0.811141610145569
1720	32	20	col	dark	17	1.tif	0	4.78355	72	0.81824916601181
1721	32	20	col	dark	17	1.tif	0	4.78355	70	0.953607082366943
1722	32	20	col	dark	17	1.tif	0	4.78355	68	0.927943408489227
1723	32	20	col	dark	17	1.tif	0	4.78355	66	1.30210602283478
1724	32	20	col	dark	17	1.tif	0	4.78355	64	1.31265842914581
1725	32	20	col	dark	17	1.tif	0	4.78355	62	1.24765801429749
1726	32	20	col	dark	17	1.tif	0	4.78355	60	1.31130969524384
1727	32	20	col	dark	17	1.tif	0	4.78355	58	1.69684433937073
1728	32	20	col	dark	17	1.tif	0	4.78355	56	1.91403460502625
1729	32	20	col	dark	17	1.tif	0	4.78355	54	1.79902589321136
1730	32	20	col	dark	17	1.tif	0	4.78355	52	1.94206273555756
1731	32	20	col	dark	17	1.tif	0	4.78355	50	2.12140893936157
1732	32	20	col	dark	17	1.tif	0	4.78355	48	2.23056864738464
1733	32	20	col	dark	17	1.tif	0	4.78355	46	2.64228081703186
1734	32	20	col	dark	17	1.tif	0	4.78355	44	1.75874197483063
1735	32	20	col	dark	17	1.tif	0	4.78355	42	1.71060597896576
1736	32	20	col	dark	17	1.tif	0	4.78355	40	1.85715866088867
1737	32	20	col	dark	17	1.tif	0	4.78355	38	1.86417829990387
1738	32	20	col	dark	17	1.tif	0	4.78355	36	2.02896165847778
1739	32	20	col	dark	17	1.tif	0	4.78355	34	2.04446506500244
1740	32	20	col	dark	17	1.tif	0	4.78355	32	1.61046850681305
1741	32	20	col	dark	17	1.tif	0	4.78355	30	1.48264932632446
1742	32	20	col	dark	17	1.tif	0	4.78355	28	1.43677258491516
1743	32	20	col	dark	17	1.tif	0	4.78355	26	1.03184163570404
1744	32	20	col	dark	17	1.tif	0	4.78355	24	1.05218255519867
1745	32	20	col	dark	17	1.tif	0	4.78355	22	0.888148963451385
1746	32	20	col	dark	17	1.tif	0	4.78355	20	0.893562912940979
1747	32	20	col	dark	17	1.tif	0	4.78355	18	1.01468193531036
1748	32	20	col	dark	17	1.tif	0	4.78355	16	0.763844132423401
1749	32	20	col	dark	17	1.tif	0	4.78355	14	0.768398582935333
1750	32	20	col	dark	17	1.tif	0	4.78355	12	0.583416223526001
1751	32	20	col	dark	17	1.tif	0	4.78355	10	0.586678266525269
1752	32	20	col	dark	17	1.tif	0	4.78355	8	0.464115113019943
1753	32	20	col	dark	17	1.tif	0	4.78355	6	0.546390414237976
1754	32	20	col	dark	17	1.tif	0	4.78355	4	0.457489728927612
1755	32	20	col	dark	17	1.tif	0	4.78355	2	0.631196618080139
1756	32	20	col	dark	17	1.tif	0	4.78355	1.27222193825778e-13	0.793890178203583
1757	32	20	col	dark	17	1.tif	0	4.78355	2	0.497337877750397
1758	32	20	col	dark	17	1.tif	0	4.78355	4	0.670030951499939
1759	32	20	col	dark	17	1.tif	0	4.78355	6	0.681909382343292
1760	32	20	col	dark	17	1.tif	0	4.78355	8	0.666754126548767
1761	32	20	col	dark	17	1.tif	0	4.78355	10	0.761752665042877
1762	32	20	col	dark	17	1.tif	0	4.78355	12	1.03512501716614
1763	32	20	col	dark	17	1.tif	0	4.78355	14	1.1019971370697
1764	32	20	col	dark	17	1.tif	0	4.78355	16	1.25766861438751
1765	32	20	col	dark	17	1.tif	0	4.78355	18	1.13913905620575
1766	32	20	col	dark	17	1.tif	0	4.78355	20	0.816596210002899
1767	32	20	col	dark	17	1.tif	0	4.78355	22	0.876783668994904
1768	32	20	col	dark	17	1.tif	0	4.78355	24	0.855169951915741
1769	32	20	col	dark	17	1.tif	0	4.78355	26	0.876564562320709
1770	32	20	col	dark	17	1.tif	0	4.78355	28	1.13464486598969
1771	32	20	col	dark	17	1.tif	0	4.78355	30	0.89947122335434
1772	32	20	col	dark	17	1.tif	0	4.78355	32	1.0138863325119
1773	32	20	col	dark	17	1.tif	0	4.78355	34	1.23395788669586
1774	32	20	col	dark	17	1.tif	0	4.78355	36	1.17458415031433
1775	32	20	col	dark	17	1.tif	0	4.78355	38	1.24482071399689
1776	32	20	col	dark	17	1.tif	0	4.78355	40	1.51036632061005
1777	32	20	col	dark	17	1.tif	0	4.78355	42	1.19988942146301
1778	32	20	col	dark	17	1.tif	0	4.78355	44	1.84731018543243
1779	32	20	col	dark	17	1.tif	0	4.78355	46	1.53090667724609
1780	32	20	col	dark	17	1.tif	0	4.78355	48	1.66996765136719
1781	32	20	col	dark	17	1.tif	0	4.78355	50	1.3831273317337
1782	32	20	col	dark	17	1.tif	0	4.78355	52	1.34630942344666
1783	32	20	col	dark	17	1.tif	0	4.78355	54	1.59620106220245
1784	32	20	col	dark	17	1.tif	0	4.78355	56	1.80687463283539
1785	32	20	col	dark	17	1.tif	0	4.78355	58	1.57214796543121
1786	32	20	col	dark	17	1.tif	0	4.78355	60	1.44854176044464
1787	32	20	col	dark	17	1.tif	0	4.78355	62	1.53747928142548
1788	32	20	col	dark	17	1.tif	0	4.78355	64	1.6774046421051
1789	32	20	col	dark	17	1.tif	0	4.78355	66	1.19297301769257
1790	32	20	col	dark	17	1.tif	0	4.78355	68	1.13665866851807
1791	32	20	col	dark	17	1.tif	0	4.78355	70	0.945221960544586
1792	32	20	col	dark	17	1.tif	0	4.78355	72	1.18293273448944
1793	32	20	col	dark	17	1.tif	0	4.78355	74	1.01091110706329
1794	32	20	col	dark	17	1.tif	0	4.78355	76	0.853529214859009
1795	32	20	col	dark	17	1.tif	0	4.78355	78	0.511854231357574
1796	32	20	col	dark	17	1.tif	0	4.78355	80	0.466903477907181
1797	32	20	col	dark	17	1.tif	0	4.78355	82	0.305535614490509
1798	32	20	col	dark	17	1.tif	0	4.78355	84	0.396309465169907
1799	32	20	col	dark	17	1.tif	0	4.78355	86	0.477574706077576
1800	32	20	col	dark	17	1.tif	0	4.78355	88	0.433247298002243
1801	32	20	col	dark	17	1.tif	0	9.5671	90	0.697174370288849
1802	32	20	col	dark	17	1.tif	0	9.5671	88	0.468808174133301
1803	32	20	col	dark	17	1.tif	0	9.5671	86	0.697802305221558
1804	32	20	col	dark	17	1.tif	0	9.5671	84	0.432893604040146
1805	32	20	col	dark	17	1.tif	0	9.5671	82	0.63967502117157
1806	32	20	col	dark	17	1.tif	0	9.5671	80	0.792764902114868
1807	32	20	col	dark	17	1.tif	0	9.5671	78	1.1511150598526
1808	32	20	col	dark	17	1.tif	0	9.5671	76	1.35560417175293
1809	32	20	col	dark	17	1.tif	0	9.5671	74	1.44487309455872
1810	32	20	col	dark	17	1.tif	0	9.5671	72	1.17791998386383
1811	32	20	col	dark	17	1.tif	0	9.5671	70	1.08726143836975
1812	32	20	col	dark	17	1.tif	0	9.5671	68	1.07634520530701
1813	32	20	col	dark	17	1.tif	0	9.5671	66	1.86340463161469
1814	32	20	col	dark	17	1.tif	0	9.5671	64	1.77481019496918
1815	32	20	col	dark	17	1.tif	0	9.5671	62	1.76583850383759
1816	32	20	col	dark	17	1.tif	0	9.5671	60	1.42138361930847
1817	32	20	col	dark	17	1.tif	0	9.5671	58	2.72874855995178
1818	32	20	col	dark	17	1.tif	0	9.5671	56	2.16327667236328
1819	32	20	col	dark	17	1.tif	0	9.5671	54	1.57476580142975
1820	32	20	col	dark	17	1.tif	0	9.5671	52	1.22268414497375
1821	32	20	col	dark	17	1.tif	0	9.5671	50	1.59374618530273
1822	32	20	col	dark	17	1.tif	0	9.5671	48	1.71630537509918
1823	32	20	col	dark	17	1.tif	0	9.5671	46	2.26973295211792
1824	32	20	col	dark	17	1.tif	0	9.5671	44	1.11261641979218
1825	32	20	col	dark	17	1.tif	0	9.5671	42	0.626012086868286
1826	32	20	col	dark	17	1.tif	0	9.5671	40	0.680580854415894
1827	32	20	col	dark	17	1.tif	0	9.5671	38	0.963140308856964
1828	32	20	col	dark	17	1.tif	0	9.5671	36	0.669286012649536
1829	32	20	col	dark	17	1.tif	0	9.5671	34	0.707542181015015
1830	32	20	col	dark	17	1.tif	0	9.5671	32	0.826237916946411
1831	32	20	col	dark	17	1.tif	0	9.5671	30	0.855529725551605
1832	32	20	col	dark	17	1.tif	0	9.5671	28	0.861733317375183
1833	32	20	col	dark	17	1.tif	0	9.5671	26	0.728019595146179
1834	32	20	col	dark	17	1.tif	0	9.5671	24	0.890142142772675
1835	32	20	col	dark	17	1.tif	0	9.5671	22	1.07306325435638
1836	32	20	col	dark	17	1.tif	0	9.5671	20	1.06160140037537
1837	32	20	col	dark	17	1.tif	0	9.5671	18	1.42020905017853
1838	32	20	col	dark	17	1.tif	0	9.5671	16	1.44924473762512
1839	32	20	col	dark	17	1.tif	0	9.5671	14	2.03425145149231
1840	32	20	col	dark	17	1.tif	0	9.5671	12	1.21411609649658
1841	32	20	col	dark	17	1.tif	0	9.5671	10	1.64970803260803
1842	32	20	col	dark	17	1.tif	0	9.5671	8	1.33034706115723
1843	32	20	col	dark	17	1.tif	0	9.5671	6	1.35796642303467
1844	32	20	col	dark	17	1.tif	0	9.5671	4	1.53054773807526
1845	32	20	col	dark	17	1.tif	0	9.5671	2	1.18154752254486
1846	32	20	col	dark	17	1.tif	0	9.5671	1.27222193825778e-13	2.16775178909302
1847	32	20	col	dark	17	1.tif	0	9.5671	2	1.00061368942261
1848	32	20	col	dark	17	1.tif	0	9.5671	4	0.973698675632477
1849	32	20	col	dark	17	1.tif	0	9.5671	6	0.839484930038452
1850	32	20	col	dark	17	1.tif	0	9.5671	8	1.07303631305695
1851	32	20	col	dark	17	1.tif	0	9.5671	10	0.965201854705811
1852	32	20	col	dark	17	1.tif	0	9.5671	12	1.06121528148651
1853	32	20	col	dark	17	1.tif	0	9.5671	14	1.02320683002472
1854	32	20	col	dark	17	1.tif	0	9.5671	16	0.909083068370819
1855	32	20	col	dark	17	1.tif	0	9.5671	18	1.11415874958038
1856	32	20	col	dark	17	1.tif	0	9.5671	20	1.17240417003632
1857	32	20	col	dark	17	1.tif	0	9.5671	22	1.02185523509979
1858	32	20	col	dark	17	1.tif	0	9.5671	24	0.983685255050659
1859	32	20	col	dark	17	1.tif	0	9.5671	26	0.82585620880127
1860	32	20	col	dark	17	1.tif	0	9.5671	28	0.69646418094635
1861	32	20	col	dark	17	1.tif	0	9.5671	30	0.917831003665924
1862	32	20	col	dark	17	1.tif	0	9.5671	32	1.11629867553711
1863	32	20	col	dark	17	1.tif	0	9.5671	34	0.793002068996429
1864	32	20	col	dark	17	1.tif	0	9.5671	36	0.764572143554688
1865	32	20	col	dark	17	1.tif	0	9.5671	38	0.849116265773773
1866	32	20	col	dark	17	1.tif	0	9.5671	40	1.03538465499878
1867	32	20	col	dark	17	1.tif	0	9.5671	42	1.25512731075287
1868	32	20	col	dark	17	1.tif	0	9.5671	44	2.47242164611816
1869	32	20	col	dark	17	1.tif	0	9.5671	46	1.52250397205353
1870	32	20	col	dark	17	1.tif	0	9.5671	48	1.23717045783997
1871	32	20	col	dark	17	1.tif	0	9.5671	50	0.869076073169708
1872	32	20	col	dark	17	1.tif	0	9.5671	52	0.952516674995422
1873	32	20	col	dark	17	1.tif	0	9.5671	54	1.30069804191589
1874	32	20	col	dark	17	1.tif	0	9.5671	56	1.26182222366333
1875	32	20	col	dark	17	1.tif	0	9.5671	58	1.25232219696045
1876	32	20	col	dark	17	1.tif	0	9.5671	60	1.22893095016479
1877	32	20	col	dark	17	1.tif	0	9.5671	62	0.816259920597076
1878	32	20	col	dark	17	1.tif	0	9.5671	64	1.00355875492096
1879	32	20	col	dark	17	1.tif	0	9.5671	66	0.766259610652924
1880	32	20	col	dark	17	1.tif	0	9.5671	68	0.756661415100098
1881	32	20	col	dark	17	1.tif	0	9.5671	70	0.545327842235565
1882	32	20	col	dark	17	1.tif	0	9.5671	72	0.936282157897949
1883	32	20	col	dark	17	1.tif	0	9.5671	74	0.722048699855804
1884	32	20	col	dark	17	1.tif	0	9.5671	76	0.610655605792999
1885	32	20	col	dark	17	1.tif	0	9.5671	78	0.564764976501465
1886	32	20	col	dark	17	1.tif	0	9.5671	80	0.42781189084053
1887	32	20	col	dark	17	1.tif	0	9.5671	82	0.348012238740921
1888	32	20	col	dark	17	1.tif	0	9.5671	84	0.813701570034027
1889	32	20	col	dark	17	1.tif	0	9.5671	86	0.75578784942627
1890	32	20	col	dark	17	1.tif	0	9.5671	88	0.935979723930359
1891	32	20	col	dark	17	1.tif	0	14.350649	90	2.18654561042786
1892	32	20	col	dark	17	1.tif	0	14.350649	88	0
1893	32	20	col	dark	17	1.tif	0	14.350649	86	7.92469453811646
1894	32	20	col	dark	17	1.tif	0	14.350649	84	0.0155068319290876
1895	32	20	col	dark	17	1.tif	0	14.350649	82	0
1896	32	20	col	dark	17	1.tif	0	14.350649	80	0
1897	32	20	col	dark	17	1.tif	0	14.350649	78	0
1898	32	20	col	dark	17	1.tif	0	14.350649	76	0.00317161646671593
1899	32	20	col	dark	17	1.tif	0	14.350649	74	0.0472736693918705
1900	32	20	col	dark	17	1.tif	0	14.350649	72	0.0101632224395871
1901	32	20	col	dark	17	1.tif	0	14.350649	70	0.197988212108612
1902	32	20	col	dark	17	1.tif	0	14.350649	68	1.40286219120026
1903	32	20	col	dark	17	1.tif	0	14.350649	66	0
1904	32	20	col	dark	17	1.tif	0	14.350649	64	0.00165836152154952
1905	32	20	col	dark	17	1.tif	0	14.350649	62	3.16694211959839
1906	32	20	col	dark	17	1.tif	0	14.350649	60	0.0948070362210274
1907	32	20	col	dark	17	1.tif	0	14.350649	58	0.0259332042187452
1908	32	20	col	dark	17	1.tif	0	14.350649	56	0.440854698419571
1909	32	20	col	dark	17	1.tif	0	14.350649	54	4.71413707733154
1910	32	20	col	dark	17	1.tif	0	14.350649	52	0.0221264585852623
1911	32	20	col	dark	17	1.tif	0	14.350649	50	0.383031994104385
1912	32	20	col	dark	17	1.tif	0	14.350649	48	2.07459998130798
1913	32	20	col	dark	17	1.tif	0	14.350649	46	0.185737654566765
1914	32	20	col	dark	17	1.tif	0	14.350649	44	0
1915	32	20	col	dark	17	1.tif	0	14.350649	42	0
1916	32	20	col	dark	17	1.tif	0	14.350649	40	4.53412866592407
1917	32	20	col	dark	17	1.tif	0	14.350649	38	3.49315214157104
1918	32	20	col	dark	17	1.tif	0	14.350649	36	0.376035213470459
1919	32	20	col	dark	17	1.tif	0	14.350649	34	0
1920	32	20	col	dark	17	1.tif	0	14.350649	32	2.3748619556427
1921	32	20	col	dark	17	1.tif	0	14.350649	30	0
1922	32	20	col	dark	17	1.tif	0	14.350649	28	0.117528311908245
1923	32	20	col	dark	17	1.tif	0	14.350649	26	5.10618686676025
1924	32	20	col	dark	17	1.tif	0	14.350649	24	0.156276389956474
1925	32	20	col	dark	17	1.tif	0	14.350649	22	3.41457915306091
1926	32	20	col	dark	17	1.tif	0	14.350649	20	0.0101632224395871
1927	32	20	col	dark	17	1.tif	0	14.350649	18	2.48485898971558
1928	32	20	col	dark	17	1.tif	0	14.350649	16	0.00499581405892968
1929	32	20	col	dark	17	1.tif	0	14.350649	14	5.7000584602356
1930	32	20	col	dark	17	1.tif	0	14.350649	12	4.41552257537842
1931	32	20	col	dark	17	1.tif	0	14.350649	10	0.22977751493454
1932	32	20	col	dark	17	1.tif	0	14.350649	8	0.0310136638581753
1933	32	20	col	dark	17	1.tif	0	14.350649	6	0
1934	32	20	col	dark	17	1.tif	0	14.350649	4	0
1935	32	20	col	dark	17	1.tif	0	14.350649	2	0.0435515679419041
1936	32	20	col	dark	17	1.tif	0	14.350649	1.27222193825778e-13	3.65735340118408
1937	32	20	col	dark	17	1.tif	0	14.350649	2	5.20118045806885
1938	32	20	col	dark	17	1.tif	0	14.350649	4	0.0385592095553875
1939	32	20	col	dark	17	1.tif	0	14.350649	6	3.58706831932068
1940	32	20	col	dark	17	1.tif	0	14.350649	8	2.81194615364075
1941	32	20	col	dark	17	1.tif	0	14.350649	10	0.0272904131561518
1942	32	20	col	dark	17	1.tif	0	14.350649	12	0.612659811973572
1943	32	20	col	dark	17	1.tif	0	14.350649	14	4.82614135742188
1944	32	20	col	dark	17	1.tif	0	14.350649	16	0.0107574686408043
1945	32	20	col	dark	17	1.tif	0	14.350649	18	0.0101632224395871
1946	32	20	col	dark	17	1.tif	0	14.350649	20	1.86231589317322
1947	32	20	col	dark	17	1.tif	0	14.350649	22	0.0966600254178047
1948	32	20	col	dark	17	1.tif	0	14.350649	24	0.423170119524002
1949	32	20	col	dark	17	1.tif	0	14.350649	26	0.332503229379654
1950	32	20	col	dark	17	1.tif	0	14.350649	28	0
1951	32	20	col	dark	17	1.tif	0	14.350649	30	6.53584384918213
1952	32	20	col	dark	17	1.tif	0	14.350649	32	0
1953	32	20	col	dark	17	1.tif	0	14.350649	34	1.32022392749786
1954	32	20	col	dark	17	1.tif	0	14.350649	36	0.19198702275753
1955	32	20	col	dark	17	1.tif	0	14.350649	38	0.0331355631351471
1956	32	20	col	dark	17	1.tif	0	14.350649	40	0
1957	32	20	col	dark	17	1.tif	0	14.350649	42	0
1958	32	20	col	dark	17	1.tif	0	14.350649	44	0.0111432680860162
1959	32	20	col	dark	17	1.tif	0	14.350649	46	0.387272328138351
1960	32	20	col	dark	17	1.tif	0	14.350649	48	2.703946352005
1961	32	20	col	dark	17	1.tif	0	14.350649	50	0
1962	32	20	col	dark	17	1.tif	0	14.350649	52	3.29880881309509
1963	32	20	col	dark	17	1.tif	0	14.350649	54	0.440854698419571
1964	32	20	col	dark	17	1.tif	0	14.350649	56	0.0259332042187452
1965	32	20	col	dark	17	1.tif	0	14.350649	58	0.92357325553894
1966	32	20	col	dark	17	1.tif	0	14.350649	60	0
1967	32	20	col	dark	17	1.tif	0	14.350649	62	0.00165836152154952
1968	32	20	col	dark	17	1.tif	0	14.350649	64	0.160200610756874
1969	32	20	col	dark	17	1.tif	0	14.350649	66	0.193351715803146
1970	32	20	col	dark	17	1.tif	0	14.350649	68	3.18976974487305
1971	32	20	col	dark	17	1.tif	0	14.350649	70	0.0101632224395871
1972	32	20	col	dark	17	1.tif	0	14.350649	72	0.0472736693918705
1973	32	20	col	dark	17	1.tif	0	14.350649	74	0.00317161646671593
1974	32	20	col	dark	17	1.tif	0	14.350649	76	1.36665630340576
1975	32	20	col	dark	17	1.tif	0	14.350649	78	0.251032173633575
1976	32	20	col	dark	17	1.tif	0	14.350649	80	0
1977	32	20	col	dark	17	1.tif	0	14.350649	82	0.0155068319290876
1978	32	20	col	dark	17	1.tif	0	14.350649	84	0
1979	32	20	col	dark	17	1.tif	0	14.350649	86	0
1980	32	20	col	dark	17	1.tif	0	14.350649	88	0
1981	32	20	col	dark	17	1.tif	0	19.1342	90	NA
1982	32	20	col	dark	17	1.tif	0	19.1342	88	NA
1983	32	20	col	dark	17	1.tif	0	19.1342	86	NA
1984	32	20	col	dark	17	1.tif	0	19.1342	84	NA
1985	32	20	col	dark	17	1.tif	0	19.1342	82	NA
1986	32	20	col	dark	17	1.tif	0	19.1342	80	NA
1987	32	20	col	dark	17	1.tif	0	19.1342	78	NA
1988	32	20	col	dark	17	1.tif	0	19.1342	76	NA
1989	32	20	col	dark	17	1.tif	0	19.1342	74	NA
1990	32	20	col	dark	17	1.tif	0	19.1342	72	NA
1991	32	20	col	dark	17	1.tif	0	19.1342	70	NA
1992	32	20	col	dark	17	1.tif	0	19.1342	68	NA
1993	32	20	col	dark	17	1.tif	0	19.1342	66	NA
1994	32	20	col	dark	17	1.tif	0	19.1342	64	NA
1995	32	20	col	dark	17	1.tif	0	19.1342	62	NA
1996	32	20	col	dark	17	1.tif	0	19.1342	60	NA
1997	32	20	col	dark	17	1.tif	0	19.1342	58	NA
1998	32	20	col	dark	17	1.tif	0	19.1342	56	NA
1999	32	20	col	dark	17	1.tif	0	19.1342	54	NA
[truncated: 2,321 more rows]
