# Supplementary material for: GLO-Roots: an imaging platform enabling multidimensional characterization of soil-grown root systems
Source: eLife. 2015 Aug 19;4:e07597. doi: 10.7554/eLife.07597 (PMC4589753; doi:10.7554/eLife.07597)
Supplement: Figure 6—source data 5. — DOI: http://dx.doi.org/10.7554/eLife.07597.042 [file elife07597s019.csv]

sample	temp	water	transfer	RWC
1	control	ww	13d	65.6636670416
2	control	ww	13d	74.0526081141
3	control	ww	13d	72.0826709062
4	control	ww	13d	69.0111052353
1	control	ww	9d	65.6636670416
2	control	ww	9d	74.0526081141
3	control	ww	9d	72.0826709062
4	control	ww	9d	69.0111052353
6	control	wd	9d	66.7714168602
7	control	wd	9d	69.8941798942
8	control	wd	9d	48.4057042141
9	control	wd	9d	78.5306122449
11	control	wd	13d	64.7824597465
12	control	wd	13d	66.0264900662
13	control	wd	13d	70.9129511677
14	control	ww	13d	69.7766817372
16	high	ww	9d	64.3098591549
17	high	ww	9d	77.9135338346
18	high	ww	9d	68.8804071247
21	high	ww	13d	62.4444743572
22	high	ww	13d	73.7070063694
23	high	ww	13d	67.9654884498
24	high	ww	13d	68.2836267817
26	high	wd	9d	67.0542946507
28	high	wd	9d	49.2928234678
29	high	wd	9d	68.784473953
31	high	wd	13d	53.0063291139
32	high	wd	13d	50.8218401663
33	high	wd	13d	61.6938110749
34	high	wd	13d	66.3719974998
