# Supplementary material for: GLO-Roots: an imaging platform enabling multidimensional characterization of soil-grown root systems
Source: eLife. 2015 Aug 19;4:e07597. doi: 10.7554/eLife.07597 (PMC4589753; doi:10.7554/eLife.07597)
Supplement: Figure 7—source data 1. — DOI: http://dx.doi.org/10.7554/eLife.07597.050 [file elife07597s020.csv]

image	time_in_serie	segment_id	length	direction	start_x	start_y	end_x	end_y	environment	reporter_id	intensity	intensity_ratio	diameter	rep_x	rep_y
60-17-col-ww-1.tif	1	c97db6a4-7ebd-4521-a10e-1afdcc4f1f46	23.409399	70.01689687595902	769	32	747	40	42.244373	-1	-1	-1	-1	-1	-1
60-17-col-ww-1.tif	1	a733003e-2447-49c3-be34-4855e04c81fd	25.059929	28.61045963664415	741	48	729	70	41.579376	-1	-1	-1	-1	-1	-1
60-17-col-ww-1.tif	1	8b8a73f6-2133-4151-b7ed-a858c3ecb1e4	39.051247	50.19443251626541	842	147	872	172	46.474377	-1	-1	-1	-1	-1	-1
60-17-col-ww-1.tif	1	122ff8ce-44ab-4153-99be-c59d4a72b8dd	43.56604	9.246108358470963	884	191	877	234	38.30625	-1	-1	-1	-1	-1	-1
60-17-col-ww-1.tif	1	fc166d3f-e096-4035-b9ef-e73e53099d2a	27.58623	43.53119912383377	856	196	837	216	40.916874	-1	-1	-1	-1	-1	-1
60-17-col-ww-1.tif	1	edcdac14-e02f-4e42-8f6e-8a802c242bbb	32.55764	47.48956832191362	975	241	999	263	40.461876	-1	-1	-1	-1	-1	-1
60-17-col-ww-1.tif	1	f51ca494-63f4-4b74-a6f7-02a9c9549287	38.832977	55.491462783663735	1158	273	1190	295	40.47125	-1	-1	-1	-1	-1	-1
60-17-col-ww-1.tif	1	45590989-c660-4f70-9186-cb8c129a03b5	107.70329	58.671298332898175	1213	313	1305	369	41.259377	-1	-1	-1	-1	-1	-1
60-17-col-ww-1.tif	1	0b726d49-1ea7-4989-90fc-ec6a4f5020ae	81.00617	61.22018832736353	1238	399	1309	438	43.16625	-1	-1	-1	-1	-1	-1
60-17-col-ww-1.tif	1	eeaa33cf-c242-4d73-8b7f-74a69e5d55ec	43.13931	45.93919597610011	647	477	616	507	43.829376	-1	-1	-1	-1	-1	-1
60-17-col-ww-1.tif	1	4abeef3b-3852-42e9-b31c-f79e4412b929	155.56671	50.47736490595335	743	492	623	591	39.956875	-1	-1	-1	-1	-1	-1
60-17-col-ww-1.tif	1	b7f1f86f-70ac-4277-abbb-0881cbce0075	44.94441	32.27564979479041	1228	521	1252	559	38.651875	-1	-1	-1	-1	-1	-1
60-17-col-ww-1.tif	1	d28caff1-ea8e-4471-84a3-a8966ce3b941	50.537113	62.9279268651635	1286	549	1331	572	46.610626	-1	-1	-1	-1	-1	-1
60-17-col-ww-1.tif	1	65386f74-ff14-4dc0-aad9-de087d27cfbd	82.73451	63.43494546763185	1264	569	1338	606	48.520626	-1	-1	-1	-1	-1	-1
60-17-col-ww-1.tif	1	847bc221-448f-42eb-8ff2-870aa3075254	35.35534	45.00000398408835	710	615	685	640	43.031876	-1	-1	-1	-1	-1	-1
60-17-col-ww-1.tif	1	ad4d3168-1efe-45de-9739-202707a26a76	54.81788	38.33334320318403	510	630	476	673	42.338123	-1	-1	-1	-1	-1	-1
60-17-col-ww-1.tif	1	31bd771c-bc03-4204-952b-9737b932b49e	74.54529	83.06564680267888	1167	639	1241	648	41.54875	-1	-1	-1	-1	-1	-1
60-17-col-ww-1.tif	1	7df54a69-63b3-406c-8619-0aee180fc87f	22.825424	61.18920658928835	950	672	970	683	36.73375	-1	-1	-1	-1	-1	-1
60-17-col-ww-1.tif	1	69bce818-5e83-4168-b131-f85c0b5cf7f5	84.095184	64.65381867928667	821	810	745	846	36.879375	-1	-1	-1	-1	-1	-1
60-17-col-ww-1.tif	1	95254aef-77d9-438c-80dd-f967c549f11f	118.98319	56.309938012284704	1095	813	1194	879	38.406876	-1	-1	-1	-1	-1	-1
60-17-col-ww-1.tif	1	9aba8c0e-7c5b-4388-988c-18c971a02ce4	30.149628	5.7105838780189515	948	883	945	913	43.1925	-1	-1	-1	-1	-1	-1
60-17-col-ww-1.tif	1	4fb600e9-2891-42c0-8ead-20dc82964566	19.924858	72.47443992046462	820	897	801	903	43.005	-1	-1	-1	-1	-1	-1
60-17-col-ww-1.tif	1	02642208-d9f4-4a54-99da-4e6e9b83e054	71.561165	56.97612597668041	898	1010	838	1049	42.895626	-1	-1	-1	-1	-1	-1
60-17-col-ww-1.tif	1	d698cea6-479e-4fb0-90f6-c09413e875b4	76.40026	37.01989782579059	920	1100	874	1161	37.214375	-1	-1	-1	-1	-1	-1
60-17-col-ww-1.tif	1	4b31f02a-6c3b-425c-8cff-c64997cda702	40.60788	37.99871857536678	968	1128	943	1160	38.39	-1	-1	-1	-1	-1	-1
60-17-col-ww-1.tif	1	14f74e56-322a-4002-b380-6ff87d44a647	38.948685	41.87786987296215	974	1219	948	1248	38.185623	-1	-1	-1	-1	-1	-1
60-17-col-ww-1.tif	1	5f35ed8b-dbb8-4ed7-8907-c9b524f0d46a	25.942244	62.44719083062131	1000	1243	1023	1255	45.854374	-1	-1	-1	-1	-1	-1
60-17-col-ww-1.tif	1	70e0252f-fdde-4be9-a68f-71219c20ee92	26.832815	63.43494410114121	966	1268	942	1280	35.97	-1	-1	-1	-1	-1	-1
60-17-col-ww-1.tif	1	744696bd-48bf-4062-9953-74793d5a1095	121.80723	6.5999291494679255	867	1697	853	1818	39.501877	-1	-1	-1	-1	-1	-1
60-17-col-ww-1.tif	1	751942bf-4f8b-4957-a81a-7f8a1a324f4d	20.615528	14.036230672918293	853	1821	858	1841	38.77625	-1	-1	-1	-1	-1	-1
60-18-col-ww-1.tif	2	70b4e4ad-8695-413b-8465-09c44123f482	41.231056	50.90613822778073	1109	23	1141	49	41.749374	-1	-1	-1	-1	-1	-1
60-18-col-ww-1.tif	2	261fc4bf-2fe5-400d-ae2a-b5406c654f20	22.472204	69.14554232278383	714	63	693	71	40.02	-1	-1	-1	-1	-1	-1
60-18-col-ww-1.tif	2	3eb3b3e8-930f-4e9a-bb9a-d0339bb63660	21.189621	19.290039503248806	1012	147	1019	167	38.1325	-1	-1	-1	-1	-1	-1
60-18-col-ww-1.tif	2	c1454251-744b-4e04-833f-b8df2a4a0a56	77.801025	52.83552869803526	703	185	641	232	40.300625	-1	-1	-1	-1	-1	-1
60-18-col-ww-1.tif	2	74f17d86-bf5c-4841-8760-8ace8f0f1b25	23.537205	12.264778764049822	885	208	880	231	38.8525	-1	-1	-1	-1	-1	-1
60-18-col-ww-1.tif	2	6e2d6b39-3d8c-4cb2-92de-f226a97267cd	20.248457	20.22487246807944	838	256	831	275	38.87875	-1	-1	-1	-1	-1	-1
60-18-col-ww-1.tif	2	d8963d85-2717-4de0-8e4e-f10dd0316d9c	52.17279	12.17145242572144	942	325	953	376	36.45375	-1	-1	-1	-1	-1	-1
60-18-col-ww-1.tif	2	a0473be0-112d-4b8f-97ad-4d21a8d1bdf7	19.235384	27.89727860426811	816	345	807	362	40.580624	-1	-1	-1	-1	-1	-1
60-18-col-ww-1.tif	2	2a6695af-9d08-484e-95e5-d3f44fb7a3cb	24.758837	46.63658697760576	584	375	602	392	39.9475	-1	-1	-1	-1	-1	-1
60-18-col-ww-1.tif	2	4a57a212-e292-4c8b-88f1-46bc1a857299	63.560993	12.72436853292163	1316	376	1302	438	40.015625	-1	-1	-1	-1	-1	-1
60-18-col-ww-1.tif	2	66665072-6b15-43fe-ab13-d9f215b66d6c	24.083189	4.763646451488341	952	385	950	409	36.898125	-1	-1	-1	-1	-1	-1
60-18-col-ww-1.tif	2	ae0803d2-d083-4fac-9485-3aacac372c85	30.066593	3.814087598807191	954	457	956	487	36.5975	-1	-1	-1	-1	-1	-1
60-18-col-ww-1.tif	2	6f35b298-e6c1-4380-ba80-d62ccc8eadea	34.98571	59.03624900063028	1349	581	1379	599	38.165	-1	-1	-1	-1	-1	-1
60-18-col-ww-1.tif	2	970dbfc3-e173-4544-94cc-a6e61a4100ac	54.405884	72.89727097771407	1247	649	1299	665	40.181873	-1	-1	-1	-1	-1	-1
60-18-col-ww-1.tif	2	38254215-96e8-4386-9caa-83968ecc410b	26.925823	31.32868368101248	477	676	463	699	40.865623	-1	-1	-1	-1	-1	-1
60-18-col-ww-1.tif	2	ae214329-d040-46a0-96f3-3bb5cfe4ad99	54.451813	45.74405747151286	746	849	707	887	37.063126	-1	-1	-1	-1	-1	-1
60-18-col-ww-1.tif	2	0fea08c4-1f02-418d-b645-f233863e047f	45.88028	73.5399767517433	791	908	747	921	42.005627	-1	-1	-1	-1	-1	-1
60-18-col-ww-1.tif	2	913dcab2-4cbe-4f34-8710-5e59634ac3e7	16.27882	10.619660767051187	942	914	945	930	38.136875	-1	-1	-1	-1	-1	-1
60-18-col-ww-1.tif	2	1288aebd-d18c-40ef-a94e-3aa55c67eabe	51.47815	60.945394790184935	827	1057	782	1082	36.909374	-1	-1	-1	-1	-1	-1
60-18-col-ww-1.tif	2	1fdeab2f-1675-4d03-a62f-336e969568aa	34.132095	5.042454773408281	949	1165	946	1199	36.5025	-1	-1	-1	-1	-1	-1
60-18-col-ww-1.tif	2	ca84aa8d-3880-40ad-9e8e-5f44c4abaa42	18.027756	70.55998024373571	1027	1170	1044	1176	42.981876	-1	-1	-1	-1	-1	-1
60-18-col-ww-1.tif	2	474057c8-35ba-4f0a-b46a-3c1396f8424c	26.400757	65.37643903309566	951	1250	927	1261	35.690624	-1	-1	-1	-1	-1	-1
60-18-col-ww-1.tif	2	11c06ccf-06d5-4892-a3d7-a0b1e7719927	35.35534	61.26021323589981	1025	1254	1056	1271	36.25625	-1	-1	-1	-1	-1	-1
60-18-col-ww-1.tif	2	347856b8-72c7-4c5e-ac2b-e8f38bcf454b	18.681541	74.47589025295346	937	1279	919	1284	36.50625	-1	-1	-1	-1	-1	-1
60-18-col-ww-1.tif	2	dedea9ae-3ae7-4150-a6fe-a93fcf88f910	14.56022	15.945403783229608	976	1302	972	1316	37.731876	-1	-1	-1	-1	-1	-1
60-18-col-ww-1.tif	2	7d5405cc-8a6a-409e-9c9f-655efcc4ac7b	21.931713	24.227745812300412	949	1406	940	1426	37.699375	-1	-1	-1	-1	-1	-1
60-18-col-ww-1.tif	2	768d36ff-ccba-4e6b-b94d-f71b2f3cba42	20.22375	8.53077035280785	854	1795	857	1815	39.560623	-1	-1	-1	-1	-1	-1
60-18-col-ww-1.tif	2	e6c51fdf-fbd5-416c-83d9-a7553820f9c2	35.35534	8.13011145609488	856	1844	861	1879	35.451874	-1	-1	-1	-1	-1	-1
60-19-col-ww-1.tif	3	efbe3a9f-db38-4647-8fa7-4d1ce6751d78	42.426407	44.99999169020066	1150	47	1180	77	39.728127	-1	-1	-1	-1	-1	-1
60-19-col-ww-1.tif	3	66ec5270-6033-450e-97e4-198c19e1f4db	25.632011	69.44395465411236	1190	72	1214	81	42.2625	-1	-1	-1	-1	-1	-1
60-19-col-ww-1.tif	3	7a305edb-0e25-4e6b-961c-4effab3e9bd0	32.31099	21.801418098792453	926	86	938	116	39.11	-1	-1	-1	-1	-1	-1
60-19-col-ww-1.tif	3	3e21a97a-598c-46a0-bb4d-045ec931a4fe	22.203604	7.765159421872113	889	136	886	158	39.005	-1	-1	-1	-1	-1	-1
60-19-col-ww-1.tif	3	3ea601ad-5682-4e95-94ad-b1dcecd9ca68	45.607018	15.255118911442082	1006	142	1018	186	38.010624	-1	-1	-1	-1	-1	-1
60-19-col-ww-1.tif	3	b07e6bae-bee9-4984-ae72-8e5411dbe80d	84.85281	8.13011145609488	935	154	947	238	48.52875	-1	-1	-1	-1	-1	-1
60-19-col-ww-1.tif	3	2fa9f81c-a6d9-4a43-9360-52e0bb9d4e94	24.758837	46.636571950736766	706	186	688	203	41.5	-1	-1	-1	-1	-1	-1
60-19-col-ww-1.tif	3	f98bc751-cfe0-41f0-b1a3-8a38995551bb	51.47815	7.815293010380003	882	186	875	237	37.3325	-1	-1	-1	-1	-1	-1
60-19-col-ww-1.tif	3	d37dd5ed-e32d-460f-aa5b-136dad31d1f3	17.464249	23.629367965984613	1015	201	1022	217	38.633125	-1	-1	-1	-1	-1	-1
60-19-col-ww-1.tif	3	d428bd8e-5722-410d-97d7-4c65af236e8f	26.172504	46.54816198212012	650	219	631	237	45.53625	-1	-1	-1	-1	-1	-1
60-19-col-ww-1.tif	3	5194a2a3-257f-43be-a991-db41a0beebf6	19.104973	42.878890103831566	972	241	985	255	40.718124	-1	-1	-1	-1	-1	-1
60-19-col-ww-1.tif	3	b6213565-fd30-41ee-aea3-eef8ec3cd63a	20.248457	20.22487246807944	834	253	827	272	40.08625	-1	-1	-1	-1	-1	-1
60-19-col-ww-1.tif	3	3dfd1c75-39b6-4838-b50f-c1781b690972	18.027756	56.30993664579404	608	257	593	267	38.66	-1	-1	-1	-1	-1	-1
60-19-col-ww-1.tif	3	2f645623-dc44-4888-a249-bcb565819e03	25.23886	33.69007268887333	1063	288	1077	309	38.474377	-1	-1	-1	-1	-1	-1
60-19-col-ww-1.tif	3	bc538eed-4bec-48fa-a7b9-3438ba9cae11	19.209373	38.65980029124461	1048	306	1060	321	41.181873	-1	-1	-1	-1	-1	-1
60-19-col-ww-1.tif	3	3cf3ee47-7071-4f72-ad44-a71b6391a3d7	50.537113	27.07208246950384	823	323	800	368	40.54375	-1	-1	-1	-1	-1	-1
60-19-col-ww-1.tif	3	9736d51b-e3b2-4a68-924d-69700caf6b05	105.574615	5.980596282778549	938	323	949	428	38.53625	-1	-1	-1	-1	-1	-1
60-19-col-ww-1.tif	3	1e459d50-22fd-4e39-af18-e6c335eff51c	21.095022	31.429580601922567	1063	330	1074	348	38.795	-1	-1	-1	-1	-1	-1
60-19-col-ww-1.tif	3	e892685b-fe5b-4e66-86ba-036240984865	19.697716	23.962489952184455	1107	337	1115	355	39.373123	-1	-1	-1	-1	-1	-1
60-19-col-ww-1.tif	3	edd6104f-8220-45b9-a4a2-76a8c1d372e6	34.98571	59.03624763413964	670	371	640	389	37.573124	-1	-1	-1	-1	-1	-1
60-19-col-ww-1.tif	3	bf2775e0-9306-46f1-b732-c7f0a44216b6	43.382023	64.02561886056392	581	379	542	398	41.988125	-1	-1	-1	-1	-1	-1
60-19-col-ww-1.tif	3	f2509807-a6c6-445d-b223-dea3b6bb4f3b	52.392746	13.240512268121165	1312	382	1300	433	41.90875	-1	-1	-1	-1	-1	-1
60-19-col-ww-1.tif	3	6c156a14-1846-45a5-a749-df64ba8364fb	36.069378	46.12329689498864	644	479	618	504	42.153126	-1	-1	-1	-1	-1	-1
60-19-col-ww-1.tif	3	b2d71d57-b952-434a-97a6-99d031c7e200	27.802877	37.69422874216761	742	492	725	514	45.546875	-1	-1	-1	-1	-1	-1
60-19-col-ww-1.tif	3	857a24ba-7c98-433d-8628-6ec23be76e25	67.6757	71.02959536381846	543	504	479	526	41.2925	-1	-1	-1	-1	-1	-1
60-19-col-ww-1.tif	3	51e04e59-f7ad-4d4a-99dc-a947c16cb91b	18.601076	53.74615683893805	688	540	673	551	40.535625	-1	-1	-1	-1	-1	-1
60-19-col-ww-1.tif	3	a67acbf3-63be-45ae-83c8-fc1adc9d558f	18.027756	56.309938012284704	1554	590	1569	600	44.17625	-1	-1	-1	-1	-1	-1
60-19-col-ww-1.tif	3	8cd6b0df-9eaa-4c4a-bee0-c3f7146e980a	19.924858	17.525581708090385	945	597	939	616	38.99625	-1	-1	-1	-1	-1	-1
60-19-col-ww-1.tif	3	6cfef87e-7356-403e-849d-9a50692bcf27	26.627054	34.28686593130169	497	641	482	663	43.074375	-1	-1	-1	-1	-1	-1
60-19-col-ww-1.tif	3	c80eacaf-6a9b-4b53-a0f7-996a1f1700c2	61.854668	55.5391921455838	1424	643	1475	678	41.630627	-1	-1	-1	-1	-1	-1
60-19-col-ww-1.tif	3	59ca273e-b09f-43ee-9c04-119268213940	36.891735	57.17144343267677	1369	647	1400	667	38.683125	-1	-1	-1	-1	-1	-1
60-19-col-ww-1.tif	3	c228e133-8608-4e0d-876f-822a6b2f67c2	65.60488	52.43140143171462	1302	667	1354	707	42.20625	-1	-1	-1	-1	-1	-1
60-19-col-ww-1.tif	3	f95e9467-bc08-4aa1-abbc-cc6080f3fa34	28.653097	29.24883643723024	474	674	460	699	40.865	-1	-1	-1	-1	-1	-1
60-19-col-ww-1.tif	3	7f37a0f6-cdd2-4fe5-b600-20642a4e01b9	21.931713	65.77223620161021	1008	707	1028	716	37.450626	-1	-1	-1	-1	-1	-1
60-19-col-ww-1.tif	3	4a65d327-0291-4c86-afd7-95380493c717	13.601471	17.10273835695324	911	710	907	723	39.2825	-1	-1	-1	-1	-1	-1
60-19-col-ww-1.tif	3	e79a085e-bc58-444a-b5a8-94461674b5af	79.15807	3.6214748977221234	422	743	417	822	39.979374	-1	-1	-1	-1	-1	-1
60-19-col-ww-1.tif	3	a56299e5-e292-4f9f-bb25-0cabde52cb78	20.615528	67.16634474661089	1104	780	1085	788	40.238125	-1	-1	-1	-1	-1	-1
60-19-col-ww-1.tif	3	223624da-947a-4b8a-889b-3a2639030aaf	23.600847	36.38436238389923	714	872	700	891	38.173126	-1	-1	-1	-1	-1	-1
60-19-col-ww-1.tif	3	efb83c43-f873-4a3d-800b-9b897d0135f0	15.297058	11.309945638838713	953	901	950	916	42.736874	-1	-1	-1	-1	-1	-1
60-19-col-ww-1.tif	3	126a6d26-5fdd-425b-9851-97c1d6282f3d	17.804493	51.84277436255226	677	913	663	924	38.269375	-1	-1	-1	-1	-1	-1
60-19-col-ww-1.tif	3	25c9212e-3b26-4a7e-9ca4-e3120e27873e	55.31727	40.60129385670842	743	922	707	964	34.79875	-1	-1	-1	-1	-1	-1
60-19-col-ww-1.tif	3	b2662b02-2527-430c-a1d4-6f2927319617	29.15476	59.03624900063028	1325	963	1350	978	37.666874	-1	-1	-1	-1	-1	-1
60-19-col-ww-1.tif	3	624af2e7-5f2b-47a8-b19e-152811f280c1	24.351591	19.179006581610395	918	1091	910	1114	39.4875	-1	-1	-1	-1	-1	-1
60-19-col-ww-1.tif	3	c9ed2926-7301-4ea5-8423-3ba1d5b4027f	45.54119	8.841817167610259	884	1166	891	1211	38.379375	-1	-1	-1	-1	-1	-1
60-19-col-ww-1.tif	3	d20ce80b-0eaf-4e34-b945-5409f816f76e	14.142136	8.13011145609488	979	1173	981	1187	37.581875	-1	-1	-1	-1	-1	-1
60-19-col-ww-1.tif	3	143fad0f-fb10-4e34-a2a0-00afdfaaea52	44.38468	14.349326544471694	869	1190	880	1233	38.316875	-1	-1	-1	-1	-1	-1
60-19-col-ww-1.tif	3	3683c9b5-43d2-47a2-b563-56ff8249bea4	29.15476	5.9061458543347385	937	1214	934	1243	37.946877	-1	-1	-1	-1	-1	-1
60-19-col-ww-1.tif	3	d55f08e8-06a3-413d-852a-9f14ab5c825e	21.587032	13.392497637532244	982	1231	977	1252	41.37375	-1	-1	-1	-1	-1	-1
60-19-col-ww-1.tif	3	bd810051-d57a-4cd9-af38-5c5393769077	42.190044	58.5704423931231	923	1261	887	1283	41.2	-1	-1	-1	-1	-1	-1
60-19-col-ww-1.tif	3	2fdfc2b1-240e-4da1-a1d6-81a316ed8ba5	30.675724	70.97438011456808	918	1280	889	1290	42.055	-1	-1	-1	-1	-1	-1
60-19-col-ww-1.tif	3	b0fa2011-ce57-4f84-8f7d-932c034b54b0	44.38468	14.34932517798103	976	1282	965	1325	39.060623	-1	-1	-1	-1	-1	-1
60-19-col-ww-1.tif	3	617d190b-3006-45cd-a167-681854aa0e39	26.24881	17.744666855907724	964	1330	956	1355	40.835	-1	-1	-1	-1	-1	-1
60-19-col-ww-1.tif	3	081b43cd-42de-430f-a437-cb6cea2e9a77	26.925823	74.93151851210666	887	1425	861	1432	39.065	-1	-1	-1	-1	-1	-1
60-19-col-ww-1.tif	3	737e38cd-2c50-4338-b0ff-a81b9e95c77f	39.623226	47.04541341407537	857	1482	828	1509	40.774376	-1	-1	-1	-1	-1	-1
60-19-col-ww-1.tif	3	92be007e-641b-42f6-9481-8db1134c1a40	30.413813	43.66777695296804	899	1572	920	1594	35.49875	-1	-1	-1	-1	-1	-1
60-19-col-ww-1.tif	3	88af226a-bec0-4910-8a2d-66cbf8690fdc	32.75668	77.66090308557878	864	1613	832	1620	41.375	-1	-1	-1	-1	-1	-1
60-19-col-ww-1.tif	3	d516221f-0b17-4aa3-93fa-e7c12c7450a6	17.691807	47.29061857176947	887	1650	900	1662	38.075	-1	-1	-1	-1	-1	-1
60-19-col-ww-1.tif	3	d3a7255e-ea5b-4063-adde-ee8cb8e1a360	50.08992	3.4336187412807817	852	1771	855	1821	39.624374	-1	-1	-1	-1	-1	-1
60-19-col-ww-1.tif	3	a46717b8-6c53-4e73-9f16-a61c56469230	26.832815	26.56503791276947	854	1906	866	1930	37.540627	-1	-1	-1	-1	-1	-1
60-20-col-ww-1.tif	4	4a7c873b-fa43-4ccc-83e3-68c55ea05936	32.80244	52.43140143171462	1241	98	1267	118	37.94	-1	-1	-1	-1	-1	-1
60-20-col-ww-1.tif	4	8717cfa0-91b3-4e98-94a3-7a27a4722cc1	83.60024	36.73283863535329	573	285	523	352	42.79375	-1	-1	-1	-1	-1	-1
60-20-col-ww-1.tif	4	95aa038d-d7ed-4252-84a9-fa1f7e88d9e3	39.59798	45.00000398408835	537	399	509	427	48.388126	-1	-1	-1	-1	-1	-1
60-20-col-ww-1.tif	4	f12b489e-c057-432e-8c33-5a9860eb8862	24.839485	49.89909377006339	1238	490	1219	506	36.8425	-1	-1	-1	-1	-1	-1
60-20-col-ww-1.tif	4	6080f379-7f6c-4abc-b87b-2de8d1525a33	23.600847	53.615645584277445	1214	507	1195	521	39.46875	-1	-1	-1	-1	-1	-1
60-20-col-ww-1.tif	4	e33a2418-28e9-4ffd-91c7-3c2b4298616f	16.552946	64.98310209917298	1188	526	1173	533	38.741875	-1	-1	-1	-1	-1	-1
60-20-col-ww-1.tif	4	5667b790-013c-4715-adc3-385015de6a11	66.48308	68.83874388564519	477	528	415	552	40.88375	-1	-1	-1	-1	-1	-1
60-20-col-ww-1.tif	4	fa90d061-07e7-4518-8653-5b32a4a23816	19.849434	40.91439109475249	1238	560	1251	575	37.5725	-1	-1	-1	-1	-1	-1
60-20-col-ww-1.tif	4	ae02575a-13be-4e56-816c-ed45d0bb42d8	15.524175	75.06857308799215	517	604	502	608	44.536877	-1	-1	-1	-1	-1	-1
60-20-col-ww-1.tif	4	6b034916-850b-4de9-b114-e6116eb95ee7	85.44004	69.44395465411236	1588	609	1668	639	NaN	-1	-1	-1	-1	-1	-1
60-20-col-ww-1.tif	4	b7c6ec1d-80ad-479e-a1e5-bcd578dd8123	68.0294	65.6954498484703	468	622	406	650	47.155624	-1	-1	-1	-1	-1	-1
60-20-col-ww-1.tif	4	1fd40af4-d85e-471e-89d9-448c10b1df65	32.01562	14.470302855050932	1410	648	1418	679	42.499374	-1	-1	-1	-1	-1	-1
60-20-col-ww-1.tif	4	42219b0e-5f9d-4885-83c2-5998caea050e	39.661064	33.690071322382636	487	658	465	691	39.935623	-1	-1	-1	-1	-1	-1
60-20-col-ww-1.tif	4	394c3499-1976-451c-9f11-a02a234199af	28.01785	34.824485147742394	1415	682	1431	705	38.646873	-1	-1	-1	-1	-1	-1
60-20-col-ww-1.tif	4	93714c3f-50dc-48e5-ac7e-7b096b22df76	25.612497	51.34018308915671	1546	703	1566	719	43.1875	-1	-1	-1	-1	-1	-1
60-20-col-ww-1.tif	4	58b2e73d-ccd0-428f-9aff-530b9daad2da	70.292244	39.805578184892624	1359	709	1404	763	36.566875	-1	-1	-1	-1	-1	-1
60-20-col-ww-1.tif	4	596be242-4736-4afb-bc82-e8bbfa1a45fd	32.01562	51.34018308915671	1040	722	1065	742	38.79	-1	-1	-1	-1	-1	-1
60-20-col-ww-1.tif	4	d62b21d4-ab97-451d-85cc-20f79f7d7818	70.76723	47.290603544900506	543	730	491	778	42.793125	-1	-1	-1	-1	-1	-1
60-20-col-ww-1.tif	4	293909e3-0144-47fa-9f8e-f5d769794256	21.095022	5.44032695293987	424	742	422	763	37.553123	-1	-1	-1	-1	-1	-1
60-20-col-ww-1.tif	4	2ea1a047-8ae7-4412-8337-2f76e2c34c6b	21.84033	74.05460418494707	1128	772	1107	778	39.02125	-1	-1	-1	-1	-1	-1
60-20-col-ww-1.tif	4	f6ca32f4-5d68-45ce-8066-ab6124659ebd	8.062258	60.2551222122851	575	814	568	818	38.540627	-1	-1	-1	-1	-1	-1
60-20-col-ww-1.tif	4	4788e730-e3ed-45f5-9752-c6439ac96bbc	76.941536	27.897279970758746	418	826	454	894	38.2225	-1	-1	-1	-1	-1	-1
60-20-col-ww-1.tif	4	4b8fbd70-f62f-48e5-b77a-c3fccdc1ad4f	32.649654	62.650129411240755	1032	920	1061	935	38.845627	-1	-1	-1	-1	-1	-1
60-20-col-ww-1.tif	4	da6de14c-8a5d-4be9-817b-578aed2d73ce	46.227695	38.85336648583211	706	965	677	1001	38.035625	-1	-1	-1	-1	-1	-1
60-20-col-ww-1.tif	4	6ebd06b2-5d25-4f13-9e1f-b3d5d367e509	23.43075	50.19443251626541	1361	985	1379	1000	34.761875	-1	-1	-1	-1	-1	-1
60-20-col-ww-1.tif	4	1fee8d18-4e50-48c3-bdaa-b988d935c408	19.209373	38.65980029124461	1403	1014	1415	1029	36.235	-1	-1	-1	-1	-1	-1
60-20-col-ww-1.tif	4	6bc9e5ba-e74a-4433-a36e-aed9c89ddb39	53.75872	71.56505487399079	716	1108	665	1125	36.2175	-1	-1	-1	-1	-1	-1
60-20-col-ww-1.tif	4	84ba2206-be3f-47f0-9ad6-d767f85f0c13	18.439089	12.528807923096508	890	1216	894	1234	37.064377	-1	-1	-1	-1	-1	-1
60-20-col-ww-1.tif	4	f4d88ef5-7e9a-416d-9a76-2e897b7ace67	50.606323	29.604444772668444	878	1222	903	1266	36.185	-1	-1	-1	-1	-1	-1
60-20-col-ww-1.tif	4	22a92c8e-c582-4ed7-aef9-56a5b3becc04	32.31099	21.80141673230176	936	1241	924	1271	35.5225	-1	-1	-1	-1	-1	-1
60-20-col-ww-1.tif	4	5e354d4e-12e2-4259-a912-d028c6720ed8	31.575306	10.954065462324365	976	1284	970	1315	37.143124	-1	-1	-1	-1	-1	-1
60-20-col-ww-1.tif	4	493a5d4d-b4b3-4173-9853-306aed86bb96	40.16217	71.11392087931145	877	1291	839	1304	38.29125	-1	-1	-1	-1	-1	-1
60-20-col-ww-1.tif	4	b21e4f8c-761e-469e-b6aa-2131923fea18	34.20526	52.12502646630452	1113	1320	1140	1341	36.660625	-1	-1	-1	-1	-1	-1
60-20-col-ww-1.tif	4	b5b82207-3647-4726-9da4-8dce33c18c12	26.400757	65.37644039958633	1034	1325	1058	1336	38.930626	-1	-1	-1	-1	-1	-1
60-20-col-ww-1.tif	4	f13309aa-13e1-4e58-b80b-ef6da24003d5	16.970562	44.99999169020066	964	1395	976	1407	42.925625	-1	-1	-1	-1	-1	-1
60-20-col-ww-1.tif	4	8be09a22-9645-4608-a6ef-7b718dd887af	16.124516	60.2551222122851	828	1508	814	1516	39.8675	-1	-1	-1	-1	-1	-1
60-20-col-ww-1.tif	4	90dc1fa4-7cfb-40d0-8657-26ccb8dcb31c	21.189621	70.70994251066188	873	1538	853	1545	38.543125	-1	-1	-1	-1	-1	-1
60-20-col-ww-1.tif	4	e15e06d2-1056-425b-84de-3887ff422865	36.05551	56.309938012284704	927	1593	957	1613	35.985	-1	-1	-1	-1	-1	-1
60-20-col-ww-1.tif	4	160348fa-f538-446b-826f-cd6b88246916	24.738634	75.96375134099236	828	1615	804	1621	36.128124	-1	-1	-1	-1	-1	-1
60-20-col-ww-1.tif	4	af5399d4-924b-4a5e-a2d1-c7b4e32a94e4	18.681541	15.524119081713877	900	1667	905	1685	35.754375	-1	-1	-1	-1	-1	-1
60-20-col-ww-1.tif	4	63eb5217-590a-4994-ae1b-e8b6d9784dbf	30.0	36.869906871617104	864	1699	846	1723	38.223125	-1	-1	-1	-1	-1	-1
60-20-col-ww-1.tif	4	06f090bf-5068-449c-9a0b-6d0655002374	21.095022	5.4403283194305345	856	1772	858	1793	37.595	-1	-1	-1	-1	-1	-1
60-20-col-ww-1.tif	4	2207cce7-cb36-4884-8b26-a5644b78264a	17.262676	10.00797497925089	857	1796	854	1813	39.88	-1	-1	-1	-1	-1	-1
60-20-col-ww-1.tif	4	2ae42feb-c870-4ccf-a68e-c94d108dd548	25.70992	13.495744143516845	867	1939	873	1964	37.116875	-1	-1	-1	-1	-1	-1
60-21-col-ww-1.tif	5	3611fe7d-187c-4245-92df-ec3917769754	29.732138	19.653815378443653	930	89	940	117	38.409374	-1	-1	-1	-1	-1	-1
60-21-col-ww-1.tif	5	f8d7b2a4-abab-4ef7-b397-3639469ca2d0	15.297058	11.309945638838713	892	139	889	154	39.174374	-1	-1	-1	-1	-1	-1
60-21-col-ww-1.tif	5	882993e0-92a6-446a-abe1-e51a88087398	21.189621	19.290039503248806	1011	147	1018	167	38.0375	-1	-1	-1	-1	-1	-1
60-21-col-ww-1.tif	5	bd2f6c15-3328-4fe7-b966-6e0e59d5f94a	74.330345	33.476287767851886	1327	169	1368	231	39.1375	-1	-1	-1	-1	-1	-1
60-21-col-ww-1.tif	5	fb345d79-d17a-486a-9bc2-17b1b95854cd	64.195015	4.4671629664871375	945	190	950	254	47.915627	-1	-1	-1	-1	-1	-1
60-21-col-ww-1.tif	5	c2bb0c56-8f4c-4e66-bbc6-42aff0edfe27	21.213203	45.00000398408835	681	199	666	214	41.18	-1	-1	-1	-1	-1	-1
60-21-col-ww-1.tif	5	59b39157-f964-4a80-a2ef-c7af24c44b5f	16.492422	14.036256627184315	884	205	880	221	39.0375	-1	-1	-1	-1	-1	-1
60-21-col-ww-1.tif	5	bc48c404-208e-4168-8d53-adbe3ec65a7c	33.42155	38.92754234021845	681	212	660	238	38.67125	-1	-1	-1	-1	-1	-1
60-21-col-ww-1.tif	5	85859141-7937-4350-b0a6-55ed17488e6a	72.00694	37.665623909923596	577	285	533	342	41.115	-1	-1	-1	-1	-1	-1
60-21-col-ww-1.tif	5	87b2db02-3c91-4b1f-887d-a3dae0497d2b	16.970562	45.00000398408835	1064	302	1052	314	41.050625	-1	-1	-1	-1	-1	-1
60-21-col-ww-1.tif	5	438e377d-0445-449b-8b78-52bd7e72e589	95.63472	6.604848252161048	941	319	952	414	38.834373	-1	-1	-1	-1	-1	-1
60-21-col-ww-1.tif	5	7b5f8520-8d2f-4f66-97f6-a2e21e77b711	48.466484	21.80141673230176	525	353	507	398	44.459373	-1	-1	-1	-1	-1	-1
60-21-col-ww-1.tif	5	04083e4b-272e-4e37-a6a8-171b09be7bf0	34.48188	16.858408829963537	1313	392	1303	425	41.13125	-1	-1	-1	-1	-1	-1
60-21-col-ww-1.tif	5	d25b3d69-c713-47e7-9eb3-4da29ee5e92a	61.03278	1.8778655728919489	953	438	955	499	37.9475	-1	-1	-1	-1	-1	-1
60-21-col-ww-1.tif	5	6d88831c-3142-49e4-b552-128f180b3798	29.410883	54.688791246291515	1251	485	1227	502	37.16625	-1	-1	-1	-1	-1	-1
60-21-col-ww-1.tif	5	def4d273-55fa-4833-a9d4-6b2a678942fe	18.027756	33.690071322382636	1420	495	1410	510	38.5875	-1	-1	-1	-1	-1	-1
60-21-col-ww-1.tif	5	7a226d7f-5863-4088-946f-e51604e7387d	19.104973	42.87890239771923	734	508	721	522	43.32375	-1	-1	-1	-1	-1	-1
60-21-col-ww-1.tif	5	7badca13-49ba-4b72-95a2-ad675b35e217	16.970562	45.00000398408835	1454	508	1442	520	37.516876	-1	-1	-1	-1	-1	-1
60-21-col-ww-1.tif	5	2b5b1829-14b6-4fb5-b1b4-9e123e47034c	15.0	53.130102463050264	1169	546	1181	555	40.453125	-1	-1	-1	-1	-1	-1
60-21-col-ww-1.tif	5	dce8cb6a-ad9d-4fe4-a53c-6a9a08285b10	17.20465	54.46231583379222	1169	548	1155	558	38.958126	-1	-1	-1	-1	-1	-1
60-21-col-ww-1.tif	5	fef82037-7504-47d9-8cf7-0bca96eafeef	25.495098	41.82016843485388	1499	551	1482	570	35.839375	-1	-1	-1	-1	-1	-1
60-21-col-ww-1.tif	5	41e1fa48-4fb3-4113-b780-9fed5839e4e9	53.600372	75.96376500137069	413	554	361	567	43.605	-1	-1	-1	-1	-1	-1
60-21-col-ww-1.tif	5	e3c111cc-c585-4d17-b787-ff4b1f6c0533	14.142136	81.8698992450631	1220	561	1234	563	39.2625	-1	-1	-1	-1	-1	-1
60-21-col-ww-1.tif	5	5ef5752f-8c37-4442-acd5-885bf8fe7da9	41.677334	30.2564259435905	1273	581	1252	617	39.165627	-1	-1	-1	-1	-1	-1
60-21-col-ww-1.tif	5	0d3c08f6-273d-49ef-9209-bcb55482c70b	13.601471	17.102739723443904	1251	587	1255	600	40.421875	-1	-1	-1	-1	-1	-1
60-21-col-ww-1.tif	5	1027affc-fa8d-4107-9eb2-e9043b028fb1	14.142136	8.130110089604273	1254	601	1252	615	39.363125	-1	-1	-1	-1	-1	-1
60-21-col-ww-1.tif	5	4332f810-3e2d-4a9a-b927-0703e2655c35	28.284271	81.8698842181941	500	611	472	615	41.2375	-1	-1	-1	-1	-1	-1
60-21-col-ww-1.tif	5	1175d11e-4c77-4607-b8f3-27fe19566e8c	22.36068	63.43494546763185	1592	613	1612	623	NaN	-1	-1	-1	-1	-1	-1
60-21-col-ww-1.tif	5	fd2a0c50-a40c-45d4-a93a-aa9e099ff899	23.323807	30.963761700527698	565	614	577	634	40.71125	-1	-1	-1	-1	-1	-1
60-21-col-ww-1.tif	5	957b5af3-8f45-4590-b911-09feaf860ac8	27.784887	59.74356836420782	620	616	596	630	40.6925	-1	-1	-1	-1	-1	-1
60-21-col-ww-1.tif	5	9b1f2f75-7f71-44fd-830e-77e473f492b4	26.925823	21.801418098792453	1372	616	1382	641	38.38375	-1	-1	-1	-1	-1	-1
60-21-col-ww-1.tif	5	794dbf53-b839-4a1a-89e5-71f54a1b2a07	21.587032	76.60751169713507	459	640	480	645	41.530624	-1	-1	-1	-1	-1	-1
60-21-col-ww-1.tif	5	3a6ab958-61df-4f99-902b-38d9b3c0edf4	14.3178215	77.9052476394375	1721	648	1735	651	NaN	-1	-1	-1	-1	-1	-1
60-21-col-ww-1.tif	5	5069c3e1-49be-4cbf-b8cc-b50f3dee48c5	17.888544	63.43494410114121	403	649	387	657	46.951874	-1	-1	-1	-1	-1	-1
60-21-col-ww-1.tif	5	e61eefa9-61ca-44d8-b03c-3e71e50088b9	23.769728	22.249014055481723	1176	659	1185	681	37.4275	-1	-1	-1	-1	-1	-1
60-21-col-ww-1.tif	5	c09fbfac-d17b-4d16-96f8-2299ed2e8cd7	30.413813	27.40758136153488	478	672	464	699	43.34125	-1	-1	-1	-1	-1	-1
60-21-col-ww-1.tif	5	5a84af98-5cf7-434b-9edd-15197d682219	36.40055	37.18469663008466	1403	706	1381	735	39.67375	-1	-1	-1	-1	-1	-1
60-21-col-ww-1.tif	5	8d57fe21-f602-4e9d-b364-6da8a7df3440	52.40229	41.90594195045091	551	723	516	762	38.2175	-1	-1	-1	-1	-1	-1
60-21-col-ww-1.tif	5	4f2b456b-38ed-4c49-81c2-b91cee8321d0	43.185646	47.81555959062001	1563	723	1595	752	44.52353	-1	-1	-1	-1	-1	-1
60-21-col-ww-1.tif	5	5426d04e-f93d-45e4-ae07-79d3e1192ee9	23.43075	50.19443114977474	1380	729	1362	744	38.590626	-1	-1	-1	-1	-1	-1
60-21-col-ww-1.tif	5	e908f607-33d0-4564-8a83-b3f50bc95b39	34.88553	62.700426924288706	1070	744	1101	760	39.140625	-1	-1	-1	-1	-1	-1
60-21-col-ww-1.tif	5	960d3d72-3f84-4274-b51e-e87e89cf9037	28.284271	8.130110089604273	425	746	421	774	42.866875	-1	-1	-1	-1	-1	-1
60-21-col-ww-1.tif	5	440ec8de-0cc5-4985-8a2f-5fde27e25a45	14.142136	44.99999169020066	1483	766	1493	776	33.086876	-1	-1	-1	-1	-1	-1
60-21-col-ww-1.tif	5	d4f34a22-f366-4792-82a2-4f15edc29b6c	26.172504	83.41805724309484	1143	767	1169	770	39.78	-1	-1	-1	-1	-1	-1
60-21-col-ww-1.tif	5	4dc1d8f8-d70c-4c61-a23f-54afada6f8d7	22.022715	50.52753947559626	491	781	474	795	46.998123	-1	-1	-1	-1	-1	-1
60-21-col-ww-1.tif	5	75e1ff4a-b766-4218-854b-97ae081b6308	46.09772	24.341100998256593	1407	796	1426	838	38.3875	-1	-1	-1	-1	-1	-1
60-21-col-ww-1.tif	5	e9d34f71-db98-4b26-a9ec-6d96d557d54c	17.464249	66.3706277083044	450	804	434	811	42.489376	-1	-1	-1	-1	-1	-1
60-21-col-ww-1.tif	5	e3d79535-3203-4ce5-8948-eaf9acf89961	64.3506	44.370397146396556	568	820	523	866	37.2025	-1	-1	-1	-1	-1	-1
60-21-col-ww-1.tif	5	ca479fb3-10a4-4699-b942-cb280082b6d9	100.41912	45.80693755950267	424	835	496	905	37.261875	-1	-1	-1	-1	-1	-1
60-21-col-ww-1.tif	5	6e30ac9c-7b68-45ec-a6c4-a9787ef009c7	13.453624	48.012788133093295	507	904	517	913	39.353127	-1	-1	-1	-1	-1	-1
60-21-col-ww-1.tif	5	c69653d9-a0d8-4e09-b220-52a3a2f9e3e5	32.31099	68.19859260236558	1064	940	1094	952	39.369373	-1	-1	-1	-1	-1	-1
60-21-col-ww-1.tif	5	7a2219b6-02c8-4062-b6fa-2e9aeecfaa80	39.698868	40.91437606788347	612	991	586	1021	39.636875	-1	-1	-1	-1	-1	-1
60-21-col-ww-1.tif	5	b4cbd5f6-625d-4061-a11d-2a2e66495db0	11.401754	52.12502646630452	1423	1041	1432	1048	37.87375	-1	-1	-1	-1	-1	-1
60-21-col-ww-1.tif	5	6509ccc1-b193-4ceb-b09d-513ec37fa812	39.661064	56.30992298541568	665	1128	632	1150	36.36875	-1	-1	-1	-1	-1	-1
60-21-col-ww-1.tif	5	001b276f-9dd5-4261-90d5-137c3c2c3c03	19.849434	49.085619606405544	903	1269	918	1282	37.6525	-1	-1	-1	-1	-1	-1
60-21-col-ww-1.tif	5	d184d6b7-b1ee-4b8f-b27e-07e39dca365a	36.619667	55.007979646584545	926	1280	896	1301	40.29375	-1	-1	-1	-1	-1	-1
60-21-col-ww-1.tif	5	26bc4176-cf28-4240-b663-f60638d5fe09	16.970562	45.00000398408835	875	1286	863	1298	42.8125	-1	-1	-1	-1	-1	-1
60-21-col-ww-1.tif	5	c4d6ec49-2a68-4150-8bbb-b35e5f035338	15.6205	39.80557681840193	857	1303	847	1315	36.274376	-1	-1	-1	-1	-1	-1
60-21-col-ww-1.tif	5	7d40d79d-1032-4612-8629-02d068c99e7c	35.341194	64.885157186475	839	1304	807	1319	36.804375	-1	-1	-1	-1	-1	-1
60-21-col-ww-1.tif	5	5e044c44-8554-41e1-8144-6a9a29eb132e	16.27882	10.619660767051187	982	1417	985	1433	37.318127	-1	-1	-1	-1	-1	-1
60-21-col-ww-1.tif	5	6f177f62-7646-4e7c-9d85-5476d99c276d	13.341664	77.00536884979763	866	1453	853	1456	37.199375	-1	-1	-1	-1	-1	-1
60-21-col-ww-1.tif	5	3b43f9a1-ce2b-4393-b51e-025aa60ac445	16.552946	64.98310209917298	858	1498	843	1505	39.588123	-1	-1	-1	-1	-1	-1
60-21-col-ww-1.tif	5	3d95722e-aabc-4f82-92d7-509b87bbbec4	19.416489	55.4914750775514	854	1547	838	1558	36.629375	-1	-1	-1	-1	-1	-1
60-21-col-ww-1.tif	5	4775aed4-6172-47cd-a31d-c7c73489d390	17.20465	54.46231720028288	957	1614	971	1624	35.42125	-1	-1	-1	-1	-1	-1
60-21-col-ww-1.tif	5	0b871752-a975-4432-8cf8-6fa742388a66	29.546574	23.962489952184455	915	1744	927	1771	38.043125	-1	-1	-1	-1	-1	-1
60-21-col-ww-1.tif	5	419970a2-a1eb-4245-b066-0418a0b54937	17.691807	47.290603544900506	815	1783	802	1795	39.234375	-1	-1	-1	-1	-1	-1
60-21-col-ww-1.tif	5	0b507c4d-5c22-4290-982a-6c53a0a90a82	18.788294	64.7988782368794	853	1848	836	1856	35.343124	-1	-1	-1	-1	-1	-1
60-21-col-ww-1.tif	5	46e07554-3eb9-448d-aff7-443a394d0663	14.56022	15.945405149720273	870	1960	874	1974	36.8675	-1	-1	-1	-1	-1	-1
60-22-col-ww-1.tif	6	0ca598ca-bd88-4dd0-8bc3-5faf9a15cd1c	48.166378	48.36645532831653	925	53	961	85	42.54875	-1	-1	-1	-1	-1	-1
60-22-col-ww-1.tif	6	d1bcbb31-5961-4384-875f-0f7f0ad88ac0	62.817196	13.815014506079933	922	68	937	129	41.179375	-1	-1	-1	-1	-1	-1
60-22-col-ww-1.tif	6	d98215f5-bcdc-4d75-a29a-f20653434012	18.384777	67.61986930749973	600	96	583	103	42.918125	-1	-1	-1	-1	-1	-1
60-22-col-ww-1.tif	6	91c4aaef-21cc-412d-9967-037b48c7a4ca	14.142136	8.13011145609488	889	101	891	115	36.245	-1	-1	-1	-1	-1	-1
60-22-col-ww-1.tif	6	8e95a082-5a46-4ad2-92ea-6ed4ecb14ddc	41.231056	14.036230672918293	1008	147	1018	187	36.88625	-1	-1	-1	-1	-1	-1
60-22-col-ww-1.tif	6	8e0126e4-e083-4922-ab23-22167d71289d	65.11528	10.619660767051187	935	154	947	218	39.79	-1	-1	-1	-1	-1	-1
60-22-col-ww-1.tif	6	0a2804c3-82b8-49d3-a498-6506a7f1414f	25.70992	13.49574277702618	882	197	876	222	38.250626	-1	-1	-1	-1	-1	-1
60-22-col-ww-1.tif	6	eb098c02-de9f-4b7b-970e-be0404f88658	18.027756	19.440030457422267	1017	205	1023	222	38.123123	-1	-1	-1	-1	-1	-1
60-22-col-ww-1.tif	6	8f369e3e-b00a-487a-a489-214be04a28a0	26.172504	6.581952091572475	945	226	942	252	47.0675	-1	-1	-1	-1	-1	-1
60-22-col-ww-1.tif	6	c802f1c3-291e-401b-8579-4845f81f9c4c	29.529646	28.30075290540975	657	227	671	253	36.3225	-1	-1	-1	-1	-1	-1
60-22-col-ww-1.tif	6	3975509d-1461-4d44-82d5-6d47ae20ef9a	23.537205	12.264780130540487	943	256	948	279	45.6125	-1	-1	-1	-1	-1	-1
60-22-col-ww-1.tif	6	edcd5264-6907-48a1-ad0e-986787917e1d	24.738634	14.036230672918293	1405	270	1411	294	36.96625	-1	-1	-1	-1	-1	-1
60-22-col-ww-1.tif	6	52c9e987-68a7-4f1a-a90f-69ca203534b1	19.235384	27.897279970758746	1071	301	1080	318	36.63375	-1	-1	-1	-1	-1	-1
60-22-col-ww-1.tif	6	8f810c68-b17c-4e45-a3a6-538c0ed4d74f	30.528675	31.60749200293239	828	317	812	343	42.55125	-1	-1	-1	-1	-1	-1
60-22-col-ww-1.tif	6	d5e182b5-0f78-4676-b815-67e1347b121b	36.71512	29.35776566060423	1056	317	1074	349	38.62	-1	-1	-1	-1	-1	-1
60-22-col-ww-1.tif	6	7afb9dbf-762a-440a-b60b-3b3ae345d793	120.8139	6.6544354255353255	938	324	952	444	37.605625	-1	-1	-1	-1	-1	-1
60-22-col-ww-1.tif	6	37d96148-fdd0-4375-a867-79a84d9d198c	48.104053	20.69544518113662	523	350	506	395	40.751877	-1	-1	-1	-1	-1	-1
60-22-col-ww-1.tif	6	981fecfb-6a37-494a-bf62-589f7c6b005b	19.849434	40.91439109475249	1214	378	1227	393	38.931873	-1	-1	-1	-1	-1	-1
60-22-col-ww-1.tif	6	4001371d-cef0-4881-a54e-d7dcd427e127	17.492855	30.963760334037033	769	410	760	425	37.52875	-1	-1	-1	-1	-1	-1
60-22-col-ww-1.tif	6	59bc560e-e5c5-47ca-b333-93e42f596dff	16.155495	21.80141673230176	741	444	735	459	35.964375	-1	-1	-1	-1	-1	-1
60-22-col-ww-1.tif	6	98a49333-c1c3-40ae-8d65-7d1091341609	45.099888	3.814087598807191	950	448	953	493	38.551876	-1	-1	-1	-1	-1	-1
60-22-col-ww-1.tif	6	0ac0810d-7610-40dc-8aa5-63072a954203	23.194826	82.5686125702864	1404	456	1381	459	38.443127	-1	-1	-1	-1	-1	-1
60-22-col-ww-1.tif	6	6fbbc75b-5b1c-43b7-85ba-dc0efc8991a8	27.313	66.2505133680512	1448	465	1473	476	36.610626	-1	-1	-1	-1	-1	-1
60-22-col-ww-1.tif	6	dad1d124-80c1-4c2f-95f7-adf563739eca	47.423622	24.94390480715461	472	467	452	510	44.0725	-1	-1	-1	-1	-1	-1
60-22-col-ww-1.tif	6	fc2e39bb-36b6-4477-87db-75d267a8def4	16.27882	79.3803772548635	1234	485	1250	488	37.785625	-1	-1	-1	-1	-1	-1
60-22-col-ww-1.tif	6	3d157ab0-3640-417d-b8ea-3e970bb119d0	41.400482	37.14669345754271	740	490	715	523	41.791874	-1	-1	-1	-1	-1	-1
60-22-col-ww-1.tif	6	f0a4f7e7-b07e-4ab5-b310-39805745ba76	23.70654	27.645982284324987	1214	492	1203	513	37.31875	-1	-1	-1	-1	-1	-1
60-22-col-ww-1.tif	6	a8ac7052-8e7f-4dd5-b254-2e6427465a23	58.60034	53.32564941249703	1454	502	1407	537	37.639374	-1	-1	-1	-1	-1	-1
60-22-col-ww-1.tif	6	341798b9-ef08-4310-a37d-1df95a5a7634	26.907248	48.01278676660263	845	506	825	524	35.4075	-1	-1	-1	-1	-1	-1
60-22-col-ww-1.tif	6	1ac0628b-72dd-4cd6-8e00-8ba90d574dfc	37.48333	46.080922401377876	1406	506	1379	532	39.728127	-1	-1	-1	-1	-1	-1
60-22-col-ww-1.tif	6	2ea6760b-9d53-4ac4-8585-031fd0f92e2f	41.617306	54.7824058190557	711	523	677	547	38.38875	-1	-1	-1	-1	-1	-1
60-22-col-ww-1.tif	6	c6f9b930-e2f5-4627-9c88-ff17a1a8ca2e	17.117243	6.709841920082454	1200	528	1202	545	40.11125	-1	-1	-1	-1	-1	-1
60-22-col-ww-1.tif	6	f8ad639f-0efb-40e9-84c4-718cdf5eacb1	21.540659	68.19859260236558	1120	530	1140	538	38.69	-1	-1	-1	-1	-1	-1
60-22-col-ww-1.tif	6	bb22264b-e577-4ff0-9a67-1b8d7cd392df	17.088007	20.556054680555008	1116	533	1110	549	35.755627	-1	-1	-1	-1	-1	-1
60-22-col-ww-1.tif	6	ab15e842-e963-4684-b847-148e073b87b5	21.023796	64.65381867928667	1574	536	1555	545	40.210625	-1	-1	-1	-1	-1	-1
60-22-col-ww-1.tif	6	cfa4c811-7663-43e1-a585-6c25c085d942	51.1957	12.407421801167004	1163	547	1174	597	42.499374	-1	-1	-1	-1	-1	-1
60-22-col-ww-1.tif	6	be279c03-e048-4885-bf14-1d44f47ec502	74.094536	31.759477372343525	1495	548	1456	611	40.716873	-1	-1	-1	-1	-1	-1
60-22-col-ww-1.tif	6	86ae1cbd-2476-46c7-b472-1e4b3ae603f8	17.691807	42.70939076289784	674	551	662	564	41.69375	-1	-1	-1	-1	-1	-1
60-22-col-ww-1.tif	6	0f6210fa-e458-4147-a90f-4819db3455cc	18.681541	74.4758916194441	322	556	340	561	44.8325	-1	-1	-1	-1	-1	-1
60-22-col-ww-1.tif	6	bcf6f413-16bb-4d8c-9997-c0945435f39c	25.179358	6.842784722087572	1179	556	1182	581	40.006874	-1	-1	-1	-1	-1	-1
60-22-col-ww-1.tif	6	6b25cdd1-055c-45fb-b857-306cd172696d	18.973665	18.434954460676522	721	558	727	576	41.004375	-1	-1	-1	-1	-1	-1
60-22-col-ww-1.tif	6	1356c7e3-4306-4406-8079-9c5ae27770eb	16.155495	68.19859260236558	533	571	548	577	39.84125	-1	-1	-1	-1	-1	-1
60-22-col-ww-1.tif	6	b6cab798-12b7-4017-b144-f1490dc9b7f4	31.575306	10.954065462324365	1255	574	1249	605	38.87875	-1	-1	-1	-1	-1	-1
60-22-col-ww-1.tif	6	4a4cc3f1-92db-48c2-b839-3e9e97cf5196	27.202942	36.02736342285169	1277	576	1293	598	39.070625	-1	-1	-1	-1	-1	-1
60-22-col-ww-1.tif	6	e55e101c-3ced-4514-a475-03f9e9888823	17.720045	16.38953000382051	1261	579	1256	596	40.73875	-1	-1	-1	-1	-1	-1
60-22-col-ww-1.tif	6	4b0748fd-b178-413e-aae6-758dbd3aea6c	30.528675	31.60749200293239	1236	581	1220	607	40.231876	-1	-1	-1	-1	-1	-1
60-22-col-ww-1.tif	6	5ddf4e54-db9e-49e2-b8bb-9603c62c6a19	24.351591	19.179006581610395	946	595	938	618	39.125	-1	-1	-1	-1	-1	-1
60-22-col-ww-1.tif	6	a4a6f1a4-d561-4761-9f17-78371210efd3	95.63472	68.53234296596906	1571	596	1660	631	NaN	-1	-1	-1	-1	-1	-1
60-22-col-ww-1.tif	6	89c5c8fc-db27-4005-8efe-66482f455e11	20.59126	60.945394790184935	624	608	606	618	39.271873	-1	-1	-1	-1	-1	-1
60-22-col-ww-1.tif	6	a7327e12-1eb5-45df-9a6a-6f77e157c8d3	44.407207	7.765159421872113	586	609	580	653	40.923126	-1	-1	-1	-1	-1	-1
60-22-col-ww-1.tif	6	b3527425-85c7-4c7e-b5dd-659600345327	42.201897	13.706960913410342	1249	611	1259	652	37.300625	-1	-1	-1	-1	-1	-1
60-22-col-ww-1.tif	6	c0333030-018d-4c98-8309-5d07ff653915	24.351591	19.179006581610395	1047	612	1039	635	35.916874	-1	-1	-1	-1	-1	-1
60-22-col-ww-1.tif	6	8508ed60-a3d1-4dc5-93d1-2441bdc007b3	20.396078	11.309919684572662	1369	612	1373	632	37.64625	-1	-1	-1	-1	-1	-1
60-22-col-ww-1.tif	6	d93c0ebe-83b9-403f-bd31-cbb49d2c6382	39.0	67.38012966763227	469	614	433	629	41.476875	-1	-1	-1	-1	-1	-1
60-22-col-ww-1.tif	6	5e9638f6-5b88-4ea7-8a3f-85f265d12882	38.626415	21.250495040339217	592	622	606	658	38.41	-1	-1	-1	-1	-1	-1
60-22-col-ww-1.tif	6	1fcb81ab-e05a-456e-9a6b-e4d5dd9ae3b5	25.806976	54.46231583379222	467	623	446	638	44.838123	-1	-1	-1	-1	-1	-1
60-22-col-ww-1.tif	6	f467d5d4-2a52-4216-8901-f0515eabef39	34.525352	10.00797497925089	577	627	571	661	41.493126	-1	-1	-1	-1	-1	-1
60-22-col-ww-1.tif	6	975ffec9-3a8c-48d5-a0d6-19db9bcafb6e	48.166378	48.36645532831653	1258	630	1294	662	43.656876	-1	-1	-1	-1	-1	-1
60-22-col-ww-1.tif	6	810e3472-1351-4dcf-af3b-a6264cef1a51	17.464249	66.3706154144167	1450	635	1466	642	40.845	-1	-1	-1	-1	-1	-1
60-22-col-ww-1.tif	6	638287d2-922c-4a54-baaf-3faa1181b56c	24.738634	14.036256627184315	1346	642	1340	666	37.108124	-1	-1	-1	-1	-1	-1
60-22-col-ww-1.tif	6	03bc3499-4452-4801-bf9a-02888f7a73ae	39.0	67.38014469450127	1707	643	1743	658	NaN	-1	-1	-1	-1	-1	-1
60-22-col-ww-1.tif	6	deaafbe2-e309-416c-92e7-9f902d576e33	35.902645	12.8749892309894	1318	644	1326	679	38.05	-1	-1	-1	-1	-1	-1
60-22-col-ww-1.tif	6	205991ca-9dfd-4a60-ae76-e04bd068c971	24.839485	49.899095136554024	1383	645	1402	661	35.75875	-1	-1	-1	-1	-1	-1
60-22-col-ww-1.tif	6	d44b6ae3-2229-4cfc-9af9-e2b8867ef2e8	33.955853	13.626991692117144	1418	654	1410	687	39.9875	-1	-1	-1	-1	-1	-1
60-22-col-ww-1.tif	6	7485d0fd-4010-4580-8eb1-c177fabf3dfc	26.627054	55.71311608260896	1381	655	1403	670	36.610626	-1	-1	-1	-1	-1	-1
60-22-col-ww-1.tif	6	f9d4b940-3437-4f53-b387-33d8ca9bc4b8	21.400934	37.405366381789406	487	657	474	674	39.479374	-1	-1	-1	-1	-1	-1
60-22-col-ww-1.tif	6	e882cb62-0b9e-457a-8362-f3535adee39b	17.464249	66.3706277083044	308	677	292	684	41.230625	-1	-1	-1	-1	-1	-1
60-22-col-ww-1.tif	6	5ac03656-58fc-4ea6-95da-fd14c7597838	18.384777	22.38012500029862	469	680	462	697	41.185623	-1	-1	-1	-1	-1	-1
60-22-col-ww-1.tif	6	da7b85d9-44be-423b-a766-c2e9f7621c7e	36.124783	41.633528052084785	1184	683	1208	710	41.065624	-1	-1	-1	-1	-1	-1
60-22-col-ww-1.tif	6	86018592-eb5c-4537-ae5c-37a5f9ff6430	20.518284	43.02506844595749	597	688	583	703	39.771873	-1	-1	-1	-1	-1	-1
60-22-col-ww-1.tif	6	58ab9c1c-ca4f-44a7-9d4b-f59615f28a00	41.677334	30.2564259435905	1400	701	1379	737	38.12125	-1	-1	-1	-1	-1	-1
60-22-col-ww-1.tif	6	885f5be7-7e20-43bb-bb80-468123b5f635	26.907248	48.012788133093295	1356	706	1376	724	38.491875	-1	-1	-1	-1	-1	-1
60-22-col-ww-1.tif	6	1b12140a-d089-4308-b458-835effe00209	16.40122	52.43140143171462	1551	709	1564	719	42.46875	-1	-1	-1	-1	-1	-1
60-22-col-ww-1.tif	6	fb2aecb6-a826-4421-966b-52ad5e70e599	99.8599	57.26476977100512	1378	725	1294	779	36.780624	-1	-1	-1	-1	-1	-1
60-22-col-ww-1.tif	6	855f2d8b-f9ec-456c-9940-c1c8fb49b74d	51.42956	63.43494546763185	1585	740	1631	763	NaN	-1	-1	-1	-1	-1	-1
60-22-col-ww-1.tif	6	16801f77-a665-42c0-82d1-339658c80687	16.124516	82.87497524180878	660	750	676	752	39.84625	-1	-1	-1	-1	-1	-1
60-22-col-ww-1.tif	6	660d36e4-89c4-456b-bdea-6f473ad826a4	47.507893	49.267888668105826	522	752	486	783	43.461876	-1	-1	-1	-1	-1	-1
60-22-col-ww-1.tif	6	1077bcdf-333a-47a8-a96f-3b8ed8ca2a7f	24.04163	16.92750439009808	1098	763	1105	786	38.228127	-1	-1	-1	-1	-1	-1
60-22-col-ww-1.tif	6	f14219c9-daa2-4552-a1ae-1c259eab94a4	20.09975	84.2894104297794	1163	765	1143	767	38.079376	-1	-1	-1	-1	-1	-1
60-22-col-ww-1.tif	6	8470bff7-c6e5-4994-8743-50333e07f06e	17.117243	6.709840553591789	420	766	418	783	45.484375	-1	-1	-1	-1	-1	-1
60-22-col-ww-1.tif	6	6437f82e-f127-4c7d-8202-3cb30455858a	68.0	28.072487983347912	1489	776	1521	836	32.84	-1	-1	-1	-1	-1	-1
60-22-col-ww-1.tif	6	faf1e83c-0898-42d5-afb2-b376c93b1778	51.92302	15.64225403359842	1609	784	1623	834	NaN	-1	-1	-1	-1	-1	-1
60-22-col-ww-1.tif	6	080ae1c8-3646-419e-a67e-19a62e358eec	18.248287	9.462324826836891	420	793	417	811	41.720627	-1	-1	-1	-1	-1	-1
60-22-col-ww-1.tif	6	c4015be2-d6ff-426d-af1e-a3472d4959bc	15.524175	75.06857308799215	867	796	852	800	38.276875	-1	-1	-1	-1	-1	-1
60-22-col-ww-1.tif	6	7fc0cdc1-0f4a-4e42-8071-dc72be9c2717	78.0	22.619866006656707	1412	809	1442	881	41.618126	-1	-1	-1	-1	-1	-1
60-22-col-ww-1.tif	6	2ecd4ece-9c54-4f0e-8faa-deab42e2a9df	23.43075	50.19443114977474	435	812	417	827	38.46875	-1	-1	-1	-1	-1	-1
60-22-col-ww-1.tif	6	c8c5f697-3ee1-4c63-a5b7-3ff5dafa1765	51.224995	38.65979892475397	566	818	534	858	37.250626	-1	-1	-1	-1	-1	-1
60-22-col-ww-1.tif	6	dc570d3f-65c1-4588-9b96-7326b615ba4b	15.652476	63.43494410114121	779	826	765	833	35.88125	-1	-1	-1	-1	-1	-1
60-22-col-ww-1.tif	6	4d58a659-7476-4b78-9aaf-7c834bc8839b	20.518284	46.974927228331524	1127	840	1142	854	42.009377	-1	-1	-1	-1	-1	-1
60-22-col-ww-1.tif	6	7041ecc8-75b6-487e-90ed-79f629fcd20d	112.805145	49.67416334680718	503	864	589	937	40.393124	-1	-1	-1	-1	-1	-1
60-22-col-ww-1.tif	6	513be374-cec9-43b2-9273-321e7e1a712a	26.57066	70.20113439863096	1243	864	1218	873	36.310623	-1	-1	-1	-1	-1	-1
60-22-col-ww-1.tif	6	159601da-5efa-493b-a68e-6d7165254811	13.928389	68.96247959264915	1171	865	1158	870	40.53	-1	-1	-1	-1	-1	-1
60-22-col-ww-1.tif	6	1d53f73d-2162-4aa0-ae87-c35fc2d85504	17.20465	35.53769213438446	715	871	705	885	37.335625	-1	-1	-1	-1	-1	-1
60-22-col-ww-1.tif	6	87d11209-2989-448d-9556-9cdbc90d6f15	29.206163	38.047050360424464	438	872	456	895	37.78875	-1	-1	-1	-1	-1	-1
60-22-col-ww-1.tif	6	3834be92-3d4f-41e3-9491-772bcb8a2339	14.142136	81.8698992450631	1314	916	1328	918	35.87	-1	-1	-1	-1	-1	-1
60-22-col-ww-1.tif	6	0dbed44f-ed22-4239-807e-d9b1fa25a586	18.439089	40.60129385670842	720	948	708	962	34.67625	-1	-1	-1	-1	-1	-1
60-22-col-ww-1.tif	6	ec8dcf68-46ea-44b7-be8b-8d057a650613	29.966648	25.709952870197185	1102	956	1115	983	36.713123	-1	-1	-1	-1	-1	-1
60-22-col-ww-1.tif	6	1522bdaa-eed7-4324-be98-38fb12770bb4	18.439089	49.39870045108992	1309	956	1295	968	40.873123	-1	-1	-1	-1	-1	-1
60-22-col-ww-1.tif	6	cb22634e-e7c8-44aa-98ac-18f4880fff89	23.021729	34.380357560660826	698	974	685	993	36.059376	-1	-1	-1	-1	-1	-1
60-22-col-ww-1.tif	6	61a8a55c-ebfc-41e9-af00-9b5aaf11da0f	75.82216	41.25701933778632	590	1014	540	1071	38.1125	-1	-1	-1	-1	-1	-1
60-22-col-ww-1.tif	6	2a442986-373d-4c1f-b059-e8fb85a2447a	16.124516	60.2551222122851	632	1044	618	1052	37.6425	-1	-1	-1	-1	-1	-1
60-22-col-ww-1.tif	6	86f01863-3f9e-49cc-b869-89c06be7df99	22.36068	63.43494546763185	1485	1082	1505	1092	33.151875	-1	-1	-1	-1	-1	-1
60-22-col-ww-1.tif	6	10edebd0-3d13-4cd7-8c5f-62df9f9493d0	84.87638	55.561006403302144	680	1119	610	1167	37.169376	-1	-1	-1	-1	-1	-1
60-22-col-ww-1.tif	6	40371ec0-cb25-4d4d-ba33-810c00a1e377	15.132746	7.594651945922578	979	1204	981	1219	39.01	-1	-1	-1	-1	-1	-1
60-22-col-ww-1.tif	6	1a49b91f-5f9a-486c-bf4c-133be2287388	45.891174	11.309919684572662	918	1267	927	1312	36.115	-1	-1	-1	-1	-1	-1
60-22-col-ww-1.tif	6	23dd6f67-3c40-494f-84af-c66a7dddc33e	17.20465	54.46231583379222	967	1281	953	1291	36.46	-1	-1	-1	-1	-1	-1
60-22-col-ww-1.tif	6	837df70e-b4ca-4070-812a-0c433ab9dcb1	26.683329	12.994625458000712	975	1292	969	1318	37.120625	-1	-1	-1	-1	-1	-1
60-22-col-ww-1.tif	6	f84d457e-8ca8-46aa-85e5-a2bc451ff08f	29.206163	51.952958974242904	908	1293	885	1311	42.09	-1	-1	-1	-1	-1	-1
60-22-col-ww-1.tif	6	4965d0c5-4da9-47af-803a-0d287811f980	30.675724	70.97438011456808	855	1298	826	1308	38.71625	-1	-1	-1	-1	-1	-1
60-22-col-ww-1.tif	6	9adc8ec3-1e2b-42da-afb2-1de3e1f5318c	41.400482	52.85331451063399	850	1311	817	1336	35.909374	-1	-1	-1	-1	-1	-1
60-22-col-ww-1.tif	6	9bbd4b28-74ba-40bb-b80a-c98b00644154	29.546574	66.03751938248288	784	1327	757	1339	35.68125	-1	-1	-1	-1	-1	-1
60-22-col-ww-1.tif	6	aef2d9f9-adc6-4c19-b983-bd1b0ac40a7b	26.925823	21.801418098792453	1163	1354	1173	1379	35.30375	-1	-1	-1	-1	-1	-1
60-22-col-ww-1.tif	6	04c9f8e7-c40a-4bc7-ad66-606b3785b807	17.20465	54.46231720028288	989	1434	1003	1444	37.820625	-1	-1	-1	-1	-1	-1
60-22-col-ww-1.tif	6	bfdb43d6-3f23-40e8-b7fa-2d618b301220	29.410883	54.688791246291515	845	1503	821	1520	40.324375	-1	-1	-1	-1	-1	-1
60-22-col-ww-1.tif	6	b97da765-9d58-4c03-8174-d280c996363e	25.0	53.13010109655957	836	1555	816	1570	40.763126	-1	-1	-1	-1	-1	-1
60-22-col-ww-1.tif	6	75a4ee43-5a03-495a-a1ad-612047f65af3	26.870058	44.99999169020066	977	1625	996	1644	36.054375	-1	-1	-1	-1	-1	-1
60-22-col-ww-1.tif	6	30676703-3c9f-406c-a7f4-f0eb16df8fb2	14.21267	39.289407128936375	915	1742	924	1753	35.2325	-1	-1	-1	-1	-1	-1
60-22-col-ww-1.tif	6	d6d882c5-8548-4e57-ba98-2ebd148ffc45	33.61547	22.750978317964268	925	1763	938	1794	39.0825	-1	-1	-1	-1	-1	-1
60-22-col-ww-1.tif	6	c942a632-1660-4d4a-8645-596c1f80ad51	29.068884	40.81507877772984	797	1799	778	1821	39.860626	-1	-1	-1	-1	-1	-1
60-22-col-ww-1.tif	6	e76c7dd0-f4d1-45f0-9077-8ba7b0ed78d4	23.43075	50.19443114977474	824	1835	806	1850	38.605	-1	-1	-1	-1	-1	-1
60-22-col-ww-1.tif	6	cc770050-9b40-4071-8fba-92d8cd9a1a7e	26.0	67.38012966763227	836	1847	812	1857	38.29125	-1	-1	-1	-1	-1	-1
60-23-col-ww-1.tif	7	7e35a0c3-b940-40f0-b09b-4a30e8fbe8b9	24.698177	21.370624407461378	913	1	922	24	40.96125	-1	-1	-1	-1	-1	-1
60-23-col-ww-1.tif	7	18aaf170-23fe-44ee-a754-52f36099c311	26.627054	55.713114716118326	888	19	866	34	39.35875	-1	-1	-1	-1	-1	-1
60-23-col-ww-1.tif	7	2c8d5ba6-55eb-4130-8953-56fd45a6f63e	102.0686	48.97251167375009	1110	23	1187	90	37.219376	-1	-1	-1	-1	-1	-1
60-23-col-ww-1.tif	7	4480bac7-5d28-4c8f-9ce2-c8c9bb5abd78	85.47514	83.95590595298603	854	26	769	35	37.976875	-1	-1	-1	-1	-1	-1
60-23-col-ww-1.tif	7	d042f322-ce9a-4a8c-8073-f06227a6125a	69.46222	59.74355470382949	756	37	696	72	39.86	-1	-1	-1	-1	-1	-1
60-23-col-ww-1.tif	7	aff62d89-9eb2-4018-a147-171587c2d1c3	94.76286	44.14490664762843	928	56	994	124	42.36625	-1	-1	-1	-1	-1	-1
60-23-col-ww-1.tif	7	e8376f6d-2610-4aaa-8032-2781604e27f2	94.254974	17.281498067910803	920	82	892	172	38.165627	-1	-1	-1	-1	-1	-1
60-23-col-ww-1.tif	7	f4bcaa5a-80da-409d-aeec-a08259340901	30.0	36.869906871617104	818	91	800	115	39.45125	-1	-1	-1	-1	-1	-1
60-23-col-ww-1.tif	7	5fccb155-cd23-47b4-9a78-8e5b1e50741c	20.880613	73.30075620625277	612	96	592	102	41.400623	-1	-1	-1	-1	-1	-1
60-23-col-ww-1.tif	7	97bca36d-f51b-4489-a0ac-eee842de729e	103.077644	59.703543455671536	458	107	369	159	50.07625	-1	-1	-1	-1	-1	-1
60-23-col-ww-1.tif	7	161a1e55-5da2-40f4-bf90-56d5e4ac44e8	22.472204	57.72435953987696	580	108	561	120	45.21375	-1	-1	-1	-1	-1	-1
60-23-col-ww-1.tif	7	6bcde84a-2c2d-48dd-a253-b5c8e7a1b2b0	24.04163	44.99999169020066	1273	121	1290	138	38.05875	-1	-1	-1	-1	-1	-1
60-23-col-ww-1.tif	7	5d2ba385-7ad7-47fc-becc-f950b12dcc40	91.66242	6.892426536975222	940	123	951	214	39.9775	-1	-1	-1	-1	-1	-1
60-23-col-ww-1.tif	7	3c794fa5-9cb0-4498-bfe9-e600e1649dd6	25.612497	51.34018308915671	990	125	1010	141	38.153126	-1	-1	-1	-1	-1	-1
60-23-col-ww-1.tif	7	1524be56-0ad0-48bf-8c69-ea3b7c06476c	24.5153	78.23170336100742	1011	141	1035	146	38.6275	-1	-1	-1	-1	-1	-1
60-23-col-ww-1.tif	7	5084fa36-ed63-4fa5-9a05-987b612ad20e	52.17279	12.17145242572144	1011	143	1022	194	37.400623	-1	-1	-1	-1	-1	-1
60-23-col-ww-1.tif	7	592c6bc3-75c3-4efc-817c-aeb448ef3689	78.10249	50.19443251626541	959	145	1019	195	37.18	-1	-1	-1	-1	-1	-1
60-23-col-ww-1.tif	7	ce9133f7-5ec3-49aa-b0ca-d274e5643f26	29.681644	57.38074774960262	865	157	890	173	38.423126	-1	-1	-1	-1	-1	-1
60-23-col-ww-1.tif	7	c37d6144-afc6-4bcc-87ce-bd285325668f	70.45566	34.59228603671863	1330	167	1370	225	41.188126	-1	-1	-1	-1	-1	-1
60-23-col-ww-1.tif	7	388204f3-7ad9-4d24-9bfa-09bde3ba62f3	55.31727	49.39871547795889	896	173	938	209	39.053123	-1	-1	-1	-1	-1	-1
60-23-col-ww-1.tif	7	f86c7d8a-14ec-4d83-828d-cfcb3c5bb1e2	31.575306	10.954065462324365	892	175	886	206	39.663124	-1	-1	-1	-1	-1	-1
60-23-col-ww-1.tif	7	aa33b1cc-b7f6-4414-ac86-b9cc59705fb0	23.537205	12.264778764049822	872	179	867	202	46.1025	-1	-1	-1	-1	-1	-1
60-23-col-ww-1.tif	7	f62f21ac-3689-4f85-9bcb-7e6ab35d9a47	77.46612	50.762634586828085	694	191	634	240	40.74375	-1	-1	-1	-1	-1	-1
60-23-col-ww-1.tif	7	a598d2c9-ab9d-4a25-9c32-de39276b957f	24.04163	16.92750439009808	1025	204	1032	227	42.34125	-1	-1	-1	-1	-1	-1
60-23-col-ww-1.tif	7	9ef54b20-573e-4437-8e54-a341d87b00e2	39.812057	11.592169055343618	888	207	880	246	39.8125	-1	-1	-1	-1	-1	-1
60-23-col-ww-1.tif	7	f6bf26ec-8c2a-45f9-b1b7-c399ac0e9c66	64.62198	21.801418098792453	661	210	685	270	40.801876	-1	-1	-1	-1	-1	-1
60-23-col-ww-1.tif	7	fa312d45-6844-44d8-8790-02726f6f7915	55.326305	6.225827394738701	948	223	954	278	48.394375	-1	-1	-1	-1	-1	-1
60-23-col-ww-1.tif	7	f6734390-9f11-4544-b099-89eebe17705d	24.758837	46.636571950736766	861	225	843	242	39.775	-1	-1	-1	-1	-1	-1
60-23-col-ww-1.tif	7	3dacb333-6d23-4c7d-9628-2ecc317d325a	21.189621	70.70994387715251	1040	233	1060	240	46.108124	-1	-1	-1	-1	-1	-1
60-23-col-ww-1.tif	7	d9eb19c1-4f57-4a62-8153-69ee5d70b5d8	97.18539	40.409447503301095	940	238	877	312	40.06625	-1	-1	-1	-1	-1	-1
60-23-col-ww-1.tif	7	9975bdee-8562-444b-b198-ec42a9619d0f	24.758837	43.363423723552216	1040	239	1057	257	44.688126	-1	-1	-1	-1	-1	-1
60-23-col-ww-1.tif	7	4adfe312-c53b-4b6d-a59c-25bbe6cb2781	43.081318	21.80141673230176	842	250	826	290	39.05875	-1	-1	-1	-1	-1	-1
60-23-col-ww-1.tif	7	1aad7a98-2f46-4a9a-908b-9556286aa7dd	134.83324	32.27564842829972	878	258	806	372	42.91	-1	-1	-1	-1	-1	-1
60-23-col-ww-1.tif	7	51f4922a-6047-417a-8c9e-20e481d838fe	68.96376	60.46121770679173	1132	264	1192	298	38.519375	-1	-1	-1	-1	-1	-1
60-23-col-ww-1.tif	7	d1554c52-c0ca-4fa8-bc69-1d2195a6eb5d	33.286633	32.73523956366222	1059	271	1077	299	40.6175	-1	-1	-1	-1	-1	-1
60-23-col-ww-1.tif	7	27c4dcf4-261c-4261-ba72-d7301b02b3c3	143.9618	32.806955183456665	588	277	510	398	38.43875	-1	-1	-1	-1	-1	-1
60-23-col-ww-1.tif	7	8318394f-ec3c-4c32-959b-e46dbd6398a4	98.35141	18.987626047557285	1410	279	1442	372	37.503124	-1	-1	-1	-1	-1	-1
60-23-col-ww-1.tif	7	744ab969-d61e-4170-b1d4-bf01b25a1cd3	42.72002	69.44393962724334	1045	288	1005	303	39.560623	-1	-1	-1	-1	-1	-1
60-23-col-ww-1.tif	7	0f482441-f910-44dc-b60d-f092171682a9	87.823685	7.853323503678666	955	293	943	380	35.865	-1	-1	-1	-1	-1	-1
60-23-col-ww-1.tif	7	0701ec2c-39a7-4ada-afe1-e672f8bdd91d	64.49806	29.74487346200391	1056	300	1088	356	36.276875	-1	-1	-1	-1	-1	-1
60-23-col-ww-1.tif	7	8b21ec84-ba8e-4ef1-8076-10097a65db86	25.079872	23.498556183000517	1076	300	1086	323	37.3325	-1	-1	-1	-1	-1	-1
60-23-col-ww-1.tif	7	3edf49bc-12d3-463c-bb92-63a2ffc3e75e	58.821766	54.68877895240382	1215	315	1263	349	37.173126	-1	-1	-1	-1	-1	-1
60-23-col-ww-1.tif	7	c2adf633-f1b6-4089-bdf6-c73017627d1b	25.298222	71.56505624048145	1088	325	1112	333	38.315	-1	-1	-1	-1	-1	-1
60-23-col-ww-1.tif	7	9e1c9a39-63aa-46e5-8d2b-e51d99274af0	30.364452	17.2414472051085	1113	330	1122	359	38.77	-1	-1	-1	-1	-1	-1
60-23-col-ww-1.tif	7	403412ad-8374-4c23-a0ac-d1c494679e5c	36.796738	42.79739228665494	1014	337	1039	364	42.15875	-1	-1	-1	-1	-1	-1
60-23-col-ww-1.tif	7	fa634252-4eb9-49af-ac3d-35f181e38afe	33.24154	68.83874388564519	888	346	857	358	40.569374	-1	-1	-1	-1	-1	-1
60-23-col-ww-1.tif	7	32a8ca42-6314-4020-92f7-c7a6298b1f55	74.24958	45.54565413650232	802	347	749	399	39.2925	-1	-1	-1	-1	-1	-1
60-23-col-ww-1.tif	7	82274cfd-6efe-44c5-9ccd-b114898524b7	28.653097	60.75117289743713	1265	350	1290	364	37.515	-1	-1	-1	-1	-1	-1
60-23-col-ww-1.tif	7	e2ccd05e-957b-4990-81f0-678ad17070c5	56.82429	28.369054797109868	1039	361	1066	411	37.0725	-1	-1	-1	-1	-1	-1
60-23-col-ww-1.tif	7	2eb2318c-35ec-475a-80aa-9c2435ce4cfa	123.146255	55.92280289012837	1199	366	1301	435	39.21875	-1	-1	-1	-1	-1	-1
60-23-col-ww-1.tif	7	c4eff742-cc19-46ad-9e8b-86a06e25c7f7	37.215588	59.30027542669566	675	372	643	391	40.200626	-1	-1	-1	-1	-1	-1
60-23-col-ww-1.tif	7	c7982759-4fa7-4686-8228-47473e9492eb	24.186773	29.744872095513244	805	374	793	395	40.081875	-1	-1	-1	-1	-1	-1
60-23-col-ww-1.tif	7	ec233482-f368-417b-b71f-ac1156011e36	104.70912	61.4768791302603	603	379	511	429	39.8625	-1	-1	-1	-1	-1	-1
60-23-col-ww-1.tif	7	691894d0-eb2e-4063-89c2-dfe3af27ba92	29.681644	57.38074774960262	953	379	978	395	40.385	-1	-1	-1	-1	-1	-1
60-23-col-ww-1.tif	7	56fbde64-4b45-4560-b51e-5d194e735c50	22.203604	82.23482259203854	1341	380	1363	383	36.9075	-1	-1	-1	-1	-1	-1
60-23-col-ww-1.tif	7	a51b9ad7-cf34-4eb3-b756-fb12143882a2	64.195015	4.4671629664871375	951	381	956	445	36.88	-1	-1	-1	-1	-1	-1
60-23-col-ww-1.tif	7	0414e931-fb94-4c25-974e-d4851fd64539	60.41523	12.425943907705403	1315	381	1302	440	38.376877	-1	-1	-1	-1	-1	-1
60-23-col-ww-1.tif	7	bf981a6c-9fb7-4282-ae2d-a91f32c5a69e	31.38471	67.52057338383673	1130	384	1159	396	42.11125	-1	-1	-1	-1	-1	-1
60-23-col-ww-1.tif	7	b504ee79-1dc3-4f9c-bd5f-a4edd7d2deb5	69.079666	22.109459630359993	1160	391	1186	455	39.454376	-1	-1	-1	-1	-1	-1
60-23-col-ww-1.tif	7	ddc786d7-6a85-478c-8a29-867c3ea08f9d	101.31634	48.60127586549092	743	405	667	472	41.8625	-1	-1	-1	-1	-1	-1
60-23-col-ww-1.tif	7	6b8a3337-39f7-46af-a115-cbe395f0f8df	68.8186	35.53769213438446	780	405	740	461	37.541874	-1	-1	-1	-1	-1	-1
60-23-col-ww-1.tif	7	d331b73e-0ad3-4524-ad62-f6f6b1051b3d	92.64988	57.33908359566556	1002	416	1080	466	39.509377	-1	-1	-1	-1	-1	-1
60-23-col-ww-1.tif	7	de27e33d-7932-49a0-8de3-4540d3993a03	26.24881	40.3645321793191	447	443	430	463	47.025623	-1	-1	-1	-1	-1	-1
60-23-col-ww-1.tif	7	4be59e8a-069c-441b-b148-84245b680e01	63.51378	56.56012647509161	934	444	881	479	41.076874	-1	-1	-1	-1	-1	-1
60-23-col-ww-1.tif	7	278915ef-4087-4ea0-bdc3-3699798eec77	86.40602	23.895170241234155	989	445	954	524	38.1425	-1	-1	-1	-1	-1	-1
60-23-col-ww-1.tif	7	8bec600f-ecf4-49f8-9772-ae06cffef6b9	95.707886	26.029604356863132	483	456	441	542	45.194374	-1	-1	-1	-1	-1	-1
60-23-col-ww-1.tif	7	6bff1a8d-5af7-49f1-9ca9-136b082316ca	101.788994	79.2420522637924	1379	459	1479	478	36.645626	-1	-1	-1	-1	-1	-1
60-23-col-ww-1.tif	7	e2e6c37d-bd8d-4395-9864-1c19f5e047ef	52.554733	68.80594531725077	1063	475	1014	494	37.788124	-1	-1	-1	-1	-1	-1
60-23-col-ww-1.tif	7	420bd7e5-fd6b-4557-b0ad-97c2eb0a6eaa	49.979996	70.11484315514764	1502	476	1549	493	39.24375	-1	-1	-1	-1	-1	-1
60-23-col-ww-1.tif	7	bf49d7fd-0ad5-459f-a136-a138f4ec354b	42.426407	45.00000398408835	650	479	620	509	39.355625	-1	-1	-1	-1	-1	-1
60-23-col-ww-1.tif	7	2f2ea060-da50-4d89-ae26-292fa5cfa00f	84.85281	45.00000398408835	872	481	812	541	34.5625	-1	-1	-1	-1	-1	-1
60-23-col-ww-1.tif	7	a620509b-d349-4c56-b878-dc8618d63c1a	79.20227	65.37643903309566	1282	481	1210	514	40.32	-1	-1	-1	-1	-1	-1
60-23-col-ww-1.tif	7	5e906f7c-1415-40e0-b46b-b8d156e9b727	27.294687	28.44292875668208	1223	488	1210	512	40.383125	-1	-1	-1	-1	-1	-1
60-23-col-ww-1.tif	7	ded87a9a-581e-4104-98a7-1ac4feffbe32	138.7732	47.92071581659084	745	491	642	584	41.58125	-1	-1	-1	-1	-1	-1
60-23-col-ww-1.tif	7	7312028e-e587-41d2-a30a-8829161fc57c	56.859474	55.75098265136751	1148	491	1195	523	34.503124	-1	-1	-1	-1	-1	-1
60-23-col-ww-1.tif	7	33552c8d-3425-4de0-a7c7-bd4313401a63	52.63079	51.170178314224415	1418	504	1377	537	39.4525	-1	-1	-1	-1	-1	-1
60-23-col-ww-1.tif	7	035f7ef6-48ae-44e2-8a7a-d4d85c980a0e	75.0	53.13010109655957	1459	504	1399	549	37.853127	-1	-1	-1	-1	-1	-1
60-23-col-ww-1.tif	7	22fa31d4-c73c-48b1-ad23-c65d073ddbd1	179.07541	69.74352538461844	540	505	372	567	41.401875	-1	-1	-1	-1	-1	-1
60-23-col-ww-1.tif	7	998ca03a-d68a-4cfc-8e14-78e9f4a68ca4	42.44997	15.018357234052758	1046	514	1057	555	38.075	-1	-1	-1	-1	-1	-1
60-23-col-ww-1.tif	7	79ea83e1-064d-4e24-b8ba-f204abb2f91d	31.622776	71.56505624048145	1081	518	1111	528	41.69	-1	-1	-1	-1	-1	-1
60-23-col-ww-1.tif	7	d0dcb251-75f3-40e1-8a4a-4da35e1d946f	29.614185	78.3106330270561	1204	528	1233	534	37.485	-1	-1	-1	-1	-1	-1
60-23-col-ww-1.tif	7	15b064fc-a64a-4f98-a3ee-f4e962107d64	23.194826	7.431410424759292	1203	531	1206	554	37.468124	-1	-1	-1	-1	-1	-1
60-23-col-ww-1.tif	7	65fc8dfb-cdab-46af-912b-810b887467ee	56.0803	58.861025961172146	1158	534	1110	563	36.288124	-1	-1	-1	-1	-1	-1
60-23-col-ww-1.tif	7	80d118ac-8256-4e1a-9825-2224ca078f5a	30.0	36.86990823810777	1234	534	1252	558	37.634377	-1	-1	-1	-1	-1	-1
60-23-col-ww-1.tif	7	917db9be-026c-468f-b5aa-f08a9fc911ea	25.079872	66.5014271974008	1159	540	1182	550	39.74125	-1	-1	-1	-1	-1	-1
60-23-col-ww-1.tif	7	f399930f-5b1c-4668-9af7-40865a66e063	46.615448	35.39480594343843	1344	540	1371	578	40.776875	-1	-1	-1	-1	-1	-1
60-23-col-ww-1.tif	7	db2e2329-c7d5-48d3-91f4-265ed4065a5f	95.41489	56.97612734317107	950	541	1030	593	39.26875	-1	-1	-1	-1	-1	-1
60-23-col-ww-1.tif	7	4118eb14-fc56-49e1-ad1f-842f368751bc	67.08204	79.69515198646204	1610	542	1544	554	37.360626	-1	-1	-1	-1	-1	-1
60-23-col-ww-1.tif	7	ebfd7d70-9735-4fd6-86b4-bde53ec7e174	41.303753	6.952969333778242	1183	546	1188	587	38.84	-1	-1	-1	-1	-1	-1
60-23-col-ww-1.tif	7	c242ab11-ed4e-4cfa-b5bb-2e9023a1c4db	95.036835	8.471156461731994	1165	548	1179	642	43.443127	-1	-1	-1	-1	-1	-1
60-23-col-ww-1.tif	7	1173d01e-8acc-4ad6-bf6d-6a69b5222269	69.77822	64.53665498075492	1279	548	1342	578	38.088123	-1	-1	-1	-1	-1	-1
60-23-col-ww-1.tif	7	4526bda8-f1db-4f4f-b7ad-43578e93695b	54.781384	21.412970213824792	1499	551	1479	602	37.47375	-1	-1	-1	-1	-1	-1
60-23-col-ww-1.tif	7	8703925a-16c5-4132-a57a-8f98488abc31	43.27817	40.31409942897841	710	552	738	585	41.45625	-1	-1	-1	-1	-1	-1
60-23-col-ww-1.tif	7	aa4504f8-b66e-4a8d-a50d-f3fcea3f48c6	49.57822	48.2704898039872	1159	552	1122	585	37.951874	-1	-1	-1	-1	-1	-1
60-23-col-ww-1.tif	7	880dc17b-4f77-4a09-a1a8-950e1707b864	26.076809	57.528798930051835	1528	554	1550	568	39.350624	-1	-1	-1	-1	-1	-1
60-23-col-ww-1.tif	7	4b214e1e-ed61-4b11-be57-9a7bc7d2f08d	26.400757	65.37644039958633	1206	555	1230	566	37.014374	-1	-1	-1	-1	-1	-1
60-23-col-ww-1.tif	7	072c9f04-4fe3-47d4-8fa2-35e5dd21aa4c	90.37699	65.13630324225636	342	557	260	595	40.47375	-1	-1	-1	-1	-1	-1
60-23-col-ww-1.tif	7	4ba1c005-4ac1-40f9-a784-bfb1b94ab14c	74.46476	14.78271434119668	955	572	936	644	37.349377	-1	-1	-1	-1	-1	-1
60-23-col-ww-1.tif	7	8d24eae3-1bf7-4a6c-ad1b-f84a20d98269	30.594116	78.69006369582866	521	573	551	579	42.48125	-1	-1	-1	-1	-1	-1
60-23-col-ww-1.tif	7	6c742972-55c1-4169-9a14-ad877d5e9dea	37.802116	52.523827551563215	1305	574	1335	597	42.273125	-1	-1	-1	-1	-1	-1
60-23-col-ww-1.tif	7	9956f123-32fe-4c42-aa76-e772fcb47cb8	84.31489	33.87852990196163	1254	575	1207	645	41.035	-1	-1	-1	-1	-1	-1
60-23-col-ww-1.tif	7	c51069d0-a03e-4020-becc-c18f46509cd1	27.856777	21.037502421261536	1285	576	1295	602	35.73625	-1	-1	-1	-1	-1	-1
60-23-col-ww-1.tif	7	02c3aaa7-dcfd-407a-b633-e3db428f50e8	29.206163	38.047050360424464	1274	577	1292	600	35.7175	-1	-1	-1	-1	-1	-1
60-23-col-ww-1.tif	7	4025f7aa-3ded-4f6c-ba20-b5378b645cbc	21.189621	70.70994387715251	1349	581	1369	588	41.919376	-1	-1	-1	-1	-1	-1
60-23-col-ww-1.tif	7	30921e5c-8aac-4e34-93ea-c5f7fffc353a	36.40055	37.18469799657532	1031	582	1053	611	38.185	-1	-1	-1	-1	-1	-1
60-23-col-ww-1.tif	7	88a12083-fcbe-4b52-8e0b-057463a157c7	41.303753	6.952969333778242	1252	582	1257	623	41.9	-1	-1	-1	-1	-1	-1
60-23-col-ww-1.tif	7	06d8cc4f-bf45-42ee-92f2-88b0fd9e8636	42.426407	8.130110089604273	1266	585	1260	627	41.87375	-1	-1	-1	-1	-1	-1
60-23-col-ww-1.tif	7	5bc84305-f579-4556-a9db-09ebcc3a3ce7	23.43075	50.19443251626541	1298	603	1316	618	45.0125	-1	-1	-1	-1	-1	-1
60-23-col-ww-1.tif	7	536c35ae-f7fe-4b75-bcf0-2aef32927fd3	36.359318	58.49573515047217	1480	603	1511	622	30.816875	-1	-1	-1	-1	-1	-1
60-23-col-ww-1.tif	7	3d0c4081-8ee4-44bf-9bf2-8ab8de34724a	42.379242	70.70994251066188	1573	604	1533	618	33.683125	-1	-1	-1	-1	-1	-1
60-23-col-ww-1.tif	7	adb137a1-a5a5-4a14-a2cc-cd0396ecb1f3	44.777225	66.29736846575747	1574	604	1615	622	NaN	-1	-1	-1	-1	-1	-1
60-23-col-ww-1.tif	7	8db40453-7c36-4b6c-9f1b-ca026a9dbe5b	71.19691	10.520785582135431	590	606	577	676	40.805	-1	-1	-1	-1	-1	-1
60-23-col-ww-1.tif	7	235ebb57-cb14-4dc9-8cb0-12cbe21b49fd	93.98404	20.556054680555008	629	606	596	694	38.784374	-1	-1	-1	-1	-1	-1
60-23-col-ww-1.tif	7	1f0a2f8c-be8e-47ad-878c-99c183acfd8d	39.051247	76.67548437326437	523	607	485	616	45.186874	-1	-1	-1	-1	-1	-1
60-23-col-ww-1.tif	7	4c99551f-25c9-4cff-9a22-6ddc45d51fa9	18.384777	67.61985701361203	1417	608	1434	615	37.3275	-1	-1	-1	-1	-1	-1
60-23-col-ww-1.tif	7	478eb75d-c1f6-4cce-be1c-d79eba9acfb9	23.409399	70.01689824244966	1450	608	1472	616	37.215	-1	-1	-1	-1	-1	-1
60-23-col-ww-1.tif	7	2540f87f-b05b-45fa-b1b3-54710f165046	73.78347	57.17145572656443	1104	611	1042	651	36.378124	-1	-1	-1	-1	-1	-1
60-23-col-ww-1.tif	7	7656f360-bf5a-4ca2-8f2d-60ad5a591b97	32.984844	14.036230672918293	1372	614	1380	646	38.3425	-1	-1	-1	-1	-1	-1
60-23-col-ww-1.tif	7	af9ac28e-90fd-4e4b-a0a2-70debbdfd4ab	74.04053	73.52313350525006	468	617	397	638	38.475624	-1	-1	-1	-1	-1	-1
60-23-col-ww-1.tif	7	367f3c7d-904b-4d6f-94b3-f9136b26e33f	29.832869	50.440331620273525	481	617	458	636	39.761875	-1	-1	-1	-1	-1	-1
60-23-col-ww-1.tif	7	f3c8d87a-dd30-4f75-84f1-635ac1aba395	36.67424	11.003544719162619	573	623	580	659	40.56125	-1	-1	-1	-1	-1	-1
60-23-col-ww-1.tif	7	85cf10c0-8ee6-4069-a63b-04a08758194f	128.7012	57.05077994430863	934	625	826	695	39.864376	-1	-1	-1	-1	-1	-1
60-23-col-ww-1.tif	7	988d109a-e102-4bd2-a209-457fb93fde52	23.537205	12.264780130540487	1255	626	1260	649	40.8425	-1	-1	-1	-1	-1	-1
60-23-col-ww-1.tif	7	1abbadd2-544d-4e2b-a94a-d9b0aff24bb6	23.409399	70.01689824244966	1632	627	1654	635	NaN	-1	-1	-1	-1	-1	-1
60-23-col-ww-1.tif	7	f41ef864-60fb-494f-b79c-eaac967c7389	21.260292	41.185932095395515	1662	627	1676	643	NaN	-1	-1	-1	-1	-1	-1
60-23-col-ww-1.tif	7	2788686b-45cf-4101-8c82-74159a90191a	25.553865	59.42077362403302	1374	630	1352	643	42.191875	-1	-1	-1	-1	-1	-1
60-23-col-ww-1.tif	7	577b8c26-1c6a-458e-806d-94960bb1cf10	81.27115	34.47220994461915	511	633	465	700	38.29875	-1	-1	-1	-1	-1	-1
60-23-col-ww-1.tif	7	68f01d8d-5f4d-4da1-9540-95083c8e2afe	27.513634	19.093493979692482	1412	634	1421	660	40.226875	-1	-1	-1	-1	-1	-1
60-23-col-ww-1.tif	7	4c72bc6a-c721-45bf-9ca6-02aaf4ad80a0	67.41662	20.854453351505185	1321	635	1345	698	37.974377	-1	-1	-1	-1	-1	-1
60-23-col-ww-1.tif	7	a00e2e8b-fb6a-444c-9fce-b6352ebc7d18	39.20459	52.25320042977833	1206	642	1175	666	41.215626	-1	-1	-1	-1	-1	-1
60-23-col-ww-1.tif	7	a5fc406d-f299-48b4-aaca-bf585e2f01fe	29.15476	22.166340079277205	1356	644	1345	671	40.64	-1	-1	-1	-1	-1	-1
60-23-col-ww-1.tif	7	aa92348b-575a-46b1-bb20-7355f4846ab5	24.186773	29.744872095513244	1086	646	1074	667	38.229374	-1	-1	-1	-1	-1	-1
60-23-col-ww-1.tif	7	b45947df-8d4e-4503-adb1-b121706d317f	37.336308	82.30397142719573	1217	646	1254	651	39.72	-1	-1	-1	-1	-1	-1
60-23-col-ww-1.tif	7	4f078d2d-7f22-4d5a-b9fe-ea09bc7cee70	23.537205	77.73523057061755	1709	646	1732	651	NaN	-1	-1	-1	-1	-1	-1
60-23-col-ww-1.tif	7	3f567e3c-36e7-4e7f-a9d9-a55e9edc95a5	33.941124	44.99999169020066	1462	647	1486	671	40.00125	-1	-1	-1	-1	-1	-1
60-23-col-ww-1.tif	7	a4483be1-56bd-4f22-9ad0-be09c3832e7a	33.30165	41.34778025796811	1454	650	1476	675	39.91375	-1	-1	-1	-1	-1	-1
60-23-col-ww-1.tif	7	3aefe43d-b432-4b37-b879-995871a8865c	21.954498	30.068597107905816	1526	659	1537	678	34.853127	-1	-1	-1	-1	-1	-1
60-23-col-ww-1.tif	7	7b58374b-74a4-4047-9145-9afa83a54913	72.138756	46.12329689498864	1321	661	1269	711	42.944374	-1	-1	-1	-1	-1	-1
60-23-col-ww-1.tif	7	4d49344c-bab0-48a4-a676-82c5250b3a18	23.323807	30.963761700527698	1408	661	1420	681	38.57	-1	-1	-1	-1	-1	-1
60-23-col-ww-1.tif	7	1e899536-17b4-4233-b8ea-8e2d9b4b0fd1	53.851646	21.801418098792453	1419	663	1439	713	46.17	-1	-1	-1	-1	-1	-1
60-23-col-ww-1.tif	7	292a5b8f-80f3-4fed-9b3e-f155ea018ea1	23.853722	33.02385467073961	1176	666	1163	686	38.190624	-1	-1	-1	-1	-1	-1
60-23-col-ww-1.tif	7	aa17ae50-b65a-43bc-b384-940a0797d7b1	77.82673	27.552819870536666	1177	667	1213	736	38.965626	-1	-1	-1	-1	-1	-1
60-23-col-ww-1.tif	7	d9ef8f29-c935-43e5-bbbe-b69e50b5a929	16.970562	44.99999169020066	1748	670	1760	682	NaN	-1	-1	-1	-1	-1	-1
60-23-col-ww-1.tif	7	015734f4-9cca-4a11-9002-6bce418367da	26.476404	10.8855176838141	1351	671	1346	697	38.416874	-1	-1	-1	-1	-1	-1
60-23-col-ww-1.tif	7	39a98d5e-e7bd-472e-bcc5-276253442edd	63.702435	47.544809525430026	306	678	259	721	41.5575	-1	-1	-1	-1	-1	-1
60-23-col-ww-1.tif	7	581780c7-cd8a-4262-9b6c-e804e82d681e	19.849434	40.91439109475249	1523	679	1536	694	34.6225	-1	-1	-1	-1	-1	-1
60-23-col-ww-1.tif	7	b3e5d85f-436e-46c0-b89c-e2faed549077	35.805027	54.09029045657064	978	685	1007	706	39.18	-1	-1	-1	-1	-1	-1
60-23-col-ww-1.tif	7	4a7ff815-71bb-4914-98b9-f008260290f3	40.311287	46.0050936412124	607	686	578	714	39.255627	-1	-1	-1	-1	-1	-1
60-23-col-ww-1.tif	7	9ff9ed87-e57a-42bf-9e5f-f9f0bd8b5967	24.738634	75.96375134099236	1590	687	1566	693	42.503124	-1	-1	-1	-1	-1	-1
60-23-col-ww-1.tif	7	178c3b71-e13d-4f1d-89db-65331feb782f	42.379242	19.290038136758113	1533	695	1519	735	31.265	-1	-1	-1	-1	-1	-1
60-23-col-ww-1.tif	7	1f7d3066-2f14-4a0a-b7f8-84fe5059263f	35.35534	45.00000398408835	1407	703	1382	728	38.3275	-1	-1	-1	-1	-1	-1
60-23-col-ww-1.tif	7	6531c389-5857-4492-b017-2bc606eed571	118.84864	51.49077509997716	1016	707	1109	781	37.8875	-1	-1	-1	-1	-1	-1
60-23-col-ww-1.tif	7	a88f981e-ca35-4f18-b345-6eee5d836d85	42.520584	48.814077239271825	253	718	221	746	37.698124	-1	-1	-1	-1	-1	-1
60-23-col-ww-1.tif	7	c12a45be-64a0-4244-b4cc-2ebce203cab2	103.6002	53.24069688609109	917	718	1000	780	39.95875	-1	-1	-1	-1	-1	-1
60-23-col-ww-1.tif	7	8ee9212b-2946-4264-83f9-8e4de113420a	108.20813	46.12329689498864	556	720	478	795	45.709373	-1	-1	-1	-1	-1	-1
60-23-col-ww-1.tif	7	9b33c474-33aa-453e-8cb4-eab94e7fa474	23.769728	67.75098161880729	911	720	889	729	39.9175	-1	-1	-1	-1	-1	-1
60-23-col-ww-1.tif	7	b58ab8ed-ce90-47fb-8e27-3ca3d69327a9	51.739735	48.91825128449287	1379	730	1340	764	38.466873	-1	-1	-1	-1	-1	-1
60-23-col-ww-1.tif	7	c5550170-891e-4aed-87c8-937db5d8b536	48.104053	46.684698830119316	1580	730	1615	763	NaN	-1	-1	-1	-1	-1	-1
60-23-col-ww-1.tif	7	d2aaf43c-cca5-4e8c-9017-9aa379170032	88.362885	5.194440142819417	429	738	421	826	46.3325	-1	-1	-1	-1	-1	-1
60-23-col-ww-1.tif	7	d4e7e5e3-edfe-4244-8646-c7fca6d9b4fe	26.907248	48.012788133093295	1396	748	1416	766	37.481876	-1	-1	-1	-1	-1	-1
60-23-col-ww-1.tif	7	3905cfb4-f0fd-489d-b78f-7a2333d7dc9d	18.601076	53.74615683893805	1023	759	1008	770	38.486874	-1	-1	-1	-1	-1	-1
60-23-col-ww-1.tif	7	70de016e-bb3d-4386-9a1c-83a8265497ce	45.276924	59.47029249551562	1339	760	1300	783	39.349377	-1	-1	-1	-1	-1	-1
60-23-col-ww-1.tif	7	d90ed62e-8b9c-42d2-aa5b-5d1076593eba	18.973665	71.56505487399079	1633	763	1615	769	NaN	-1	-1	-1	-1	-1	-1
60-23-col-ww-1.tif	7	dd44ac66-2a3b-4129-bf8f-bb5b9170b6d4	25.942244	62.44719083062131	1643	766	1666	778	NaN	-1	-1	-1	-1	-1	-1
60-23-col-ww-1.tif	7	9a32ddca-2a26-4484-a610-f1dfd241393f	38.118237	85.48601995772128	1140	768	1178	771	38.714375	-1	-1	-1	-1	-1	-1
60-23-col-ww-1.tif	7	7427030c-f190-4e1c-8624-df047ed5771b	69.83552	29.134281870961445	1490	777	1524	838	32.253124	-1	-1	-1	-1	-1	-1
60-23-col-ww-1.tif	7	833a5b73-3900-4a27-bf6c-14967a147b25	64.40497	25.76932087446295	1109	779	1137	837	36.7825	-1	-1	-1	-1	-1	-1
60-23-col-ww-1.tif	7	b3ae3f2a-143c-409d-9a11-575cbbfd4629	81.46779	41.51673181727756	1078	784	1132	845	37.315	-1	-1	-1	-1	-1	-1
60-23-col-ww-1.tif	7	a380db34-81fd-4c84-84c3-930675cc74c6	29.732138	70.346166635467	1299	784	1271	794	35.864376	-1	-1	-1	-1	-1	-1
60-23-col-ww-1.tif	7	b3ff4abb-2346-4d7c-8504-9d1f745f6829	22.847319	23.198601595410253	1409	789	1418	810	37.835625	-1	-1	-1	-1	-1	-1
60-23-col-ww-1.tif	7	0d01d45b-bf3d-4df8-84de-b3fc6f6c1330	39.293766	75.25643061092418	899	790	861	800	36.526875	-1	-1	-1	-1	-1	-1
60-23-col-ww-1.tif	7	3a69c0ef-21fd-49cb-aa40-4337ece69d01	32.649654	27.349879923426613	1062	791	1047	820	38.305626	-1	-1	-1	-1	-1	-1
60-23-col-ww-1.tif	7	cd9825fe-9428-44a5-bb65-ecb10ef41c4b	31.400637	37.234831585083214	1690	793	1709	818	NaN	-1	-1	-1	-1	-1	-1
60-23-col-ww-1.tif	7	1cf45011-dbe8-4093-80aa-fe7f5552fc3f	97.73945	7.05230623857625	1624	798	1612	895	NaN	-1	-1	-1	-1	-1	-1
60-23-col-ww-1.tif	7	5c184f7e-d84a-4dfd-b24a-45206ee0cb66	109.17875	28.442930123172744	424	800	476	896	39.295624	-1	-1	-1	-1	-1	-1
60-23-col-ww-1.tif	7	19cd044c-5c02-4e2e-959c-f06d2033cd4b	111.233986	22.184017975339884	1418	811	1460	914	41.075626	-1	-1	-1	-1	-1	-1
60-23-col-ww-1.tif	7	4927db86-fbef-4ba3-8ea5-8de1e8c0a52f	144.80331	57.407411441631695	827	812	705	890	37.02375	-1	-1	-1	-1	-1	-1
60-23-col-ww-1.tif	7	fd83c934-ed5c-4be0-b00b-7de46308e60b	127.632286	29.577832989171412	574	818	511	929	36.24625	-1	-1	-1	-1	-1	-1
60-23-col-ww-1.tif	7	748363c5-d274-4b97-80cd-a3834fbee1fb	41.01219	44.99999169020066	1133	839	1162	868	37.124374	-1	-1	-1	-1	-1	-1
60-23-col-ww-1.tif	7	b76e1767-26f2-4cea-b418-48456ab6ab23	49.517673	43.363423723552216	1520	839	1554	875	40.9575	-1	-1	-1	-1	-1	-1
60-23-col-ww-1.tif	7	d873164a-4f8e-4290-b43c-e962c5cf37f0	40.4475	81.4692116611028	713	847	673	853	36.575626	-1	-1	-1	-1	-1	-1
60-23-col-ww-1.tif	7	eadeaeca-59b9-4632-ba06-11bc5d59559f	44.28318	6.483078273147385	951	853	946	897	40.918125	-1	-1	-1	-1	-1	-1
60-23-col-ww-1.tif	7	b4096514-6ba7-4615-8ec4-4702257797a5	58.66856	60.3762487870261	1264	859	1213	888	34.96375	-1	-1	-1	-1	-1	-1
60-23-col-ww-1.tif	7	b4255f7c-2268-40df-a44c-896222242d12	65.0	67.38012966763227	1191	868	1131	893	42.085625	-1	-1	-1	-1	-1	-1
60-23-col-ww-1.tif	7	66715c7e-4e9e-4818-afaa-4bda1a6c04bd	44.011364	68.68207300646344	370	871	329	887	36.83625	-1	-1	-1	-1	-1	-1
60-23-col-ww-1.tif	7	abf973f1-9c24-4200-9d56-ed624ede3412	29.15476	30.963761700527698	1553	876	1568	901	43.409374	-1	-1	-1	-1	-1	-1
60-23-col-ww-1.tif	7	497358e1-11a3-4ff8-a45b-dfa3071eaaff	34.713108	11.633641963983962	949	898	942	932	42.439377	-1	-1	-1	-1	-1	-1
60-23-col-ww-1.tif	7	df8bc45a-452f-43e3-bf57-65754d7fbddd	82.8734	70.2531667797281	818	899	740	927	39.514374	-1	-1	-1	-1	-1	-1
60-23-col-ww-1.tif	7	10713c1b-d52d-40db-8354-92dd7bcaa320	42.154476	67.69379927507595	991	904	952	920	41.484375	-1	-1	-1	-1	-1	-1
60-23-col-ww-1.tif	7	950005aa-1dc8-4b9c-ae63-507aca903610	30.870699	65.09522785107856	1352	917	1380	930	39.628124	-1	-1	-1	-1	-1	-1
60-23-col-ww-1.tif	7	90eca2f9-1ef4-4061-9ddd-fac5760e2dd9	20.22375	81.4692116611028	1334	920	1314	923	37.3675	-1	-1	-1	-1	-1	-1
60-23-col-ww-1.tif	7	2d324e54-ea57-4a7b-b4b2-64f0b67ff59c	30.413813	9.462324826836891	1458	921	1453	951	39.27625	-1	-1	-1	-1	-1	-1
60-23-col-ww-1.tif	7	3eb3782f-92cd-4a91-8f05-a24c323d56d1	53.413483	51.8427757290429	1179	928	1221	961	39.11	-1	-1	-1	-1	-1	-1
60-23-col-ww-1.tif	7	4b6e981a-e16c-4e5d-91aa-ee20fc4700d5	26.476404	79.11449165085321	547	930	573	935	37.3625	-1	-1	-1	-1	-1	-1
60-23-col-ww-1.tif	7	f4a940d0-e02b-4280-ba21-f7545a11c7b2	41.400482	52.85331451063399	461	931	428	956	35.9925	-1	-1	-1	-1	-1	-1
60-23-col-ww-1.tif	7	4b2af860-7ae5-4583-baf6-6bc0de3e1da9	118.22859	38.1299948112144	737	931	664	1024	35.58625	-1	-1	-1	-1	-1	-1
60-23-col-ww-1.tif	7	3625a46a-f8a9-4f67-9868-5b6ad0db403d	60.80296	53.6955055225439	647	942	696	978	36.651875	-1	-1	-1	-1	-1	-1
60-23-col-ww-1.tif	7	e7271521-2a84-482f-b06e-0b743d876d09	37.802116	52.523827551563215	1320	942	1350	965	37.258125	-1	-1	-1	-1	-1	-1
60-23-col-ww-1.tif	7	073d1100-1149-4e37-b46e-b68e6f093fcc	81.8352	32.524897057982514	1091	951	1135	1020	36.473125	-1	-1	-1	-1	-1	-1
60-23-col-ww-1.tif	7	9632934f-6899-47ba-9f09-0e514819fd37	35.805027	35.9097188780967	1314	955	1293	984	38.645	-1	-1	-1	-1	-1	-1
60-23-col-ww-1.tif	7	6dd60942-741c-4b0f-a229-d6d39a2721af	28.01785	55.175498232658924	1329	963	1352	979	36.121876	-1	-1	-1	-1	-1	-1
60-23-col-ww-1.tif	7	d95b8e6f-fe3b-43b2-8dd0-150753b89a42	38.470768	27.897279970758746	928	970	946	1004	35.595	-1	-1	-1	-1	-1	-1
60-23-col-ww-1.tif	7	138a2048-362c-4bba-a1ef-75bf7dfb87ed	25.553865	30.579220683765328	1292	981	1279	1003	40.13	-1	-1	-1	-1	-1	-1
60-23-col-ww-1.tif	7	3a07ac19-bb5a-474a-a7d4-72145d2d9d38	167.5858	45.24175169957178	605	1004	486	1122	37.400623	-1	-1	-1	-1	-1	-1
60-23-col-ww-1.tif	7	78ee8db3-c445-4065-aa84-1870c44f9fa7	37.161808	23.805942016407755	1358	1006	1373	1040	35.945625	-1	-1	-1	-1	-1	-1
60-23-col-ww-1.tif	7	e1a7dd17-b6be-4f80-ba56-9e6dcf29e1d5	70.178345	57.2157153523861	896	1014	837	1052	39.72375	-1	-1	-1	-1	-1	-1
60-23-col-ww-1.tif	7	573bb422-22a3-4db3-bd0d-ddc57652e3a6	24.207438	38.29015045336354	1425	1038	1440	1057	35.32875	-1	-1	-1	-1	-1	-1
60-23-col-ww-1.tif	7	956b5dec-1ae0-4405-bbf9-68d352fc8288	67.54258	64.57312682443214	629	1049	568	1078	41.015	-1	-1	-1	-1	-1	-1
60-23-col-ww-1.tif	7	bd6040cc-0fe7-4818-9e7a-cd03c37625b6	25.96151	15.64225403359842	942	1051	949	1076	35.416874	-1	-1	-1	-1	-1	-1
60-23-col-ww-1.tif	7	05fe158b-4284-4c8f-a788-84a3d273993d	56.797886	63.88609175619891	829	1054	778	1079	37.349377	-1	-1	-1	-1	-1	-1
60-23-col-ww-1.tif	7	49c5daef-e8dd-405b-a35d-eb95508d637b	31.241	50.19443114977474	948	1077	924	1097	35.9025	-1	-1	-1	-1	-1	-1
60-23-col-ww-1.tif	7	b4213c1a-f4dc-4ab0-a7a8-db81d27ed49f	61.611687	54.246100731916954	1484	1086	1534	1122	35.235	-1	-1	-1	-1	-1	-1
60-23-col-ww-1.tif	7	5bb91d15-7e9e-454e-a070-a3671f2be49e	74.88658	34.11447195665056	923	1098	881	1160	39.298126	-1	-1	-1	-1	-1	-1
60-23-col-ww-1.tif	7	ebfcef85-ec9b-49c9-ac72-ed4f513bb020	184.11409	48.082181488569944	693	1117	556	1240	37.49125	-1	-1	-1	-1	-1	-1
60-23-col-ww-1.tif	7	b4fc3406-7bba-4d25-af23-0b80697dc21c	79.05694	18.434953094185886	969	1130	944	1205	38.964375	-1	-1	-1	-1	-1	-1
60-23-col-ww-1.tif	7	6b9e9c66-03ae-4bf8-a6c8-ba7a8dbe93b4	63.324562	68.70263324235583	997	1157	1056	1180	39.830624	-1	-1	-1	-1	-1	-1
60-23-col-ww-1.tif	7	3b143a92-1ccc-40c0-9f50-b353399a2b07	99.985	8.049050771025179	887	1160	901	1259	37.370625	-1	-1	-1	-1	-1	-1
60-23-col-ww-1.tif	7	3837eb3d-9de7-4d5c-8c12-ab9d2c7870e9	54.08327	19.440030457422267	874	1188	892	1239	36.83	-1	-1	-1	-1	-1	-1
60-23-col-ww-1.tif	7	a9f73451-1db9-4cf0-8ece-e1736210c9de	43.104523	3.9909061695498167	941	1212	938	1255	37.0375	-1	-1	-1	-1	-1	-1
60-23-col-ww-1.tif	7	5663d41b-22fc-4af6-81e5-d7d113a2bd3d	51.62364	45.784820040479474	976	1221	939	1257	36.916874	-1	-1	-1	-1	-1	-1
60-23-col-ww-1.tif	7	1df64bfa-6d5b-459c-b442-21e4cee52d8a	24.186773	29.744872095513244	938	1257	926	1278	36.1525	-1	-1	-1	-1	-1	-1
60-23-col-ww-1.tif	7	865ebf82-5f16-4bd5-a0df-22c0a2056308	53.66563	63.43494410114121	974	1257	926	1281	35.985	-1	-1	-1	-1	-1	-1
60-23-col-ww-1.tif	7	891113ff-2a7f-4622-ac87-bf0980b5d895	29.732138	42.27369299574272	933	1260	913	1282	37.075	-1	-1	-1	-1	-1	-1
60-23-col-ww-1.tif	7	09018088-1f30-4415-9129-42b5e167c7f6	19.924858	72.47443992046462	1075	1262	1056	1268	39.259377	-1	-1	-1	-1	-1	-1
60-23-col-ww-1.tif	7	cbf01075-257b-4570-8f64-e7f19fa79a0b	27.073973	4.236384534810725	976	1275	978	1302	38.575	-1	-1	-1	-1	-1	-1
60-23-col-ww-1.tif	7	47d418a1-0747-4f2b-a63b-1c8089991226	20.615528	14.036230672918293	923	1283	928	1303	35.659374	-1	-1	-1	-1	-1	-1
60-23-col-ww-1.tif	7	664e93f2-b9e7-4df9-a46c-3e5f824ee536	33.83785	55.840306498842295	975	1284	947	1303	37.575	-1	-1	-1	-1	-1	-1
60-23-col-ww-1.tif	7	70175b50-529a-41fe-a4d6-b3f08683e234	36.496574	80.53768314133978	914	1288	878	1294	37.2575	-1	-1	-1	-1	-1	-1
60-23-col-ww-1.tif	7	bf2aaadb-47d9-45d3-8952-eb8ba5e89e4b	83.240616	51.340195383044374	917	1291	852	1343	37.740623	-1	-1	-1	-1	-1	-1
60-23-col-ww-1.tif	7	5b4ff6f1-6dba-4234-ac91-011977681f58	26.907248	41.987207541195716	868	1298	850	1318	40.475	-1	-1	-1	-1	-1	-1
60-23-col-ww-1.tif	7	9cd8e0f2-ba12-458c-8923-dd163f01be6d	44.38468	67.47944061816426	850	1301	809	1318	41.026875	-1	-1	-1	-1	-1	-1
60-23-col-ww-1.tif	7	d3c2d3b2-9e89-4dd8-892b-19aee8dfaa92	46.75468	41.53175823345157	928	1301	959	1336	37.036877	-1	-1	-1	-1	-1	-1
60-23-col-ww-1.tif	7	4f38f160-d07d-49eb-91b3-5ae2e19cb518	113.600174	53.230982990600666	1043	1303	952	1371	42.290627	-1	-1	-1	-1	-1	-1
60-23-col-ww-1.tif	7	35c57cca-dfc1-4056-99b9-41ba2390a104	23.769728	67.75099664567631	1115	1311	1137	1320	36.120625	-1	-1	-1	-1	-1	-1
60-23-col-ww-1.tif	7	f3884d8a-e720-4762-9dae-f3bbca4d8cab	30.016663	60.01836053489578	847	1319	821	1334	39.809376	-1	-1	-1	-1	-1	-1
60-23-col-ww-1.tif	7	9f470364-6d85-4349-8b9a-882f7d098235	22.36068	26.565063867035462	851	1320	841	1340	38.128124	-1	-1	-1	-1	-1	-1
60-23-col-ww-1.tif	7	39d00cfe-7ebe-4778-bcf7-8fee15f4a009	45.0	53.130102463050264	1114	1321	1150	1348	42.739376	-1	-1	-1	-1	-1	-1
60-23-col-ww-1.tif	7	d5e33740-f14c-4850-aaea-c61bf44df30e	40.60788	52.001275732431566	818	1338	786	1363	38.136875	-1	-1	-1	-1	-1	-1
60-23-col-ww-1.tif	7	c3011b17-d5a7-4919-942c-ddf039cb6fcd	25.0	73.73978710572285	749	1340	725	1347	36.955624	-1	-1	-1	-1	-1	-1
60-23-col-ww-1.tif	7	39891fa6-2baf-4f60-9a52-f3b69f449b57	69.354164	28.412658724771234	1164	1354	1197	1415	37.450626	-1	-1	-1	-1	-1	-1
60-23-col-ww-1.tif	7	dd5841ee-6ed2-4c7c-8077-454ecd5832ee	76.15773	29.931501550885343	952	1372	990	1438	43.46875	-1	-1	-1	-1	-1	-1
60-23-col-ww-1.tif	7	2d5f996f-cf0c-4d0c-974a-3a2389c8f9dd	37.107952	14.036256627184315	951	1388	942	1424	40.33375	-1	-1	-1	-1	-1	-1
60-23-col-ww-1.tif	7	2416aaad-3cb0-4459-ad92-a8e256a6f6c2	33.24154	68.83874525213582	1131	1389	1162	1401	34.83125	-1	-1	-1	-1	-1	-1
60-23-col-ww-1.tif	7	d4869a7b-0123-4b95-9929-871aa4a3f8df	32.06244	86.4236956477373	874	1425	906	1427	40.34875	-1	-1	-1	-1	-1	-1
60-23-col-ww-1.tif	7	bd63a22d-ddf0-4d8f-97f4-fc903e85f58d	45.694637	66.80140773925709	889	1443	847	1461	38.05375	-1	-1	-1	-1	-1	-1
60-23-col-ww-1.tif	7	669cfe47-0ae3-4ad7-98fe-bae2f028d18e	39.623226	47.045414780566034	1008	1447	1037	1474	38.110626	-1	-1	-1	-1	-1	-1
60-23-col-ww-1.tif	7	8af60ddd-5340-4f26-bc1f-177dde6f4546	33.600594	53.471146102196656	814	1477	787	1497	36.985626	-1	-1	-1	-1	-1	-1
60-23-col-ww-1.tif	7	9f0c90d2-b21f-4d83-a578-a1c081b1d4f4	31.400637	52.7651640892058	871	1481	846	1500	35.638126	-1	-1	-1	-1	-1	-1
60-23-col-ww-1.tif	7	9cb300df-4e53-495d-abab-a6ec2b5a30e5	34.828148	50.82634659140598	873	1482	846	1504	35.77625	-1	-1	-1	-1	-1	-1
60-23-col-ww-1.tif	7	740d000c-da6d-4877-aab0-c4fc3787cd55	39.115215	57.5288112239395	845	1505	812	1526	36.80125	-1	-1	-1	-1	-1	-1
60-23-col-ww-1.tif	7	7593912b-4d9d-4352-bb46-d218e5668447	80.06248	62.47476976799916	886	1535	815	1572	40.788124	-1	-1	-1	-1	-1	-1
60-23-col-ww-1.tif	7	e315c069-b783-47af-a3b2-a43e9091a8e0	58.59181	62.56027144252005	888	1573	940	1600	38.454376	-1	-1	-1	-1	-1	-1
60-23-col-ww-1.tif	7	3164e3e3-1dd3-4108-95e5-6ea2531a371f	72.718636	31.504274184195168	738	1582	700	1644	39.766876	-1	-1	-1	-1	-1	-1
60-23-col-ww-1.tif	7	e120d262-0be9-40a3-9bc2-3e8ce2cb8837	70.837845	48.433637068992766	947	1602	1000	1649	36.628124	-1	-1	-1	-1	-1	-1
60-23-col-ww-1.tif	7	b2d9ccdb-81b8-4f0d-a8ab-72f24a5b1b06	63.63961	81.8698842181941	862	1616	799	1625	34.306873	-1	-1	-1	-1	-1	-1
60-23-col-ww-1.tif	7	fb51c33e-fcf7-4a2f-b336-699924faa01a	20.396078	78.69006369582866	978	1648	998	1652	36.3775	-1	-1	-1	-1	-1	-1
60-23-col-ww-1.tif	7	ce9d02a3-a8a4-4bfb-9753-454ca98a30ec	50.0	53.130102463050264	999	1650	1039	1680	36.09625	-1	-1	-1	-1	-1	-1
60-23-col-ww-1.tif	7	0d48f4fa-5dec-4c8b-8a3c-750a282ec4c1	56.568542	8.130110089604273	876	1653	868	1709	35.83	-1	-1	-1	-1	-1	-1
60-23-col-ww-1.tif	7	5d8acd0b-4aa9-448a-9790-3f07f733f5ef	65.14599	17.87870248818004	767	1660	747	1722	38.285625	-1	-1	-1	-1	-1	-1
60-23-col-ww-1.tif	7	075b9f72-d9bc-46f7-b7d3-5607932e19b5	41.036568	43.02506844595749	867	1702	839	1732	34.664375	-1	-1	-1	-1	-1	-1
60-23-col-ww-1.tif	7	a99e7ef0-63e6-46d3-8175-12cc7147f056	85.70881	7.373762261673733	868	1710	857	1795	37.089375	-1	-1	-1	-1	-1	-1
60-23-col-ww-1.tif	7	fe8e155a-3ddd-4984-93ea-fee9c1ecf612	44.72136	63.43494546763185	869	1710	909	1730	35.758125	-1	-1	-1	-1	-1	-1
60-23-col-ww-1.tif	7	27957f11-7f4b-472b-926c-96838600395b	63.953106	26.965724130239096	910	1726	939	1783	36.486874	-1	-1	-1	-1	-1	-1
60-23-col-ww-1.tif	7	9891b99c-50e1-48c6-95bf-ab01cd420223	41.0	12.68038211466677	925	1757	916	1797	36.9225	-1	-1	-1	-1	-1	-1
60-23-col-ww-1.tif	7	06858a34-7b8d-47c3-b5ea-4dad01dcdfc1	21.587032	13.392497637532244	799	1778	794	1799	39.725624	-1	-1	-1	-1	-1	-1
60-23-col-ww-1.tif	7	05527562-7c54-4f6d-a7e7-e00e26a16de6	22.671568	48.57633201464205	815	1785	798	1800	38.175625	-1	-1	-1	-1	-1	-1
60-23-col-ww-1.tif	7	396636a1-90ca-4e85-b5a6-68d2aed8a990	54.626	23.749497333106774	940	1786	962	1836	37.808125	-1	-1	-1	-1	-1	-1
60-23-col-ww-1.tif	7	4539d96c-e27d-4a46-b0bf-97d48bb16a96	91.00549	12.050775276974946	875	1796	856	1885	35.52125	-1	-1	-1	-1	-1	-1
60-23-col-ww-1.tif	7	7f4f514d-7021-4a4c-93f4-a96e6bf603ff	27.856777	21.037502421261536	798	1801	808	1827	38.1125	-1	-1	-1	-1	-1	-1
60-23-col-ww-1.tif	7	9e21aa67-c35f-46e6-bdca-bbc524627ba9	40.5216	15.75118052399111	781	1812	770	1851	41.26375	-1	-1	-1	-1	-1	-1
60-23-col-ww-1.tif	7	235b6244-6013-4b1e-b47d-9333626b1328	42.544094	29.57783435566205	902	1827	923	1864	38.044376	-1	-1	-1	-1	-1	-1
60-23-col-ww-1.tif	7	7496731c-8de3-4adc-83ba-ad16eaa4895f	46.09772	77.47120141157086	859	1848	814	1858	37.379375	-1	-1	-1	-1	-1	-1
60-23-col-ww-1.tif	7	393e51ab-e246-4a63-8b93-a0af6f269527	52.34501	46.54816198212012	803	1854	765	1890	36.43625	-1	-1	-1	-1	-1	-1
60-23-col-ww-1.tif	7	93e61d80-88ca-4641-b694-7c85bb826b5f	22.671568	41.42367732002532	892	1904	907	1921	38.92125	-1	-1	-1	-1	-1	-1
60-23-col-ww-1.tif	7	8220c3ce-15ee-4074-a203-3f30b072d206	24.839485	49.899095136554024	879	1942	898	1958	36.2675	-1	-1	-1	-1	-1	-1
60-23-col-ww-1.tif	7	60ccd628-9a36-4da5-8850-2ef1ebb5701f	27.513634	19.093493979692482	871	1953	880	1979	37.254375	-1	-1	-1	-1	-1	-1
60-23-col-ww-1.tif	7	3386b460-1b38-42d4-b071-be2338a62042	53.15073	11.944169684409417	872	1983	861	2035	35.355625	-1	-1	-1	-1	-1	-1
60-24-col-ww-1.tif	8	d56dc50c-9b1e-4a87-8c3b-ad0edaeaf384	60.033325	60.018348241008084	1110	28	1162	58	40.149376	-1	-1	-1	-1	-1	-1
60-24-col-ww-1.tif	8	e5bd0a69-08fa-4868-8697-325c7349af85	29.966648	64.29005783096079	926	55	953	68	41.980625	-1	-1	-1	-1	-1	-1
60-24-col-ww-1.tif	8	9d88c71e-55fd-4e71-9eb6-aef0ec186023	55.7853	14.534451991735693	926	65	940	119	40.74625	-1	-1	-1	-1	-1	-1
60-24-col-ww-1.tif	8	7eec5518-eb16-4f40-a4c8-f1e4fa93dde0	20.59126	29.05461317799174	1283	68	1273	86	35.558125	-1	-1	-1	-1	-1	-1
60-24-col-ww-1.tif	8	5a069104-aa6a-4dc6-8dc2-9367e91e38bb	65.27634	5.273888903244995	896	99	890	164	38.910625	-1	-1	-1	-1	-1	-1
60-24-col-ww-1.tif	8	9a9709fa-af21-4445-948e-264146786bc6	45.80393	53.880656924073946	437	113	400	140	49.48	-1	-1	-1	-1	-1	-1
60-24-col-ww-1.tif	8	bc6dadba-f97c-44e2-9131-ab83bac362f6	39.293766	14.743565063364827	1011	147	1021	185	37.42	-1	-1	-1	-1	-1	-1
60-24-col-ww-1.tif	8	0470defe-086b-4688-b758-4dd822f15793	57.271286	65.22484981465641	366	158	314	182	39.219376	-1	-1	-1	-1	-1	-1
60-24-col-ww-1.tif	8	de9d1972-cbab-4f3c-9a74-0df595183577	74.06078	34.5483815807338	1327	170	1369	231	36.288124	-1	-1	-1	-1	-1	-1
60-24-col-ww-1.tif	8	886e2d79-12e3-488a-9f59-0d4e69423a47	35.510563	9.727582053443484	886	188	880	223	39.321877	-1	-1	-1	-1	-1	-1
60-24-col-ww-1.tif	8	2fe75f0c-d81d-4835-99aa-37d9d0a149bc	91.26884	4.398697150246903	945	190	952	281	46.0975	-1	-1	-1	-1	-1	-1
60-24-col-ww-1.tif	8	efb7e109-2626-4bf8-85c4-8f95b303295d	20.808653	54.7824058190557	1051	210	1034	222	42.388126	-1	-1	-1	-1	-1	-1
60-24-col-ww-1.tif	8	264e52f2-7f70-4c4d-9fd4-a95908af8165	37.12142	27.255324151047603	1023	212	1040	245	37.9575	-1	-1	-1	-1	-1	-1
60-24-col-ww-1.tif	8	b443da36-41e7-40da-b636-4badfdabba6c	50.695168	22.01129478511791	680	213	661	260	38.495	-1	-1	-1	-1	-1	-1
60-24-col-ww-1.tif	8	febcfa6b-a702-401a-b3a0-b5c5b99453a2	22.671568	41.4236622931563	652	219	637	236	43.869373	-1	-1	-1	-1	-1	-1
60-24-col-ww-1.tif	8	edf447ea-dec0-464e-8453-556e5a65e7f2	25.495098	25.559961916023724	1046	247	1057	270	37.398125	-1	-1	-1	-1	-1	-1
60-24-col-ww-1.tif	8	4259ec11-f7f2-4c89-afec-f3d43e1bd106	18.973665	18.434953094185886	838	255	832	273	38.895	-1	-1	-1	-1	-1	-1
60-24-col-ww-1.tif	8	a2a1b7fd-ca84-4f10-af7a-9e001515b0be	52.63079	38.82981736006457	1047	271	1080	312	38.295	-1	-1	-1	-1	-1	-1
60-24-col-ww-1.tif	8	b52add09-c429-4580-acd5-779d2fcac49a	43.046486	30.735495411975222	857	274	835	311	39.910625	-1	-1	-1	-1	-1	-1
60-24-col-ww-1.tif	8	f016189d-f59a-42c0-9bce-1871a3114a92	86.4523	41.248263035270384	589	276	532	341	39.330624	-1	-1	-1	-1	-1	-1
60-24-col-ww-1.tif	8	2ee81aaa-cda9-4e50-99a5-10acec8774d2	69.079666	22.109459630359993	1410	282	1436	346	36.483124	-1	-1	-1	-1	-1	-1
60-24-col-ww-1.tif	8	d4bb611f-5dbc-4b5c-acdc-18ec5f90e3aa	23.409399	70.01689687595902	1026	294	1004	302	37.92375	-1	-1	-1	-1	-1	-1
60-24-col-ww-1.tif	8	3ed78552-e0c5-4434-97c4-181d5cc10f39	42.72002	32.574047099249924	1055	313	1078	349	39.5775	-1	-1	-1	-1	-1	-1
60-24-col-ww-1.tif	8	24f2d77e-ba05-4a9e-a631-18ea7193db4b	40.81666	30.963760334037033	832	317	811	352	42.696877	-1	-1	-1	-1	-1	-1
60-24-col-ww-1.tif	8	05ad014e-5161-4063-88a2-72d7d4f98c42	42.72002	57.425936281151394	1223	321	1259	344	41.105625	-1	-1	-1	-1	-1	-1
60-24-col-ww-1.tif	8	84dfa16c-61c8-4e35-981f-6a7e2c2e6c93	29.614185	11.689377674101934	1110	323	1116	352	39.3725	-1	-1	-1	-1	-1	-1
60-24-col-ww-1.tif	8	e4638e77-4d5c-4321-abc8-9746043a9213	191.5881	4.490440251178541	941	325	956	516	39.8525	-1	-1	-1	-1	-1	-1
60-24-col-ww-1.tif	8	0e006c38-baf0-4da1-a37f-c93cdd4fd9fb	56.0803	21.99113206668804	530	344	509	396	39.083126	-1	-1	-1	-1	-1	-1
60-24-col-ww-1.tif	8	05fbce37-ec92-46b2-bf38-9b58c26c41f0	73.33485	5.477375265488661	1435	352	1442	425	41.26625	-1	-1	-1	-1	-1	-1
60-24-col-ww-1.tif	8	3fe8a841-2784-4503-a655-8983408007ff	33.105892	25.016905869003693	808	358	794	388	39.48625	-1	-1	-1	-1	-1	-1
60-24-col-ww-1.tif	8	bcb1d595-770f-446d-bf2c-e972b0847105	69.63476	12.43955101102273	1299	370	1314	438	41.210625	-1	-1	-1	-1	-1	-1
60-24-col-ww-1.tif	8	200cc4ef-45a3-471b-a6a1-8935e3ed78ab	28.284271	44.99999169020066	1127	372	1147	392	41.07	-1	-1	-1	-1	-1	-1
60-24-col-ww-1.tif	8	f4840eec-821e-4293-a97f-9a984b0ca823	36.05551	33.69007268887333	1041	376	1061	406	37.714375	-1	-1	-1	-1	-1	-1
60-24-col-ww-1.tif	8	d199cd76-14f3-4684-9e00-d0916cc39158	20.615528	50.906136861290065	561	385	545	398	38.724377	-1	-1	-1	-1	-1	-1
60-24-col-ww-1.tif	8	e6f3bed6-44e8-4bf7-bf83-2060111f5594	44.102154	32.96940440267625	775	407	751	444	37.803123	-1	-1	-1	-1	-1	-1
60-24-col-ww-1.tif	8	0099f230-3956-48fa-bab7-39f7392e0f05	54.56189	63.90458927496195	1247	408	1296	432	43.554375	-1	-1	-1	-1	-1	-1
60-24-col-ww-1.tif	8	3cfccf7f-2ded-4e09-8283-b9d91cfd6636	37.01351	51.5819430985278	727	416	698	439	41.47875	-1	-1	-1	-1	-1	-1
60-24-col-ww-1.tif	8	d5e59c9d-0b13-47ca-990a-b10e5149e55f	49.193497	63.43494546763185	1001	416	1045	438	38.0975	-1	-1	-1	-1	-1	-1
60-24-col-ww-1.tif	8	1ff907b3-57ef-4bde-b532-f6763acf844f	19.313208	21.250493673848553	745	443	738	461	36.9625	-1	-1	-1	-1	-1	-1
60-24-col-ww-1.tif	8	9ed9f718-37a6-41f8-9d68-ee1d90c8ce9f	30.0	36.869906871617104	687	444	669	468	38.16625	-1	-1	-1	-1	-1	-1
60-24-col-ww-1.tif	8	4e433cb0-58f7-463d-81f3-729d7f94e3ce	46.32494	32.66092573900181	431	458	406	497	42.983124	-1	-1	-1	-1	-1	-1
60-24-col-ww-1.tif	8	245e2d85-248f-4f3d-927e-6ef171f1a71f	108.40664	37.504158237944495	503	459	437	545	43.72875	-1	-1	-1	-1	-1	-1
60-24-col-ww-1.tif	8	45c484e9-7dbd-437f-b61c-f27e2be560f2	22.847319	66.80140773925709	1397	459	1376	468	40.255	-1	-1	-1	-1	-1	-1
60-24-col-ww-1.tif	8	368df106-8025-4ef6-ab68-937f68ff64f3	76.843994	71.8008343706303	1498	476	1571	500	43.76875	-1	-1	-1	-1	-1	-1
60-24-col-ww-1.tif	8	8e264675-48bc-40b7-b845-4b5be01bbfc9	63.694584	67.86451302319125	1282	481	1223	505	38.840626	-1	-1	-1	-1	-1	-1
60-24-col-ww-1.tif	8	510edff5-9b30-414a-8c4b-242eadac6ac6	31.827662	43.72696600582469	643	483	621	506	41.325	-1	-1	-1	-1	-1	-1
60-24-col-ww-1.tif	8	a9cb66cf-b844-433d-a3be-31589771b3ea	39.40812	35.70669833520725	744	494	721	526	44.015625	-1	-1	-1	-1	-1	-1
60-24-col-ww-1.tif	8	29529cbc-963f-448e-8741-a62bc762a166	49.193497	26.565063867035462	1215	494	1193	538	39.61	-1	-1	-1	-1	-1	-1
60-24-col-ww-1.tif	8	baec4be1-7c95-40eb-9a5a-64f128b0cca7	22.803509	74.7448917897159	1572	497	1594	503	43.993057	-1	-1	-1	-1	-1	-1
60-24-col-ww-1.tif	8	ed184d8b-310a-4971-ae31-3a815bbd34a1	36.40055	52.815285383825994	1162	499	1191	521	38.435623	-1	-1	-1	-1	-1	-1
60-24-col-ww-1.tif	8	d9eae89d-b927-4b2b-aaea-5250d7ed72f3	38.600517	53.42696843864502	1460	506	1429	529	37.836876	-1	-1	-1	-1	-1	-1
60-24-col-ww-1.tif	8	8cd82802-02d2-4c0c-a47a-36fd3a2c064b	25.455845	45.00000398408835	840	512	822	530	35.65	-1	-1	-1	-1	-1	-1
60-24-col-ww-1.tif	8	ac4c3d1e-8d3a-4547-b1b4-e36deee3db49	39.20459	52.25320042977833	1408	513	1377	537	40.331875	-1	-1	-1	-1	-1	-1
60-24-col-ww-1.tif	8	55a5c3f8-10ba-4d05-ae58-55671baafe71	34.98571	59.03624763413964	720	523	690	541	40.558125	-1	-1	-1	-1	-1	-1
60-24-col-ww-1.tif	8	a5172abc-6786-4472-b408-50926866340f	34.0147	24.304545825818707	1045	532	1059	563	40.959373	-1	-1	-1	-1	-1	-1
60-24-col-ww-1.tif	8	8110de27-fa74-4522-996f-0c197f4ccbee	34.713108	48.50353585846804	1414	536	1388	559	44.096874	-1	-1	-1	-1	-1	-1
60-24-col-ww-1.tif	8	6ec75685-8184-4259-b556-101ae434fe3d	19.723083	59.53444299869102	1154	537	1171	547	37.743126	-1	-1	-1	-1	-1	-1
60-24-col-ww-1.tif	8	1f807920-170c-4873-bebe-5c2f651eceed	34.132095	31.827452781454156	1236	537	1254	566	38.46	-1	-1	-1	-1	-1	-1
60-24-col-ww-1.tif	8	3fe98e99-262b-424b-9745-e61d51c8584f	18.788294	25.20112973129727	1118	538	1110	555	36.921875	-1	-1	-1	-1	-1	-1
60-24-col-ww-1.tif	8	290dd802-8ecf-4dbc-ace4-42d5d4273277	34.525352	79.99203298892581	1599	541	1565	547	42.809376	-1	-1	-1	-1	-1	-1
60-24-col-ww-1.tif	8	665a4a90-9e15-4274-b674-124988690b6a	38.483765	65.4328290748833	436	542	401	558	39.75875	-1	-1	-1	-1	-1	-1
60-24-col-ww-1.tif	8	708ce60a-ae20-4139-930a-b2208c820f0c	54.56189	48.715285383116765	1359	543	1318	579	43.349377	-1	-1	-1	-1	-1	-1
60-24-col-ww-1.tif	8	bd6b4361-b62d-453f-abb7-48d4f5d98a10	92.070625	8.746167198473358	1165	549	1179	640	42.148125	-1	-1	-1	-1	-1	-1
60-24-col-ww-1.tif	8	cd1a5340-1f14-485a-9f8c-7b7ef2619628	41.4367	19.746842554939235	1173	549	1187	588	39.80125	-1	-1	-1	-1	-1	-1
60-24-col-ww-1.tif	8	41b31e18-1785-4d3e-96b4-d2c4183db8dd	70.292244	39.805578184892624	1341	552	1386	606	39.359375	-1	-1	-1	-1	-1	-1
60-24-col-ww-1.tif	8	05f4f0c7-ba19-4a5e-989e-8c1344afadbb	18.788294	25.201131097787936	720	554	728	571	39.421875	-1	-1	-1	-1	-1	-1
60-24-col-ww-1.tif	8	58f21327-75ee-4e18-95d5-a65926d3a487	63.694584	22.135494944985425	1497	554	1473	613	37.975624	-1	-1	-1	-1	-1	-1
60-24-col-ww-1.tif	8	76627c22-1ebd-4aca-a54d-ee55b2c17815	31.304953	63.43494546763185	1289	555	1317	569	40.351875	-1	-1	-1	-1	-1	-1
60-24-col-ww-1.tif	8	808ccad0-954e-497e-93da-1a51d932f88b	34.48188	60.46121770679173	960	556	990	573	52.325626	-1	-1	-1	-1	-1	-1
60-24-col-ww-1.tif	8	b02d534a-cd6a-4419-a24e-1b88e126381f	17.464249	66.3706277083044	389	558	373	565	43.26375	-1	-1	-1	-1	-1	-1
60-24-col-ww-1.tif	8	67d86e65-9cd2-4a97-b58b-62d4bd0d9b71	22.022715	39.47245483220209	1155	558	1141	575	38.933125	-1	-1	-1	-1	-1	-1
60-24-col-ww-1.tif	8	4cacbc26-300d-47f7-9533-cb48d02471b6	25.455845	45.00000398408835	666	561	648	579	41.666874	-1	-1	-1	-1	-1	-1
60-24-col-ww-1.tif	8	be51bd31-3287-47fb-b55c-c8f4c160d258	16.970562	44.99999169020066	1240	562	1252	574	38.94625	-1	-1	-1	-1	-1	-1
60-24-col-ww-1.tif	8	bb5211e0-e6b6-4e5d-9124-3f5a43a9001c	68.47627	61.18920522279771	317	563	257	596	39.42625	-1	-1	-1	-1	-1	-1
60-24-col-ww-1.tif	8	dfcc54fa-4eaa-4cc8-8014-4fbc379d749d	24.738634	75.96375270748302	526	571	550	577	39.646873	-1	-1	-1	-1	-1	-1
60-24-col-ww-1.tif	8	633165c9-21df-4655-b943-ef1e1e01e186	47.296936	13.448614471753103	1265	572	1254	618	39.460625	-1	-1	-1	-1	-1	-1
60-24-col-ww-1.tif	8	397c33a2-3e2b-4f10-b015-d5cccd51b6d6	29.206163	38.04704899393377	1133	576	1115	599	39.09125	-1	-1	-1	-1	-1	-1
60-24-col-ww-1.tif	8	507bcb6e-f4a3-4b9d-a75a-46dc86ee20ba	41.677334	59.74355607032015	1293	577	1329	598	45.625626	-1	-1	-1	-1	-1	-1
60-24-col-ww-1.tif	8	22c5d9e9-a3d1-4fba-80e3-dc22272a764a	24.04163	44.99999169020066	1274	579	1291	596	39.045624	-1	-1	-1	-1	-1	-1
60-24-col-ww-1.tif	8	519241eb-8b67-4a5f-bb26-d2bc37c85cb1	58.30952	5.906147220825403	1251	583	1257	641	37.09375	-1	-1	-1	-1	-1	-1
60-24-col-ww-1.tif	8	ee189aaa-825d-466c-9e26-e46e5f51f5c9	28.653097	29.24883643723024	1236	585	1222	610	38.835	-1	-1	-1	-1	-1	-1
60-24-col-ww-1.tif	8	ae689ddb-a139-47fe-9561-c9b20f72876c	18.027756	19.440030457422267	1028	587	1034	604	36.723125	-1	-1	-1	-1	-1	-1
60-24-col-ww-1.tif	8	469ca0ba-7790-4bd9-bc41-9b4772f48baf	28.79236	20.323146596348238	1189	592	1199	619	44.408127	-1	-1	-1	-1	-1	-1
60-24-col-ww-1.tif	8	2a225f1e-e14c-416c-9f26-6af735542bb9	18.027756	33.690071322382636	1368	592	1358	607	42.8925	-1	-1	-1	-1	-1	-1
60-24-col-ww-1.tif	8	60c1b2bf-6d7e-43d3-94b1-8ce3945e602a	25.632011	20.556054680555008	949	596	940	620	38.059376	-1	-1	-1	-1	-1	-1
60-24-col-ww-1.tif	8	da0f9ed9-b3b5-49ac-93de-8055ca8d0776	56.35601	62.52557408153638	1565	599	1615	625	NaN	-1	-1	-1	-1	-1	-1
60-24-col-ww-1.tif	8	13cd6bbe-b1fd-40bc-9dc1-c43a0edbc72d	44.20407	52.35238980339591	1481	602	1516	629	31.576876	-1	-1	-1	-1	-1	-1
60-24-col-ww-1.tif	8	d767570c-0212-4b85-a2d1-1a2f5c952a84	23.345236	43.264304018317034	1293	603	1309	620	37.844376	-1	-1	-1	-1	-1	-1
60-24-col-ww-1.tif	8	5aeaa800-a515-42e0-bf9c-03c08960f881	19.104973	42.87890239771923	231	607	218	621	42.215626	-1	-1	-1	-1	-1	-1
60-24-col-ww-1.tif	8	9466d65b-c37f-420b-9098-f6c9291d2145	64.77654	8.88066591711862	588	609	578	673	40.8	-1	-1	-1	-1	-1	-1
60-24-col-ww-1.tif	8	03535713-cb9d-4dea-83f9-0e37272f65a7	48.414875	38.29017640762956	625	612	595	650	39.280624	-1	-1	-1	-1	-1	-1
60-24-col-ww-1.tif	8	b495dd7d-1b86-4133-a980-eab32a83c7cb	26.907248	41.98722256806474	1468	614	1486	634	42.00875	-1	-1	-1	-1	-1	-1
60-24-col-ww-1.tif	8	030fb813-7a33-431f-ab0c-dc537b6332d7	32.695564	23.428695641678956	1219	615	1206	645	42.49875	-1	-1	-1	-1	-1	-1
60-24-col-ww-1.tif	8	98471a24-1205-4a6a-9e85-ffee847f798a	53.712196	28.950986914395003	1370	615	1396	662	38.55625	-1	-1	-1	-1	-1	-1
60-24-col-ww-1.tif	8	54b6dc0c-6158-4463-b739-f44b2a30ac73	42.0119	38.233815053089245	1522	615	1548	648	38.589375	-1	-1	-1	-1	-1	-1
60-24-col-ww-1.tif	8	b452fc0c-6eeb-4563-b5b8-d98186d80d65	22.472204	69.14554232278383	217	617	196	625	42.999374	-1	-1	-1	-1	-1	-1
60-24-col-ww-1.tif	8	78fc9418-5981-4773-ac1d-727261b6a3a6	31.144823	47.602565605051666	478	617	455	638	43.56875	-1	-1	-1	-1	-1	-1
60-24-col-ww-1.tif	8	34b22b1d-7701-41d7-8abf-718ebcec3190	78.84795	74.5536861075999	455	620	379	641	40.97125	-1	-1	-1	-1	-1	-1
60-24-col-ww-1.tif	8	e2651ef4-9f7b-44e7-ae0c-0aa3a814b516	33.83785	18.970412604358216	1050	621	1039	653	36.45	-1	-1	-1	-1	-1	-1
60-24-col-ww-1.tif	8	4fb68c17-ce2a-4d7a-b633-db7bdcd9bb3c	16.552946	25.01687991473767	1669	621	1676	636	NaN	-1	-1	-1	-1	-1	-1
60-24-col-ww-1.tif	8	c66e8ac2-4e8b-426f-9fc5-5e83bcec3b96	31.016125	69.22773818574643	1620	623	1649	634	NaN	-1	-1	-1	-1	-1	-1
60-24-col-ww-1.tif	8	5b719b38-5566-4b9d-bcfd-34fc0f80b742	31.827662	46.27302830197365	1516	630	1493	652	39.108124	-1	-1	-1	-1	-1	-1
60-24-col-ww-1.tif	8	5b079d02-a7d0-46b6-9955-ad5cc3eb4feb	48.104053	69.3045491266617	455	631	410	648	44.589375	-1	-1	-1	-1	-1	-1
60-24-col-ww-1.tif	8	3c9c89c4-6f5e-4716-9a59-463b0c89a981	29.614185	11.68937630761127	578	631	572	660	42.42125	-1	-1	-1	-1	-1	-1
60-24-col-ww-1.tif	8	5e1faf2a-4902-49f2-b5da-91dadaf99dfe	75.76939	22.503534224713064	1319	632	1348	702	37.586876	-1	-1	-1	-1	-1	-1
60-24-col-ww-1.tif	8	e0e64bd8-d6fe-407c-a0af-b49bd9d12a10	27.658634	12.528806556605844	1656	633	1650	660	NaN	-1	-1	-1	-1	-1	-1
60-24-col-ww-1.tif	8	fffe5b10-0afd-4c3c-a525-81990e25e016	22.022715	39.472456198692726	1676	636	1690	653	NaN	-1	-1	-1	-1	-1	-1
60-24-col-ww-1.tif	8	f2ca5086-19ff-4bc7-8dc7-57d2627216e8	25.632011	20.556056047045672	1409	638	1418	662	40.910625	-1	-1	-1	-1	-1	-1
60-24-col-ww-1.tif	8	5b5712d2-c35f-4b22-90c7-a6ad305a7a3a	15.0	36.869906871617104	1177	639	1168	651	40.868126	-1	-1	-1	-1	-1	-1
60-24-col-ww-1.tif	8	29b54552-9756-46a7-96ac-a7835ba7ecfd	18.027756	56.30993664579404	1190	641	1175	651	41.064377	-1	-1	-1	-1	-1	-1
60-24-col-ww-1.tif	8	c6c66301-1253-49ba-9893-b182305c93b3	44.407207	7.765159421872113	1348	644	1342	688	37.590626	-1	-1	-1	-1	-1	-1
60-24-col-ww-1.tif	8	9a31eb07-e2d0-49e4-89aa-2c5abf19943c	42.296574	83.21099322821675	1206	645	1248	650	38.685623	-1	-1	-1	-1	-1	-1
60-24-col-ww-1.tif	8	2efbacdc-c25f-4fa0-a7e6-8b287c4a84ab	58.830265	31.79890122423282	494	647	463	697	40.276875	-1	-1	-1	-1	-1	-1
60-24-col-ww-1.tif	8	b2a5c8c2-b9a6-4f0d-bbb5-ddb1678a47df	30.805843	54.246100731916954	1369	648	1394	666	38.764374	-1	-1	-1	-1	-1	-1
60-24-col-ww-1.tif	8	5e6b0124-401b-422a-8027-80b5273aca45	69.77106	27.29958377686927	1174	652	1206	714	41.163124	-1	-1	-1	-1	-1	-1
60-24-col-ww-1.tif	8	eaab9b0d-818c-4a22-a215-29f13448d929	48.60041	53.36588059319905	1641	652	1680	681	NaN	-1	-1	-1	-1	-1	-1
60-24-col-ww-1.tif	8	f5ea98d3-500f-43de-9215-44689c65407a	23.537205	12.264778764049822	1077	653	1072	676	42.053123	-1	-1	-1	-1	-1	-1
60-24-col-ww-1.tif	8	9de9f608-2172-4717-b539-7f0d5d0ed3e2	31.780497	12.72434257865558	1483	654	1490	685	38.5225	-1	-1	-1	-1	-1	-1
60-24-col-ww-1.tif	8	50fe4088-984b-4e09-bffb-b7681f193ac6	32.649654	62.650129411240755	1436	656	1465	671	39.785625	-1	-1	-1	-1	-1	-1
60-24-col-ww-1.tif	8	e25c40e2-7ac9-4331-80b0-364a197a289d	18.973665	18.434954460676522	606	657	612	675	39.260624	-1	-1	-1	-1	-1	-1
60-24-col-ww-1.tif	8	34fb9a74-eefa-45c8-ac2b-46715e1ed2e6	45.35416	75.96378002823968	1270	658	1314	669	40.8	-1	-1	-1	-1	-1	-1
60-24-col-ww-1.tif	8	17d8cdfe-8c81-4146-9584-1bce113c1f31	80.60397	11.44933750591099	1266	660	1282	739	39.0975	-1	-1	-1	-1	-1	-1
60-24-col-ww-1.tif	8	c68b582b-c543-4335-ae4f-e5f2e7a0a606	17.262676	79.99203298892581	1436	660	1419	663	41.343124	-1	-1	-1	-1	-1	-1
60-24-col-ww-1.tif	8	6815c46b-809c-4c1d-b49f-4c6433b42f4c	53.600372	14.036256627184315	1175	663	1162	715	37.186874	-1	-1	-1	-1	-1	-1
60-24-col-ww-1.tif	8	b5558dc7-ad07-4702-80e9-152963d5459c	26.925823	15.068490822560648	1415	664	1422	690	43.656876	-1	-1	-1	-1	-1	-1
60-24-col-ww-1.tif	8	672a5d0e-7f75-43d1-bf02-239a6676f71b	20.0	36.86990823810777	1400	666	1412	682	42.573124	-1	-1	-1	-1	-1	-1
60-24-col-ww-1.tif	8	5ed772b9-bc15-4519-946f-c33ea79f9524	47.63402	50.96449399755866	300	677	263	707	40.864376	-1	-1	-1	-1	-1	-1
60-24-col-ww-1.tif	8	09dc4d27-f454-4ad8-97ab-b1ae7ac7aeda	33.24154	46.21887992872445	978	682	1002	705	40.46625	-1	-1	-1	-1	-1	-1
60-24-col-ww-1.tif	8	6287cd7d-f1b4-4afa-a3fe-5f460de4dd31	25.495098	25.55996054953306	1434	683	1423	706	41.65125	-1	-1	-1	-1	-1	-1
60-24-col-ww-1.tif	8	43f04b41-4a6a-4fdc-97c2-8fb5bc2af19a	38.209946	42.87890239771923	602	687	576	715	40.640625	-1	-1	-1	-1	-1	-1
60-24-col-ww-1.tif	8	d353aa55-aba8-40c8-b134-3842d3f86b97	18.439089	40.60129385670842	1540	687	1528	701	32.76875	-1	-1	-1	-1	-1	-1
60-24-col-ww-1.tif	8	9fa4723a-6de7-4611-b0e1-7cb3dd54de8e	24.186773	29.74487346200391	1543	692	1555	713	40.81625	-1	-1	-1	-1	-1	-1
60-24-col-ww-1.tif	8	6a734812-3727-48eb-819d-8d862964786f	58.412327	38.047050360424464	1555	699	1591	745	43.864285	-1	-1	-1	-1	-1	-1
60-24-col-ww-1.tif	8	ea710f7d-570c-4d65-8c03-97fd646b26d4	31.38471	30.65066446248366	1404	704	1388	731	38.955624	-1	-1	-1	-1	-1	-1
60-24-col-ww-1.tif	8	2ba525e7-5c2e-48ff-9066-65662ca430d7	26.925823	31.328685047503143	1347	705	1361	728	42.05875	-1	-1	-1	-1	-1	-1
60-24-col-ww-1.tif	8	01e63d1b-ae75-407d-8b98-b7e8a7a813cb	28.42534	50.7106035722216	1408	707	1430	725	39.255	-1	-1	-1	-1	-1	-1
60-24-col-ww-1.tif	8	57ec95dc-cd76-44ed-a2d5-533de0aba3dd	70.71068	8.13011145609488	1516	709	1526	779	32.868126	-1	-1	-1	-1	-1	-1
60-24-col-ww-1.tif	8	fe3a63b1-9edb-4c9d-9f5a-fc5c5d0f6c45	100.44899	43.38646741532119	260	711	191	784	41.148125	-1	-1	-1	-1	-1	-1
60-24-col-ww-1.tif	8	0cfa7e5b-1fd5-45b7-a443-8625eda59db7	106.07545	45.763892340862554	553	719	477	793	45.4775	-1	-1	-1	-1	-1	-1
60-24-col-ww-1.tif	8	44b53776-2703-42b2-8b08-46869a8083db	20.0	36.86990823810777	1046	722	1058	738	39.894375	-1	-1	-1	-1	-1	-1
60-24-col-ww-1.tif	8	1c3be6a5-63d9-451c-9e90-8f510faf2da0	24.698177	21.370624407461378	1380	722	1389	745	37.914375	-1	-1	-1	-1	-1	-1
60-24-col-ww-1.tif	8	484db34e-ad0e-48e3-83d9-225f6ea52785	22.36068	26.565063867035462	1378	729	1368	749	38.77	-1	-1	-1	-1	-1	-1
60-24-col-ww-1.tif	8	ecd52367-d475-4acf-a0cf-2f0f62d1bb74	45.80393	53.880656924073946	1364	738	1327	765	39.945625	-1	-1	-1	-1	-1	-1
60-24-col-ww-1.tif	8	9b0b8d15-1a8b-40d3-9008-64d7800e62bf	87.28116	4.600104402001591	425	739	418	826	42.194374	-1	-1	-1	-1	-1	-1
60-24-col-ww-1.tif	8	299add46-d18e-4c31-a0e0-73236e072d29	17.464249	76.7594970665462	1593	740	1610	744	43.7125	-1	-1	-1	-1	-1	-1
60-24-col-ww-1.tif	8	9c5783f0-1392-4f02-9682-6da3d5b3138b	107.647575	35.1664317383499	1062	741	1124	829	38.35625	-1	-1	-1	-1	-1	-1
60-24-col-ww-1.tif	8	d2d1b9ef-2183-4409-939f-9606ae16b74e	44.294468	61.699257795748224	1593	746	1632	767	NaN	-1	-1	-1	-1	-1	-1
60-24-col-ww-1.tif	8	c4c2603d-9533-48e9-b5de-ab31205eca18	29.546574	66.03752074897352	1638	767	1665	779	NaN	-1	-1	-1	-1	-1	-1
60-24-col-ww-1.tif	8	7c9ff25f-1742-47f7-92be-209f0c81b2cb	19.313208	68.7495006339498	1322	769	1304	776	39.0775	-1	-1	-1	-1	-1	-1
60-24-col-ww-1.tif	8	795b39a6-39f7-48a2-9889-f51d6ae3df54	186.94385	26.016792288470867	1488	774	1570	942	43.439377	-1	-1	-1	-1	-1	-1
60-24-col-ww-1.tif	8	623664a2-4d03-4f12-b724-3aa645d8de55	22.847319	66.80140910574778	1429	775	1450	784	37.291874	-1	-1	-1	-1	-1	-1
60-24-col-ww-1.tif	8	ce0399f0-7956-42b4-af47-5a6e0d47e1da	52.810986	71.22196217809335	1229	776	1279	793	37.364376	-1	-1	-1	-1	-1	-1
60-24-col-ww-1.tif	8	adc3f3ff-9841-4557-9a52-16b7cc71b4ea	19.697716	66.03751938248288	1103	782	1085	790	42.79625	-1	-1	-1	-1	-1	-1
60-24-col-ww-1.tif	8	feb73991-9e77-4f44-9406-afe32e281a9a	45.607018	15.255118911442082	1610	785	1622	829	NaN	-1	-1	-1	-1	-1	-1
60-24-col-ww-1.tif	8	6037123b-5a85-4919-b023-dc5555d063ac	36.40055	20.924502405142164	1057	797	1044	831	37.270626	-1	-1	-1	-1	-1	-1
60-24-col-ww-1.tif	8	5ad35730-5f6a-44df-97f8-cdec4f820955	46.615448	54.60520339122888	458	800	420	827	42.298126	-1	-1	-1	-1	-1	-1
60-24-col-ww-1.tif	8	bda79654-32cc-4d78-bba0-27273f6da0e7	191.98177	19.473143214518473	1406	802	1470	983	38.911877	-1	-1	-1	-1	-1	-1
60-24-col-ww-1.tif	8	44196a19-5f7d-489f-9860-34cbc3f88800	21.633308	56.30992298541568	1406	804	1388	816	39.670624	-1	-1	-1	-1	-1	-1
60-24-col-ww-1.tif	8	3b0a9b3a-e08e-4e34-9fc2-be5d045b7fd2	35.17101	14.826483559888743	1704	810	1713	844	NaN	-1	-1	-1	-1	-1	-1
60-24-col-ww-1.tif	8	f0a4d9aa-6819-42d9-b843-f10e73fff56e	40.459858	50.01310465417987	1099	817	1130	843	41.384377	-1	-1	-1	-1	-1	-1
60-24-col-ww-1.tif	8	07d22ca2-63c1-4092-9351-a1cbf28552f9	129.86531	29.52597819299268	569	819	505	932	38.805626	-1	-1	-1	-1	-1	-1
60-24-col-ww-1.tif	8	34ae3690-3737-4ae6-be68-d7a6fe71e1b6	37.161808	66.19405365788123	791	824	757	839	35.43125	-1	-1	-1	-1	-1	-1
60-24-col-ww-1.tif	8	00edcede-5012-4d37-800b-58dbf9cad428	26.172504	43.45183369216886	415	828	433	847	42.2275	-1	-1	-1	-1	-1	-1
60-24-col-ww-1.tif	8	80349756-cf03-4594-a312-56d0cecbfcf9	18.681541	15.524117715223213	1625	830	1620	848	NaN	-1	-1	-1	-1	-1	-1
60-24-col-ww-1.tif	8	a6d3d4f3-34b1-45d3-a244-57ceb976fcb7	22.022715	50.52755450246525	1136	835	1153	849	38.895	-1	-1	-1	-1	-1	-1
60-24-col-ww-1.tif	8	64d71161-4543-493e-ac1b-79e60db3a594	15.0	53.130102463050264	1163	843	1175	852	40.209373	-1	-1	-1	-1	-1	-1
60-24-col-ww-1.tif	8	86b2327f-eec6-4f90-8ac1-e9b0d027ae68	19.849434	40.91439109475249	1714	844	1727	859	NaN	-1	-1	-1	-1	-1	-1
60-24-col-ww-1.tif	8	147e01e3-9603-4edf-9e4a-9f8defd017f7	50.08992	26.053484064692157	433	847	455	892	39.3725	-1	-1	-1	-1	-1	-1
60-24-col-ww-1.tif	8	12caac90-15ba-4f06-ad8f-92a029ba7bbb	50.20956	45.80693619301198	741	852	705	887	36.27875	-1	-1	-1	-1	-1	-1
60-24-col-ww-1.tif	8	13ea56b7-92a1-4dea-b243-da80ff1db887	17.888544	63.43494410114121	1333	858	1317	866	37.47375	-1	-1	-1	-1	-1	-1
60-24-col-ww-1.tif	8	2a5dc9b5-a63f-4719-b340-bf5660da8f4e	28.160255	6.115504812773963	949	863	946	891	41.803123	-1	-1	-1	-1	-1	-1
60-24-col-ww-1.tif	8	6f3ef2d1-c294-4e10-bd74-24b5ab83ba6a	23.259407	64.53665361426428	1239	866	1218	876	36.9125	-1	-1	-1	-1	-1	-1
60-24-col-ww-1.tif	8	0c05a8c3-7357-4a60-8ed7-6c1cdc621f3f	101.76935	67.46675012668638	1195	867	1101	906	41.041874	-1	-1	-1	-1	-1	-1
60-24-col-ww-1.tif	8	9d1dd127-4608-4b4f-bbd8-6fb7aed0e223	53.0	31.890780928947834	1619	876	1591	921	43.478573	-1	-1	-1	-1	-1	-1
60-24-col-ww-1.tif	8	ff312ec3-a74b-423e-962c-3a1fee0aa063	18.973665	71.56505487399079	354	877	336	883	37.82125	-1	-1	-1	-1	-1	-1
60-24-col-ww-1.tif	8	71dbbb7e-98c6-4ef9-8997-d969440840b3	37.64306	73.00918909096328	335	883	299	894	41.0175	-1	-1	-1	-1	-1	-1
60-24-col-ww-1.tif	8	8bf9bc0a-4663-4837-a7a6-5aed6511e0c8	18.027756	70.55998024373571	477	897	494	903	37.07875	-1	-1	-1	-1	-1	-1
60-24-col-ww-1.tif	8	04f1b7df-22ca-4698-aef0-e14c6881bac9	35.341194	64.885157186475	807	899	775	914	38.9775	-1	-1	-1	-1	-1	-1
60-24-col-ww-1.tif	8	2c817e83-a3b3-4930-af7e-664a9e551187	65.11528	47.48955329504463	759	916	711	960	38.095	-1	-1	-1	-1	-1	-1
60-24-col-ww-1.tif	8	326854c9-ae8d-4c18-ab0c-c64f692f3884	18.027756	70.55998024373571	1344	919	1361	925	42.139374	-1	-1	-1	-1	-1	-1
60-24-col-ww-1.tif	8	6f0415d5-9bc3-4c81-958b-7ed74253e343	67.54258	64.57312819092277	1038	926	1099	955	38.658127	-1	-1	-1	-1	-1	-1
60-24-col-ww-1.tif	8	f1024bbb-a981-4f0b-9e80-61e2c23be8d9	91.967384	46.76239906211737	1175	928	1242	991	42.335625	-1	-1	-1	-1	-1	-1
60-24-col-ww-1.tif	8	10a2289c-4fce-4484-b3b2-8185affbcec1	56.938564	59.38139211976937	1373	929	1422	958	42.65375	-1	-1	-1	-1	-1	-1
60-24-col-ww-1.tif	8	d2e3d0e0-0bdb-4210-8e79-b5f403014da6	63.126858	49.49715216427711	645	940	693	981	35.698124	-1	-1	-1	-1	-1	-1
60-24-col-ww-1.tif	8	c2295f86-2842-4e46-a9b7-2e2a45e96555	45.607018	52.12502646630452	1312	943	1348	971	37.41	-1	-1	-1	-1	-1	-1
60-24-col-ww-1.tif	8	edba914a-793a-41af-a745-10e65dddd34d	89.20202	37.255293465345886	1310	956	1256	1027	37.24625	-1	-1	-1	-1	-1	-1
60-24-col-ww-1.tif	8	71810866-3025-492f-bb70-9232bbcf5cee	32.202484	36.15817520583573	695	964	714	990	35.64625	-1	-1	-1	-1	-1	-1
60-24-col-ww-1.tif	8	186160af-5cba-49f2-b7de-ef58c9b33e71	25.495098	64.4400214643776	1325	965	1348	976	37.743126	-1	-1	-1	-1	-1	-1
60-24-col-ww-1.tif	8	b25bc93b-fe4c-4d8e-a34f-d7cfc9798e0a	36.71512	29.35776566060423	925	972	943	1004	36.630627	-1	-1	-1	-1	-1	-1
60-24-col-ww-1.tif	8	ddc3015c-6ef1-40d1-9aa4-be1a309c839c	49.20366	37.568580582196034	693	984	663	1023	38.66375	-1	-1	-1	-1	-1	-1
60-24-col-ww-1.tif	8	85bb0898-041c-4c25-9f61-16185a85c524	25.806976	54.46231720028288	1358	985	1379	1000	36.973125	-1	-1	-1	-1	-1	-1
60-24-col-ww-1.tif	8	9437cd38-f0ae-43e6-bc84-747790daa97a	19.416489	55.491462783663735	714	990	730	1001	41.28625	-1	-1	-1	-1	-1	-1
60-24-col-ww-1.tif	8	c7c8fcb1-6769-49c9-8bf7-197fa7519e89	33.42155	38.927543706709116	1118	997	1139	1023	38.32625	-1	-1	-1	-1	-1	-1
60-24-col-ww-1.tif	8	00cdd1c4-4ab7-4ce4-b769-f1078570c48c	66.52819	47.43664801622435	1357	1006	1406	1051	36.946877	-1	-1	-1	-1	-1	-1
60-24-col-ww-1.tif	8	222ac8ae-2247-47f0-bc35-528c198e5108	74.431175	59.30027542669566	899	1012	835	1050	43.1975	-1	-1	-1	-1	-1	-1
60-24-col-ww-1.tif	8	96cae6aa-b549-4bf2-8921-4fd406fcd3f3	145.72577	46.668332330377325	591	1014	485	1114	40.115623	-1	-1	-1	-1	-1	-1
60-24-col-ww-1.tif	8	6282c16f-7667-4f28-9662-70286ebd045c	17.029387	40.236344555466985	1140	1018	1151	1031	38.601875	-1	-1	-1	-1	-1	-1
60-24-col-ww-1.tif	8	05ca2321-4642-4d02-b9fd-c630b168ed6b	31.304953	26.565063867035462	1431	1045	1417	1073	40.213123	-1	-1	-1	-1	-1	-1
60-24-col-ww-1.tif	8	0926cd13-5d77-410f-9161-2b7c26a8feb4	48.8774	59.23727376179147	625	1048	583	1073	40.315624	-1	-1	-1	-1	-1	-1
60-24-col-ww-1.tif	8	94d67efc-0f81-4c9c-aead-430b96f2da61	20.880613	16.69923946803624	939	1055	945	1075	35.3075	-1	-1	-1	-1	-1	-1
60-24-col-ww-1.tif	8	0120b103-19d1-4473-b3e7-4ea684f72de3	37.12142	62.74467152324138	819	1060	786	1077	37.15375	-1	-1	-1	-1	-1	-1
60-24-col-ww-1.tif	8	10f13e5f-f099-4b7b-9699-47a37aae5086	18.35756	29.357764294113593	940	1063	931	1079	35.631874	-1	-1	-1	-1	-1	-1
60-24-col-ww-1.tif	8	efd50460-db13-42d2-8a88-c1c9fa8f39b1	53.235325	61.990823544547084	571	1077	524	1102	39.470627	-1	-1	-1	-1	-1	-1
60-24-col-ww-1.tif	8	62a468cf-f9d8-4c5a-90c9-6e76d4ac351c	20.880613	16.699238101545575	924	1086	918	1106	38.5375	-1	-1	-1	-1	-1	-1
60-24-col-ww-1.tif	8	40682a50-3308-486b-8723-0b884e6ab0d4	23.43075	39.805578184892624	1507	1093	1522	1111	33.164375	-1	-1	-1	-1	-1	-1
60-24-col-ww-1.tif	8	84354238-ed2c-4307-adc8-da0a4dc57479	68.41052	37.87498286836282	917	1106	875	1160	38.53375	-1	-1	-1	-1	-1	-1
60-24-col-ww-1.tif	8	d1504035-9bc5-4535-a562-b7834e41134d	182.87701	48.99091083688347	695	1115	557	1235	36.066875	-1	-1	-1	-1	-1	-1
60-24-col-ww-1.tif	8	ca7e7b37-8ae8-4bdb-a84f-b4257e1d735b	32.280025	16.18921558233302	1527	1115	1536	1146	36.4675	-1	-1	-1	-1	-1	-1
60-24-col-ww-1.tif	8	dc35e6b5-2053-4d4d-8291-fa0682878757	45.54119	19.230670132492378	957	1139	942	1182	39.65625	-1	-1	-1	-1	-1	-1
60-24-col-ww-1.tif	8	2e8ff852-f261-45c0-b40d-3b5dd31d9499	27.45906	56.888646280281534	1020	1163	1043	1178	44.144375	-1	-1	-1	-1	-1	-1
60-24-col-ww-1.tif	8	fa2d14f8-4aa1-42f9-b553-4ff2c79409fc	70.5762	7.32641675683783	885	1164	894	1234	37.911877	-1	-1	-1	-1	-1	-1
60-24-col-ww-1.tif	8	6074d58b-4376-4949-a306-cb76aa489121	24.33105	9.462326193327556	979	1172	983	1196	37.658127	-1	-1	-1	-1	-1	-1
60-24-col-ww-1.tif	8	97428217-ff9e-47ec-90d2-8be50a2eb8de	69.641945	21.037502421261536	871	1189	896	1254	37.314377	-1	-1	-1	-1	-1	-1
60-24-col-ww-1.tif	8	6dbb0eed-8203-4c74-a1a2-c5d6c0b9de38	49.25444	5.826343290562988	979	1204	984	1253	41.8325	-1	-1	-1	-1	-1	-1
60-24-col-ww-1.tif	8	b4264b0d-2e20-4737-846b-9ec8319c2143	26.0	22.61986464016607	553	1235	543	1259	38.8825	-1	-1	-1	-1	-1	-1
60-24-col-ww-1.tif	8	d5c7a38d-7aeb-49ff-94b1-673be057034a	50.32892	20.95578467154084	937	1235	919	1282	35.5325	-1	-1	-1	-1	-1	-1
60-24-col-ww-1.tif	8	7847a809-7493-47c3-b63d-5e38b6db1e2a	26.24881	72.25531515800293	1009	1249	1034	1257	40.48375	-1	-1	-1	-1	-1	-1
60-24-col-ww-1.tif	8	094ed349-3b3e-4c04-b5c6-82a7c7746e58	19.723083	30.465540381710298	1124	1252	1134	1269	36.6075	-1	-1	-1	-1	-1	-1
60-24-col-ww-1.tif	8	4486b311-7fd8-4985-b722-a2f3d3c0ee05	30.870699	24.90475416283209	545	1260	532	1288	38.793125	-1	-1	-1	-1	-1	-1
60-24-col-ww-1.tif	8	83957d1b-031d-4afe-8b2e-cc391f6a5e0e	74.215904	14.036256627184315	976	1280	958	1352	41.6075	-1	-1	-1	-1	-1	-1
60-24-col-ww-1.tif	8	45071d51-5058-428b-a411-2c8742a79d34	76.321686	31.607493369423082	917	1282	957	1347	42.43625	-1	-1	-1	-1	-1	-1
60-24-col-ww-1.tif	8	239cfc82-154e-4683-a31e-3b08e40e5fe6	27.202942	36.027362056361	955	1287	939	1309	35.61375	-1	-1	-1	-1	-1	-1
60-24-col-ww-1.tif	8	76c4f5a4-c265-4e9b-82d9-edba33aad6ad	86.21485	52.06672260505863	904	1296	836	1349	36.824375	-1	-1	-1	-1	-1	-1
60-24-col-ww-1.tif	8	60b28c3c-edff-477b-b0c4-f051af27300f	46.818798	70.01689687595902	859	1297	815	1313	40.72875	-1	-1	-1	-1	-1	-1
60-24-col-ww-1.tif	8	6f6632ed-0ab2-4c57-929d-2e0ea8377816	22.472204	57.72435953987696	847	1315	828	1327	35.964375	-1	-1	-1	-1	-1	-1
60-24-col-ww-1.tif	8	d5d244bd-f2ec-489a-823a-f7223469e88d	51.884487	62.44719083062131	1013	1315	1059	1339	38.78875	-1	-1	-1	-1	-1	-1
60-24-col-ww-1.tif	8	7aa7f81e-5c04-436a-bb19-d0e946fbad73	33.30165	48.652230443189865	1112	1320	1137	1342	36.841873	-1	-1	-1	-1	-1	-1
60-24-col-ww-1.tif	8	98bcff5c-fdd5-4851-8acc-25454a65227e	34.43835	64.17901124894405	757	1336	726	1351	40.99875	-1	-1	-1	-1	-1	-1
60-24-col-ww-1.tif	8	ce56c9c6-9e88-46d4-99bf-acaf3566ffb1	35.0	36.869906871617104	801	1339	780	1367	36.491875	-1	-1	-1	-1	-1	-1
60-24-col-ww-1.tif	8	12584119-6035-40fd-bfbe-5cab1dc0f5fe	18.788294	25.20112973129727	958	1354	950	1371	41.253124	-1	-1	-1	-1	-1	-1
60-24-col-ww-1.tif	8	9ccf49cd-7118-4a16-b016-0667139962d2	31.95309	20.13629994141337	1162	1354	1173	1384	35.76	-1	-1	-1	-1	-1	-1
60-24-col-ww-1.tif	8	4bc62602-803b-4a0b-93f7-a63230b33fbf	62.241467	46.30196234978848	1172	1385	1217	1428	37.015625	-1	-1	-1	-1	-1	-1
60-24-col-ww-1.tif	8	5988bff7-92d9-4257-8d02-c2b4df8a7c0e	29.12044	15.945403783229608	948	1393	940	1421	40.478127	-1	-1	-1	-1	-1	-1
60-24-col-ww-1.tif	8	4ce59501-4dc0-46bf-b560-6807e3550120	44.418465	31.184977867366058	963	1394	986	1432	40.69	-1	-1	-1	-1	-1	-1
60-24-col-ww-1.tif	8	ae2a4ed3-5b5e-4f56-9421-9dd8eb5c09b8	20.615528	67.16635977347988	1145	1399	1164	1407	35.92125	-1	-1	-1	-1	-1	-1
60-24-col-ww-1.tif	8	c26d77fe-fd9b-4612-8117-a40cf2f4b0c7	38.600517	36.573039529531655	804	1475	781	1506	36.594376	-1	-1	-1	-1	-1	-1
60-24-col-ww-1.tif	8	9813d9c7-ac97-4860-b6e5-153e4c66be6d	26.870058	45.00000398408835	859	1482	840	1501	37.07125	-1	-1	-1	-1	-1	-1
60-24-col-ww-1.tif	8	8b71231e-8004-4422-9828-47b32743d49c	85.2115	54.07149240948408	864	1491	795	1541	39.37375	-1	-1	-1	-1	-1	-1
60-24-col-ww-1.tif	8	e8a29583-8197-4a08-b76c-7056bd21781b	23.323807	59.03624763413964	833	1506	813	1518	39.8375	-1	-1	-1	-1	-1	-1
60-24-col-ww-1.tif	8	26bfcb84-d2bb-4dbd-9af9-129c0ce1f4ff	83.630135	63.741346387308	885	1534	810	1571	42.448124	-1	-1	-1	-1	-1	-1
60-24-col-ww-1.tif	8	5aebab5a-106a-4cac-9d16-96725244bf28	29.681644	57.380760043490284	793	1579	768	1595	36.230625	-1	-1	-1	-1	-1	-1
60-24-col-ww-1.tif	8	fed893e1-589f-4ec9-8cd1-6ab6d60bd607	19.313208	21.250493673848553	734	1581	727	1599	42.713123	-1	-1	-1	-1	-1	-1
60-24-col-ww-1.tif	8	7445f420-b33a-430b-bbe8-1b8a0f0c39ca	91.350975	48.10603387564231	941	1600	1009	1661	38.0125	-1	-1	-1	-1	-1	-1
60-24-col-ww-1.tif	8	5714ea78-3c0f-4c6a-b438-8e5b3bb4eb24	73.790245	26.565063867035462	717	1607	684	1673	40.223125	-1	-1	-1	-1	-1	-1
60-24-col-ww-1.tif	8	cc0acd77-52d4-401b-b5c0-b908834e19d6	22.561028	77.19573988234424	836	1614	814	1619	36.391876	-1	-1	-1	-1	-1	-1
60-24-col-ww-1.tif	8	ef226972-91c0-478c-89f8-245ba2709217	33.61547	67.24903238319371	975	1648	1006	1661	37.885	-1	-1	-1	-1	-1	-1
60-24-col-ww-1.tif	8	a1217fc8-6273-48c8-bc80-0e43e1e41e60	95.2103	17.10273835695324	764	1657	736	1748	37.129375	-1	-1	-1	-1	-1	-1
60-24-col-ww-1.tif	8	385ff671-7abe-4cba-990d-85a6e026a090	19.646883	14.743565063364827	897	1659	902	1678	36.9325	-1	-1	-1	-1	-1	-1
60-24-col-ww-1.tif	8	f53b2e29-db96-4698-a5d5-5de7f283fa62	39.824615	38.8844848276907	873	1687	848	1718	35.598125	-1	-1	-1	-1	-1	-1
60-24-col-ww-1.tif	8	04cfc5b5-a0b9-418a-bcc4-a1af0c5983e0	19.697716	66.03752074897352	1045	1689	1063	1697	38.20375	-1	-1	-1	-1	-1	-1
60-24-col-ww-1.tif	8	fd5f6a51-0414-457e-8d5a-bf3c82617155	23.345236	46.735706682841	1064	1695	1081	1711	38.203125	-1	-1	-1	-1	-1	-1
60-24-col-ww-1.tif	8	8c3cd05b-02ec-469d-8533-ee1ec258d69d	37.363083	15.524117715223213	864	1706	854	1742	36.850624	-1	-1	-1	-1	-1	-1
60-24-col-ww-1.tif	8	657c6d9c-00d3-49a4-9a97-4548c9e2b347	40.706264	62.17589571678843	870	1713	906	1732	35.96375	-1	-1	-1	-1	-1	-1
60-24-col-ww-1.tif	8	663c4e07-cd19-49d4-9afb-d01cd51586bf	49.24429	12.907418969168646	910	1736	921	1784	38.32125	-1	-1	-1	-1	-1	-1
60-24-col-ww-1.tif	8	c1188d2e-808e-44ef-a90d-194607bca4f2	27.202942	17.102739723443904	919	1748	927	1774	36.76375	-1	-1	-1	-1	-1	-1
60-24-col-ww-1.tif	8	63c8f3e3-d2cc-4fda-bf00-6adda7ae8d4c	67.11929	3.416597909869097	852	1760	856	1827	39.496876	-1	-1	-1	-1	-1	-1
60-24-col-ww-1.tif	8	e8e79179-bce2-4611-bcef-f23c78fbf4d5	102.55243	23.565382753839913	929	1777	970	1871	36.65375	-1	-1	-1	-1	-1	-1
60-24-col-ww-1.tif	8	feae80e6-f884-41e7-bb3a-a81f1595cc5b	42.426407	8.130110089604273	916	1788	910	1830	36.895	-1	-1	-1	-1	-1	-1
60-24-col-ww-1.tif	8	07223232-bef9-47dd-99f4-fc073d9a56ea	31.780497	12.72434257865558	794	1800	801	1831	39.0825	-1	-1	-1	-1	-1	-1
60-24-col-ww-1.tif	8	1bf2e1f2-388e-4415-91ea-332f4d714c73	37.0	18.924650336919115	778	1812	766	1847	36.886875	-1	-1	-1	-1	-1	-1
60-24-col-ww-1.tif	8	176fa531-2794-4f7e-bd7b-cecc186fa8f9	64.53681	40.60129522319909	900	1828	942	1877	36.476875	-1	-1	-1	-1	-1	-1
60-24-col-ww-1.tif	8	2338c67a-5652-4ae3-bd8b-73de5b9a607c	17.0	28.072486616857276	808	1830	800	1845	37.58875	-1	-1	-1	-1	-1	-1
60-24-col-ww-1.tif	8	593386ce-ddea-4b37-9d81-d115a45a56a0	30.232433	55.78429894764818	821	1837	796	1854	39.545	-1	-1	-1	-1	-1	-1
60-24-col-ww-1.tif	8	80557c5e-b992-4f96-bd51-26527577b3d1	22.561028	12.804254425454076	764	1856	759	1878	37.27	-1	-1	-1	-1	-1	-1
60-24-col-ww-1.tif	8	b57010f1-545e-4e79-ac2e-418384651957	10.630146	41.18593072890485	765	1879	758	1887	38.985	-1	-1	-1	-1	-1	-1
60-24-col-ww-1.tif	8	33d42a4d-f6f3-4813-b6f9-7206b44a3481	19.723083	59.53444299869102	873	1899	890	1909	36.79625	-1	-1	-1	-1	-1	-1
60-24-col-ww-1.tif	8	b89be510-5d16-44e0-9e7d-f50a8137271e	25.495098	48.1798272394351	905	1918	924	1935	37.3475	-1	-1	-1	-1	-1	-1
60-24-col-ww-1.tif	8	c50c22ef-7a3a-4029-bd95-244c6863f3fa	46.66905	45.00000398408835	848	1934	815	1967	37.21875	-1	-1	-1	-1	-1	-1
60-24-col-ww-1.tif	8	f09bdee6-5109-429e-bebe-d1d6f0081f21	41.340054	32.15229521188928	866	1941	844	1976	38.6575	-1	-1	-1	-1	-1	-1
60-24-col-ww-1.tif	8	405ea1ef-a205-4697-99d7-4c68cffe4b1e	31.780497	24.145539021940806	883	1947	896	1976	38.45875	-1	-1	-1	-1	-1	-1
60-24-col-ww-1.tif	8	b3fd44a7-342f-4fc2-8196-d14f99f39e6d	75.802376	8.343895010625658	867	1982	856	2057	37.398125	-1	-1	-1	-1	-1	-1
60-17-col-wd-1.tif	1	9ea7dea4-d4fb-4e16-97a6-997beac8e5d6	31.144823	5.527536174753266	941	47	944	78	43.80625	-1	-1	-1	-1	-1	-1
60-17-col-wd-1.tif	1	75d92d95-a486-4496-8ff4-b41ca1633264	26.832815	63.43494410114121	853	116	829	128	48.5925	-1	-1	-1	-1	-1	-1
60-17-col-wd-1.tif	1	127cc3bf-572f-4024-a7d5-d2e2551ff05d	13.601471	36.02736342285169	1064	206	1072	217	43.8375	-1	-1	-1	-1	-1	-1
60-17-col-wd-1.tif	1	2980579d-4d16-43de-a657-a3532efbf41e	21.84033	15.945403783229608	911	214	905	235	43.6	-1	-1	-1	-1	-1	-1
60-17-col-wd-1.tif	1	3d0b3ef9-eee7-482f-9d57-795e2cd9fd0a	32.140316	5.355825219019152	879	298	882	330	42.951874	-1	-1	-1	-1	-1	-1
60-17-col-wd-1.tif	1	f26b285a-49e6-4c48-9470-845d24eaeb9a	23.600847	53.61564695076811	1050	320	1069	334	42.185623	-1	-1	-1	-1	-1	-1
60-17-col-wd-1.tif	1	9a7f45db-09ea-4032-9347-f374d5e8fbb5	21.84033	15.945403783229608	693	323	687	344	39.85125	-1	-1	-1	-1	-1	-1
60-17-col-wd-1.tif	1	fb289ffe-c83b-4c3a-a188-84483eddc087	15.556349	45.00000398408835	923	324	912	335	41.65125	-1	-1	-1	-1	-1	-1
60-17-col-wd-1.tif	1	09883531-d486-4581-a9b5-d2af7b9142aa	18.788294	25.201131097787936	1071	336	1079	353	44.344376	-1	-1	-1	-1	-1	-1
60-17-col-wd-1.tif	1	c134ebf5-0f57-400d-ad65-16ba02ea6e96	26.400757	24.623570301571647	990	347	1001	371	43.205	-1	-1	-1	-1	-1	-1
60-17-col-wd-1.tif	1	d8da5607-5f24-459b-b394-110d1eba2aa4	12.529964	61.38952237726647	1088	374	1099	380	44.03625	-1	-1	-1	-1	-1	-1
60-17-col-wd-1.tif	1	45c05ff1-d5fa-45b4-8120-65763d3e9b03	58.21512	4.927107905195783	692	381	697	439	41.664375	-1	-1	-1	-1	-1	-1
60-17-col-wd-1.tif	1	06f29836-9547-4628-abb4-bd9f5cdad055	42.72002	57.425936281151394	1091	396	1127	419	40.11	-1	-1	-1	-1	-1	-1
60-17-col-wd-1.tif	1	7b58f927-d529-4375-94b7-ccb4ea812e6b	17.262676	10.00797497925089	1169	407	1166	424	40.431873	-1	-1	-1	-1	-1	-1
60-17-col-wd-1.tif	1	e7d0be10-f06e-49df-a0a0-385528237bb1	23.853722	33.023856037230246	939	423	952	443	40.485	-1	-1	-1	-1	-1	-1
60-17-col-wd-1.tif	1	b2bb91e4-5d14-4997-8710-3ef776ad706b	64.49806	7.125008138592534	1173	476	1181	540	41.316875	-1	-1	-1	-1	-1	-1
60-17-col-wd-1.tif	1	e0e51f11-3e16-45e5-8bb4-2ad3a8d2cdf8	30.413813	46.332206427433334	1151	505	1173	526	39.08875	-1	-1	-1	-1	-1	-1
60-17-col-wd-1.tif	1	0494fb42-4e48-45b5-b549-d3f2a7f248fe	32.695564	23.42869700816965	1066	509	1079	539	40.74	-1	-1	-1	-1	-1	-1
60-17-col-wd-1.tif	1	216165a6-1823-4359-a29c-7eb0755ba52f	75.43209	14.588929580555714	989	519	1008	592	45.0425	-1	-1	-1	-1	-1	-1
60-17-col-wd-1.tif	1	94f4c2cf-45f2-4470-a14e-9fcbfaad2ecd	13.341664	12.994626824491377	1180	541	1183	554	40.57625	-1	-1	-1	-1	-1	-1
60-17-col-wd-1.tif	1	92ac2e43-6a80-4908-964f-1204e1ecbdcb	20.0	53.13010109655957	917	543	901	555	46.480625	-1	-1	-1	-1	-1	-1
60-17-col-wd-1.tif	1	9347f038-a791-4ea6-a97e-e214bf6ce5fd	31.827662	46.27302830197365	778	571	755	593	43.35	-1	-1	-1	-1	-1	-1
60-17-col-wd-1.tif	1	4f4cdeca-0541-40f7-a07f-7ee80c0da030	23.43075	39.80557681840193	704	660	689	678	40.73625	-1	-1	-1	-1	-1	-1
60-17-col-wd-1.tif	1	676df094-6ec6-4102-b2a4-7e6a4e0a8728	86.313385	46.8778825341133	732	663	669	722	42.36125	-1	-1	-1	-1	-1	-1
60-17-col-wd-1.tif	1	8c7db69b-19c7-48cd-93fb-a7d9ff87dd98	16.27882	10.619659400560522	956	672	953	688	39.24625	-1	-1	-1	-1	-1	-1
60-17-col-wd-1.tif	1	4ceea4f2-b0fa-4aea-addb-866e01a2cced	44.27189	71.56505624048145	1129	675	1171	689	44.7675	-1	-1	-1	-1	-1	-1
60-17-col-wd-1.tif	1	e1bda226-611e-448d-8eee-99596476961a	49.819675	10.407704970236693	932	691	923	740	44.19125	-1	-1	-1	-1	-1	-1
60-17-col-wd-1.tif	1	9dda16c5-d472-4c63-a37b-756cf57a81c5	59.07622	56.04093784201291	1131	705	1180	738	38.986874	-1	-1	-1	-1	-1	-1
60-17-col-wd-1.tif	1	d892f87d-6c4e-4b2b-af8a-1e0f1a77ae6d	20.22375	81.4692116611028	668	721	648	724	43.26625	-1	-1	-1	-1	-1	-1
60-17-col-wd-1.tif	1	16ddc21b-88ff-427d-9bd2-8e547b1c4a4b	52.40229	41.90594195045091	669	723	634	762	41.505627	-1	-1	-1	-1	-1	-1
60-17-col-wd-1.tif	1	6f188cc8-0e4f-4392-81bc-4b7263f6ef41	21.954498	30.06859574141515	619	744	608	763	40.689377	-1	-1	-1	-1	-1	-1
60-17-col-wd-1.tif	1	d95746ee-bf1d-4c24-b9e0-2d5f2c52c099	15.132746	7.594650579431914	1023	810	1021	825	44.883125	-1	-1	-1	-1	-1	-1
60-17-col-wd-1.tif	1	9f466645-a6c6-43c7-8bcc-fd115bb3cef0	42.44997	46.909151140133616	953	828	922	857	40.450626	-1	-1	-1	-1	-1	-1
60-17-col-wd-1.tif	1	2d1eb37a-55aa-4eb1-b81d-5a3ad43d840e	15.811388	18.434954460676522	1120	887	1125	902	38.9675	-1	-1	-1	-1	-1	-1
60-17-col-wd-1.tif	1	cc3e7f79-47f9-44ba-a180-2742cdd21b7c	28.178005	62.52557271504571	996	911	971	924	40.36375	-1	-1	-1	-1	-1	-1
60-17-col-wd-1.tif	1	a859ca4b-08d7-4932-809a-0adb6f5d42b5	78.72102	25.588512106754365	1087	939	1121	1010	39.56	-1	-1	-1	-1	-1	-1
60-17-col-wd-1.tif	1	4505ff2d-33ba-4783-9aad-b630ba07c3c2	27.166155	83.65981861895665	1068	971	1095	974	47.440624	-1	-1	-1	-1	-1	-1
60-17-col-wd-1.tif	1	0461d66a-7e23-4d19-a8ed-fd5ff66480f1	38.013157	54.63753750675974	999	1061	968	1083	40.859375	-1	-1	-1	-1	-1	-1
60-17-col-wd-1.tif	1	c7562313-1af0-4735-9165-3782a5bcfe77	32.24903	60.2551222122851	996	1095	968	1111	41.0	-1	-1	-1	-1	-1	-1
60-17-col-wd-1.tif	1	634e2340-67f3-47f7-adbd-cf2d15b21a72	19.209373	51.34018308915671	999	1165	1014	1177	38.6475	-1	-1	-1	-1	-1	-1
60-17-col-wd-1.tif	1	199be26a-48ce-47b1-8cd9-2392c497e0fc	31.575306	10.954065462324365	996	1409	990	1440	39.7075	-1	-1	-1	-1	-1	-1
60-17-col-wd-1.tif	1	476ac10e-89d9-4fda-81a0-afccb2d295d5	18.973665	18.434953094185886	979	1497	973	1515	41.46125	-1	-1	-1	-1	-1	-1
60-17-col-wd-1.tif	1	f0d9d902-4713-428a-9ef9-654d48f9ce3b	34.48188	16.858408829963537	973	1595	963	1628	40.901875	-1	-1	-1	-1	-1	-1
60-18-col-wd-1.tif	2	8d13c944-144e-4c0a-98cc-0b78fa972ff5	29.15476	5.906147220825403	942	47	945	76	51.6725	-1	-1	-1	-1	-1	-1
60-18-col-wd-1.tif	2	27c62044-523c-46e1-8db7-f92a82c54114	54.56189	63.904587908471285	880	106	831	130	48.688126	-1	-1	-1	-1	-1	-1
60-18-col-wd-1.tif	2	aa14ba79-799b-453a-9ad9-1dbce795b9b1	26.172504	6.58195345806314	960	315	963	341	44.600624	-1	-1	-1	-1	-1	-1
60-18-col-wd-1.tif	2	1a66bd08-dbce-405b-ace3-aa70f090ee78	18.973665	18.434954460676522	969	424	975	442	44.26375	-1	-1	-1	-1	-1	-1
60-18-col-wd-1.tif	2	8568b231-6796-47ed-802c-752fc14c1ebb	62.361847	15.819181887367762	687	465	670	525	44.8075	-1	-1	-1	-1	-1	-1
60-18-col-wd-1.tif	2	d88119ab-ba8f-411b-a8f5-8a58ea1649b5	51.24451	17.020531566593604	959	529	974	578	47.0225	-1	-1	-1	-1	-1	-1
60-18-col-wd-1.tif	2	0b3a801c-7ebc-4561-a8cc-773387da5311	145.6022	15.945405149720273	1181	529	1221	669	42.798126	-1	-1	-1	-1	-1	-1
60-18-col-wd-1.tif	2	edcedcd0-c5bd-434d-90bd-7b75fe45bf08	49.76947	22.442744174609288	906	570	887	616	43.236874	-1	-1	-1	-1	-1	-1
60-18-col-wd-1.tif	2	136540db-a57d-475a-b2a8-80730a7840be	20.248457	20.22487246807944	1000	591	993	610	42.43875	-1	-1	-1	-1	-1	-1
60-18-col-wd-1.tif	2	e5afb15b-ea68-4bea-bd46-f911dc4cc9ce	19.697716	23.96248858569379	997	611	989	629	43.508125	-1	-1	-1	-1	-1	-1
60-18-col-wd-1.tif	2	43a709d3-bfb6-4949-a4ce-8b1701281227	24.186773	60.25510991839741	1166	686	1187	698	48.486874	-1	-1	-1	-1	-1	-1
60-18-col-wd-1.tif	2	d71f59b3-3988-4e7f-aa1c-7247cb34c070	26.076809	32.47118308385885	924	707	910	729	43.541874	-1	-1	-1	-1	-1	-1
60-18-col-wd-1.tif	2	5a22e85d-63ac-48e3-ae05-cdeb038c2f39	58.60034	25.253149818506756	1172	740	1197	793	38.453125	-1	-1	-1	-1	-1	-1
60-18-col-wd-1.tif	2	8f60acf4-f99e-4750-95b4-19bc69626ff3	40.311287	7.1250067721018695	611	756	606	796	43.315624	-1	-1	-1	-1	-1	-1
60-18-col-wd-1.tif	2	570356d5-5d18-4193-a363-f5f9e8aad114	20.12461	26.565063867035462	635	764	626	782	42.886875	-1	-1	-1	-1	-1	-1
60-18-col-wd-1.tif	2	47b694a5-28e2-4f6f-9145-0a5f58c6b92e	29.966648	25.709952870197185	1022	795	1035	822	46.605625	-1	-1	-1	-1	-1	-1
60-18-col-wd-1.tif	2	a7d77baa-a632-4ebf-b10b-b28605422303	50.358715	6.842783355596907	610	799	604	849	42.536877	-1	-1	-1	-1	-1	-1
60-18-col-wd-1.tif	2	9244c93d-d815-4dd2-9324-c9faa23e2055	18.384777	45.00000398408835	575	822	562	835	41.36125	-1	-1	-1	-1	-1	-1
60-18-col-wd-1.tif	2	af9aba2c-fbed-47e3-bd9a-1c2954f65f98	49.658836	64.98310209917298	920	859	875	880	41.7925	-1	-1	-1	-1	-1	-1
60-18-col-wd-1.tif	2	2403b9e5-e04a-4ca7-9386-097285892762	27.202942	53.972619957549625	1168	882	1190	898	41.168125	-1	-1	-1	-1	-1	-1
60-18-col-wd-1.tif	2	af179cad-2e2c-4bf5-a16c-5a8f5840c484	22.847319	23.198600228919588	1016	886	1007	907	43.05	-1	-1	-1	-1	-1	-1
60-18-col-wd-1.tif	2	b3ce6b8c-08c3-458b-9cbc-91be16f194d9	47.707443	33.023856037230246	1125	904	1151	944	43.24125	-1	-1	-1	-1	-1	-1
60-18-col-wd-1.tif	2	8dd576ac-fa71-49c9-b28d-28de3730978c	32.01562	14.470301488560295	1025	914	1017	945	39.585	-1	-1	-1	-1	-1	-1
60-18-col-wd-1.tif	2	c751d511-5a53-4219-acfb-bd4e1cc48b13	29.15476	67.83365422852111	980	922	953	933	43.665	-1	-1	-1	-1	-1	-1
60-18-col-wd-1.tif	2	d6daeabb-3b85-439a-9f8f-d1dac8d30ac0	28.600698	53.53075999327251	901	976	878	993	42.98	-1	-1	-1	-1	-1	-1
60-18-col-wd-1.tif	2	5771a32f-5f1e-46b8-bd73-715ad8559069	65.0	30.510237139638832	1098	976	1131	1032	40.7175	-1	-1	-1	-1	-1	-1
60-18-col-wd-1.tif	2	e58eb186-429e-49ba-ae99-2e8459e24680	19.313208	21.250493673848553	1016	1068	1009	1086	41.723125	-1	-1	-1	-1	-1	-1
60-18-col-wd-1.tif	2	bee778f2-b4d6-4931-9572-369c891518f4	49.20366	52.43141372560228	962	1087	923	1117	42.054375	-1	-1	-1	-1	-1	-1
60-18-col-wd-1.tif	2	e5c33ff9-ba22-4280-bb7e-4eb5fee4be5b	22.803509	37.87498286836282	970	1110	956	1128	44.43125	-1	-1	-1	-1	-1	-1
60-18-col-wd-1.tif	2	b664832e-1869-4edd-902a-8df4fd0eb8de	31.38471	67.52057201734607	968	1126	939	1138	47.516876	-1	-1	-1	-1	-1	-1
60-18-col-wd-1.tif	2	8e0af11b-11a9-470f-bfc7-d493342256f3	22.090721	5.1944415093100815	1001	1128	1003	1150	41.924374	-1	-1	-1	-1	-1	-1
60-18-col-wd-1.tif	2	9d16ef6b-2f21-4ac0-8f9a-c02ce68c4626	22.022715	50.52755450246525	1021	1179	1038	1193	39.2825	-1	-1	-1	-1	-1	-1
60-18-col-wd-1.tif	2	7e265de0-7763-4901-9695-a3ac2f3cbc90	133.93282	23.310943180387937	967	1633	914	1756	44.951874	-1	-1	-1	-1	-1	-1
60-19-col-wd-1.tif	3	d009c61b-07d4-40fc-808b-510e0e84b755	27.313	23.749497333106774	1048	175	1059	200	46.46625	-1	-1	-1	-1	-1	-1
60-19-col-wd-1.tif	3	00ad575a-7383-4495-a2ec-a3ba5300347b	19.924858	17.525581708090385	684	478	678	497	42.866875	-1	-1	-1	-1	-1	-1
60-19-col-wd-1.tif	3	928b1e61-2252-4103-b5cf-37c6ef348aaf	90.24411	12.804254425454076	671	528	651	616	47.1075	-1	-1	-1	-1	-1	-1
60-19-col-wd-1.tif	3	262ba445-bf71-45e8-87eb-97358deab9f7	53.851646	15.068489456070012	888	616	874	668	42.670624	-1	-1	-1	-1	-1	-1
60-19-col-wd-1.tif	3	9bba97b0-b1dc-4cd4-b855-2f549289337a	77.10383	43.42344742597834	1129	639	1182	695	48.76625	-1	-1	-1	-1	-1	-1
60-19-col-wd-1.tif	3	301b707e-16f8-4907-9714-af0cdcfff262	19.313208	21.250495040339217	1280	665	1287	683	42.789375	-1	-1	-1	-1	-1	-1
60-19-col-wd-1.tif	3	3e79c305-b6d4-4173-87a2-8bff15d45117	42.107006	4.085628599450217	1220	674	1223	716	40.21875	-1	-1	-1	-1	-1	-1
60-19-col-wd-1.tif	3	45353b0a-98e0-42a5-bad6-3a6ad7587db2	50.447994	50.63069035893244	1275	720	1314	752	43.386875	-1	-1	-1	-1	-1	-1
60-19-col-wd-1.tif	3	73fbbdf7-3b64-46c0-abd4-94ef295bcc6f	18.973665	71.56505487399079	886	742	868	748	43.419376	-1	-1	-1	-1	-1	-1
60-19-col-wd-1.tif	3	6f610d52-c098-4087-a668-14d5ea076328	23.323807	30.963761700527698	1022	796	1034	816	42.536877	-1	-1	-1	-1	-1	-1
60-19-col-wd-1.tif	3	58c45cb3-059f-4108-9c1f-89555f219f05	76.29548	10.57351600901859	1146	802	1160	877	39.8625	-1	-1	-1	-1	-1	-1
60-19-col-wd-1.tif	3	e873a03b-05ed-4c1e-a65b-933ad9fe923f	71.17584	24.044232289680508	559	836	530	901	39.606876	-1	-1	-1	-1	-1	-1
60-19-col-wd-1.tif	3	e128e29d-2638-472e-9314-fd2b49c9ff28	66.189125	26.95217303492575	1228	837	1258	896	39.04875	-1	-1	-1	-1	-1	-1
60-19-col-wd-1.tif	3	2100aedc-17ff-4aae-97cb-faf36b6f0513	14.142136	45.00000398408835	1163	878	1153	888	39.103127	-1	-1	-1	-1	-1	-1
60-19-col-wd-1.tif	3	a4b75a0e-d04c-4045-a5d5-413dba6589bb	29.068884	26.565063867035462	844	899	831	925	40.70625	-1	-1	-1	-1	-1	-1
60-19-col-wd-1.tif	3	1ccb19a3-8e2c-4416-be74-0036d5b086f8	75.82216	48.74298999688102	1200	900	1257	950	44.443127	-1	-1	-1	-1	-1	-1
60-19-col-wd-1.tif	3	c401eed1-a1eb-46ae-8990-e8caf2a39c75	35.35534	45.00000398408835	608	901	583	926	41.80875	-1	-1	-1	-1	-1	-1
60-19-col-wd-1.tif	3	71751a99-96b0-4ea8-bd74-d7bfea3f59cb	32.572994	17.87870248818004	1025	917	1015	948	40.35	-1	-1	-1	-1	-1	-1
60-19-col-wd-1.tif	3	19e36b98-5d1c-44b3-9901-598e15117b87	16.155495	21.801418098792453	931	941	937	956	44.831875	-1	-1	-1	-1	-1	-1
60-19-col-wd-1.tif	3	d6a54433-13fd-455c-9c00-eb18f182a49e	63.387695	6.3401920822013835	1146	947	1153	1010	42.033127	-1	-1	-1	-1	-1	-1
60-19-col-wd-1.tif	3	f40e4ef4-6e67-4696-8c89-2c15845b5262	44.102154	57.03060356550043	852	1005	815	1029	44.265625	-1	-1	-1	-1	-1	-1
60-19-col-wd-1.tif	3	09efc531-dfda-414d-80a3-1d07fff6dcce	64.07808	22.963778325254538	1121	1038	1096	1097	41.7775	-1	-1	-1	-1	-1	-1
60-19-col-wd-1.tif	3	3e4a72c4-3b4f-45a9-bbfe-aae0274715e1	24.186773	60.2551222122851	923	1118	902	1130	43.068127	-1	-1	-1	-1	-1	-1
60-19-col-wd-1.tif	3	37d9672a-39d4-49b6-b93c-910f7d67b4a6	53.851646	31.32868368101248	935	1138	907	1184	42.048126	-1	-1	-1	-1	-1	-1
60-19-col-wd-1.tif	3	a911bd79-2444-4d55-9702-b600d8394636	27.658634	49.39870045108992	932	1139	911	1157	40.765625	-1	-1	-1	-1	-1	-1
60-19-col-wd-1.tif	3	d7b08b3b-c3b7-4b7b-9bf5-843d08797c17	18.788294	25.20112973129727	994	1149	986	1166	38.921875	-1	-1	-1	-1	-1	-1
60-19-col-wd-1.tif	3	6b7717ef-c04c-4a58-a09e-c74f93b232d0	40.718548	65.32313760330356	1049	1195	1086	1212	41.365623	-1	-1	-1	-1	-1	-1
60-19-col-wd-1.tif	3	e9db24ae-00fd-4f8a-822c-ab6c9b17eb80	51.62364	45.784820040479474	969	1248	932	1284	44.1075	-1	-1	-1	-1	-1	-1
60-19-col-wd-1.tif	3	767d5ef8-54e0-45ad-a90f-c538e25263e3	30.413813	43.66777695296804	1067	1258	1088	1280	41.371876	-1	-1	-1	-1	-1	-1
60-19-col-wd-1.tif	3	91e8b648-625d-4d13-8453-e436f5be897f	25.298222	71.56504121361246	992	1394	968	1402	44.66	-1	-1	-1	-1	-1	-1
60-19-col-wd-1.tif	3	84e24efd-797b-4283-8c25-2b04e8a7c0d0	20.615528	75.96375134099236	989	1457	969	1462	42.175625	-1	-1	-1	-1	-1	-1
60-19-col-wd-1.tif	3	01415a03-d3ec-4781-a573-ddd2852c9185	74.54529	6.9343365777224335	904	1755	913	1829	53.556873	-1	-1	-1	-1	-1	-1
60-19-col-wd-1.tif	3	4bbb5f76-8b69-4bf7-9ced-0b8ab87539e3	16.643316	32.73523956366222	913	1830	922	1844	52.111874	-1	-1	-1	-1	-1	-1
60-19-col-wd-1.tif	3	d13b4882-d25d-48cb-9456-b51e8b59ff04	58.137768	3.9451725893580374	922	1863	926	1921	48.419376	-1	-1	-1	-1	-1	-1
60-20-col-wd-1.tif	4	fdc800ad-e843-4e3a-aa05-baaba46d52d7	25.179358	6.842783355596907	945	51	942	76	55.76	-1	-1	-1	-1	-1	-1
60-20-col-wd-1.tif	4	feb989c6-8b5b-4a9d-a37e-70f309122e0e	31.890438	48.814077239271825	757	235	733	256	48.203125	-1	-1	-1	-1	-1	-1
60-20-col-wd-1.tif	4	9e741306-c141-4802-8d23-140d75ec2635	38.63936	10.437484595017963	1010	242	1003	280	43.249374	-1	-1	-1	-1	-1	-1
60-20-col-wd-1.tif	4	aaa51be0-6bf3-41fe-ac7c-f1fb651c0663	27.202942	53.972619957549625	980	250	1002	266	45.30625	-1	-1	-1	-1	-1	-1
60-20-col-wd-1.tif	4	e1e581e0-8b0e-42c7-9711-6a3aa5e7d7d4	48.166378	41.633528052084785	1153	255	1185	291	44.83625	-1	-1	-1	-1	-1	-1
60-20-col-wd-1.tif	4	80e33f58-665c-4182-85ce-e6f1e88c1216	26.172504	6.58195345806314	961	327	964	353	42.738125	-1	-1	-1	-1	-1	-1
60-20-col-wd-1.tif	4	33efb517-c37d-4ce2-a2ec-0fd4d8c799fb	40.853397	21.540969325361516	915	383	930	421	44.745	-1	-1	-1	-1	-1	-1
60-20-col-wd-1.tif	4	1f82e8b7-9fd9-423e-a983-9e56552e7f8a	23.769728	22.249014055481723	968	419	977	441	41.900623	-1	-1	-1	-1	-1	-1
60-20-col-wd-1.tif	4	9e5567de-99d1-4d7e-995f-fcde3bb96665	51.86521	19.133655492012167	958	523	975	572	50.999374	-1	-1	-1	-1	-1	-1
60-20-col-wd-1.tif	4	22873f36-7d78-4f3f-8b42-55064c21ad7e	67.17886	45.60309602742211	641	648	593	695	44.343124	-1	-1	-1	-1	-1	-1
60-20-col-wd-1.tif	4	cb87f417-53ee-4424-bb51-ae2b544b86a2	75.9276	40.192057608888604	1288	684	1337	742	40.264374	-1	-1	-1	-1	-1	-1
60-20-col-wd-1.tif	4	4d4ba8ab-6629-4610-9a90-9b195ef099ee	40.804413	36.02736342285169	1182	695	1206	728	46.779373	-1	-1	-1	-1	-1	-1
60-20-col-wd-1.tif	4	4a415c4d-cf80-492f-bb31-0a0c3fbb4e89	65.0	36.869906871617104	868	750	829	802	44.97	-1	-1	-1	-1	-1	-1
60-20-col-wd-1.tif	4	4436f897-89f7-4f8f-a052-c2bf6b4da748	79.64923	51.115497186219955	1316	750	1378	800	40.039375	-1	-1	-1	-1	-1	-1
60-20-col-wd-1.tif	4	be90b904-209f-417f-ada7-12926b8f0b68	108.90822	30.33218776835497	1214	791	1269	885	40.2425	-1	-1	-1	-1	-1	-1
60-20-col-wd-1.tif	4	37061fa3-b3a2-47bb-ac3f-287b46c9cea4	59.464275	19.653815378443653	1257	903	1277	959	42.46625	-1	-1	-1	-1	-1	-1
60-20-col-wd-1.tif	4	9fb3a838-b5f4-4cc8-a743-37c9965acec2	54.08327	19.440030457422267	1216	908	1234	959	38.83375	-1	-1	-1	-1	-1	-1
60-20-col-wd-1.tif	4	8e53f54f-56da-4805-a5e4-54a76103e65c	78.58753	14.743563696874162	834	927	814	1003	46.00875	-1	-1	-1	-1	-1	-1
60-20-col-wd-1.tif	4	0ce34973-bcae-4ccb-92e1-17ebb8856844	49.0408	16.587332282184065	584	928	570	975	45.53375	-1	-1	-1	-1	-1	-1
60-20-col-wd-1.tif	4	a626c75d-d5d1-485c-b6e5-fd7c08d65c93	34.20526	52.125025099813854	921	959	894	980	42.530624	-1	-1	-1	-1	-1	-1
60-20-col-wd-1.tif	4	ef15c6da-5ed5-47cd-95d1-0907b5445484	40.311287	7.125008138592534	1277	962	1282	1002	38.911877	-1	-1	-1	-1	-1	-1
60-20-col-wd-1.tif	4	cc738a06-c743-45fe-b00d-f61a8b88d049	57.567352	17.17590470983305	1293	968	1310	1023	46.50125	-1	-1	-1	-1	-1	-1
60-20-col-wd-1.tif	4	eaa6ed89-098b-4535-9d49-4a158d8f4d0f	25.495098	64.44003375826526	578	970	555	981	39.315624	-1	-1	-1	-1	-1	-1
60-20-col-wd-1.tif	4	dca5bf47-3cf2-47b7-87a1-a1e87d13c55c	65.0	14.2500415482057	966	981	950	1044	39.8125	-1	-1	-1	-1	-1	-1
60-20-col-wd-1.tif	4	d48139e0-b474-4e50-9d15-d0a3b76b35b7	77.781746	8.130110089604273	504	987	493	1064	44.53	-1	-1	-1	-1	-1	-1
60-20-col-wd-1.tif	4	e7c5e53b-7b3e-42a8-8f68-5d4cce67f35e	69.92139	16.620746934094427	1156	1009	1176	1076	39.15	-1	-1	-1	-1	-1	-1
60-20-col-wd-1.tif	4	b970591b-9334-4727-807f-bcd0bc0e9061	94.02127	51.91122651841411	802	1029	728	1087	45.63625	-1	-1	-1	-1	-1	-1
60-20-col-wd-1.tif	4	255a1470-12fb-4b3d-b903-61938a0d59a4	65.551506	21.47679286792004	1143	1087	1167	1148	38.245625	-1	-1	-1	-1	-1	-1
60-20-col-wd-1.tif	4	0576e0b3-8a28-4ee2-b1d7-286fed936948	42.755116	10.784294280314498	1098	1097	1090	1139	39.1375	-1	-1	-1	-1	-1	-1
60-20-col-wd-1.tif	4	b902d32d-c37d-4a1f-aa9c-0ffba684655e	51.62364	21.59530894390747	895	1135	876	1183	43.0375	-1	-1	-1	-1	-1	-1
60-20-col-wd-1.tif	4	6b131fde-eaef-4051-9b61-83886d28b9db	39.59798	45.00000398408835	918	1154	890	1182	45.1325	-1	-1	-1	-1	-1	-1
60-20-col-wd-1.tif	4	3f383b9a-04ec-412d-a10a-68aca44149f7	26.907248	41.987207541195716	981	1179	963	1199	39.400623	-1	-1	-1	-1	-1	-1
60-20-col-wd-1.tif	4	f210c821-b41f-44e7-8164-3c73be1bb0cd	27.294687	8.426977431689693	909	1186	905	1213	46.54625	-1	-1	-1	-1	-1	-1
60-20-col-wd-1.tif	4	9030cb16-9cc0-48f4-bfcd-c03ba47ebd59	61.554855	43.025056152069794	1091	1216	1133	1261	43.803123	-1	-1	-1	-1	-1	-1
60-20-col-wd-1.tif	4	36932dde-05a1-4518-bbb9-85e42e5518cf	64.899925	33.69007268887333	1090	1283	1126	1337	39.14625	-1	-1	-1	-1	-1	-1
60-20-col-wd-1.tif	4	9b55c6f2-7197-4fdc-b847-d1f7ab16bc46	55.542778	13.535849647832492	935	1284	922	1338	40.465	-1	-1	-1	-1	-1	-1
60-20-col-wd-1.tif	4	6f259be9-60be-47b1-be20-96fab62cefbb	36.124783	41.633528052084785	1056	1340	1080	1367	40.653126	-1	-1	-1	-1	-1	-1
60-20-col-wd-1.tif	4	fa22495b-e7d9-45a8-a030-001e819fdd43	59.413803	46.363924459448185	966	1403	923	1444	43.659374	-1	-1	-1	-1	-1	-1
60-20-col-wd-1.tif	4	5c20278d-8c3b-407e-8707-49d95062ab3c	48.79549	44.16968657393721	1019	1502	1053	1537	42.901875	-1	-1	-1	-1	-1	-1
60-20-col-wd-1.tif	4	eea15a63-eff9-4ccb-9234-0974d9f53a66	41.617306	54.78240718554633	982	1566	1016	1590	41.434376	-1	-1	-1	-1	-1	-1
60-20-col-wd-1.tif	4	eee13c89-f24e-4bb0-94a8-901d9361bc50	65.51336	12.339091222219565	933	1916	919	1980	42.8975	-1	-1	-1	-1	-1	-1
60-20-col-wd-1.tif	4	2eebfec4-37f7-48d0-a618-6cc0da3f5bf4	86.28442	4.653353923261648	906	1982	913	2068	43.5475	-1	-1	-1	-1	-1	-1
60-21-col-wd-1.tif	5	23373f8b-0c3e-416a-a0ec-74b353045058	21.095022	5.4403283194305345	1172	310	1174	331	44.611874	-1	-1	-1	-1	-1	-1
60-21-col-wd-1.tif	5	4d668437-07fc-4f3b-a8c3-4164e9c8f1c6	19.104973	6.009009869725787	960	313	962	332	48.37625	-1	-1	-1	-1	-1	-1
60-21-col-wd-1.tif	5	2532bc1d-5fee-4c12-a7e6-c207546d61af	21.095022	31.429580601922567	959	527	970	545	45.033127	-1	-1	-1	-1	-1	-1
60-21-col-wd-1.tif	5	c1ade29e-c161-45a2-a8f0-7b5fb4d90f7b	18.110771	6.3401920822013835	972	563	974	581	47.01875	-1	-1	-1	-1	-1	-1
60-21-col-wd-1.tif	5	4c7091e6-4da5-46ab-a062-2e906c4fa579	67.89698	43.80651038889866	592	697	545	746	39.28375	-1	-1	-1	-1	-1	-1
60-21-col-wd-1.tif	5	69399700-35a4-40a6-b5bf-b4fa49de7b02	54.129475	64.85521500364433	1334	740	1383	763	44.285	-1	-1	-1	-1	-1	-1
60-21-col-wd-1.tif	5	9ff03463-afdb-4367-9517-36f3c3f53d92	51.351727	6.709841920082454	1235	786	1241	837	38.82	-1	-1	-1	-1	-1	-1
60-21-col-wd-1.tif	5	685108b3-ae18-4916-bdf7-efb6ff37b1da	19.849434	40.91439109475249	1394	818	1407	833	39.464375	-1	-1	-1	-1	-1	-1
60-21-col-wd-1.tif	5	2796d61a-ec51-463f-a5eb-d3921ddd181f	41.59327	62.81888972525343	970	862	1007	881	38.14875	-1	-1	-1	-1	-1	-1
60-21-col-wd-1.tif	5	f833e399-eaf3-4ba3-8a58-e3b9708f9212	98.84331	25.787325253115114	1298	918	1341	1007	38.029373	-1	-1	-1	-1	-1	-1
60-21-col-wd-1.tif	5	da2b5b7d-6533-4aa3-90b7-26c5d98eee72	82.73451	26.565065233526127	1233	966	1270	1040	41.63375	-1	-1	-1	-1	-1	-1
60-21-col-wd-1.tif	5	e48edc1b-2b25-40a3-b53d-b9fc78544fea	31.016125	69.2277504796341	889	979	860	990	40.67875	-1	-1	-1	-1	-1	-1
60-21-col-wd-1.tif	5	f92cd8a7-b14f-4078-852c-c56b6014e8f7	87.23531	28.03385643340232	532	1000	573	1077	39.8	-1	-1	-1	-1	-1	-1
60-21-col-wd-1.tif	5	8937a7d4-69e2-4eb0-9ed0-4151dcc58a6e	49.819675	38.4801922703393	812	1004	781	1043	40.29875	-1	-1	-1	-1	-1	-1
60-21-col-wd-1.tif	5	4c8606d9-6e12-4bbb-86b6-43548c61a1d5	96.02083	35.67640098253975	1311	1020	1367	1098	39.358124	-1	-1	-1	-1	-1	-1
60-21-col-wd-1.tif	5	c03d547c-2e24-4a74-87c7-745d61d4b289	25.23886	33.690071322382636	777	1053	763	1074	38.855625	-1	-1	-1	-1	-1	-1
60-21-col-wd-1.tif	5	8a88a6ef-fde7-4d7d-a664-2d96bae19bde	51.92302	15.64225403359842	1291	1056	1305	1106	39.6025	-1	-1	-1	-1	-1	-1
60-21-col-wd-1.tif	5	feacfa09-b539-4e6f-a674-845103d4395b	23.086792	4.969728285616668	493	1070	495	1093	41.05625	-1	-1	-1	-1	-1	-1
60-21-col-wd-1.tif	5	819866dd-f0c7-449b-b268-c610b2960a5a	28.160255	16.504359144146747	1157	1071	1149	1098	40.168125	-1	-1	-1	-1	-1	-1
60-21-col-wd-1.tif	5	5aa0bf11-e5a8-468f-ab8a-c2f14db01077	31.400637	9.162342918489912	1179	1097	1174	1128	37.6625	-1	-1	-1	-1	-1	-1
60-21-col-wd-1.tif	5	b4cc06b9-2d89-4068-9f3b-1239a4c564c8	59.413803	46.363924459448185	695	1108	652	1149	39.13625	-1	-1	-1	-1	-1	-1
60-21-col-wd-1.tif	5	29d8fa76-ee3f-40f7-94db-3c8986bf0a05	91.24144	9.462326193327556	477	1114	492	1204	38.86625	-1	-1	-1	-1	-1	-1
60-21-col-wd-1.tif	5	97d62e6c-eea3-406f-988a-62dda6ca1c7f	24.738634	14.036256627184315	874	1185	868	1209	43.838123	-1	-1	-1	-1	-1	-1
60-21-col-wd-1.tif	5	d25a7f8c-83b5-477b-a350-e4783850aa30	41.036568	43.02506844595749	881	1203	853	1233	45.175	-1	-1	-1	-1	-1	-1
60-21-col-wd-1.tif	5	d341c71f-e432-4d5f-ac00-5a3287195f19	39.20459	37.746793878020014	962	1203	938	1234	38.401875	-1	-1	-1	-1	-1	-1
60-21-col-wd-1.tif	5	6d9d2a2e-52d6-45da-90c7-26cc77cc520e	26.24881	40.3645321793191	1040	1222	1023	1242	40.140625	-1	-1	-1	-1	-1	-1
60-21-col-wd-1.tif	5	411f2518-0a60-4459-a7eb-c3994abda05a	37.802116	37.47618314959476	1131	1261	1154	1291	39.76375	-1	-1	-1	-1	-1	-1
60-21-col-wd-1.tif	5	d6fad101-b146-44b5-8abe-4bd5bafcb0af	36.40055	52.815285383825994	928	1340	957	1362	43.393124	-1	-1	-1	-1	-1	-1
60-21-col-wd-1.tif	5	9119566b-7163-4539-b708-867d03a31ec8	67.23094	30.37912482833127	1134	1346	1168	1404	42.2775	-1	-1	-1	-1	-1	-1
60-21-col-wd-1.tif	5	960d19f1-6325-4460-ac63-afd9d970e12e	31.38471	30.650665828974297	1096	1368	1112	1395	42.238125	-1	-1	-1	-1	-1	-1
60-21-col-wd-1.tif	5	f922f92d-ec31-48aa-b40b-f7abc09e928c	60.74537	32.905255265991485	919	1447	886	1498	40.24125	-1	-1	-1	-1	-1	-1
60-21-col-wd-1.tif	5	35a43cb4-22a0-4ad1-a7ca-717a6ed59c2f	31.144823	42.3974437296157	1056	1540	1077	1563	38.335625	-1	-1	-1	-1	-1	-1
60-21-col-wd-1.tif	5	03c6956d-77e2-45b8-a80f-22058e364291	32.55764	47.48956832191362	1079	1564	1103	1586	37.388126	-1	-1	-1	-1	-1	-1
60-21-col-wd-1.tif	5	6e292e5d-fe99-4285-bab7-d936d4a35ec0	38.948685	60.802508599238934	1024	1592	1058	1611	44.466873	-1	-1	-1	-1	-1	-1
60-21-col-wd-1.tif	5	00f2d0db-04a2-46e5-981d-b291f05d6c20	35.510563	9.727582053443484	1000	1600	994	1635	43.565624	-1	-1	-1	-1	-1	-1
60-21-col-wd-1.tif	5	8219e6b6-99d8-42ea-82fa-e4263b29f48d	45.79301	58.392490010978236	979	1674	1018	1698	39.935	-1	-1	-1	-1	-1	-1
60-21-col-wd-1.tif	5	fd9015eb-d8b7-46be-bdb5-7a1c6754ec7d	74.215904	14.036256627184315	910	2074	892	2146	43.85625	-1	-1	-1	-1	-1	-1
60-21-col-wd-1.tif	5	4a15e9f2-4da3-480b-b46d-eb49a2a3bea7	40.4475	8.530768986317184	894	2161	888	2201	38.246876	-1	-1	-1	-1	-1	-1
60-22-col-wd-1.tif	6	1956f92d-1f85-41e2-9e98-379d1f18c1b3	18.248287	9.462324826836891	945	60	942	78	54.998123	-1	-1	-1	-1	-1	-1
60-22-col-wd-1.tif	6	7de80d2b-d104-4bea-b262-7bfe0b6a6507	50.358715	6.842784722087572	960	314	966	364	43.705624	-1	-1	-1	-1	-1	-1
60-22-col-wd-1.tif	6	f34bab23-5e8b-4f4f-89a3-9deb2a09799b	41.18252	29.054614544482433	1057	321	1077	357	46.40125	-1	-1	-1	-1	-1	-1
60-22-col-wd-1.tif	6	4526d8b5-01c4-46e2-8958-0aadf55d9516	23.345236	9.865799127978562	965	395	969	418	43.23875	-1	-1	-1	-1	-1	-1
60-22-col-wd-1.tif	6	9e64b2db-8019-4fdb-ae9e-160ce7141179	27.89265	14.534451991735693	965	535	972	562	49.083126	-1	-1	-1	-1	-1	-1
60-22-col-wd-1.tif	6	ee59277a-6789-4b7f-b44a-1d571241bcec	26.305893	8.746167198473358	1016	758	1020	784	41.229374	-1	-1	-1	-1	-1	-1
60-22-col-wd-1.tif	6	ac26e1d6-37cd-4843-9797-b5d5590bba8b	18.027756	70.55996521686674	1395	762	1378	768	41.72125	-1	-1	-1	-1	-1	-1
60-22-col-wd-1.tif	6	3754650a-234a-4550-83a4-adb6d5a1882e	24.186773	29.744872095513244	503	793	491	814	42.42	-1	-1	-1	-1	-1	-1
60-22-col-wd-1.tif	6	d8452b99-d3fc-4a87-ad05-a0ec29b3e7cd	35.341194	25.114824827435655	1021	793	1036	825	44.770626	-1	-1	-1	-1	-1	-1
60-22-col-wd-1.tif	6	c038e91b-f574-4751-b387-560a3e846270	44.38468	22.52055505612475	1236	836	1253	877	40.26125	-1	-1	-1	-1	-1	-1
60-22-col-wd-1.tif	6	72a5a9fe-28e6-4864-af50-c6b672cc1756	70.292244	50.19443114977474	788	848	734	893	40.309376	-1	-1	-1	-1	-1	-1
60-22-col-wd-1.tif	6	44da0b13-b87e-4359-a424-2dbe45d93ce0	30.232433	55.78428665376049	1008	881	1033	898	42.3625	-1	-1	-1	-1	-1	-1
60-22-col-wd-1.tif	6	cc10605a-4873-4bac-bcbb-a807b1da8bf1	18.973665	18.434953094185886	1026	910	1020	928	42.190624	-1	-1	-1	-1	-1	-1
60-22-col-wd-1.tif	6	f9b52f30-bfc0-4c0c-8e69-1e96ae7ad3aa	46.615448	54.60520475771955	1462	951	1500	978	37.53	-1	-1	-1	-1	-1	-1
60-22-col-wd-1.tif	6	8c8d6d54-0e2b-4707-b0d4-4db12dcb69db	80.1561	33.293566547175715	1347	1012	1391	1079	38.6775	-1	-1	-1	-1	-1	-1
60-22-col-wd-1.tif	6	c44ca2ba-a5bc-4034-9862-7581c26279e7	29.206163	51.95296034073357	1278	1046	1301	1064	40.429375	-1	-1	-1	-1	-1	-1
60-22-col-wd-1.tif	6	79f1f720-1567-43bc-9835-b7a2a03c9b9c	102.78619	17.553532208664762	574	1079	605	1177	38.885624	-1	-1	-1	-1	-1	-1
60-22-col-wd-1.tif	6	c0b3070f-3a28-474a-a08e-32a8c93366bf	24.04163	44.99999169020066	1371	1102	1388	1119	41.454376	-1	-1	-1	-1	-1	-1
60-22-col-wd-1.tif	6	8ecec2ac-a1d9-4c17-a821-311f096ceff0	87.965904	8.498559180682093	1305	1109	1318	1196	40.665	-1	-1	-1	-1	-1	-1
60-22-col-wd-1.tif	6	da703f63-935f-4088-9892-1de9f2ed3f95	55.758408	32.550004833371474	976	1130	1006	1177	38.4025	-1	-1	-1	-1	-1	-1
60-22-col-wd-1.tif	6	339a976f-90d5-4b77-9e8c-9f8be0687610	85.883644	27.7585438018468	652	1148	612	1224	41.453125	-1	-1	-1	-1	-1	-1
60-22-col-wd-1.tif	6	49764577-df2f-4beb-8e5f-256187760b5d	34.713108	11.633643330474627	499	1225	506	1259	38.74875	-1	-1	-1	-1	-1	-1
60-22-col-wd-1.tif	6	f776ffe2-03dc-49bb-9560-fe95f8aa8164	81.9329	19.983111092217655	858	1225	830	1302	40.615623	-1	-1	-1	-1	-1	-1
60-22-col-wd-1.tif	6	a44271a8-a1f1-457f-a882-6a997d9b5a5a	37.576588	25.20112973129727	937	1238	921	1272	40.196877	-1	-1	-1	-1	-1	-1
60-22-col-wd-1.tif	6	0fd8a526-5234-466b-bb20-1e2ff1655eb4	53.14132	19.798887229924077	1022	1247	1004	1297	39.98375	-1	-1	-1	-1	-1	-1
60-22-col-wd-1.tif	6	3b9d8a05-1127-4aad-9291-77add77d1e0f	59.093147	23.96248858569379	884	1276	860	1330	40.243126	-1	-1	-1	-1	-1	-1
60-22-col-wd-1.tif	6	41224d36-9828-4b40-aee3-744b877328af	28.284271	44.99999169020066	1107	1355	1127	1375	42.81375	-1	-1	-1	-1	-1	-1
60-22-col-wd-1.tif	6	5e6b00ac-55e2-40f5-95b3-8769bc552f6d	28.178005	62.52557408153638	960	1365	985	1378	40.235626	-1	-1	-1	-1	-1	-1
60-22-col-wd-1.tif	6	13ed7894-ec41-450e-a201-51b81f8d5b00	39.446167	30.465540381710298	1116	1399	1136	1433	40.158127	-1	-1	-1	-1	-1	-1
60-22-col-wd-1.tif	6	f4210231-5c5f-46e8-9f4b-43b99a856557	38.470768	27.89727860426811	1174	1412	1156	1446	38.8225	-1	-1	-1	-1	-1	-1
60-22-col-wd-1.tif	6	06065508-2db9-4d6a-91c5-75ae9f6478db	25.317978	9.090270762367936	878	1519	874	1544	39.640625	-1	-1	-1	-1	-1	-1
60-22-col-wd-1.tif	6	8b5dda48-f5e6-409c-89fa-c77252b88a2d	56.586216	43.56791958730241	1105	1588	1144	1629	39.5875	-1	-1	-1	-1	-1	-1
60-22-col-wd-1.tif	6	239360ab-346c-4f19-ac55-e0bc523c3090	61.846584	67.16635977347988	1063	1611	1120	1635	37.71125	-1	-1	-1	-1	-1	-1
60-22-col-wd-1.tif	6	c73786fa-6fdb-4a6d-befd-ce6b29210166	31.04835	14.931421219806197	997	1641	989	1671	40.680626	-1	-1	-1	-1	-1	-1
60-22-col-wd-1.tif	6	f23712eb-65fa-4d37-9ce3-93e0ad535c02	22.022715	50.52753947559626	908	1652	891	1666	39.4275	-1	-1	-1	-1	-1	-1
60-22-col-wd-1.tif	6	d6235dde-4050-4b9b-8027-314a7578daac	51.971146	30.018354236371238	1026	1697	1052	1742	40.9975	-1	-1	-1	-1	-1	-1
60-22-col-wd-1.tif	6	0d39dbe0-5574-40fb-9a35-54012713996e	23.021729	55.61965177400651	942	1947	961	1960	40.768124	-1	-1	-1	-1	-1	-1
60-22-col-wd-1.tif	6	113dc7fc-f6ca-4d0b-bead-71ab3f1a425f	67.46851	11.97613496972508	890	2202	876	2268	41.6525	-1	-1	-1	-1	-1	-1
60-23-col-wd-1.tif	7	c31860c7-e6bd-41bb-be45-ab8dd2ec6761	57.558666	7.9893262304319705	948	35	940	92	51.05125	-1	-1	-1	-1	-1	-1
60-23-col-wd-1.tif	7	7aa8bc03-b726-4e35-b743-c121e81b9d50	22.803509	15.255117544951418	937	138	931	160	52.70875	-1	-1	-1	-1	-1	-1
60-23-col-wd-1.tif	7	a64ffd20-a90f-4055-88bb-2798478695a9	82.1523	31.56181306425401	1021	138	1064	208	55.39875	-1	-1	-1	-1	-1	-1
60-23-col-wd-1.tif	7	f02bbc77-cb60-4556-a784-9902fb054da6	51.971146	30.018354236371238	936	193	962	238	52.893124	-1	-1	-1	-1	-1	-1
60-23-col-wd-1.tif	7	5a91e888-b55d-4ae8-b537-e606688e9d75	82.29824	4.879269260248975	961	294	968	376	42.415627	-1	-1	-1	-1	-1	-1
60-23-col-wd-1.tif	7	05c15a98-e7cf-4cc0-aaf5-e1e498982859	50.48762	7.969600644108937	695	325	688	375	40.260624	-1	-1	-1	-1	-1	-1
60-23-col-wd-1.tif	7	7ff014a1-adcd-4f4c-b0a0-3b3f92d10875	46.09772	24.341100998256593	1069	335	1088	377	46.485626	-1	-1	-1	-1	-1	-1
60-23-col-wd-1.tif	7	2816a0b5-592d-4a4e-b543-a746df000ec7	89.94443	28.559617074953223	986	339	1029	418	40.5475	-1	-1	-1	-1	-1	-1
60-23-col-wd-1.tif	7	3361d835-54ca-45a9-a207-8f542483c7fb	19.416489	11.888655273326208	1176	342	1180	361	50.283127	-1	-1	-1	-1	-1	-1
60-23-col-wd-1.tif	7	24100399-5fd6-4c1b-80d1-6204f41e1795	63.51378	33.43986783270674	965	370	930	423	45.429375	-1	-1	-1	-1	-1	-1
60-23-col-wd-1.tif	7	b82f563a-d7aa-4ff4-8515-3695530ffa5c	44.777225	29.4274595444044	989	376	967	415	45.35875	-1	-1	-1	-1	-1	-1
60-23-col-wd-1.tif	7	ff8f7b52-27c9-40cf-9800-3eff3140f8e9	24.839485	40.10091556460395	990	384	1006	403	43.8975	-1	-1	-1	-1	-1	-1
60-23-col-wd-1.tif	7	cafbfd3b-ad7e-44c6-89dd-4bbff27dabd0	22.203604	7.765160788362778	695	387	698	409	43.51	-1	-1	-1	-1	-1	-1
60-23-col-wd-1.tif	7	580b37f7-29c2-4c6d-b7ec-d4538ba51cf8	41.725292	45.971026024123034	1096	390	1126	419	41.42875	-1	-1	-1	-1	-1	-1
60-23-col-wd-1.tif	7	3e19c8e3-8212-4695-ab2c-5479e1885d04	31.304953	63.43494546763185	1028	407	1056	421	42.296875	-1	-1	-1	-1	-1	-1
60-23-col-wd-1.tif	7	3382d83b-96bf-4d74-b1f5-f40b6d891281	39.20459	5.856013632317513	1168	407	1172	446	43.27375	-1	-1	-1	-1	-1	-1
60-23-col-wd-1.tif	7	1ab2b2f2-1814-404b-9bca-3f3ab80ebed2	25.059929	61.389534671154166	967	416	945	428	42.755627	-1	-1	-1	-1	-1	-1
60-23-col-wd-1.tif	7	b3605554-4d2d-4d56-9540-a30d4eb39e1e	44.911022	11.560123174248588	968	416	977	460	42.575	-1	-1	-1	-1	-1	-1
60-23-col-wd-1.tif	7	9f24e5d1-f71f-4d34-a672-7ea27364cac3	36.40055	37.18469799657532	938	423	960	452	43.445	-1	-1	-1	-1	-1	-1
60-23-col-wd-1.tif	7	886b4c19-66da-4217-a2d2-476c8950aa9b	73.239334	55.00796735269688	1083	442	1143	484	43.326874	-1	-1	-1	-1	-1	-1
60-23-col-wd-1.tif	7	723bc3e7-8630-40b2-aad3-d32e6fb3ccf5	70.34202	14.826482193398107	689	461	671	529	43.529373	-1	-1	-1	-1	-1	-1
60-23-col-wd-1.tif	7	b7504d66-39a9-4930-bdf8-555a2aff9659	70.0	36.86990823810777	976	461	1018	517	42.3275	-1	-1	-1	-1	-1	-1
60-23-col-wd-1.tif	7	0dfff478-2fb8-4992-86a2-aeb0994c9d0d	29.732138	19.653815378443653	1164	464	1174	492	42.2725	-1	-1	-1	-1	-1	-1
60-23-col-wd-1.tif	7	27f6be6b-9356-4ed0-ad98-d938c4400f0b	122.52755	15.62424828845559	992	469	959	587	48.939377	-1	-1	-1	-1	-1	-1
60-23-col-wd-1.tif	7	59b52480-0a28-4f0d-90e9-a4b141f6fb4b	24.698177	21.370624407461378	1051	471	1060	494	44.575626	-1	-1	-1	-1	-1	-1
60-23-col-wd-1.tif	7	29d6ec0d-106e-40cb-bbfd-744dfd357df6	61.522354	7.471571937078977	1177	497	1185	558	40.675	-1	-1	-1	-1	-1	-1
60-23-col-wd-1.tif	7	031555db-627f-45db-8740-68dc4a493c38	84.34453	10.244080958479856	1010	528	995	611	40.4075	-1	-1	-1	-1	-1	-1
60-23-col-wd-1.tif	7	53d70264-68ad-45e7-a1a5-cb1c0eb85382	21.189621	19.290039503248806	919	531	926	551	48.959373	-1	-1	-1	-1	-1	-1
60-23-col-wd-1.tif	7	5195ff5d-83c0-4b9a-9b68-832dd71d9812	65.51336	58.73626572579269	910	550	854	584	43.93125	-1	-1	-1	-1	-1	-1
60-23-col-wd-1.tif	7	d786449f-595f-48c1-bf05-17051d03328f	174.82849	42.45004848011246	803	554	685	683	41.095	-1	-1	-1	-1	-1	-1
60-23-col-wd-1.tif	7	22b04ffb-6162-428e-82e8-efcb538e6276	52.554733	21.194048990547543	903	579	884	628	42.888126	-1	-1	-1	-1	-1	-1
60-23-col-wd-1.tif	7	a06ec7c8-60cf-488e-9e92-9869eb3a13f9	36.138622	14.420768956699362	657	590	648	625	46.450626	-1	-1	-1	-1	-1	-1
60-23-col-wd-1.tif	7	f3217c3e-c003-42fd-bc95-3320ad955db0	62.641838	16.699238101545575	954	609	936	669	42.13625	-1	-1	-1	-1	-1	-1
60-23-col-wd-1.tif	7	4a7a8cd9-077e-471a-9ab9-28204ea781fd	75.29276	59.68877795317667	995	612	1060	650	42.73	-1	-1	-1	-1	-1	-1
60-23-col-wd-1.tif	7	ef2050c4-aaab-4904-b0a8-9168d7de4303	21.84033	15.945403783229608	987	614	981	635	41.505	-1	-1	-1	-1	-1	-1
60-23-col-wd-1.tif	7	fa3fdd46-b981-4fdd-b052-8e3e5843b0ed	22.803509	15.255118911442082	991	615	997	637	40.446877	-1	-1	-1	-1	-1	-1
60-23-col-wd-1.tif	7	94e661d6-82ca-46ba-8037-29564c2198d6	27.513634	19.093492613201846	882	633	873	659	42.83125	-1	-1	-1	-1	-1	-1
60-23-col-wd-1.tif	7	b5315592-79ef-436a-94ec-997c588c8b3c	28.178005	27.474435253130963	976	644	963	669	42.55625	-1	-1	-1	-1	-1	-1
60-23-col-wd-1.tif	7	87c1e74b-a994-4cdc-99df-a24df0fbe9a1	29.529646	28.300751538919116	638	649	624	675	45.799374	-1	-1	-1	-1	-1	-1
60-23-col-wd-1.tif	7	81de8ca0-9e81-4abf-8e37-9f31333d78ea	55.17246	46.46879518396457	729	664	689	702	42.65	-1	-1	-1	-1	-1	-1
60-23-col-wd-1.tif	7	9b5e54ff-86b3-48f4-843c-95b0b9bb83fe	21.587032	76.60751169713507	998	664	1019	669	43.084373	-1	-1	-1	-1	-1	-1
60-23-col-wd-1.tif	7	df2b88c9-0ada-49bf-83f8-e408c6cc7bbd	122.06556	71.86189626181022	1020	669	1136	707	42.908127	-1	-1	-1	-1	-1	-1
60-23-col-wd-1.tif	7	31478437-5e50-47c7-b9aa-b4b9222d4bda	31.890438	48.814077239271825	606	685	582	706	44.124374	-1	-1	-1	-1	-1	-1
60-23-col-wd-1.tif	7	726ce4d3-1a96-4644-a5be-436ecb8e6165	38.63936	10.437484595017963	932	694	925	732	44.2575	-1	-1	-1	-1	-1	-1
60-23-col-wd-1.tif	7	d311712b-a77e-46da-872f-e984cfda07ab	35.341194	64.88515855296566	1135	708	1167	723	46.52625	-1	-1	-1	-1	-1	-1
60-23-col-wd-1.tif	7	f6bfe00d-d8a1-4e7e-99de-351f7c2f2714	22.472204	20.85445198501452	681	710	673	731	42.368126	-1	-1	-1	-1	-1	-1
60-23-col-wd-1.tif	7	f1d53737-b6f1-4b8e-89d4-820a9b31b93c	42.426407	45.00000398408835	576	715	546	745	40.43375	-1	-1	-1	-1	-1	-1
60-23-col-wd-1.tif	7	ae4cf0d1-0ffe-4d9a-9772-2c7a6a8dcb24	33.24154	43.78112940594289	923	715	900	739	43.241875	-1	-1	-1	-1	-1	-1
60-23-col-wd-1.tif	7	db46bfa4-6643-472b-992a-27f28ca84676	21.587032	76.6075103306444	670	718	649	723	45.795624	-1	-1	-1	-1	-1	-1
60-23-col-wd-1.tif	7	5ffb0892-90c5-4ee2-ae29-53efbf54f9fa	41.109608	48.945189550579414	672	727	641	754	41.27875	-1	-1	-1	-1	-1	-1
60-23-col-wd-1.tif	7	5f999c79-6a0a-4c3a-9ca9-15a1db57fd02	27.313	23.749497333106774	1002	733	1013	758	38.635624	-1	-1	-1	-1	-1	-1
60-23-col-wd-1.tif	7	5c655bf7-6255-43fe-9d47-1fcc14771ffc	23.769728	22.249014055481723	1173	738	1182	760	37.793125	-1	-1	-1	-1	-1	-1
60-23-col-wd-1.tif	7	f77bf464-d1db-4a6f-9ae6-15f1b17992a1	29.068884	26.565063867035462	620	743	607	769	42.456875	-1	-1	-1	-1	-1	-1
60-23-col-wd-1.tif	7	c412d503-f801-4460-b55d-90eab20c1a3e	30.528675	31.60749200293239	868	751	852	777	46.4375	-1	-1	-1	-1	-1	-1
60-23-col-wd-1.tif	7	1679bdfa-ebc6-45af-b670-755f6e842471	21.213203	81.8698992450631	1376	762	1397	765	41.299374	-1	-1	-1	-1	-1	-1
60-23-col-wd-1.tif	7	dd13355c-67cf-4328-ba58-e7c9a6592530	27.294687	61.55708057798523	1047	766	1071	779	38.586876	-1	-1	-1	-1	-1	-1
60-23-col-wd-1.tif	7	6cae852c-fe3e-4f2e-aebc-c4635451aeaa	42.72002	20.556056047045672	1019	777	1034	817	42.8875	-1	-1	-1	-1	-1	-1
60-23-col-wd-1.tif	7	e461b32f-012b-4f3e-8075-6ab2325e1330	27.45906	10.491470410217744	612	788	607	815	42.693127	-1	-1	-1	-1	-1	-1
60-23-col-wd-1.tif	7	8053cee8-0073-4af5-a17a-2356277483c2	54.589375	61.557079211494596	1020	793	972	819	37.098125	-1	-1	-1	-1	-1	-1
60-23-col-wd-1.tif	7	dc2461c2-5f0a-47d4-b782-456f609613f7	23.345236	43.264304018317034	1377	796	1393	813	39.465626	-1	-1	-1	-1	-1	-1
60-23-col-wd-1.tif	7	3339519d-3892-4c96-94b2-4c9c3a2a3e66	67.18631	14.65673969863559	1236	798	1253	863	41.52	-1	-1	-1	-1	-1	-1
60-23-col-wd-1.tif	7	6cbd2e15-1dbe-4828-baa4-e03b5087f848	77.10383	43.42344742597834	1034	817	1087	873	41.43	-1	-1	-1	-1	-1	-1
60-23-col-wd-1.tif	7	b9a62049-6a5f-4e33-bc2a-22cdc94e6cdc	40.024994	12.994626824491377	606	824	615	863	42.6075	-1	-1	-1	-1	-1	-1
60-23-col-wd-1.tif	7	d61e404c-eb23-4095-9dc0-cc5f4360eddf	49.819675	51.519802037459016	953	830	914	861	39.35375	-1	-1	-1	-1	-1	-1
60-23-col-wd-1.tif	7	513ce36e-21bb-4644-8555-b93c4e5bd2da	40.60788	9.926232641754837	1154	838	1161	878	38.265	-1	-1	-1	-1	-1	-1
60-23-col-wd-1.tif	7	27db7990-7a9c-4be7-be2b-97d70703e250	35.1141	19.983111092217655	557	840	545	873	40.38	-1	-1	-1	-1	-1	-1
60-23-col-wd-1.tif	7	ddbb733e-aad7-4422-9273-285989d1f26e	33.01515	35.13419324546743	1228	841	1247	868	40.571877	-1	-1	-1	-1	-1	-1
60-23-col-wd-1.tif	7	bfa40959-097d-4c36-add0-2a59d55fabf9	84.71718	7.460561672136919	469	859	480	943	42.838123	-1	-1	-1	-1	-1	-1
60-23-col-wd-1.tif	7	fcaa8210-46f4-438f-a327-8df1150691da	67.6757	18.97041397084888	1246	864	1268	928	41.904373	-1	-1	-1	-1	-1	-1
60-23-col-wd-1.tif	7	36f0d88a-87b5-49ba-8ff0-27b0ba726675	25.942244	62.447189464130645	905	866	882	878	39.961876	-1	-1	-1	-1	-1	-1
60-23-col-wd-1.tif	7	0ce0a102-e5f0-424b-b503-7c9085a2e594	110.45361	42.06432037692517	760	871	686	953	40.805626	-1	-1	-1	-1	-1	-1
60-23-col-wd-1.tif	7	41072e04-ff5e-4e70-be2d-6c8169537aee	26.400757	65.37644039958633	542	874	566	885	39.220627	-1	-1	-1	-1	-1	-1
60-23-col-wd-1.tif	7	7e96744d-5acb-4652-a286-bd3ca5533e23	24.698177	58.240531962323814	994	875	1015	888	40.009377	-1	-1	-1	-1	-1	-1
60-23-col-wd-1.tif	7	413d7444-66e1-4141-a100-b6f9da58693d	39.962482	31.701422130889057	1120	887	1141	921	41.025623	-1	-1	-1	-1	-1	-1
60-23-col-wd-1.tif	7	65d5a5d8-f699-4445-be27-c6ed118d39a1	43.416588	61.07358514701838	1180	892	1218	913	37.679375	-1	-1	-1	-1	-1	-1
60-23-col-wd-1.tif	7	7da797d1-aa24-463e-abcf-6acf1120857b	46.75468	41.53175823345157	661	893	692	928	41.33875	-1	-1	-1	-1	-1	-1
60-23-col-wd-1.tif	7	fe8345d8-59cf-4972-ae69-2489eaa17b89	17.029387	49.76363882493433	1030	896	1043	907	44.9475	-1	-1	-1	-1	-1	-1
60-23-col-wd-1.tif	7	84cf904d-4cd5-409c-b5e1-522bb1ccedcb	105.11898	11.523730559860098	1028	908	1007	1011	39.4475	-1	-1	-1	-1	-1	-1
60-23-col-wd-1.tif	7	bd36667b-1f97-4224-90a8-280c611b59ab	100.62306	26.56503791276947	1300	923	1345	1013	39.449375	-1	-1	-1	-1	-1	-1
60-23-col-wd-1.tif	7	a2a5ca93-fecc-46f4-84fd-10ce30bee3a1	40.81666	59.03624900063028	1221	926	1256	947	43.3725	-1	-1	-1	-1	-1	-1
60-23-col-wd-1.tif	7	ce10d127-ecc4-43f3-bae4-3e4baf269e89	29.732138	19.653815378443653	1221	928	1231	956	38.16	-1	-1	-1	-1	-1	-1
60-23-col-wd-1.tif	7	f44c9bbe-2aa5-40d8-9cbd-7fc842150b3b	34.785053	18.434954460676522	570	937	581	970	41.098125	-1	-1	-1	-1	-1	-1
60-23-col-wd-1.tif	7	5076a8e1-79d2-412d-9d31-70220cd5858b	53.160137	73.61045064359948	1012	940	961	955	50.3525	-1	-1	-1	-1	-1	-1
60-23-col-wd-1.tif	7	3aa679bb-0619-4375-b646-bfa2f795b766	112.76968	28.61045963664415	834	948	780	1047	41.0225	-1	-1	-1	-1	-1	-1
60-23-col-wd-1.tif	7	7fc9544c-2b13-48de-a222-0e40c2706500	68.88396	27.681063502392874	1088	951	1120	1012	39.85375	-1	-1	-1	-1	-1	-1
60-23-col-wd-1.tif	7	420150cb-ba0c-4ab2-bd4b-7ccb0d135fe6	32.80244	52.43140143171462	1467	957	1493	977	36.984375	-1	-1	-1	-1	-1	-1
60-23-col-wd-1.tif	7	82be6a6f-b3c1-4cd9-bf27-bce5bba9989a	66.730804	19.249522821092285	1299	966	1321	1029	42.755627	-1	-1	-1	-1	-1	-1
60-23-col-wd-1.tif	7	352b7d82-26c0-4b45-a9ff-aa5b1f83ccdd	22.090721	84.80559651260461	1073	970	1095	972	49.010624	-1	-1	-1	-1	-1	-1
60-23-col-wd-1.tif	7	2ba58590-4026-4cee-85f6-5bbab6154b2d	25.632011	69.44395328762167	885	979	861	988	41.644375	-1	-1	-1	-1	-1	-1
60-23-col-wd-1.tif	7	bfddd354-2c71-4318-8de5-e555fb001bec	38.013157	54.63752521287205	1503	982	1534	1004	32.568127	-1	-1	-1	-1	-1	-1
60-23-col-wd-1.tif	7	5b9574ac-5a89-4ae1-b511-d3b7e29f4493	57.306194	29.248837803720903	534	1000	562	1050	42.67125	-1	-1	-1	-1	-1	-1
60-23-col-wd-1.tif	7	2c00928f-244b-4867-afd5-bdc9cc31c080	36.345562	7.907174081585708	495	1001	500	1037	42.795	-1	-1	-1	-1	-1	-1
60-23-col-wd-1.tif	7	ae183a60-8aae-4fd1-879e-930fe6552073	32.649654	49.96974524683799	848	1007	823	1028	43.6325	-1	-1	-1	-1	-1	-1
60-23-col-wd-1.tif	7	daf90df0-bb21-4bc8-8f67-700637660888	32.280025	16.18921558233302	1376	1036	1385	1067	40.429375	-1	-1	-1	-1	-1	-1
60-23-col-wd-1.tif	7	5313cada-7772-44d1-ab01-48832fd1a46c	48.76474	28.14160813125781	1120	1040	1097	1083	43.580624	-1	-1	-1	-1	-1	-1
60-23-col-wd-1.tif	7	46d645c0-f894-483e-a272-c43582cf9206	36.23534	50.599338424151426	1006	1048	978	1071	42.104374	-1	-1	-1	-1	-1	-1
60-23-col-wd-1.tif	7	0951327a-7399-4b65-99b1-d414a0bf720b	141.68274	17.667651009317296	563	1059	606	1194	39.62125	-1	-1	-1	-1	-1	-1
60-23-col-wd-1.tif	7	f82de112-0b09-4e7d-8d6f-2827a6fa2a92	58.830265	58.2010807896778	1304	1070	1354	1101	40.321877	-1	-1	-1	-1	-1	-1
60-23-col-wd-1.tif	7	0a661add-baaf-4495-a9e0-cea6deb0b5e6	20.615528	14.036256627184315	1012	1074	1007	1094	42.27125	-1	-1	-1	-1	-1	-1
60-23-col-wd-1.tif	7	96bd6fa1-ed4c-4dce-b4dd-e075b4c82284	34.4093	54.46231583379222	962	1085	934	1105	43.421875	-1	-1	-1	-1	-1	-1
60-23-col-wd-1.tif	7	cad58f95-711e-4b73-9148-077e085ca42c	58.18075	61.23235835797385	1006	1093	955	1121	40.945625	-1	-1	-1	-1	-1	-1
60-23-col-wd-1.tif	7	caaa2bd1-e44e-42f2-bb45-96ada9632edf	75.42546	6.088539225930731	1008	1097	1000	1172	37.7925	-1	-1	-1	-1	-1	-1
60-23-col-wd-1.tif	7	a12af70e-08fb-4f55-9886-71922ce10ef2	26.400757	52.69605760167428	1367	1109	1388	1125	40.8925	-1	-1	-1	-1	-1	-1
60-23-col-wd-1.tif	7	e1c45131-e009-4ccd-87c4-1486c94e8ac1	66.910385	9.462326193327556	1388	1110	1399	1176	40.076874	-1	-1	-1	-1	-1	-1
60-23-col-wd-1.tif	7	90dd4bef-6752-447b-8793-b54cbc688b1e	95.26804	39.03551397061801	683	1113	623	1187	39.245625	-1	-1	-1	-1	-1	-1
60-23-col-wd-1.tif	7	2d8d63e6-ee80-4813-8df5-f08da2647f1c	95.34149	12.72434257865558	479	1115	500	1208	42.396873	-1	-1	-1	-1	-1	-1
60-23-col-wd-1.tif	7	f20a586c-523d-4aa8-94ab-c27ef0533b15	24.351591	70.82098772618795	999	1120	976	1128	45.266876	-1	-1	-1	-1	-1	-1
60-23-col-wd-1.tif	7	315530db-5402-49d1-94d2-f259eb8ead86	93.941475	25.20112973129727	906	1127	866	1212	44.44625	-1	-1	-1	-1	-1	-1
60-23-col-wd-1.tif	7	ea42cf8e-3c08-46d7-886b-d73cf96111d2	25.942244	27.552819870536666	977	1129	989	1152	43.230625	-1	-1	-1	-1	-1	-1
60-23-col-wd-1.tif	7	c26c9df2-40b5-4d76-90d0-935ecd27ba9c	66.21933	38.25441353713538	950	1132	909	1184	40.023125	-1	-1	-1	-1	-1	-1
60-23-col-wd-1.tif	7	dfd8a46a-aae5-4ebf-9f9b-b770ddabbce6	30.479502	48.99091083688347	936	1137	913	1157	42.650623	-1	-1	-1	-1	-1	-1
60-23-col-wd-1.tif	7	6430edc6-20e9-4e84-89ed-096ca27cf944	30.870699	24.904755529322756	989	1140	1002	1168	38.19625	-1	-1	-1	-1	-1	-1
60-23-col-wd-1.tif	7	a7f6f10a-3f1a-476c-9d3c-e0132a0f031a	20.396078	11.309919684572662	1309	1145	1313	1165	40.8375	-1	-1	-1	-1	-1	-1
60-23-col-wd-1.tif	7	7c0bede5-ab35-442a-b22b-152a440e44c4	64.202805	52.594642952877905	1445	1148	1496	1187	37.0375	-1	-1	-1	-1	-1	-1
60-23-col-wd-1.tif	7	28e28dbf-1505-4ef0-bebd-f4ac6ed3b314	22.203604	35.83764672197472	714	1164	701	1182	41.444374	-1	-1	-1	-1	-1	-1
60-23-col-wd-1.tif	7	abf7abc4-f955-46d1-839e-2e2c26ec2672	25.0	16.260194908187827	1003	1173	1010	1197	38.263126	-1	-1	-1	-1	-1	-1
60-23-col-wd-1.tif	7	8f08d444-a612-45aa-ae13-047030a2cfe9	155.20631	31.027062527264718	982	1174	902	1307	41.066875	-1	-1	-1	-1	-1	-1
60-23-col-wd-1.tif	7	27770a8a-0106-44ee-9146-02e3ae1aadf2	22.472204	32.27564979479041	1012	1177	1024	1196	38.421875	-1	-1	-1	-1	-1	-1
60-23-col-wd-1.tif	7	349f3d6e-8f65-4253-969e-fddcaf6a2243	44.553337	9.039481475699745	1317	1177	1310	1221	39.37	-1	-1	-1	-1	-1	-1
60-23-col-wd-1.tif	7	2eb39d89-0fd1-4e77-9a2d-5df4a778fe4d	26.400757	24.62356893508101	621	1193	610	1217	40.769375	-1	-1	-1	-1	-1	-1
60-23-col-wd-1.tif	7	1c983839-5d52-4df0-ad89-e0fe1b01125d	67.53518	27.323899250314525	1171	1195	1202	1255	37.160625	-1	-1	-1	-1	-1	-1
60-23-col-wd-1.tif	7	023ef9b6-7c9f-4535-98c8-a20d63bd271a	37.576588	64.79887960337004	1052	1196	1086	1212	40.021873	-1	-1	-1	-1	-1	-1
60-23-col-wd-1.tif	7	ec4660a0-e26d-46ad-b632-86f5d418374d	62.625874	38.51694005456466	1223	1196	1262	1245	39.5275	-1	-1	-1	-1	-1	-1
60-23-col-wd-1.tif	7	7c01b1f5-ca49-499b-80a6-566c159cff24	89.55445	29.4274595444044	879	1201	835	1279	37.57	-1	-1	-1	-1	-1	-1
60-23-col-wd-1.tif	7	39e904a7-93ee-4d98-900d-b29c8af4bf10	48.79549	44.16968657393721	1099	1227	1133	1262	43.29	-1	-1	-1	-1	-1	-1
60-23-col-wd-1.tif	7	674eebe0-190e-4755-8481-2d110e3be682	19.313208	21.250495040339217	1439	1231	1446	1249	40.646873	-1	-1	-1	-1	-1	-1
60-23-col-wd-1.tif	7	231dd2f7-b3d4-4be2-8b9b-bf658c120066	48.38388	18.06046884886308	608	1236	623	1282	39.96875	-1	-1	-1	-1	-1	-1
60-23-col-wd-1.tif	7	fbcc4dca-14a9-48b4-96c5-03e154561e93	55.946404	24.27443698546662	1181	1242	1158	1293	40.6925	-1	-1	-1	-1	-1	-1
60-23-col-wd-1.tif	7	f53051ce-adbd-4fef-b683-73a228086e3e	30.413813	27.40758136153488	1023	1245	1009	1272	41.30625	-1	-1	-1	-1	-1	-1
60-23-col-wd-1.tif	7	0c21f261-2fd6-4636-bd92-71b1d3eaf705	133.33041	24.835168195568002	887	1269	831	1390	39.925	-1	-1	-1	-1	-1	-1
60-23-col-wd-1.tif	7	f4213612-d182-4f32-8f36-d6130be4d5f3	31.144823	42.3974437296157	1067	1282	1088	1305	39.970627	-1	-1	-1	-1	-1	-1
60-23-col-wd-1.tif	7	4c6e5041-3bb4-4130-abd1-4895914266ed	73.33485	5.477373898997996	1017	1283	1010	1356	42.025623	-1	-1	-1	-1	-1	-1
60-23-col-wd-1.tif	7	d451ed48-c5f6-4fcf-9929-6781047212e2	30.413813	9.462324826836891	829	1286	824	1316	41.764374	-1	-1	-1	-1	-1	-1
60-23-col-wd-1.tif	7	b2a129d4-68de-4e76-8c0e-e88ef71b1fbe	24.186773	7.1250067721018695	1005	1296	1002	1320	41.0	-1	-1	-1	-1	-1	-1
60-23-col-wd-1.tif	7	53d10042-5ccd-4791-b779-6ef830c690ff	115.12167	11.017123135232566	541	1317	563	1430	40.61375	-1	-1	-1	-1	-1	-1
60-23-col-wd-1.tif	7	98625ffd-89e8-40b6-aba2-9fe6af8276e8	49.648766	27.59729669592116	824	1317	801	1361	41.86875	-1	-1	-1	-1	-1	-1
60-23-col-wd-1.tif	7	293da996-67e4-414e-afcb-65fca6459d5c	45.54119	8.841817167610259	825	1317	832	1362	39.859375	-1	-1	-1	-1	-1	-1
60-23-col-wd-1.tif	7	c463f6e1-b9e2-4ab3-8325-9ea81c0be040	62.201286	53.49855018763742	923	1337	973	1374	40.580624	-1	-1	-1	-1	-1	-1
60-23-col-wd-1.tif	7	ea5560d7-71b1-4570-9935-b0f981699297	103.81233	35.9867920991818	1096	1341	1157	1425	39.14875	-1	-1	-1	-1	-1	-1
60-23-col-wd-1.tif	7	03bb238d-d9a4-4b65-bad7-1a6ba61d13da	35.846897	22.988723542594073	1154	1374	1168	1407	43.29875	-1	-1	-1	-1	-1	-1
60-23-col-wd-1.tif	7	e2dca29a-5510-471f-aed2-d82225a3ff87	64.84597	17.037769597568087	1011	1381	992	1443	40.15125	-1	-1	-1	-1	-1	-1
60-23-col-wd-1.tif	7	b2e3997d-6bcd-4cc0-8b1e-687e030960f3	89.02247	51.84277436255226	984	1393	914	1448	42.75125	-1	-1	-1	-1	-1	-1
60-23-col-wd-1.tif	7	7004b42b-a8a0-4a7d-b4b4-d33ce91df150	45.276924	30.529716839151718	1007	1407	1030	1446	41.720627	-1	-1	-1	-1	-1	-1
60-23-col-wd-1.tif	7	ee798267-9ff8-4f51-903e-202534a4e8b6	43.382023	25.97438910761275	1168	1422	1149	1461	38.909374	-1	-1	-1	-1	-1	-1
60-23-col-wd-1.tif	7	67297aef-c381-4392-b53b-2247710d499a	30.016663	29.981635139393234	1133	1434	1148	1460	38.791874	-1	-1	-1	-1	-1	-1
60-23-col-wd-1.tif	7	94f71596-2632-48ca-9caf-14dc4b4829cc	33.734257	11.97613496972508	1069	1449	1062	1482	40.94875	-1	-1	-1	-1	-1	-1
60-23-col-wd-1.tif	7	d7ee31cc-77de-46f9-a346-2b66e154e3af	54.589375	28.44292875668208	907	1454	881	1502	41.40375	-1	-1	-1	-1	-1	-1
60-23-col-wd-1.tif	7	63356751-8324-42bf-91ed-a2073aa1b11a	47.010635	38.08876778938421	1148	1472	1119	1509	41.060623	-1	-1	-1	-1	-1	-1
60-23-col-wd-1.tif	7	de513898-94a0-4049-a7ea-93c9d611110d	43.931767	48.69137972102172	965	1515	932	1544	43.5875	-1	-1	-1	-1	-1	-1
60-23-col-wd-1.tif	7	53868582-7f55-4bee-9607-874c58bf2750	66.730804	29.638375785974404	877	1517	844	1575	40.280624	-1	-1	-1	-1	-1	-1
60-23-col-wd-1.tif	7	38af805d-8774-4f78-ae07-1310ccbac594	148.66069	33.476287767851886	1119	1603	1201	1727	44.26625	-1	-1	-1	-1	-1	-1
60-23-col-wd-1.tif	7	cbfa5308-0693-4790-b67d-fb09de1fab50	21.095022	5.44032695293987	996	1634	994	1655	40.773125	-1	-1	-1	-1	-1	-1
60-23-col-wd-1.tif	7	1001cbef-d5e8-491f-9f03-df0575114a5d	20.518284	46.97493952221919	978	1637	963	1651	42.033127	-1	-1	-1	-1	-1	-1
60-23-col-wd-1.tif	7	63780a52-e6bc-4019-95ee-7177c991f63a	79.07591	32.082190150248294	903	1655	861	1722	42.793125	-1	-1	-1	-1	-1	-1
60-23-col-wd-1.tif	7	8cb06f45-139f-442a-8997-283b60e78311	54.626	23.749495966616138	957	1663	935	1713	40.234375	-1	-1	-1	-1	-1	-1
60-23-col-wd-1.tif	7	7f6c2b22-4abe-4fc5-aca2-5ed798da1e68	50.447994	13.76078143757934	988	1679	976	1728	42.024376	-1	-1	-1	-1	-1	-1
60-23-col-wd-1.tif	7	beeb82e4-ac25-4619-8c12-9d9951482408	27.45906	33.11133710011978	1032	1713	1047	1736	38.84875	-1	-1	-1	-1	-1	-1
60-23-col-wd-1.tif	7	34cf6902-31db-4807-9fd5-ca1639d9fb55	34.132095	31.82745141496349	934	1715	916	1744	42.586876	-1	-1	-1	-1	-1	-1
60-23-col-wd-1.tif	7	765d7fcf-7b6e-4d40-8b78-da6870e60c82	39.051247	39.80557681840193	847	1739	822	1769	38.156876	-1	-1	-1	-1	-1	-1
60-23-col-wd-1.tif	7	dc9eefe7-8ba6-4a57-990f-ca2c2914f9b7	39.446167	30.465540381710298	1067	1758	1087	1792	41.305	-1	-1	-1	-1	-1	-1
60-23-col-wd-1.tif	7	7b3f4b1c-be6c-4dc8-8ef1-e14cbf094726	39.20459	37.746793878020014	907	1865	883	1896	44.375626	-1	-1	-1	-1	-1	-1
60-23-col-wd-1.tif	7	4f5c9502-4fda-41bc-ac02-e5ea7e67ef53	29.410883	17.818897351807408	933	1932	924	1960	43.844376	-1	-1	-1	-1	-1	-1
60-23-col-wd-1.tif	7	43936fd3-5e44-48b2-9f25-df93a4f27379	32.80244	52.43140143171462	967	1959	993	1979	40.939377	-1	-1	-1	-1	-1	-1
60-23-col-wd-1.tif	7	62600254-765c-4a87-9406-10fc4c023efd	33.24154	6.911221851080427	890	2183	886	2216	41.41	-1	-1	-1	-1	-1	-1
60-23-col-wd-1.tif	7	3ea31717-242d-49c2-81e1-7b10e8a391b1	29.410883	17.818897351807408	883	2270	874	2298	40.76875	-1	-1	-1	-1	-1	-1
60-23-col-wd-1.tif	7	da016a59-f408-490d-9abe-d79d638790b1	15.6205	39.80557681840193	889	2384	879	2396	39.72875	-1	-1	-1	-1	-1	-1
60-24-col-wd-1.tif	8	b34f228d-f4a5-4e6c-a489-369f3bfd30e5	26.24881	17.74466822239839	965	410	973	435	45.5325	-1	-1	-1	-1	-1	-1
60-24-col-wd-1.tif	8	660d5479-0548-41fb-91b2-5203a3952343	36.138622	14.420768956699362	687	463	678	498	44.78625	-1	-1	-1	-1	-1	-1
60-24-col-wd-1.tif	8	402a85a8-801d-4c00-92bf-bc308c389a35	23.086792	17.65013840428543	966	539	973	561	48.495	-1	-1	-1	-1	-1	-1
60-24-col-wd-1.tif	8	aa7c4795-2968-4405-9cec-487c284a58c1	17.691807	42.70939076289784	742	620	730	633	41.851875	-1	-1	-1	-1	-1	-1
60-24-col-wd-1.tif	8	591b1c34-e3c6-48a0-9758-cc74d2403db2	40.311287	46.0050936412124	719	673	690	701	44.371876	-1	-1	-1	-1	-1	-1
60-24-col-wd-1.tif	8	67b9a4c3-9d1d-415e-8dd8-41c2e69e2881	16.552946	64.98310209917298	617	681	602	688	45.15375	-1	-1	-1	-1	-1	-1
60-24-col-wd-1.tif	8	27d2cb2a-09d5-4aab-b34d-8783895a9276	19.723083	30.465539015219633	681	710	671	727	40.35	-1	-1	-1	-1	-1	-1
60-24-col-wd-1.tif	8	e97299c3-588b-4402-a5ad-c0d49e2cfd49	24.207438	51.709831560547116	668	731	649	746	42.241875	-1	-1	-1	-1	-1	-1
60-24-col-wd-1.tif	8	239190f3-4702-4c5d-a410-44f6baed1800	16.27882	79.3803772548635	1377	761	1393	764	41.230625	-1	-1	-1	-1	-1	-1
60-24-col-wd-1.tif	8	b0eeb904-e1c4-49f9-a81c-cd06ece01be3	21.023796	25.346175628511673	1271	773	1262	792	43.396873	-1	-1	-1	-1	-1	-1
60-24-col-wd-1.tif	8	bd53134e-28e2-44a6-a487-ef64639ceaf6	44.777225	23.702642235400504	1019	781	1037	822	45.68375	-1	-1	-1	-1	-1	-1
60-24-col-wd-1.tif	8	63ab73d1-c60d-41df-b3e8-e525eda503fd	52.63079	38.82981736006457	1420	805	1453	846	41.05625	-1	-1	-1	-1	-1	-1
60-24-col-wd-1.tif	8	b71e18ab-27c8-4934-956b-fdc4afba9641	13.152946	81.25381618192796	1274	892	1287	894	43.23875	-1	-1	-1	-1	-1	-1
60-24-col-wd-1.tif	8	e8a1e6c6-17bc-4b8f-a184-75bad4da127e	39.698868	40.91439109475249	1394	1132	1420	1162	42.2925	-1	-1	-1	-1	-1	-1
60-24-col-wd-1.tif	8	ef0e8795-56ec-4f47-8799-e42f958f964c	64.62198	21.80141673230176	702	1187	678	1247	40.709373	-1	-1	-1	-1	-1	-1
60-24-col-wd-1.tif	8	a4c9417f-bd87-454a-8bac-82f292d4c898	67.74216	31.1088075977421	1541	1243	1576	1301	46.56111	-1	-1	-1	-1	-1	-1
60-24-col-wd-1.tif	8	860bc80b-fa5c-4dea-aa23-44c12dcd92f9	81.8352	38.55046262301107	1198	1246	1249	1310	42.990623	-1	-1	-1	-1	-1	-1
60-24-col-wd-1.tif	8	fb214b9b-f538-4a9d-964d-08b36d4ce04b	17.464249	13.240512268121165	842	1247	838	1264	39.151875	-1	-1	-1	-1	-1	-1
60-24-col-wd-1.tif	8	b926d71f-bb74-42ff-8c8c-bfc674d3d9ea	24.698177	31.75947873883416	1276	1264	1289	1285	42.445625	-1	-1	-1	-1	-1	-1
60-24-col-wd-1.tif	8	344b1994-673b-47f5-adcc-7673665532cd	63.560993	12.72434257865558	1314	1291	1328	1353	40.15	-1	-1	-1	-1	-1	-1
60-24-col-wd-1.tif	8	587c2bd3-91f9-41e2-9e5e-517bda55fd45	14.422205	33.69007268887333	617	1292	625	1304	41.024376	-1	-1	-1	-1	-1	-1
60-24-col-wd-1.tif	8	bcb8a5ff-daf9-4f58-9772-9b78865f131a	14.3178215	24.775145859632573	1453	1301	1459	1314	39.2375	-1	-1	-1	-1	-1	-1
60-24-col-wd-1.tif	8	2ed5f1f0-ebbc-41fc-b058-e3a79a052fdd	21.931713	43.15238317208653	904	1302	889	1318	40.14625	-1	-1	-1	-1	-1	-1
60-24-col-wd-1.tif	8	e7da8be5-b07f-4b29-b57c-e83656653002	19.849434	40.91439109475249	1090	1307	1103	1322	41.075626	-1	-1	-1	-1	-1	-1
60-24-col-wd-1.tif	8	f2d19b88-40bd-4e83-9a5d-ed08a8f0ff2d	11.401754	52.125025099813854	627	1320	618	1327	42.59875	-1	-1	-1	-1	-1	-1
60-24-col-wd-1.tif	8	732590e9-1fd5-4f0a-a327-469dd7307d4f	13.928389	21.03750105477087	852	1340	847	1353	41.029373	-1	-1	-1	-1	-1	-1
60-24-col-wd-1.tif	8	f3955d8c-577c-4a39-a3ee-aaf962dab615	63.324562	15.572557416816949	805	1342	788	1403	41.8375	-1	-1	-1	-1	-1	-1
60-24-col-wd-1.tif	8	55473366-5bf5-4d51-810b-cf28fac5e61c	65.459915	18.71174104660213	606	1361	627	1423	39.631874	-1	-1	-1	-1	-1	-1
60-24-col-wd-1.tif	8	b2ac54de-0c14-4322-b71c-4d1982849041	21.540659	21.80141673230176	832	1372	824	1392	41.993126	-1	-1	-1	-1	-1	-1
60-24-col-wd-1.tif	8	61d4c573-9945-43f9-b814-a4a0f4a7d8f0	25.942244	27.55281850404603	828	1393	816	1416	42.026875	-1	-1	-1	-1	-1	-1
60-24-col-wd-1.tif	8	4c3ed032-4b88-465c-84bb-a48139c8c1f7	40.024994	12.994625458000712	1001	1399	992	1438	41.4275	-1	-1	-1	-1	-1	-1
60-24-col-wd-1.tif	8	990e6036-2cf3-4977-8673-43d7829a8513	14.866069	42.27368070185503	1161	1435	1171	1446	40.31125	-1	-1	-1	-1	-1	-1
60-24-col-wd-1.tif	8	b92f16b4-47b8-4b35-b1ad-129ad9ecb838	32.80244	37.5685819486867	1030	1443	1050	1469	41.624374	-1	-1	-1	-1	-1	-1
60-24-col-wd-1.tif	8	7b007c5d-7d16-4764-b9c4-02ac27aa3bdb	13.928389	21.037502421261536	1152	1484	1157	1497	39.505	-1	-1	-1	-1	-1	-1
60-24-col-wd-1.tif	8	51e5638a-5e68-4485-9b04-306dab13f93f	15.524175	14.931422586296833	819	1616	823	1631	42.36375	-1	-1	-1	-1	-1	-1
60-24-col-wd-1.tif	8	7a8535db-1550-43c5-98b5-4db3b55f91fc	22.847319	23.198600228919588	956	1666	947	1687	42.114376	-1	-1	-1	-1	-1	-1
60-24-col-wd-1.tif	8	a2a9be8f-32b4-4403-afb1-1ba3c515745e	54.56189	41.284723951550575	1161	1690	1197	1731	41.094376	-1	-1	-1	-1	-1	-1
60-24-col-wd-1.tif	8	726261b1-055b-44d0-a470-84fa39da00f1	19.416489	34.50851923024692	946	1694	935	1710	41.0725	-1	-1	-1	-1	-1	-1
60-24-col-wd-1.tif	8	6de52753-b1bd-49d7-b472-1e2c2c43a8cd	47.539455	22.249014055481723	1198	1727	1216	1771	45.211876	-1	-1	-1	-1	-1	-1
60-24-col-wd-1.tif	8	dcfacd43-7ac6-4678-9eb0-abe58fe346c6	24.5153	11.768278652903234	863	1730	858	1754	41.094376	-1	-1	-1	-1	-1	-1
60-24-col-wd-1.tif	8	e50faa97-b3f5-4e22-ab57-d248fce80cbe	22.472204	20.85445198501452	974	1738	966	1759	42.856876	-1	-1	-1	-1	-1	-1
60-24-col-wd-1.tif	8	0751b659-4509-4deb-ac0b-a29f42bf14b7	38.948685	60.80250723274827	817	1767	783	1786	45.64375	-1	-1	-1	-1	-1	-1
60-24-col-wd-1.tif	8	2227a05c-90d6-4552-bd53-5debd56d3e18	39.812057	64.72228449552688	816	1802	780	1819	39.348125	-1	-1	-1	-1	-1	-1
60-24-col-wd-1.tif	8	46549a5a-709b-4b71-8ec8-48fa98e182eb	20.615528	50.906136861290065	880	1899	864	1912	42.359375	-1	-1	-1	-1	-1	-1
60-24-col-wd-1.tif	8	67c7cee2-c43f-459f-b08f-3cd7bc777e69	34.20526	15.255118911442082	876	2450	885	2483	44.398125	-1	-1	-1	-1	-1	-1
60-24-col-wd-1.tif	8	1a4721f8-1b47-4fab-a3ea-0c0bb5d75dad	14.3178215	24.775145859632573	899	2521	905	2534	44.635624	-1	-1	-1	-1	-1	-1
