# Supplementary material for: GLO-Roots: an imaging platform enabling multidimensional characterization of soil-grown root systems
Source: eLife. 2015 Aug 19;4:e07597. doi: 10.7554/eLife.07597 (PMC4589753; doi:10.7554/eLife.07597)
Supplement: Figure 8—source data 1. — DOI: http://dx.doi.org/10.7554/eLife.07597.052 [file elife07597s021.csv]

Plant	length	das	cr_number	lr_number	growth_media
1	0.828	3	0	0	plate
2	1.281	3	0	0	plate
3	1.069	3	0	0	plate
4	0.786	3	0	0	plate
5	0.487	3	0	0	plate
6	0.333	3	0	0	plate
7	0.287	3	0	0	plate
8	0.685	3	0	0	plate
9	1.124	3	0	0	plate
10	1.428	3	0	0	plate
11	0.7	3	0	0	plate
1	3.052	6	0	0	plate
2	3.092	6	0	0	plate
3	3.433	6	0	0	plate
4	3.39	6	0	0	plate
5	3.051	6	0	0	plate
6	2.528	6	0	0	plate
7	2.832	6	0	0	plate
8	3.606	6	0	0	plate
9	2.265	6	0	0	plate
10	3.707	6	0	0	plate
11	2.025	6	0	0	plate
1	7.268	10	0	0	plate
2	5.706	10	0	0	plate
3	6.966	10	0	0	plate
4	7.044	10	0	0	plate
5	6.789	10	0	0	plate
6	6.16	10	0	0	plate
7	6.667	10	0	0	plate
8	7.267	10	0	0	plate
9	7.134	10	0	0	plate
10	6.832	10	0	0	plate
11	4.936	10	0	0	plate
1	9.165	13	0	0	plate
2	7.208	13	0	0	plate
3	8.9	13	0	0	plate
4	5.966	13	0	0	plate
5	5.584	13	0	0	plate
6	7.119	13	0	0	plate
7	9.193	13	0	0	plate
8	8.498	13	0	0	plate
9	8.37	13	0	0	plate
10	8.768	13	0	0	plate
11	8.535	13	0	0	plate
1	9.305	15	0	0	plate
2	9.025	15	1	0	plate
3	7.759	15	2	0	plate
4	8.815	15	0	0	plate
5	8.885	15	0	0	plate
6	9.003	15	0	0	plate
7	9.857	15	2	0	plate
8	8.452	15	0	0	plate
9	9.987	15	2	0	plate
10	9.342	15	1	0	plate
11	9.123	15	2	0	plate
21	19.433	15	0	65	rhizotron
22	18.447	15	0	49	rhizotron
23	19.965	15	0	58	rhizotron
24	20.169	15	0	56	rhizotron
25	23.149	15	0	63	rhizotron
26	16.19	15	0	42	rhizotron
27	19.493	15	0	51	rhizotron
28	16.512	15	0	46	rhizotron
21	30.293	20		65	rhizotron
22	27.636	20	0	49	rhizotron
23	30.449	20	0	58	rhizotron
24	30.517	20	0	56	rhizotron
25	30.652	20	0	63	rhizotron
26	26.859	20	0	42	rhizotron
27	30.004	20	0	51	rhizotron
28	26.99	20	0	46	rhizotron
