# Supplementary material for: GLO-Roots: an imaging platform enabling multidimensional characterization of soil-grown root systems
Source: eLife. 2015 Aug 19;4:e07597. doi: 10.7554/eLife.07597 (PMC4589753; doi:10.7554/eLife.07597)
Supplement: Supplementary file 1. — Blueprints of the holders, clear sheets, and spacers needed to build the rhizotrons. Additional details are provided in the ‘Materials and methods’. Files are provided in Adobe Illustrator .ai and Autocad .dxf formats. DOI: http://dx.doi.org/10.7554/eLife.07597.054 [file elife07597s022.zip]

Archive with 16 entries (13 files):
- supplementary_1/
- supplementary_1/clear_sheets.ai
- __MACOSX/
- __MACOSX/supplementary_1/
- __MACOSX/supplementary_1/._clear_sheets.ai
- supplementary_1/clear_sheets.dxf
- __MACOSX/supplementary_1/._clear_sheets.dxf
- supplementary_1/holder.ai
- __MACOSX/supplementary_1/._holder.ai
- supplementary_1/holder.dxf
- __MACOSX/supplementary_1/._holder.dxf
- supplementary_1/spacers.ai
- __MACOSX/supplementary_1/._spacers.ai
- supplementary_1/spacers.dxf
- __MACOSX/supplementary_1/._spacers.dxf
- __MACOSX/._supplementary_1
