# Supplementary material for: GLO-Roots: an imaging platform enabling multidimensional characterization of soil-grown root systems
Source: eLife. 2015 Aug 19;4:e07597. doi: 10.7554/eLife.07597 (PMC4589753; doi:10.7554/eLife.07597)
Supplement: Supplementary file 2. — Primers used in the qPCR experiment. DOI: http://dx.doi.org/10.7554/eLife.07597.055 [file elife07597s023.csv]

Gene	At	Forward	Reverse
CHS	AT5G13930	GTCGGTCAGGCTCTTTTCAG	GGTGAGACCAACTTCCCTCA
ELIP1	AT3G22840	GGACCCACGAATGAAGACTC	AATCCAACCATCGCTAAACG
FLS1	AT5G08640	TGTTCCTAACGAAGTTCCTGG	CCTCCCATTACTCAACCTCAG
DFR	AT5G42800	TCCTCTCATGATGCAACCATTC	TTAAACCCCATGTCCGTCAG
rbcS1A	AT1G67090	CCACTATGGTCGCTCCTTTC	TTCGGAATCGGTAAGGTCAG
COR15a	AT2G42540	GTGAAACCGCAGATACATTGG	TCTCCTGCTTTACCCTCCG
LPR1	AT1G23010	CCAAAATCAGGGACTACAGAGG	CGTCATACACTCCTTGAACTCC
RD29A	AT5G52310	ATGGTCAACGGAAGGTCAAC	CAATCTCCGGTACTCCTCCA
CYP79F1	AT1G16410	TGACCATGCGAATGTTGTTT	ATGATGTTTTTCGGCGTTTC
PAP1	AT1G56650	CGTTAATCCTCCATGCCTTG	TGTCCCCCTTTTCTGTTGTC
IRT1	AT4G19690	CGTGCGTCAACAAAGCTAAA	ATGTTTCCGTCTGGTTGGAG
PHR1	AT1G12370	GGGACTGACAGCAGATCCTC	ACATATCCACTCGGGTCACG
FLS2	AT5G46330	TTTTGGAACTGCTCGGATTC	CTGTTTCGTCATCAGCTCCA
XTH17	AT1G65310	GTCCCGTTCCCAACTAGACA	CCCATACACATCCATCGACA
TAA1	AT1G70560	CACTACACTCCCATCACTCG	TCCTTCACCAATGCCCAC
CYP38	AT3G01480	TCACTGATAGCCTCAAGATTGC	CCTGCCACAATTATACTTTTCCC
CAB2	AT1G29920	TTCCCTGGAGACTACGGATG	TCCAAACTTGACTCCGTTCC
HY5	AT5G11260	TCAGAACGAGAACCAGATGC	CATCAGCATTAGAACCACCAC
Dwarf14	AT3G03990	AGAGTTCCGACGTGTGTGAT	CGGAGAAACTGAGCAAGCTG
ERD10	AT1G20450	AACCAGGGGGTGATGATGTA	GGTGTGGTGTTGACGACTTG
CCA1	AT2G46830	GCATCAGAAAGGCAAGAGGA	CTTTGCGGCAATACCTCTCT
PHOT2	AT5G58140	GACGCAATTAGAGATCAGAGGG	CGATGAAGTATTGAAGCTCTCCC
OST1	AT4G33950	GTCATGCTGGTTGGAGCATA	TGCAGGGTCAGCAACAAATA
FLA10	AT3G60900	CGTCGTCAAAAATGCTCTCA	GTTTGGTAAAGCGTGGTGGT
SRO5	AT5G62520	GAGACGGTGGAGCTAAGGTG	ATACAATCCACGGCCAAAAG
AHK2	AT5G35750	TAAGCCGCCTCATAACTTCG	CTCTCCAGCTCACGGACTCT
COP1	AT2G32950	GTCCACAGATAGCACACTACG	ACTTCGTTTGTCTCGCTTCC
PIF4	AT2G43010	AGAAATGGCTAGTGGAAGATGC	GACTCCTTCGGTTTGATCCTG
SPA1	AT2G46340	TTCTGCTTCCACTGATAACTCTC	CCAAAACCGACAATCCAACG
FAF2	AT1G03170	AGCTTATGTTCACCCGATGG	CCACTCTCGCTTCCTGTTTC
AtPAL2	AT3G53260	GTTCGTGAGGGAAGAGCTTG	TCCGTTCCATTCCTTGAGAC
JIN1	AT1G32640	GACGCAATCGCTTACATCAA	TTCACTTCCTCGAGCTGGTT
EMF1	AT5G11530	AGCTCAGGTGGATGGTTGAG	CCCCTTTCTATCTGCACCAG
IAA2	AT3G23030	AGCGTCTATTTGAGGAAACTCG	CGATCTTGCGAAGGTAAGGA
MIZ1	AT2G41660	TGTTGGAGCCGGAGTTATTC	TCTGGACCTCCGTTTTTGTC
SHR	AT4G37650	GAGACAGCGAGGAAGTGGTC	CCATCGACCAAACACCTTCT
GST6	AT2G47730	ACGGTGATTTGACGCTTTTC	GGTTGCCTTGACTTTCTTGC
PCK1	AT4G37870	CTTGTGATGCCTTTGGTGTTC	GCTGAGAATGTTGCTGTTGG
MAX2	AT2G42620	GTGCCTGACTTTGAGGAAGC	AATCGGCTACACGAACCAAC
LBD16	AT2G42430	TCGCAGCTATTCACAAGGTG	AAAGCCACCTGTTGTTGGAG
DIM	AT3G19820	TTGATGCCTCCAAAGGTCTC	AGAGTTTGTGTGGGCAAAGC
GLK2	AT5G44190	CAGCAACCACTCTATCCACAG	ATAACGTCCCCAATAGCTGC
FER	AT3G51550	ACGTTTACACCGGAATCAGC	GCGAGATATCATTCCCTCCA
ERD7	AT2G17840	GGCAAACACCAAAGTAGGAAAG	ACAGTGGAAGAGGTTGACATTAC
PHO2	AT2G33770	CCATATCACGATGGGCTTTT	GCCAGAGCCACTCCATGTAT
DWF4	AT3G50660	TCTCGTTATGACCAACCTAATCTC	TGAACCAGCACATAGCCTTG
TCH4	AT5G57560	CTACTGGCTCGTGGTTGTCA	CCTCTTCGCATCCGTACAAT
FIT1	AT2G28160	TCCTTCTCCGGACACATACC	TCCAGTGATCCACAGCTTCA
RUS1	AT3G45890	GAACACAAAGGAAGATTCTGCG	AGTCTGAGTAAGTGCTTGCG
PDR2	AT5G23630	CAAGGATCTCGGGTTCTAGC	GGCTGAGTCTGGTCTAATGG
CYP710A1	AT2G34500	ACTTACTCTGCCCTCCAGCA	CCGTCTGCGAAGTTTCTAGG
SS2	AT3G01180	TCTTCCGTACCCCTAAATCTTTG	CAGAGTGTGCTCCATTTTCG
ACHT5	AT5G61440	AGGAGCAGAGGGTAAAGTCT	TTCCTTCTCGTCTAATCCCTTTG
AOS	AT5G42650	TTTGAGGCATGTGTTGTGGT	TCATATCGCCGGAAAATCTC
PGI1	AT4G24620	GCAAAAGCGGGTATTGTCAG	CGATCAGCTATCTCTTCCAGTG
LHY	AT1G01060	GGCATTTCCACGCAGATATT	TGCCCGTGAGTTTCTTCTCT
UVR8	AT5G63860	AAGATTATAGAGGCACTCAGCG	TTGAACCATCCGTTAGGCC
CIPK8	AT4G24400	TGCACAGGATGGAACAAGAG	TGTGAGATGAACCTTGTCTGG
CRF5	AT2G46310	AGAACAGAGCCAACGGAAGA	AAGGGTCAGGGGTAATTTCG
ARF19	AT1G19220	TCCCAGCATTCCCTTTAAGC	ACCTACTGACCCTCGTTTTTG
SS1	AT5G24300	AGACAAATTCCGTGGTTGGG	TGGTTCCGTATCTCATTGCG
EPS1	AT5G67160	GTTTGTTCACGCAGTGGCTA	AAACCCCGTCCTTCATCTCT
DBE	AT1G03310	GCAGGGACATTTTCTGGTGT	CGGATTCAAGGCTATTGGAA
CRF6	AT3G61630	GGAGAGACGAACGAGACGAG	ACTCTTGGAACCACCGTGAC
SUR1	AT2G20610	ATCGCCTTGAATGATCCCG	TTTGTCCGCTTTCTCCAGG
STOP1	AT1G34370	GAAACCACACAGCCTGGAAT	GGCATTCGCAATAAGCATTT
PHYA	AT1G09570	GCGTTCTGTGCATCTTGCTA	CTTCACCAGTTTCCGGCTAA
TCH1	AT5G37780	ATGGAAACGGCACTATCGAC	ATTGGTCATCACATGGCGTA
NHO1	AT1G80460	TAACGGGAAAGGGGAGTTCT	TTCCTTCCAGAATCCCACAG
NiR	AT2G15620	CTGCTGATGACGTTCTTCCA	TCCCATTTGGCATTCTCTTC
FEI1	AT1G31420	CGGGTATCGGATTTTGGTCTAG	CATCGGTTTTCTCAGTTGCTC
RRG	AT1G69380	GAAGCCTTTGCTGATTGAGG	CCGAGCACACTCCCAATTAT
NRT1	AT1G12110	CGGAAGGTTCGATGAAGGG	TGTTAGTGTTGAGAGTGTCCAC
ETR2	AT3G23150	GATGCTTCGTGTTTCGGATT	ACGCAACGGTTACTTGATCC
ZAT12	AT5G59820	TGCGAGTCACAAGAAGCCTA	GTGTCCTCCCAAAGCTTGTC
ABI1	AT4G26080	CCATCCATCATTCCTGATCC	CCATCTCACACGCTTCTTCA
ERF1	AT3G23240	TTCCGATCAAATCCGTAAGC	ACCCTCTCATCGAGAAAGCA
Control2	AT3G07480	CTGTCCCTGAAGCTAAGCCT	ACTTGAAGCAGGGAATCGTT
Control1	AT4G37830	AAACTTTTCCTCTTCCGCCG	CACCTCAAACAGACCATCCG
PP2A		TTTGTGAAGCTGTAGGACCG	CGAGTTCAGGGTTTAAAATGCG
GAPDH		TTGGTGACAACAGGTCAAGC	AAACTTGTCGCTCAATGCAATC
