# Supplementary material for: GLO-Roots: an imaging platform enabling multidimensional characterization of soil-grown root systems
Source: eLife. 2015 Aug 19;4:e07597. doi: 10.7554/eLife.07597 (PMC4589753; doi:10.7554/eLife.07597)
Supplement: Supplementary file 3. — Vector maps of all the constructs used in this work. DOI: http://dx.doi.org/10.7554/eLife.07597.056 [file elife07597s024.zip]

Archive with 28 entries (25 files):
- supplement_7/
- supplement_7/CBG99o.ape
- __MACOSX/
- __MACOSX/supplement_7/
- __MACOSX/supplement_7/._CBG99o.ape
- supplement_7/CBRo.ape
- __MACOSX/supplement_7/._CBRo.ape
- supplement_7/LUC2.ape
- __MACOSX/supplement_7/._LUC2.ape
- supplement_7/LUC2o.ape
- __MACOSX/supplement_7/._LUC2o.ape
- supplement_7/PPYRE8.ape
- __MACOSX/supplement_7/._PPYRE8.ape
- supplement_7/PPYRE8o.ape
- __MACOSX/supplement_7/._PPYRE8o.ape
- supplement_7/tomato pBIB-KAN-eDR5LUC2.ape
- __MACOSX/supplement_7/._tomato pBIB-KAN-eDR5LUC2.ape
- supplement_7/tomato pMCD32-Hyg-35SPpyRE8.ape
- __MACOSX/supplement_7/._tomato pMCD32-Hyg-35SPpyRE8.ape
- supplement_7/UBQ10-CBG99o.ape
- __MACOSX/supplement_7/._UBQ10-CBG99o.ape
- supplement_7/UBQ10-CBRo.ape
- __MACOSX/supplement_7/._UBQ10-CBRo.ape
- supplement_7/UBQ10-LUC2o.ape
- __MACOSX/supplement_7/._UBQ10-LUC2o.ape
- supplement_7/UBQ10-Ppy RE8o.ape
- __MACOSX/supplement_7/._UBQ10-Ppy RE8o.ape
- __MACOSX/._supplement_7
