# Supplementary material for: GLO-Roots: an imaging platform enabling multidimensional characterization of soil-grown root systems
Source: eLife. 2015 Aug 19;4:e07597. doi: 10.7554/eLife.07597 (PMC4589753; doi:10.7554/eLife.07597)
Supplement: Supplementary file 3. — Vector maps of all the constructs used in this work. DOI: http://dx.doi.org/10.7554/eLife.07597.056 [file elife07597s024.zip › supplement_7/CBG99o.ape]

LOCUS       CBG99o                  1629 bp ds-DNA     linear       18-AUG-2014
DEFINITION  .
ACCESSION   
VERSION     
SOURCE      .
  ORGANISM  .
COMMENT     
COMMENT     
COMMENT     ApEinfo:methylated:1
FEATURES             Location/Qualifiers
     misc_feature    1..27
                     /label=CBG99forward
                     /ApEinfo_fwdcolor=cyan
                     /ApEinfo_revcolor=green
                     /ApEinfo_graphicformat=arrow_data {{0 1 2 0 0 -1} {} 0}
                     width 5 offset 0
     misc_feature    1605..1629
                     /label=CBG99reverse
                     /ApEinfo_fwdcolor=cyan
                     /ApEinfo_revcolor=green
                     /ApEinfo_graphicformat=arrow_data {{0 1 2 0 0 -1} {} 0}
                     width 5 offset 0
     misc_feature    28..1604
                     /label=New Feature
                     /ApEinfo_fwdcolor=#00ff00
                     /ApEinfo_revcolor=green
                     /ApEinfo_graphicformat=arrow_data {{0 1 2 0 0 -1} {} 0}
                     width 5 offset 0
     misc_feature    598..603
                     /label=BsaI site
                     /ApEinfo_fwdcolor=#ff0000
                     /ApEinfo_revcolor=green
                     /ApEinfo_graphicformat=arrow_data {{0 1 2 0 0 -1} {} 0}
                     width 5 offset 0
     misc_feature    239..265
                     /label=Reverse confirmation
                     /ApEinfo_fwdcolor=cyan
                     /ApEinfo_revcolor=cyan
                     /ApEinfo_graphicformat=arrow_data {{0 1 2 0 0 -1} {} 0}
                     width 5 offset 0
ORIGIN
        1 ATGGTGAAGA GGGAGAAGAA TGTGATCTAC GGTCCAGAAC CTTTACACCC ACTTGAGGAT
       61 TTGACAGCAG GAGAGATGTT GTTTAGGGCT TTGAGAAAAC ATTCTCACTT GCCACAAGCA
      121 CTCGTGGATG TTGTGGGAGA TGAATCACTC AGTTATAAGG AATTTTTCGA GGCTACTGTT
      181 CTTTTGGCAC AGTCACTTCA TAATTGTGGA TACAAGATGA ACGATGTTGT GAGTATCTGC
      241 GCTGAGAATA ACACAAGATT TTTCATACCA GTTATCGCTG CATGGTATAT CGGTATGATT
      301 GTGGCTCCTG TTAATGAGTC TTACATCCCA GATGAGTTGT GTAAAGTGAT GGGAATCTCA
      361 AAGCCTCAAA TTGTTTTTAC TACAAAGAAC ATACTCAACA AGGTGCTTGA AGTTCAGTCA
      421 AGAACAAACT TCATCAAGAG GATTATCATA TTGGATACCG TTGAAAACAT ACATGGTTGC
      481 GAGAGTCTCC CTAACTTCAT TTCAAGATAC TCAGATGGAA ACATCGCTAA CTTCAAACCT
      541 CTTCACTTCG ATCCAGTGGA GCAAGTTGCT GCAATCTTGT GTTCTTCAGG AACCACTGGT
      601 CTCCCAAAGG GTGTGATGCA AACTCATCAG AATATTTGCG TTAGATTGAT CCACGCTCTC
      661 GATCCTAGGG TTGGAACCCA GTTGATTCCA GGTGTTACTG TGCTTGTTTA TTTGCCTTTC
      721 TTTCATGCTT TCGGATTCTC TATAACACTC GGATACTTCA TGGTGGGTCT TAGAGTTATC
      781 ATGTTTAGAA GGTTCGATCA AGAGGCTTTT CTTAAAGCAA TTCAGGATTA TGAGGTGAGG
      841 TCTGTTATTA ATGTGCCATC TGTTATTCTT TTCTTGTCTA AATCACCTTT GGTTGATAAG
      901 TACGATCTCA GTTCTTTAAG AGAACTTTGT TGCGGTGCTG CACCACTCGC TAAAGAAGTG
      961 GCAGAGGTTG CTGCAAAGAG ACTCAATCTT CCTGGAATTA GATGTGGATT TGGTTTAACA
     1021 GAAAGTACCT CTGCTAACAT TCACTCTCTT GGAGATGAGT TCAAATCAGG AAGTTTGGGT
     1081 AGAGTTACTC CACTCATGGC TGCAAAAATC GCTGATAGGG AAACAGGAAA GGCATTAGGT
     1141 CCAAATCAAG TGGGAGAGCT TTGCATAAAA GGTCCTATGG TTTCTAAGGG ATATGTGAAT
     1201 AACGTTGAAG CTACTAAGGA GGCAATCGAT GATGATGGTT GGCTTCATTC AGGAGATTTT
     1261 GGTTATTACG ATGAAGATGA GCACTTCTAC GTTGTGGATA GATACAAAGA ACTTATTAAG
     1321 TACAAAGGAT CTCAAGTTGC TCCAGCAGAG TTGGAAGAGA TCCTCTTAAA GAATCCTTGT
     1381 ATAAGGGATG TTGCTGTTGT GGGTATCCCT GATCTTGAAG CTGGAGAGCT TCCATCAGCA
     1441 TTTGTTGTGA AGCAGCCTGG TAAAGAAATT ACCGCTAAAG AGGTGTATGA TTACTTGGCA
     1501 GAGAGAGTTA GTCATACAAA GTACCTCAGA GGAGGTGTGA GGTTCGTTGA TTCTATACCT
     1561 AGAAACGTTA CTGGAAAGAT TACAAGGAAA GAACTTTTGA AGCAGCTCTT AGAGAAGGCT
     1621 GGAGGTTGA     
//
