# Supplementary material for: GLO-Roots: an imaging platform enabling multidimensional characterization of soil-grown root systems
Source: eLife. 2015 Aug 19;4:e07597. doi: 10.7554/eLife.07597 (PMC4589753; doi:10.7554/eLife.07597)
Supplement: Supplementary file 3. — Vector maps of all the constructs used in this work. DOI: http://dx.doi.org/10.7554/eLife.07597.056 [file elife07597s024.zip › supplement_7/CBRo.ape]

LOCUS       CBRo                    1629 bp ds-DNA     linear       18-AUG-2014
DEFINITION  .
ACCESSION   
VERSION     
SOURCE      .
  ORGANISM  .
COMMENT     
COMMENT     ApEinfo:methylated:1
FEATURES             Location/Qualifiers
     misc_feature    1..31
                     /label=CBRoforward
                     /ApEinfo_fwdcolor=cyan
                     /ApEinfo_revcolor=green
                     /ApEinfo_graphicformat=arrow_data {{0 1 2 0 0 -1} {} 0}
                     width 5 offset 0
     misc_feature    1608..1629
                     /label=CBRoreverse
                     /ApEinfo_fwdcolor=cyan
                     /ApEinfo_revcolor=green
                     /ApEinfo_graphicformat=arrow_data {{0 1 2 0 0 -1} {} 0}
                     width 5 offset 0
ORIGIN
        1 ATGGTTAAGA GAGAGAAGAA TGTGATCTAC GGACCAGAGC CTTTACACCC TTTGGAGGAT
       61 TTGACCGCAG GAGAGATGTT GTTTAGGGCT TTGAGAAAGC ATTCTCACTT GCCACAAGCA
      121 CTCGTTGATG TTGTGGGAGA TGAATCATTG AGTTATAAGG AATTTTTCGA GGCTACCGTT
      181 CTTTTGGCAC AGTCACTCCA TAACTGTGGA TATAAGATGA ATGATGTTGT GAGTATCTGC
      241 GCTGAGAATA ACACAAGATT TTTCATTCCA GTTATTGCTG CATGGTATAT CGGTATGATA
      301 GTGGCTCCTG TTAATGAGTC TTACATCCCA GATGAGTTGT GTAAGGTTAT GGGAATTTCA
      361 AAGCCTCAAA TCGTTTTTAC TACAAAGAAC ATACTCAACA AAGTGCTTGA AGTTCAGTCA
      421 AGAACAAACT TCATCAAAAG GATTATCATA TTGGATACCG TTGAAAACAT ACATGGTTGC
      481 GAGAGTCTCC CTAACTTCAT TTCAAGATAC TCAGATGGAA ACATTGCTAA CTTCAAGCCT
      541 CTTCACTTCG ATCCAGTGGA GCAAGTTGCT GCAATCTTGT GTTCTTCAGG AACCACTGGT
      601 CTCCCAAAAG GTGTGATGCA AACTCATCAG AATATATGCG TTAGATTGAT TCACGCTCTC
      661 GATCCTAGAT ATGGAACCCA GCTCATTCCA GGTGTTACTG TGCTTGTTTA CTTGCCTTTC
      721 TTTCATGCTT TTGGATTCCA CATTACATTA GGATACTTTA TGGTGGGTCT TAGAGTTATC
      781 ATGTTTAGAA GGTTCGATCA AGAGGCTTTT CTTAAGGCAA TCCAGGATTA TGAGGTGAGG
      841 AGTGTTATCA ATGTGCCATC TGTTATACTT TTCTTGTCTA AGTCACCTCT TGTTGATAAG
      901 TACGATCTCA GTTCTTTAAG AGAACTTTGT TGCGGTGCTG CACCATTGGC TAAGGAAGTG
      961 GCAGAGGTTG CTGCAAAAAG ACTCAACTTA CCTGGTATTA GGTGTGGTTT TGGTTTAACA
     1021 GAAAGTACCT CTGCTATTAT CCAAACTCTT GGAGATGAGT TCAAGTCAGG AAGTTTGGGT
     1081 AGAGTTACTC CACTCATGGC TGCAAAGATA GCTGATAGGG AAACAGGAAA AGCATTAGGT
     1141 CCAAACCAAG TGGGAGAGCT TTGCATTAAG GGTCCTATGG TTTCTAAAGG ATATGTGAAT
     1201 AACGTTGAAG CTACAAAAGA GGCAATCGAT GATGATGGTT GGCTTCATTC AGGAGATTTT
     1261 GGTTATTACG ATGAAGATGA GCACTTCTAC GTTGTGGATA GATACAAGGA ATTAATTAAG
     1321 TACAAAGGAT CTCAAGTTGC TCCAGCAGAG CTTGAAGAGA TTCTCCTCAA GAACCCTTGT
     1381 ATCAGGGATG TTGCTGTTGT GGGTATCCCT GATCTTGAAG CTGGAGAGCT TCCATCAGCA
     1441 TTTGTTGTGA AGCAGCCTGG AACTGAAATA ACAGCTAAAG AGGTGTATGA TTACTTGGCA
     1501 GAGAGAGTTA GTCATACTAA ATATCTCAGA GGAGGTGTGA GGTTCGTTGA TTCTATTCCT
     1561 AGGAACGTTA CAGGAAAGAT TACCAGGAAG GAATTACTCA AACAGTTACT CGTGAAGGCA
     1621 GGTGGATAG     
//
