# Supplementary material for: GLO-Roots: an imaging platform enabling multidimensional characterization of soil-grown root systems
Source: eLife. 2015 Aug 19;4:e07597. doi: 10.7554/eLife.07597 (PMC4589753; doi:10.7554/eLife.07597)
Supplement: Supplementary file 3. — Vector maps of all the constructs used in this work. DOI: http://dx.doi.org/10.7554/eLife.07597.056 [file elife07597s024.zip › supplement_7/LUC2.ape]

LOCUS       LUC2                    1653 bp ds-DNA     linear       18-AUG-2014
DEFINITION  .
ACCESSION   
VERSION     
SOURCE      .
  ORGANISM  .
COMMENT     
COMMENT     ApEinfo:methylated:1
ORIGIN
        1 ATGGAAGATG CCAAAAACAT TAAGAAGGGC CCAGCGCCAT TCTACCCACT CGAAGACGGG
       61 ACCGCCGGCG AGCAGCTGCA CAAAGCCATG AAGCGCTACG CCCTGGTGCC CGGCACCATC
      121 GCCTTTACCG ACGCACATAT CGAGGTGGAC ATTACCTACG CCGAGTACTT CGAGATGAGC
      181 GTTCGGCTGG CAGAAGCTAT GAAGCGCTAT GGGCTGAATA CAAACCATCG GATCGTGGTG
      241 TGCAGCGAGA ATAGCTTGCA GTTCTTCATG CCCGTGTTGG GTGCCCTGTT CATCGGTGTG
      301 GCTGTGGCCC CAGCTAACGA CATCTACAAC GAGCGCGAGC TGCTGAACAG CATGGGCATC
      361 AGCCAGCCCA CCGTCGTATT CGTGAGCAAG AAAGGGCTGC AAAAGATCCT CAACGTGCAA
      421 AAGAAGCTAC CGATCATACA AAAGATCATC ATCATGGATA GCAAGACCGA CTACCAGGGC
      481 TTCCAAAGCA TGTACACCTT CGTGACTTCC CATTTGCCAC CCGGCTTCAA CGAGTACGAC
      541 TTCGTGCCCG AGAGCTTCGA CCGGGACAAA ACCATCGCCC TGATCATGAA CAGTAGTGGC
      601 AGTACCGGAT TGCCCAAGGG CGTAGCCCTA CCGCACCGCA CCGCTTGTGT CCGATTCAGT
      661 CATGCCCGCG ACCCCATCTT CGGCAACCAG ATCATCCCCG ACACCGCTAT CCTCAGCGTG
      721 GTGCCATTTC ACCACGGCTT CGGCATGTTC ACCACGCTGG GCTACTTGAT CTGCGGCTTT
      781 CGGGTCGTGC TCATGTACCG CTTCGAGGAG GAGCTATTCT TGCGCAGCTT GCAAGACTAT
      841 AAGATTCAAT CTGCCCTGCT GGTGCCCACA CTATTTAGCT TCTTCGCTAA GAGCACTCTC
      901 ATCGACAAGT ACGACCTAAG CAACTTGCAC GAGATCGCCA GCGGCGGGGC GCCGCTCAGC
      961 AAGGAGGTAG GTGAGGCCGT GGCCAAACGC TTCCACCTAC CAGGCATCCG CCAGGGCTAC
     1021 GGCCTGACAG AAACAACCAG CGCCATTCTG ATCACCCCCG AAGGGGACGA CAAGCCTGGC
     1081 GCAGTAGGCA AGGTGGTGCC CTTCTTCGAG GCTAAGGTGG TGGACTTGGA CACCGGTAAG
     1141 ACACTGGGTG TGAACCAGCG CGGCGAGCTG TGCGTCCGTG GCCCCATGAT CATGAGCGGC
     1201 TACGTTAACA ACCCCGAGGC TACAAACGCT CTCATCGACA AGGACGGCTG GCTGCACAGC
     1261 GGCGACATCG CCTACTGGGA CGAGGACGAG CACTTCTTCA TCGTGGACCG GCTGAAGAGC
     1321 CTGATCAAAT ACAAGGGCTA CCAGGTAGCC CCAGCCGAAC TGGAGAGCAT CCTGCTGCAA
     1381 CACCCCAACA TCTTCGACGC CGGGGTCGCC GGCCTGCCCG ACGACGATGC CGGCGAGCTG
     1441 CCCGCCGCAG TCGTCGTGCT GGAACACGGT AAAACCATGA CCGAGAAGGA GATCGTGGAC
     1501 TATGTGGCCA GCCAGGTTAC AACCGCCAAG AAGCTGCGCG GTGGTGTTGT GTTCGTGGAC
     1561 GAGGTGCCTA AAGGACTGAC CGGCAAGTTG GACGCCCGCA AGATCCGCGA GATTCTCATT
     1621 AAGGCCAAGA AGGGCGGCAA GATCGCCGTG TAA  
//
