# Supplementary material for: GLO-Roots: an imaging platform enabling multidimensional characterization of soil-grown root systems
Source: eLife. 2015 Aug 19;4:e07597. doi: 10.7554/eLife.07597 (PMC4589753; doi:10.7554/eLife.07597)
Supplement: Supplementary file 3. — Vector maps of all the constructs used in this work. DOI: http://dx.doi.org/10.7554/eLife.07597.056 [file elife07597s024.zip › supplement_7/LUC2o.ape]

LOCUS       LUC2o                   1653 bp ds-DNA     linear       18-AUG-2014
DEFINITION  .
ACCESSION   
VERSION     
SOURCE      .
  ORGANISM  .
COMMENT     
COMMENT     ApEinfo:methylated:1
FEATURES             Location/Qualifiers
     misc_feature    1..28
                     /label=Primer-Forward
                     /ApEinfo_fwdcolor=cyan
                     /ApEinfo_revcolor=green
                     /ApEinfo_graphicformat=arrow_data {{0 1 2 0 0 -1} {} 0}
                     width 5 offset 0
     misc_feature    29..1632
                     /label=New Feature
                     /ApEinfo_fwdcolor=#00ff00
                     /ApEinfo_revcolor=green
                     /ApEinfo_graphicformat=arrow_data {{0 1 2 0 0 -1} {} 0}
                     width 5 offset 0
     misc_feature    1632..1653
                     /label=Reverse primer
                     /ApEinfo_fwdcolor=cyan
                     /ApEinfo_revcolor=green
                     /ApEinfo_graphicformat=arrow_data {{0 1 2 0 0 -1} {} 0}
                     width 5 offset 0
     misc_feature    210..238
                     /label=Confirmation Primer
                     /ApEinfo_fwdcolor=cyan
                     /ApEinfo_revcolor=cyan
                     /ApEinfo_graphicformat=arrow_data {{0 1 2 0 0 -1} {} 0}
                     width 5 offset 0
ORIGIN
        1 ATGGAAGATG CTAAGAATAT TAAGAAGGGA CCAGCTCCTT TCTACCCACT CGAAGATGGA
       61 ACAGCAGGTG AACAGTTACA CAAGGCTATG AAAAGATATG CTCTTGTTCC TGGTACTATC
      121 GCATTCACAG ATGCTCATAT CGAGGTGGAT ATAACTTATG CTGAGTACTT CGAAATGTCT
      181 GTTAGGCTCG CTGAAGCTAT GAAGAGATAC GGATTAAATA CAAACCACAG GATTGTTGTG
      241 TGTAGTGAAA ATTCTTTGCA ATTTTTCATG CCTGTTCTTG GAGCTTTGTT CATCGGTGTG
      301 GCTGTTGCAC CAGCTAATGA TATATATAAC GAGAGAGAAC TTCTTAATTC TATGGGAATT
      361 TCTCAACCTA CTGTTGTGTT CGTGTCTAAG AAAGGACTTC AAAAGATTTT GAACGTTCAG
      421 AAGAAACTTC CAATTATCCA GAAGATTATT ATTATGGATT CAAAGACAGA TTACCAAGGT
      481 TTCCAGTCAA TGTACACCTT TGTGACTAGT CATTTGCCTC CTGGATTCAA TGAGTACGAT
      541 TTCGTTCCAG AAAGTTTTGA TAGAGATAAG ACTATTGCTC TCATTATGAA CTCTTCAGGA
      601 TCTACAGGTC TTCCTAAGGG TGTGGCATTG CCACATAGAA CCGCTTGTGT TAGGTTCTCT
      661 CACGCAAGAG ATCCTATTTT CGGAAACCAG ATAATTCCAG ATACAGCTAT CTTGTCAGTT
      721 GTGCCTTTCC ATCACGGATT TGGAATGTTC ACTACACTCG GATACCTTAT TTGTGGTTTT
      781 AGGGTTGTGC TCATGTACAG ATTCGAAGAG GAACTCTTTT TAAGATCTTT ACAAGATTAT
      841 AAGATACAGT CAGCACTCTT AGTTCCAACC CTTTTCTCTT TCTTTGCTAA GTCAACTTTG
      901 ATCGATAAGT ACGATCTTTC TAACTTGCAT GAGATTGCAA GTGGAGGTGC TCCTCTTTCT
      961 AAAGAAGTGG GTGAAGCAGT TGCTAAGAGG TTTCACTTGC CAGGAATCAG ACAAGGATAT
     1021 GGTCTTACAG AGACCACTTC TGCTATCTTG ATAACCCCTG AAGGAGATGA TAAACCAGGA
     1081 GCAGTTGGAA AGGTTGTTCC TTTCTTTGAA GCTAAAGTTG TGGATCTCGA TACAGGAAAG
     1141 ACCTTAGGTG TGAATCAGAG GGGAGAGCTT TGCGTTAGAG GTCCTATGAT AATGAGTGGA
     1201 TATGTTAATA ACCCAGAAGC AACTAACGCT CTTATCGATA AAGATGGATG GTTGCATTCA
     1261 GGAGATATTG CTTACTGGGA TGAGGATGAA CACTTTTTCA TAGTGGATAG GCTCAAGTCA
     1321 TTAATTAAGT ATAAGGGATA CCAAGTTGCA CCTGCTGAGC TCGAAAGTAT TCTTTTGCAG
     1381 CATCCAAACA TCTTCGATGC AGGAGTTGCT GGTCTTCCTG ATGATGATGC TGGAGAGCTC
     1441 CCAGCTGCAG TTGTGGTTTT AGAACACGGA AAGACTATGA CAGAGAAAGA AATTGTGGAT
     1501 TACGTTGCAT CTCAAGTTAC AACCGCTAAG AAACTTAGAG GTGGTGTGGT TTTTGTGGAT
     1561 GAGGTTCCAA AGGGACTCAC TGGTAAATTA GATGCTAGAA AGATCAGGGA AATTTTGATC
     1621 AAAGCAAAGA AAGGAGGAAA GATTGCTGTT TGA  
//
