# Supplementary material for: GLO-Roots: an imaging platform enabling multidimensional characterization of soil-grown root systems
Source: eLife. 2015 Aug 19;4:e07597. doi: 10.7554/eLife.07597 (PMC4589753; doi:10.7554/eLife.07597)
Supplement: Supplementary file 3. — Vector maps of all the constructs used in this work. DOI: http://dx.doi.org/10.7554/eLife.07597.056 [file elife07597s024.zip › supplement_7/PPYRE8.ape]

LOCUS       PPYRE8                  1669 bp ds-DNA     linear       18-AUG-2014
DEFINITION  .
ACCESSION   
VERSION     
SOURCE      .
  ORGANISM  .
COMMENT     
COMMENT     
COMMENT     ApEinfo:methylated:1
FEATURES             Location/Qualifiers
     misc_feature    12..1658
                     /label=Ppy RE8
                     /ApEinfo_fwdcolor=#ff8000
                     /ApEinfo_revcolor=green
                     /ApEinfo_graphicformat=arrow_data {{0 1 2 0 0 -1} {} 0}
                     width 5 offset 0
     misc_feature    12..39
                     /label=Forward Primer
                     /ApEinfo_fwdcolor=cyan
                     /ApEinfo_revcolor=green
                     /ApEinfo_graphicformat=arrow_data {{0 1 2 0 0 -1} {} 0}
                     width 5 offset 0
     misc_feature    1635..1658
                     /label=Reverse Primer
                     /ApEinfo_fwdcolor=cyan
                     /ApEinfo_revcolor=green
                     /ApEinfo_graphicformat=arrow_data {{0 1 2 0 0 -1} {} 0}
                     width 5 offset 0
     misc_feature    1659..1669
                     /label=SapI
                     /ApEinfo_fwdcolor=#ffcc66
                     /ApEinfo_revcolor=green
                     /ApEinfo_graphicformat=arrow_data {{0 1 2 0 0 -1} {} 0}
                     width 5 offset 0
     misc_feature    1..11
                     /label=SapI(1)
                     /ApEinfo_label=SapI
                     /ApEinfo_fwdcolor=#ffcc66
                     /ApEinfo_revcolor=green
                     /ApEinfo_graphicformat=arrow_data {{0 1 2 0 0 -1} {} 0}
                     width 5 offset 0
ORIGIN
        1 GCTCTTCaGT Gatggaggac gccaagaaca tcaagaaggg accagccccc ttctaccccc
       61 tggaggacgg cacagccggc gagcagctgc acaaggccat gaagcggtac gccctggtgc
      121 caggcaccat cgccttcacc gacgcccaca tcgaggtgaa catcacctac gccgagtact
      181 tcgagatgag cgtgcggctg gccgaggcca tgaagcggta cggcctgaac accaaccacc
      241 ggatcgtggt gtgcagcgag aacagcctgc agttcttcat gcccgtgctg ggagccctgt
      301 tcatcggcgt ggccgtggcc ccagccaacg acatctacaa cgagcgggag ctgctgaaca
      361 gcatgaacat cagccagccc accgtggtgt tcgtgagcaa gaagggcctg cagaagatcc
      421 tgaatgtgca gaagaagctg cccatcatcc agaagatcat catcatggac agcaagaccg
      481 attaccaggg cttccagagc atgtacacct tcgtgaccag ccacctgccc ccaggcttca
      541 acgagtacga cttcgtgccc gagagcttcg accgggacaa gaccatcgcc ctgatcatga
      601 acagcagcgg cagcaccggc ctgcccaagg gcgtggccct gccccaccgg gccctgtgcg
      661 tgcggttcag ccacgccaga gaccccatct tcggcaacca gatcgccccc gacaccgcca
      721 tcctgagcgt ggtgcccttc caccacggct tcggcatgtt caccaccctg ggctacctga
      781 tctgcggctt ccgggtggtg ctgatgtaca ggttcgagga ggagctgttc ctgcggagcc
      841 tgcaggacta caagatccag accgccctgc tggtgcccac cctgttcagc ttcctggcca
      901 agagcaccct gatcgacaag tacgacctga gcaacctgca cgagatcgcc tctggcggag
      961 ccccactgag caaggaggtg ggcgaggccg tggccaaggg cttccacctg ccaggcatcc
     1021 ggcagggcta cggcctgacc gagaccacca gcgccatcct ggtgaccccc gagggcgacg
     1081 acaagcccgg agccgtgggc aaggtggtgc ccttcttcga ggccaaggtg gtggacctgg
     1141 acaccggcaa gaccctgggc gtgaaccaga gaggcgagct gtgcgtgaga ggccccatga
     1201 tcatgagcgg ctacgtgaac aaccccgagg ccaccaacgc cctgatcgac aaggacggct
     1261 ggctgcacag cggcgacatc gcctactggg acgaggacga gcacttcttc atcgtggacc
     1321 ggctgaagag cctgatcaag tacaagggct accaggtggc cccagccgag ctggagagca
     1381 tcctgctgca gcaccccaac atccgggacg ccggagtggc cggactgccc gacgacgacg
     1441 ccggagagct gccagccgcc gtggtggtgc tggagcacgg caagaccatg accgagaagg
     1501 agatcgtgga ctacgtggcc agccaggtga ccaccgccaa gaagctgaga ggcggcgtgg
     1561 tgttcgtgga cgaggtgccc aagggcctga ccggcaagct ggacgccaga aagatccggg
     1621 agatcctgat caaggccaag aagggcggca agatctgaTG GcGAAGAGC 
//
