# Supplementary material for: GLO-Roots: an imaging platform enabling multidimensional characterization of soil-grown root systems
Source: eLife. 2015 Aug 19;4:e07597. doi: 10.7554/eLife.07597 (PMC4589753; doi:10.7554/eLife.07597)
Supplement: Supplementary file 3. — Vector maps of all the constructs used in this work. DOI: http://dx.doi.org/10.7554/eLife.07597.056 [file elife07597s024.zip › supplement_7/PPYRE8o.ape]

LOCUS       PPYRE8o                 1647 bp ds-DNA     linear       18-AUG-2014
DEFINITION  .
ACCESSION   
VERSION     
SOURCE      .
  ORGANISM  .
COMMENT     
COMMENT     ApEinfo:methylated:1
FEATURES             Location/Qualifiers
     CDS             1..1647
                     /label=PPyRE8o
                     /ApEinfo_fwdcolor=#ff8000
                     /ApEinfo_revcolor=#ff8000
                     /ApEinfo_graphicformat=arrow_data {{0 1 2 0 0 -1} {} 0}
                     width 5 offset 0
     misc_feature    1624..1647
                     /label=PPYo-reverse
                     /ApEinfo_fwdcolor=cyan
                     /ApEinfo_revcolor=green
                     /ApEinfo_graphicformat=arrow_data {{0 1 2 0 0 -1} {} 0}
                     width 5 offset 0
     misc_feature    1..29
                     /label=PPYo-forward
                     /ApEinfo_fwdcolor=cyan
                     /ApEinfo_revcolor=green
                     /ApEinfo_graphicformat=arrow_data {{0 1 2 0 0 -1} {} 0}
                     width 5 offset 0
     misc_feature    1021..1026
                     /label=BsaI site
                     /ApEinfo_fwdcolor=#ff0000
                     /ApEinfo_revcolor=green
                     /ApEinfo_graphicformat=arrow_data {{0 1 2 0 0 -1} {} 0}
                     width 5 offset 0
     misc_feature    1411..1416
                     /label=BsaI
                     /ApEinfo_fwdcolor=#ff0000
                     /ApEinfo_revcolor=green
                     /ApEinfo_graphicformat=arrow_data {{0 1 2 0 0 -1} {} 0}
                     width 5 offset 0
ORIGIN
        1 ATGGAGGATG CTAAGAACAT AAAGAAAGGA CCTGCACCAT TTTACCCACT TGAGGATGGA
       61 ACAGCTGGAG AGCAACTTCA TAAGGCAATG AAAAGATATG CTCTTGTTCC TGGTACTATC
      121 GCATTCACAG ATGCTCATAT TGAAGTGAAT ATCACCTATG CTGAGTACTT TGAAATGTCT
      181 GTTAGGCTTG CTGAAGCTAT GAAGAGATAC GGATTGAATA CAAACCACAG GATTGTTGTG
      241 TGTAGTGAGA ACTCTTTGCA ATTTTTCATG CCTGTTCTTG GAGCTTTGTT CATAGGAGTG
      301 GCTGTTGCAC CAGCTAATGA TATATATAAC GAGAGAGAAC TTCTTAATTC TATGAATATC
      361 AGTCAACCTA CTGTTGTGTT CGTGAGTAAG AAAGGTCTTC AAAAGATATT GAACGTTCAG
      421 AAGAAACTCC CAATTATCCA GAAGATTATT ATTATGGATT CAAAGACAGA TTACCAAGGT
      481 TTCCAGTCAA TGTACACCTT TGTGACTAGT CATTTGCCTC CTGGATTCAA TGAGTACGAT
      541 TTCGTTCCAG AATCTTTTGA TAGAGATAAG ACTATCGCTC TTATTATGAA TAGTTCCGGA
      601 TCAACAGGTT TACCTAAGGG TGTGGCACTC CCACATAGAG CTTTATGTGT TAGGTTCTCA
      661 CACGCTAGAG ATCCTATATT TGGAAATCAG ATTGCACCAG ATACTGCTAT CCTTAGTGTT
      721 GTGCCTTTCC ATCACGGATT TGGAATGTTC ACTACACTCG GATACCTTAT TTGTGGTTTT
      781 AGGGTTGTGC TTATGTACAG ATTCGAAGAG GAACTCTTTT TAAGGTCTTT GCAAGATTAT
      841 AAGATACAGA CCGCACTCTT AGTTCCAACT CTCTTTTCTT TCTTAGCAAA GTCAACATTG
      901 ATCGATAAGT ACGATCTTTC AAACTTGCAT GAGATAGCAA GTGGAGGTGC TCCTCTCTCT
      961 AAAGAAGTGG GTGAAGCAGT TGCTAAGGGA TTCCACCTTC CAGGTATAAG ACAAGGATAT
     1021 GGTCTCACAG AGACCACTTC TGCTATTTTA GTGACCCCTG AAGGAGATGA TAAACCAGGA
     1081 GCAGTTGGAA AGGTTGTTCC TTTCTTTGAA GCTAAAGTTG TGGATCTTGA TACAGGAAAG
     1141 ACCTTGGGTG TGAATCAGAG GGGAGAGCTT TGCGTTAGAG GTCCTATGAT CATGTCTGGA
     1201 TATGTTAATA ACCCAGAAGC AACTAACGCT CTCATTGATA AAGATGGATG GTTACATTCA
     1261 GGAGATATTG CTTACTGGGA TGAGGATGAA CACTTTTTCA TTGTTGATAG GCTCAAGAGT
     1321 TTAATCAAGT ATAAGGGATA CCAAGTTGCA CCTGCTGAGT TGGAATCTAT CCTTTTGCAG
     1381 CATCCAAACA TAAGAGATGC AGGAGTTGCT GGTCTCCCTG ATGATGATGC TGGAGAGCTT
     1441 CCAGCTGCAG TTGTGGTTTT GGAACACGGA AAGACTATGA CAGAGAAAGA AATTGTGGAT
     1501 TACGTTGCAT CTCAAGTTAC AACCGCTAAG AAACTTAGAG GTGGTGTGGT TTTTGTGGAT
     1561 GAGGTTCCAA AGGGACTTAC TGGTAAATTG GATGCAAGAA AGATCAGGGA AATTTTGATT
     1621 AAAGCTAAGA AAGGAGGAAA GATTTGA   
//
