# Supplementary material for: GLO-Roots: an imaging platform enabling multidimensional characterization of soil-grown root systems
Source: eLife. 2015 Aug 19;4:e07597. doi: 10.7554/eLife.07597 (PMC4589753; doi:10.7554/eLife.07597)
Supplement: Supplementary file 3. — Vector maps of all the constructs used in this work. DOI: http://dx.doi.org/10.7554/eLife.07597.056 [file elife07597s024.zip › supplement_7/tomato pBIB-KAN-eDR5LUC2.ape]

LOCUS       pBIB_KAN_DR2LUC2       15339 bp ds-DNA     circular     10-MAR-2015
DEFINITION  .
ACCESSION   
VERSION     
SOURCE      .
  ORGANISM  .
COMMENT     
COMMENT     
COMMENT     ApEinfo:methylated:1
FEATURES             Location/Qualifiers
     misc_feature    10360..11154
                     /label=NPTII plant R
                     /ApEinfo_fwdcolor=cyan
                     /ApEinfo_revcolor=green
                     /ApEinfo_graphicformat=arrow_data {{0 1 2 0 0 -1} {} 0}
                     width 5 offset 0
     misc_feature    10041..10328
                     /label=promoter NPTII
                     /ApEinfo_fwdcolor=cyan
                     /ApEinfo_revcolor=green
                     /ApEinfo_graphicformat=arrow_data {{0 1 2 0 0 -1} {} 0}
                     width 5 offset 0
     misc_feature    12862..12886
                     /label=right border
                     /ApEinfo_fwdcolor=#800080
                     /ApEinfo_revcolor=green
                     /ApEinfo_graphicformat=arrow_data {{0 1 2 0 0 -1} {} 0}
                     width 5 offset 0
     misc_feature    6113..6137
                     /label=Left border
                     /ApEinfo_fwdcolor=#800080
                     /ApEinfo_revcolor=green
                     /ApEinfo_graphicformat=arrow_data {{0 1 2 0 0 -1} {} 0}
                     width 5 offset 0
     misc_feature    7740..9392
                     /label=LUC2
                     /ApEinfo_fwdcolor=#ff00ff
                     /ApEinfo_revcolor=green
                     /ApEinfo_graphicformat=arrow_data {{} {0 1 2 0 0 -1} 0}
                     width 5 offset 0
     misc_feature    9540..9691
                     /label=DR5 promoter
                     /ApEinfo_fwdcolor=#400080
                     /ApEinfo_revcolor=green
                     /ApEinfo_graphicformat=arrow_data {{} {0 1 2 0 0 -1} 0}
                     width 5 offset 0
ORIGIN
        1 CCGGGCTGGT TGCCCTCGCC GCTGGGCTGG CGGCCGTCTA TGGCCCTGCA AACGCGCCAG
       61 AAACGCCGTC GAAGCCGTGT GCGAGACACC GCGGCCGCCG GCGTTGTGGA TACCTCGCGG
      121 AAAACTTGGC CCTCACTGAC AGATGAGGGG CGGACGTTGA CACTTGAGGG GCCGACTCAC
      181 CCGGCGCGGC GTTGACAGAT GAGGGGCAGG CTCGATTTCG GCCGGCGACG TGGAGCTGGC
      241 CAGCCTCGCA AATCGGCGAA AACGCCTGAT TTTACGCGAG TTTCCCACAG ATGATGTGGA
      301 CAAGCCTGGG GATAAGTGCC CTGCGGTATT GACACTTGAG GGGCGCGACT ACTGACAGAT
      361 GAGGGGCGCG ATCCTTGACA CTTGAGGGGC AGAGTGCTGA CAGATGAGGG GCGCACCTAT
      421 TGACATTTGA GGGGCTGTCC ACAGGCAGAA AATCCAGCAT TTGCAAGGGT TTCCGCCCGT
      481 TTTTCGGCCA CCGCTAACCT GTCTTTTAAC CTGCTTTTAA ACCAATATTT ATAAACCTTG
      541 TTTTTAACCA GGGCTGCGCC CTGTGCGCGT GACCGCGCAC GCCGAAGGGG GGTGCCCCCC
      601 CTTCTCGAAC CCTCCCGGCC CGCTAACGCG GGCCTCCCAT CCCCCCAGGG GCTGCGCCCC
      661 TCGGCCGCGA ACGGCCTCAC CCCAAAAATG GCAGCGCTGG CAGTCCTTGC CATTGCCGGG
      721 ATCGGGGCAG TAACGGGATG GGCGATCAGC CCGAGCGCGA CGCCCGGAAG CATTGACGTG
      781 CCGCAGGTGC TGGCATCGAC ATTCAGCGAC CAGGTGCCGG GCAGTGAGGG CGGCGGCCTG
      841 GGTGGCGGCC TGCCCTTCAC TTCGGCCGTC GGGGCATTCA CGGACTTCAT GGCGGGGCCG
      901 GCAATTTTTA CCTTGGGCAT TCTTGGCATA GTGGTCGCGG GTGCCGTGCT CGTGTTCGGG
      961 GGTGCGATAA ACCCAGCGAA CCATTTGAGG TGATAGGTAA GATTATACCG AGGTATGAAA
     1021 ACGAGAATTG GACCTTTACA GAATTACTCT ATGAAGCGCC ATATTTAAAA AGCTACCAAG
     1081 ACGAAGAGGA TGAAGAGGAT GAGGAGGCAG ATTGCCTTGA ATATATTGAC AATACTGATA
     1141 AGATAATATA TCTTTTATAT AGAAGATATC GCCGTATGTA AGGATTTCAG GGGGCAAGGC
     1201 ATAGGCAGCG CGCTTATCAA TATATCTATA GAATGGGCAA AGCATAAAAA CTTGCATGGA
     1261 CTAATGCTTG AAACCCAGGA CAATAACCTT ATAGCTTGTA AATTCTATCA TAATTGGGTA
     1321 ATGACTCCAA CTTATTGATA GTGTTTTATG TTCAGATAAT GCCCGATGAC TTTGTCATGC
     1381 AGCTCCACCG ATTTTGAGAA CGACAGCGAC TTCCGTCCCA GCCGTGCCAG GTGCTGCCTC
     1441 AGATTCAGGT TATGCCGCTC AATTCGCTGC GTATATCGCT TGCTGATTAC GTGCAGCTTT
     1501 CCCTTCAGGC GGGATTCATA CAGCGGCCAG CCATCCGTCA TCCATATCAC CACGTCAAAG
     1561 GGTGACAGCA GGCTCATAAG ACGCCCCAGC GTCGCCATAG TGCGTTCACC GAATACGTGC
     1621 GCAACAACCG TCTTCCGGAG ACTGTCATAC GCGTAAAACA GCCAGCGCTG GCGCGATTTA
     1681 GCCCCGACAT AGCCCCACTG TTCGTCCATT TCCGCGCAGA CGATGACGTC ACTGCCCGGC
     1741 TGTATGCGCG AGGTTACCGA CTGCGGCCTG AGTTTTTTAA GTGACGTAAA ATCGTGTTGA
     1801 GGCCAACGCC CATAATGCGG GCTGTTGCCC GGCATCCAAC GCCATTCATG GCCATATCAA
     1861 TGATTTTCTG GTGCGTACCG GGTTGAGAAG CGGTGTAAGT GAACTGCAGT TGCCATGTTT
     1921 TACGGCAGTG AGAGCAGAGA TAGCGCTGAT GTCCGGCGGT GCTTTTGCCG TTACGCACCA
     1981 CCCCGTCAGT AGCTGAACAG GAGGGACAGC TGATAGACAC AGAAGCCACT GGAGCACCTC
     2041 AAAAACACCA TCATACACTA AATCAGTAAG TTGGCAGCAT CACCCATAAT TGTGGTTTCA
     2101 AAATCGGCTC CGTCGATACT ATGTTATACG CCAACTTTGA AAACAACTTT GAAAAAGCTG
     2161 TTTTCTGGTA TTTAAGGTTT TAGAATGCAA GGAACAGTGA ATTGGAGTTC GTCTTGTTAT
     2221 AATTAGCTTC TTGGGGTATC TTTAAATACT GTAGAAAAGA GGAAGGAAAT AATAAATGGC
     2281 TAAAATGAGA ATATCACCGG AATTGAAAAA ACTGATCGAA AAATACCGCT GCGTAAAAGA
     2341 TACGGAAGGA ATGTCTCCTG CTAAGGTATA TAAGCTGGTG GGAGAAAATG AAAACCTATA
     2401 TTTAAAAATG ACGGACAGCC GGTATAAAGG GACCACCTAT GATGTGGAAC GGGAAAAGGA
     2461 CATGATGCTA TGGCTGGAAG GAAAGCTGCC TGTTCCAAAG GTCCTGCACT TTGAACGGCA
     2521 TGATGGCTGG AGCAATCTGC TCATGAGTGA GGCCGATGGC GTCCTTTGCT CGGAAGAGTA
     2581 TGAAGATGAA CAAAGCCCTG AAAAGATTAT CGAGCTGTAT GCGGAGTGCA TCAGGCTCTT
     2641 TCACTCCATC GACATATCGG ATTGTCCCTA TACGAATAGC TTAGACAGCC GCTTAGCCGA
     2701 ATTGGATTAC TTACTGAATA ACGATCTGGC CGATGTGGAT TGCGAAAACT GGGAAGAAGA
     2761 CACTCCATTT AAAGATCCGC GCGAGCTGTA TGATTTTTTA AAGACGGAAA AGCCCGAAGA
     2821 GGAACTTGTC TTTTCCCACG GCGACCTGGG AGACAGCAAC ATCTTTGTGA AAGATGGCAA
     2881 AGTAAGTGGC TTTATTGATC TTGGGAGAAG CGGCAGGGCG GACAAGTGGT ATGACATTGC
     2941 CTTCTGCGTC CGGTCGATCA GGGAGGATAT CGGGGAAGAA CAGTATGTCG AGCTATTTTT
     3001 TGACTTACTG GGGATCAAGC CTGATTGGGA GAAAATAAAA TATTATATTT TACTGGATGA
     3061 ATTGTTTTAG TACCTAGATG TGGCGCAACG ATGCCGGCGA CAAGCAGGAG CGCACCGACT
     3121 TCTTCCGCAT CAAGTGTTTT GGCTCTCAGG CCGAGGCCCA CGGCAAGTAT TTGGGCAAGG
     3181 GGTCGCTGGT ATTCGTGCAG GGCAAGATTC GGAATACCAA GTACGAGAAG GACGGCCAGA
     3241 CGGTCTACGG GACCGACTTC ATTGCCGATA AGGTGGATTA TCTGGACACC AAGGCACCAG
     3301 GCGGGTCAAA TCAGGAATAA GGGCACATTG CCCCGGCGTG AGTCGGGGCA ATCCCGCAAG
     3361 GAGGGTGAAT GAATCGGACG TTTGACCGGA AGGCATACAG GCAAGAACTG ATCGACGCGG
     3421 GGTTTTCCGC CGAGGATGCC GAAACCATCG CAAGCCGCAC CGTCATGCGT GCGCCCCGCG
     3481 AAACCTTCCA GTCCGTCGGC TCGATGGTCC AGCAAGCTAC GGCCAAGATC GAGCGCGACA
     3541 GCGTGCAACT GGCTCCCCCT GCCCTGCCCG CGCCATCGGC CGCCGTGGAG CGTTCGCGTC
     3601 GTCTCGAACA GGAGGCGGCA GGTTTGGCGA AGTCGATGAC CATCGACACG CGAGGAACTA
     3661 TGACGACCAA GAAGCGAAAA ACCGCCGGCG AGGACCTGGC AAAACAGGTC AGCGAGGCCA
     3721 AGCAGGCCGC GTTGCTGAAA CACACGAAGC AGCAGATCAA GGAAATGCAG CTTTCCTTGT
     3781 TCGATATTGC GCCGTGGCCG GACACGATGC GAGCGATGCC AAACGACACG GCCCGCTCTG
     3841 CCCTGTTCAC CACGCGCAAC AAGAAAATCC CGCGCGAGGC GCTGCAAAAC AAGGTCATTT
     3901 TCCACGTCAA CAAGGACGTG AAGATCACCT ACACCGGCGT CGAGCTGCGG GCCGACGATG
     3961 ACGAACTGGT GTGGCAGCAG GTGTTGGAGT ACGCGAAGCG CACCCCTATC GGCGAGCCGA
     4021 TCACCTTCAC GTTCTACGAG CTTTGCCAGG ACCTGGGCTG GTCGATCAAT GGCCGGTATT
     4081 ACACGAAGGC CGAGGAATGC CTGTCGCGCC TACAGGCGAC GGCGATGGGC TTCACGTCCG
     4141 ACCGCGTTGG GCACCTGGAA TCGGTGTCGC TGCTGCACCG CTTCCGCGTC CTGGACCGTG
     4201 GCAAGAAAAC GTCCCGTTGC CAGGTCCTGA TCGACGAGGA AATCGTCGTG CTGTTTGCTG
     4261 GCGACCACTA CACGAAATTC ATATGGGAGA AGTACCGCAA GCTGTCGCCG ACGGCCCGAC
     4321 GGATGTTCGA CTATTTCAGC TCGCACCGGG AGCCGTACCC GCTCAAGCTG GAAACCTTCC
     4381 GCCTCATGTG CGGATCGGAT TCCACCCGCG TGAAGAAGTG GCGCGAGCAG GTCGGCGAAG
     4441 CCTGCGAAGA GTTGCGAGGC AGCGGCCTGG TGGAACACGC CTGGGTCAAT GATGACCTGG
     4501 TGCATTGCAA ACGCTAGGGC CTTGTGGGGT CAGTTCCGGC TGGGGGTTCA GCAGCCAGCG
     4561 CTTTACTGGC ATTTCAGGAA CAAGCGGGCA CTGCTCGACG CACTTGCTTC GCTCAGTATC
     4621 GCTCGGGACG CACGGCGCGC TCTACGAACT GCCGATAAAC AGAGGATTAA AATTGACAAT
     4681 TGTGATTAAG GCTCAGATTC GACGGCTTGG AGCGGCCGAC GTGCAGGATT TCCGCGAGAT
     4741 CCGATTGTCG GCCCTGAAGA AAGCTCCAGA GATGTTCGGG TCCGTTTACG AGCACGAGGA
     4801 GAAAAAGCCC ATGGAGGCGT TCGCTGAACG GTTGCGAGAT GCCGTGGCAT TCGGCGCCTA
     4861 CATCGACGGC GAGATCATTG GGCTGTCGGT CTTCAAACAG GAGGACGGCC CCAAGGACGC
     4921 TCACAAGGCG CATCTGTCCG GCGTTTTCGT GGAGCCCGAA CAGCGAGGCC GAGGGGTCGC
     4981 CGGTATGCTG CTGCGGGCGT TGCCGGCGGG TTTATTGCTC GTGATGATCG TCCGACAGAT
     5041 TCCAACGGGA ATCTGGTGGA TGCGCATCTT CATCCTCGGC GCACTTAATA TTTCGCTATT
     5101 CTGGAGCTTG TTGTTTATTT CGGTCTACCG CCTGCCGGGC GGGGTCGCGG CGACGGTAGG
     5161 CGCTGTGCAG CCGCTGATGG TCGTGTTCAT CTCTGCCGCT CTGCTAGGTA GCCCGATACG
     5221 ATTGATGGCG GTCCTGGGGG CTATTTGCGG AACTGCGGGC GTGGCGCTGT TGGTGTTGAC
     5281 ACCAAACGCA GCGCTAGATC CTGTCGGCGT CGCAGCGGGC CTGGCGGGGG CGGTTTCCAT
     5341 GGCGTTCGGA ACCGTGCTGA CCCGCAAGTG GCAACCTCCC GTGCCTCTGC TCACCTTTAC
     5401 CGCCTGGCAA CTGGCGGCCG GAGGACTTCT GCTCGTTCCA GTAGCTTTAG TGTTTGATCC
     5461 GCCAATCCCG ATGCCTACAG GAACCAATGT TCTCGGCCTG GCGTGGCTCG GCCTGATCGG
     5521 AGCGGGTTTA ACCTACTTCC TTTGGTTCCG GGGGATCTCG CGACTCGAAC CTACAGTTGT
     5581 TTCCTTACTG GGCTTTCTCA GCCCCAGATC TGGGGTCGAT CAGCCGGGGA TGCATCAGGC
     5641 CGACAGTCGG AACTTCGGGT CCCCGACCTG TACCATTCGG TGAGCAATGG ATAGGGGAGT
     5701 TGATATCGTC AACGTTCACT TCTAAAGAAA TAGCGCCACT CAGCTTCCTC AGCGGCTTTA
     5761 TCCAGCGATT TCCTATTATG TCGGCATAGT TCTCAAGATC GACAGCCTGT CACGGTTAAG
     5821 CGAGAAATGA ATAAGAAGGC TGATAATTCG GATCTCTGCG AGGGAGATGA TATTTGATCA
     5881 CAGGCAGCAA CGCTCTGTCA TCGTTACAAT CAACATGCTA CCCTCCGCGA GATCATCCGT
     5941 GTTTCAAACC CGGCAGCTTA GTTGCCGTTC TTCCGAATAG CATCGGTAAC ATGAGCAAAG
     6001 TCTGCCGCCT TACAACGGCT CTCCCGCTGA CGCCGTCCCG GACTGATGGG CTGCCTGTAT
     6061 CGAGTGGTGA TTTTGTGCCG AGCTGCCGGT CGGGGAGCTG TTGGCTGGCT GGTGGCAGGA
     6121 TATATTGTGG TGTAAACAAA TTGACGCTTA GACAACTTAA TAACACATTG CGGACGTTTT
     6181 TAATGTACTG GGGTGGTTTT TCTTTTCACC AGTGAGACGG GCAACAGCTG ATTGCCCTTC
     6241 ACCGCCTGGC CCTGAGAGAG TTGCAGCAAG CGGTCCACGC TGGTTTGCCC CAGCAGGCGA
     6301 AAATCCTGTT TGATGGTGGT TCCGAAATCG GCAAAATCCC TTATAAATCA AAAGAATAGC
     6361 CCGAGATAGG GTTGAGTGTT GTTCCAGTTT GGAACAAGAG TCCACTATTA AAGAACGTGG
     6421 ACTCCAACGT CAAAGGGCGA AAAACCGTCT ATCAGGGCGA TGGCCCACTA CGTGAACCAT
     6481 CACCCAAATC AAGTTTTTTG GGGTCGAGGT GCCGTAAAGC ACTAAATCGG AACCCTAAAG
     6541 GGAGCCCCCG ATTTAGAGCT TGACGGGGAA AGCCGGCGAA CGTGGCGAGA AAGGAAGGGA
     6601 AGAAAGCGAA AGGAGCGGGC GCCATTCAGG CTGCGCAACT GTTGGGAAGG GCGATCGGTG
     6661 CGGGCCTCTT CGCTATTACG CCAGCTGGCG AAAGGGGGAT GTGCTGCAAG GCGATTAAGT
     6721 TGGGTAACGC CAGGGTTTTC CCAGTCACGA CGTTGTAAAA CGACGGCCAG TGAATTCCCG
     6781 ATCTAGTAAC ATAGATGACA CCGCGCGCGA TAATTTATCC TAGTTTGCGC GCTATATTTT
     6841 GTTTTCTATC GCGTATTAAA TGTATAATTG CGGGACTCTA ATCATAAAAA CCCATCTCAT
     6901 AAATAACGTC ATGCATTACA TGTTAATTAT TACATGCTTA ACGTAATTCA ACAGAAATTA
     6961 TATGATAATC ATCGCAAGAC CGGCAACAGG ATTCAATCTT AAGAAACTTT ATTGCCAAAT
     7021 GTTTGAACGA TCGGGGAAAT TCGAGCTCGG TACCGTCTGC AGCGATGCAT GTTGTCAATC
     7081 AATTGGCAAG TCATAAAATG CATTAAAAAA TATTTTCATA CTCAACTACA AATCCATGAG
     7141 TATAACTATA ATTATAAAGC AATGATTAGA ATCTGACAAG GATTCTGGAA AATTACATAA
     7201 AGGAAAGTTC ATAAATGTCT AAAACACAAG AGGACATACT TGTATTCAGT AACATTTGCA
     7261 GCTTTTCTAG GTCTGAAAAT ATATTTGTTG CCTAGTGAAT AAGCATAATG GTACAACTAC
     7321 AAGTGTTTTA CTCCTCATAT TAACTTCGGT CATTAGAGGC CACGATTTGA CACATTTTTA
     7381 CTCAAAACAA AATGTTTGCA TATCTCTTAT AATTTCAAAT TCAACACACA ACAAATAAGA
     7441 GAAAAAACAA ATAATATTAA TTTGAGAATG AACAAAAGGA CCATATCATT CATTAACTCT
     7501 TCTCCATCCA TTTCCATTTC ACAGTTCGAT AGCGAAAACC GAATAAAAAA CACAGTAAAT
     7561 TACAAGCACA ACAAATGGTA CAAGAAAAAC AGTTTTCCCA ATGCCATAAT ACTCGAACTC
     7621 AGTAGGATTC TGGTGTGTGC GCAATGAAAC TGATGCATTG AACTTGACGA ACGTTGTCGA
     7681 AACCGATGAT ACGAACGAAA GCTCTAGCTA GAGGATCAGG CCTGAATTCT CTAGAATTAT
     7741 TACACGGCGA TCTTGCCGCC CTTCTTGGCC TTAATGAGAA TCTCGCGGAT CTTGCGGGCG
     7801 TCCAACTTGC CGGTCAGTCC TTTAGGCACC TCGTCCACGA ACACAACACC ACCGCGCAGC
     7861 TTCTTGGCGG TTGTAACCTG GCTGGCCACA TAGTCCACGA TCTCCTTCTC GGTCATGGTT
     7921 TTACCGTGTT CCAGCACGAC GACTGCGGCG GGCAGCTCGC CGGCATCGTC GTCGGGCAGG
     7981 CCGGCGACCC CGGCGTCGAA GATGTTGGGG TGTTGCAGCA GGATGCTCTC CAGTTCGGCT
     8041 GGGGCTACCT GGTAGCCCTT GTATTTGATC AGGCTCTTCA GCCGGTCCAC GATGAAGAAG
     8101 TGCTCGTCCT CGTCCCAGTA GGCGATGTCG CCGCTGTGCA GCCAGCCGTC CTTGTCGATG
     8161 AGAGCGTTTG TAGCCTCGGG GTTGTTAACG TAGCCGCTCA TGATCATGGG GCCACGGACG
     8221 CACAGCTCGC CGCGCTGGTT CACACCCAGT GTCTTACCGG TGTCCAAGTC CACCACCTTA
     8281 GCCTCGAAGA AGGGCACCAC CTTGCCTACT GCGCCAGGCT TGTCGTCCCC TTCGGGGGTG
     8341 ATCAGAATGG CGCTGGTTGT TTCTGTCAGG CCGTAGCCCT GGCGGATGCC TGGTAGGTGG
     8401 AAGCGTTTGG CCACGGCCTC ACCTACCTCC TTGCTGAGCG GCGCCCCGCC GCTGGCGATC
     8461 TCGTGCAAGT TGCTTAGGTC GTACTTGTCG ATGAGAGTGC TCTTAGCGAA GAAGCTAAAT
     8521 AGTGTGGGCA CCAGCAGGGC AGATTGAATC TTATAGTCTT GCAAGCTGCG CAAGAATAGC
     8581 TCCTCCTCGA AGCGGTACAT GAGCACGACC CGAAAGCCGC AGATCAAGTA GCCCAGCGTG
     8641 GTGAACATGC CGAAGCCGTG GTGAAATGGC ACCACGCTGA GGATAGCGGT GTCGGGGATG
     8701 ATCTGGTTGC CGAAGATGGG GTCGCGGGCA TGACTGAATC GGACACAAGC GGTGCGGTGC
     8761 GGTAGGGCTA CGCCCTTGGG CAATCCGGTA CTGCCACTAC TGTTCATGAT CAGGGCGATG
     8821 GTTTTGTCCC GGTCGAAGCT CTCGGGCACG AAGTCGTACT CGTTGAAGCC GGGTGGCAAA
     8881 TGGGAAGTCA CGAAGGTGTA CATGCTTTGG AAGCCCTGGT AGTCGGTCTT GCTATCCATG
     8941 ATGATGATCT TTTGTATGAT CGGTAGCTTC TTTTGCACGT TGAGGATCTT TTGCAGCCCT
     9001 TTCTTGCTCA CGAATACGAC GGTGGGCTGG CTGATGCCCA TGCTGTTCAG CAGCTCGCGC
     9061 TCGTTGTAGA TGTCGTTAGC TGGGGCCACA GCCACACCGA TGAACAGGGC ACCCAACACG
     9121 GGCATGAAGA ACTGCAAGCT ATTCTCGCTG CACACCACGA TCCGATGGTT TGTATTCAGC
     9181 CCATAGCGCT TCATAGCTTC TGCCAGCCGA ACGCTCATCT CGAAGTACTC GGCGTAGGTA
     9241 ATGTCCACCT CGATATGTGC GTCGGTAAAG GCGATGGTGC CGGGCACCAG GGCGTAGCGC
     9301 TTCATGGCTT TGTGCAGCTG CTCGCCGGCG GTCCCGTCTT CGAGTGGGTA GAATGGCGCT
     9361 GGGCCCTTCT TAATGTTTTT GGCATCTTCC ATGGTGGCTT TACCAACAGT ACCGGATTGC
     9421 CAAGCTTGAC TCTAATTGGA TACCGAGGGG AATTTATGGA ACGTCAGTGG AGCATTTTTG
     9481 ACAAGAAATA TTTGCTAGCT GATAGTGACC TAAGGCGACT TTTGAACGCG CACTCGAGGG
     9541 AGACAAAAGG GAGACAAAAG GGAGACAAAA GGGAGACAAA AGGGAGACAA AAGGGAGACA
     9601 AAAGGGAGAC AAAAGGATCT CGAGGGAGAC AAAAGGGAGA CAAAAGGGAG ACAAAAGGGA
     9661 GACAAAAGGG AGACAAAAGG GAGACAAAAG GATCCTCTAG AGTCGACCTG CAGGCATGCA
     9721 AGCTTCACGC TGCCGCAAGC ACTCAGGGCG CAAGGGCTGC TAAAGGAAGC GGAACACGTA
     9781 GAAAGCCAGT CCGCAGAAAC GGTGCTGACC CCGGATGAAT GTCAGCTACT GGGCTATCTG
     9841 GACAAGGGAA AACGCAAGCG CAAAGAGAAA GCAGGTAGCT TGCAGTGGGC TTACATGGCG
     9901 ATAGCTAGAC TGGGCGGTTT TATGGACAGC AAGCGAACCG GAATTGCCAG CTGGGGCGCC
     9961 CTCTGGTAAG GTTGGGAAGC CCTGCAAAGT AAACTGGATG GCTTTCTTGC CGCCAAGGAT
    10021 CTGATGGCGC AGGGGATCAA GATCATGAGC GGAGAATTAA GGGAGTCACG TTATGACCCC
    10081 CGCCGATGAC GCGGGACAAG CCGTTTTACG TTTGGAACTG ACAGAACCGC AACGTTGAAG
    10141 GAGCCACTCA GCCGCGGGTT TCTGGAGTTT AATGAGCTAA GCACATACGT CAGAAACCAT
    10201 TATTGCGCGT TCAAAAGTCG CCTAAGGTCA CTATCAGCTA GCAAATATTT CTTGTCAAAA
    10261 ATGCTCCACT GACGTTCCAT AAATTCCCCT CGGTATCCAA TTAGAGTCTC ATATTCACTC
    10321 TCAATCCAAA TAATCTGCAC CGGATCTGGA TCGTTTCGCA TGATTGAACA AGATGGATTG
    10381 CACGCAGGTT CTCCGGCCGC TTGGGTGGAG AGGCTATTCG GCTATGACTG GGCACAACAG
    10441 ACAATCGGCT GCTCTGATGC CGCCGTGTTC CGGCTGTCAG CGCAGGGGCG CCCGGTTCTT
    10501 TTTGTCAAGA CCGACCTGTC CGGTGCCCTG AATGAACTGC AGGACGAGGC AGCGCGGCTA
    10561 TCGTGGCTGG CCACGACGGG CGTTCCTTGC GCAGCTGTGC TCGACGTTGT CACTGAAGCG
    10621 GGAAGGGACT GGCTGCTATT GGGCGAAGTG CCGGGGCAGG ATCTCCTGTC ATCTCACCTT
    10681 GCTCCTGCCG AGAAAGTATC CATCATGGCT GATGCAATGC GGCGGCTGCA TACGCTTGAT
    10741 CCGGCTACCT GCCCATTCGA CCACCAAGCG AAACATCGCA TCGAGCGAGC ACGTACTCGG
    10801 ATGGAAGCCG GTCTTGTCGA TCAGGATGAT CTGGACGAAG AGCATCAGGG GCTCGCGCCA
    10861 GCCGAACTGT TCGCCAGGCT CAAGGCGCGC ATGCCCGACG GCGATGATCT CGTCGTGACC
    10921 CATGGCGATG CCTGCTTGCC GAATATCATG GTGGAAAATG GCCGCTTTTC TGGATTCATC
    10981 GACTGTGGCC GGCTGGGTGT GGCGGACCGC TATCAGGACA TAGCGTTGGC TACCCGTGAT
    11041 ATTGCTGAAG AGCTTGGCGG CGAATGGGCT GACCGCTTCC TCGTGCTTTA CGGTATCGCC
    11101 GCTCCCGATT CGCAGCGCAT CGCCTTCTAT CGCCTTCTTG ACGAGTTCTT CTGAGCGGGA
    11161 CTCTGGGGTT CGAAATGACC GACCAAGCGA CGCCCAACCT GCCATCACGA GATTTCGATT
    11221 CCACCGCCGC CTTCTATGAA AGGTTGGGCT TCGGAATCGT TTTCCGGGAC GCCGGCTGGA
    11281 TGATCCTCCA GCGCGGGGAT CTCATGCTGG AGTTCTTCGC CCACGGGATC TCTGCGGAAC
    11341 AGGCGGTCGA AGGTGCCGAT ATCATTACGA CAGCAACGGC CGACAAGCAC AACGCCACGA
    11401 TCCTGAGCGA CAATATGATC GGGCCCGGCG TCCACATCAA CGGCGTCGGC GGCGACTGCC
    11461 CAGGCAAGAC CGAGATGCAC CGCGATATCT TGCTGCGTTC GGATATTTTC GTGGAGTTCC
    11521 CGCCACAGAC CCGGATGATC CCCGATCGTT CAAACATTTG GCAATAAAGT TTCTTAAGAT
    11581 TGAATCCTGT TGCCGGTCTT GCGATGATTA TCATATAATT TCTGTTGAAT TACGTTAAGC
    11641 ATGTAATAAT TAACATGTAA TGCATGACGT TATTTATGAG ATGGGTTTTT ATGATTAGAG
    11701 TCCCGCAATT ATACATTTAA TACGCGATAG AAAACAAAAT ATAGCGCGCA AACTAGGATA
    11761 AATTATCGCG CGCGGTGTCA TCTATGTTAC TAGATCGGGC CTCCTGTCAA TGCTGGCGGC
    11821 GGCTCTGGTG GTGGTTCTGG TGGCGGCTCT GAGGGTGGTG GCTCTGAGGG TGGCGGTTCT
    11881 GAGGGTGGCG GCTCTGAGGG AGGCGGTTCC GGTGGTGGCT CTGGTTCCGG TGATTTTGAT
    11941 TATGAAAAGA TGGCAAACGC TAATAAGGGG GCTATGACCG AAAATGCCGA TGAAAACGCG
    12001 CTACAGTCTG ACGCTAAAGG CAAACTTGAT TCTGTCGCTA CTGATTACGG TGCTGCTATC
    12061 GATGGTTTCA TTGGTGACGT TTCCGGCCTT GCTAATGGTA ATGGTGCTAC TGGTGATTTT
    12121 GCTGGCTCTA ATTCCCAAAT GGCTCAAGTC GGTGACGGTG ATAATTCACC TTTAATGAAT
    12181 AATTTCCGTC AATATTTACC TTCCCTCCCT CAATCGGTTG AATGTCGCCC TTTTGTCTTT
    12241 GGCCCAATAC GCAAACCGCC TCTCCCCGCG CGTTGGCCGA TTCATTAATG CAGCTGGCAC
    12301 GACAGGTTTC CCGACTGGAA AGCGGGCAGT GAGCGCAACG CAATTAATGT GAGTTAGCTC
    12361 ACTCATTAGG CACCCCAGGC TTTACACTTT ATGCTTCCGG CTCGTATGTT GTGTGGAATT
    12421 GTGAGCGGAT AACAATTTCA CACAGGAAAC AGCTATGACC ATGATTACGC CAAGCTCTAG
    12481 AGGATCCCCC GATGAGCTAA GCTAGCTATA TCATCAATTT ATGTATTACA CATAATATCG
    12541 CACTCAGTCT TTCATCTACG GCAATGTACC AGCTGATATA ATCAGTTATT GAAATATTTC
    12601 TGAATTTAAA CTTGCATCAA TAAATTTATG TTTTTGCTTG GACTATAATA CCTGACTTGT
    12661 TATTTTATCA ATAAATATTT AAACTATATT TCTTTCAAGA TGGGAATTGG CTGAGTGGCT
    12721 CCTTCAACGT TGCGGTTCTG TCAGTTCCAA ACGTAAAACG GCTTGTCCCG CGTCATCGGC
    12781 GGGGGTCATA ACGTGACTCC CTTAATTCTC CGCTCATGAT CAGATTGTCG TTTCCCGCCT
    12841 TCAGTTTAAA CTATCAGTGT TTGACAGGAT ATATTGGCGG GTAAACCTAA GAGAAAAGAG
    12901 CGTTTATTAG AATAATCGGA TATTTAAAAG GGCGTGAAAA GGTTTATCCG TTCGTCCATT
    12961 TGTATGTGCA TGCCAACCAC AGGGTTCCCC AGATCTGGCG CCGGCCAGCG AGACGAGCAA
    13021 GATTGGCCGC CGCCCGAAAC GATCCGACAG CGCGCCCAGC ACAGGTGCGC AGGCAAATTG
    13081 CACCAACGCA TACAGCGCCA GCAGAATGCC ATAGTGGGCG GTGACGTCGT TCGAGTGAAC
    13141 CAGATCGCGC AGGAGGCCCG GCAGCACCGG CATAATCAGG CCGATGCCGA CAGCGTCGAG
    13201 CGCGACAGTG CTCAGAATTA CGATCAGGGG TATGTTGGGT TTCACGTCTG GCCTCCGGAC
    13261 CAGCCTCCGC TGGTCCGATT GAACGCGCGG ATTCTTTATC ACTGATAAGT TGGTGGACAT
    13321 ATTATGTTTA TCAGTGATAA AGTGTCAAGC ATGACAAAGT TGCAGCCGAA TACAGTGATC
    13381 CGTGCCGCCC TGGACCTGTT GAACGAGGTC GGCGTAGACG GTCTGACGAC ACGCAAACTG
    13441 GCGGAACGGT TGGGGGTTCA GCAGCCGGCG CTTTACTGGC ACTTCAGGAA CAAGCGGGCG
    13501 CTGCTCGACG CACTGGCCGA AGCCATGCTG GCGGAGAATC ATACGCATTC GGTGCCGAGA
    13561 GCCGACGACG ACTGGCGCTC ATTTCTGATC GGGAATGCCC GCAGCTTCAG GCAGGCGCTG
    13621 CTCGCCTACC GCGATGGCGC GCGCATCCAT GCCGGCACGC GACCGGGCGC ACCGCAGATG
    13681 GAAACGGCCG ACGCGCAGCT TCGCTTCCTC TGCGAGGCGG GTTTTTCGGC CGGGGACGCC
    13741 GTCAATGCGC TGATGACAAT CAGCTACTTC ACTGTTGGGG CCGTGCTTGA GGAGCAGGCC
    13801 GGCGACAGCG ATGCCGGCGA GCGCGGCGGC ACCGTTGAAC AGGCTCCGCT CTCGCCGCTG
    13861 TTGCGGGCCG CGATAGACGC CTTCGACGAA GCCGGTCCGG ACGCAGCGTT CGAGCAGGGA
    13921 CTCGCGGTGA TTGTCGATGG ATTGGCGAAA AGGAGGCTCG TTGTCAGGAA CGTTGAAGGA
    13981 CCGAGAAAGG GTGACGATTG ATCAGGACCG CTGCCGGAGC GCAACCCACT CACTACAGCA
    14041 GAGCCATGTA GACAACATCC CCTCCCCCTT TCCACCGCGT CAGACGCCCG TAGCAGCCCG
    14101 CTACGGGCTT TTTCATGCCC TGCCCTAGCG TCCAAGCCTC ACGGCCGCGC TCGGCCTCTC
    14161 TGGCGGCCTT CTGGCGCTCT TCCGCTTCCT CGCTCACTGA CTCGCTGCGC TCGGTCGTTC
    14221 GGCTGCGGCG AGCGGTATCA GCTCACTCAA AGGCGGTAAT ACGGTTATCC ACAGAATCAG
    14281 GGGATAACGC AGGAAAGAAC ATGTGAGCAA AAGGCCAGCA AAAGGCCAGG AACCGTAAAA
    14341 AGGCCGCGTT GCTGGCGTTT TTCCATAGGC TCCGCCCCCC TGACGAGCAT CACAAAAATC
    14401 GACGCTCAAG TCAGAGGTGG CGAAACCCGA CAGGACTATA AAGATACCAG GCGTTTCCCC
    14461 CTGGAAGCTC CCTCGTGCGC TCTCCTGTTC CGACCCTGCC GCTTACCGGA TACCTGTCCG
    14521 CCTTTCTCCC TTCGGGAAGC GTGGCGCTTT TCCGCTGCAT AACCCTGCTT CGGGGTCATT
    14581 ATAGCGATTT TTTCGGTATA TCCATCCTTT TTCGCACGAT ATACAGGATT TTGCCAAAGG
    14641 GTTCGTGTAG ACTTTCCTTG GTGTATCCAA CGGCGTCAGC CGGGCAGGAT AGGTGAAGTA
    14701 GGCCCACCCG CGAGCGGGTG TTCCTTCTTC ACTGTCCCTT ATTCGCACCT GGCGGTGCTC
    14761 AACGGGAATC CTGCTCTGCG AGGCTGGCCG GCTACCGCCG GCGTAACAGA TGAGGGCAAG
    14821 CGGATGGCTG ATGAAACCAA GCCAACCAGG AAGGGCAGCC CACCTATCAA GGTGTACTGC
    14881 CTTCCAGACG AACGAAGAGC GATTGAGGAA AAGGCGGCGG CGGCCGGCAT GAGCCTGTCG
    14941 GCCTACCTGC TGGCCGTCGG CCAGGGCTAC AAAATCACGG GCGTCGTGGA CTATGAGCAC
    15001 GTCCGCGAGC TGGCCCGCAT CAATGGCGAC CTGGGCCGCC TGGGCGGCCT GCTGAAACTC
    15061 TGGCTCACCG ACGACCCGCG CACGGCGCGG TTCGGTGATG CCACGATCCT CGCCCTGCTG
    15121 GCGAAGATCG AAGAGAAGCA GGACGAGCTT GGCAAGGTCA TGATGGGCGT GGTCCGCCCG
    15181 AGGGCAGAGC CATGACTTTT TTAGCCGCTA AAACGGCCGG GGGGTGCGCG TGATTGCCAA
    15241 GCACGTCCCC ATGCGCTCCA TCAAGAAGAG CGACTTCGCG GAGCTGGTGA AGTACATCAC
    15301 CGACGAGCAA GGCAAGACCG AGCGCCTTTG CGACGCTCA  
//
