# Supplementary material for: GLO-Roots: an imaging platform enabling multidimensional characterization of soil-grown root systems
Source: eLife. 2015 Aug 19;4:e07597. doi: 10.7554/eLife.07597 (PMC4589753; doi:10.7554/eLife.07597)
Supplement: Supplementary file 3. — Vector maps of all the constructs used in this work. DOI: http://dx.doi.org/10.7554/eLife.07597.056 [file elife07597s024.zip › supplement_7/tomato pMCD32-Hyg-35SPpyRE8.ape]

LOCUS       pMCD32_PpyRE8          11744 bp ds-DNA     circular     10-MAR-2015
DEFINITION  .
ACCESSION   
VERSION     
SOURCE      .
  ORGANISM  .
COMMENT     Insertfrom/Users/avschrager/Desktop/reluciferasesystemupandrunning/
            PpyRE8-L1L2.ape 84 to 1757
COMMENT     Backbonefrom/Users/avschrager/Desktop/reluciferasesystemupandrunnin
            g/pMDC32.ape2016 to 333
COMMENT     
COMMENT     ApEinfo:methylated:1
FEATURES             Location/Qualifiers
     misc_recomb     9738..9754
                     /invitrogen="2670000"
                     /vntifkey="86"
                     /label=attL1
                     /ApEinfo_fwdcolor=pink
                     /ApEinfo_revcolor=pink
                     /ApEinfo_graphicformat=arrow_data {{0 1 2 0 0 -1} {} 0}
                     width 5 offset 0
     misc_feature    complement(8922..9689)
                     /label=35S_promoter
                     /ApEinfo_fwdcolor=#e9ff31
                     /ApEinfo_revcolor=#00ff80
                     /ApEinfo_graphicformat=arrow_data {{} {0 1 2 0 0 -1} 0}
                     width 5 offset 0
     misc_feature    complement(1062..2086)
                     /label=hygro_resisance
                     /ApEinfo_fwdcolor=#cc66ff
                     /ApEinfo_revcolor=green
                     /ApEinfo_graphicformat=arrow_data {{} {0 1 2 0 0 -1} 0}
                     width 5 offset 0
     misc_recomb     complement(11402..11411)
                     /invitrogen="2680000"
                     /vntifkey="86"
                     /label=attL2
                     /ApEinfo_fwdcolor=pink
                     /ApEinfo_revcolor=pink
                     /ApEinfo_graphicformat=arrow_data {{0 1 2 0 0 -1} {} 0}
                     width 5 offset 0
     misc_feature    complement(2828..3621)
                     /label=kan_resistance
                     /ApEinfo_fwdcolor=#61bbff
                     /ApEinfo_revcolor=green
                     /ApEinfo_graphicformat=arrow_data {{} {0 1 2 0 0 -1} 0}
                     width 5 offset 0
     CDS             9755..11401
                     /label=PPyRE8o
                     /ApEinfo_fwdcolor=#ff191f
                     /ApEinfo_revcolor=#ff191f
                     /ApEinfo_graphicformat=arrow_data {{0 1 2 0 0 -1} {} 0}
                     width 5 offset 0
     misc_feature    complement(8637..8661)
                     /label=RB
                     /ApEinfo_fwdcolor=cyan
                     /ApEinfo_revcolor=green
                     /ApEinfo_graphicformat=arrow_data {{0 1 2 0 0 -1} {} 0}
                     width 5 offset 0
     misc_feature    complement(11483..11738)
                     /label=nos_terminator
                     /ApEinfo_fwdcolor=#66ffcc
                     /ApEinfo_revcolor=green
                     /ApEinfo_graphicformat=arrow_data {{0 1 2 0 0 -1} {} 0}
                     width 5 offset 0
     misc_feature    complement(2378..2402)
                     /label=LB
                     /ApEinfo_fwdcolor=cyan
                     /ApEinfo_revcolor=green
                     /ApEinfo_graphicformat=arrow_data {{0 1 2 0 0 -1} {} 0}
                     width 5 offset 0
ORIGIN
        1 cgtaatcatg gtcatagctg tttcctgtgt gaaattgtta tccgctcaca attccacaca
       61 acatacgagc cggaagcata aagtgtaaag cctggggtgc ctaatgagtg agctaactca
      121 cattaattgc gttgcgctca ctgcccgctt tccagtcggg aaacctgtcg tgccagctgc
      181 attaatgaat cggccaacgc gcggggagag gcggtttgcg tattggctag agcagcttgc
      241 caacatggtg gagcacgaca ctctcgtcta ctccaagaat atcaaagata cagtctcaga
      301 agaccaaagg gctattgaga cttttcaaca aagggtaata tcgggaaacc tcctcggatt
      361 ccattgccca gctatctgtc acttcatcaa aaggacagta gaaaaggaag gtggcaccta
      421 caaatgccat cattgcgata aaggaaaggc tatcgttcaa gatgcctctg ccgacagtgg
      481 tcccaaagat ggacccccac ccacgaggag catcgtggaa aaagaagacg ttccaaccac
      541 gtcttcaaag caagtggatt gatgtgataa catggtggag cacgacactc tcgtctactc
      601 caagaatatc aaagatacag tctcagaaga ccaaagggct attgagactt ttcaacaaag
      661 ggtaatatcg ggaaacctcc tcggattcca ttgcccagct atctgtcact tcatcaaaag
      721 gacagtagaa aaggaaggtg gcacctacaa atgccatcat tgcgataaag gaaaggctat
      781 cgttcaagat gcctctgccg acagtggtcc caaagatgga cccccaccca cgaggagcat
      841 cgtggaaaaa gaagacgttc caaccacgtc ttcaaagcaa gtggattgat gtgatatctc
      901 cactgacgta agggatgacg cacaatccca ctatccttcg caagaccttc ctctatataa
      961 ggaagttcat ttcatttgga gaggacacgc tgaaatcacc agtctctctc tacaaatcta
     1021 tctctctcga gctttcgcag atcccggggg gcaatgagat atgaaaaagc ctgaactcac
     1081 cgcgacgtct gtcgagaagt ttctgatcga aaagttcgac agcgtctccg acctgatgca
     1141 gctctcggag ggcgaagaat ctcgtgcttt cagcttcgat gtaggagggc gtggatatgt
     1201 cctgcgggta aatagctgcg ccgatggttt ctacaaagat cgttatgttt atcggcactt
     1261 tgcatcggcc gcgctcccga ttccggaagt gcttgacatt ggggagttta gcgagagcct
     1321 gacctattgc atctcccgcc gtgcacaggg tgtcacgttg caagacctgc ctgaaaccga
     1381 actgcccgct gttctacaac cggtcgcgga ggctatggat gcgatcgctg cggccgatct
     1441 tagccagacg agcgggttcg gcccattcgg accgcaagga atcggtcaat acactacatg
     1501 gcgtgatttc atatgcgcga ttgctgatcc ccatgtgtat cactggcaaa ctgtgatgga
     1561 cgacaccgtc agtgcgtccg tcgcgcaggc tctcgatgag ctgatgcttt gggccgagga
     1621 ctgccccgaa gtccggcacc tcgtgcacgc ggatttcggc tccaacaatg tcctgacgga
     1681 caatggccgc ataacagcgg tcattgactg gagcgaggcg atgttcgggg attcccaata
     1741 cgaggtcgcc aacatcttct tctggaggcc gtggttggct tgtatggagc agcagacgcg
     1801 ctacttcgag cggaggcatc cggagcttgc aggatcgcca cgactccggg cgtatatgct
     1861 ccgcattggt cttgaccaac tctatcagag cttggttgac ggcaatttcg atgatgcagc
     1921 ttgggcgcag ggtcgatgcg acgcaatcgt ccgatccgga gccgggactg tcgggcgtac
     1981 acaaatcgcc cgcagaagcg cggccgtctg gaccgatggc tgtgtagaag tactcgccga
     2041 tagtggaaac cgacgcccca gcactcgtcc gagggcaaag aaatagagta gatgccgacc
     2101 ggatctgtcg atcgacaagc tcgagtttct ccataataat gtgtgagtag ttcccagata
     2161 agggaattag ggttcctata gggtttcgct catgtgttga gcatataaga aacccttagt
     2221 atgtatttgt atttgtaaaa tacttctatc aataaaattt ctaattccta aaaccaaaat
     2281 ccagtactaa aatccagatc ccccgaatta attcggcgtt aattcagtac attaaaaacg
     2341 tccgcaatgt gttattaagt tgtctaagcg tcaatttgtt tacaccacaa tatatcctgc
     2401 caccagccag ccaacagctc cccgaccggc agctcggcac aaaatcacca ctcgatacag
     2461 gcagcccatc agtccgggac ggcgtcagcg ggagagccgt tgtaaggcgg cagactttgc
     2521 tcatgttacc gatgctattc ggaagaacgg caactaagct gccgggtttg aaacacggat
     2581 gatctcgcgg agggtagcat gttgattgta acgatgacag agcgttgctg cctgtgatca
     2641 ccgcggtttc aaaatcggct ccgtcgatac tatgttatac gccaactttg aaaacaactt
     2701 tgaaaaagct gttttctggt atttaaggtt ttagaatgca aggaacagtg aattggagtt
     2761 cgtcttgtta taattagctt cttggggtat ctttaaatac tgtagaaaag aggaaggaaa
     2821 taataaatgg ctaaaatgag aatatcaccg gaattgaaaa aactgatcga aaaataccgc
     2881 tgcgtaaaag atacggaagg aatgtctcct gctaaggtat ataagctggt gggagaaaat
     2941 gaaaacctat atttaaaaat gacggacagc cggtataaag ggaccaccta tgatgtggaa
     3001 cgggaaaagg acatgatgct atggctggaa ggaaagctgc ctgttccaaa ggtcctgcac
     3061 tttgaacggc atgatggctg gagcaatctg ctcatgagtg aggccgatgg cgtcctttgc
     3121 tcggaagagt atgaagatga acaaagccct gaaaagatta tcgagctgta tgcggagtgc
     3181 atcaggctct ttcactccat cgacatatcg gattgtccct atacgaatag cttagacagc
     3241 cgcttagccg aattggatta cttactgaat aacgatctgg ccgatgtgga ttgcgaaaac
     3301 tgggaagaag acactccatt taaagatccg cgcgagctgt atgatttttt aaagacggaa
     3361 aagcccgaag aggaacttgt cttttcccac ggcgacctgg gagacagcaa catctttgtg
     3421 aaagatggca aagtaagtgg ctttattgat cttgggagaa gcggcagggc ggacaagtgg
     3481 tatgacattg ccttctgcgt ccggtcgatc agggaggata tcggggaaga acagtatgtc
     3541 gagctatttt ttgacttact ggggatcaag cctgattggg agaaaataaa atattatatt
     3601 ttactggatg aattgtttta gtacctagaa tgcatgacca aaatccctta acgtgagttt
     3661 tcgttccact gagcgtcaga ccccgtagaa aagatcaaag gatcttcttg agatcctttt
     3721 tttctgcgcg taatctgctg cttgcaaaca aaaaaaccac cgctaccagc ggtggtttgt
     3781 ttgccggatc aagagctacc aactcttttt ccgaaggtaa ctggcttcag cagagcgcag
     3841 ataccaaata ctgtccttct agtgtagccg tagttaggcc accacttcaa gaactctgta
     3901 gcaccgccta catacctcgc tctgctaatc ctgttaccag tggctgctgc cagtggcgat
     3961 aagtcgtgtc ttaccgggtt ggactcaaga cgatagttac cggataaggc gcagcggtcg
     4021 ggctgaacgg ggggttcgtg cacacagccc agcttggagc gaacgaccta caccgaactg
     4081 agatacctac agcgtgagct atgagaaagc gccacgcttc ccgaagggag aaaggcggac
     4141 aggtatccgg taagcggcag ggtcggaaca ggagagcgca cgagggagct tccaggggga
     4201 aacgcctggt atctttatag tcctgtcggg tttcgccacc tctgacttga gcgtcgattt
     4261 ttgtgatgct cgtcaggggg gcggagccta tggaaaaacg ccagcaacgc ggccttttta
     4321 cggttcctgg ccttttgctg gccttttgct cacatgttct ttcctgcgtt atcccctgat
     4381 tctgtggata accgtattac cgcctttgag tgagctgata ccgctcgccg cagccgaacg
     4441 accgagcgca gcgagtcagt gagcgaggaa gcggaagagc gcctgatgcg gtattttctc
     4501 cttacgcatc tgtgcggtat ttcacaccgc atatggtgca ctctcagtac aatctgctct
     4561 gatgccgcat agttaagcca gtatacactc cgctatcgct acgtgactgg gtcatggctg
     4621 cgccccgaca cccgccaaca cccgctgacg cgccctgacg ggcttgtctg ctcccggcat
     4681 ccgcttacag acaagctgtg accgtctccg ggagctgcat gtgtcagagg ttttcaccgt
     4741 catcaccgaa acgcgcgagg cagggtgcct tgatgtgggc gccggcggtc gagtggcgac
     4801 ggcgcggctt gtccgcgccc tggtagattg cctggccgta ggccagccat ttttgagcgg
     4861 ccagcggccg cgataggccg acgcgaagcg gcggggcgta gggagcgcag cgaccgaagg
     4921 gtaggcgctt tttgcagctc ttcggctgtg cgctggccag acagttatgc acaggccagg
     4981 cgggttttaa gagttttaat aagttttaaa gagttttagg cggaaaaatc gccttttttc
     5041 tcttttatat cagtcactta catgtgtgac cggttcccaa tgtacggctt tgggttccca
     5101 atgtacgggt tccggttccc aatgtacggc tttgggttcc caatgtacgt gctatccaca
     5161 ggaaagagac cttttcgacc tttttcccct gctagggcaa tttgccctag catctgctcc
     5221 gtacattagg aaccggcgga tgcttcgccc tcgatcaggt tgcggtagcg catgactagg
     5281 atcgggccag cctgccccgc ctcctccttc aaatcgtact ccggcaggtc atttgacccg
     5341 atcagcttgc gcacggtgaa acagaacttc ttgaactctc cggcgctgcc actgcgttcg
     5401 tagatcgtct tgaacaacca tctggcttct gccttgcctg cggcgcggcg tgccaggcgg
     5461 tagagaaaac ggccgatgcc gggatcgatc aaaaagtaat cggggtgaac cgtcagcacg
     5521 tccgggttct tgccttctgt gatctcgcgg tacatccaat cagctagctc gatctcgatg
     5581 tactccggcc gcccggtttc gctctttacg atcttgtagc ggctaatcaa ggcttcaccc
     5641 tcggataccg tcaccaggcg gccgttcttg gccttcttcg tacgctgcat ggcaacgtgc
     5701 gtggtgttta accgaatgca ggtttctacc aggtcgtctt tctgctttcc gccatcggct
     5761 cgccggcaga acttgagtac gtccgcaacg tgtggacgga acacgcggcc gggcttgtct
     5821 cccttccctt cccggtatcg gttcatggat tcggttagat gggaaaccgc catcagtacc
     5881 aggtcgtaat cccacacact ggccatgccg gccggccctg cggaaacctc tacgtgcccg
     5941 tctggaagct cgtagcggat cacctcgcca gctcgtcggt cacgcttcga cagacggaaa
     6001 acggccacgt ccatgatgct gcgactatcg cgggtgccca cgtcatagag catcggaacg
     6061 aaaaaatctg gttgctcgtc gcccttgggc ggcttcctaa tcgacggcgc accggctgcc
     6121 ggcggttgcc gggattcttt gcggattcga tcagcggccg cttgccacga ttcaccgggg
     6181 cgtgcttctg cctcgatgcg ttgccgctgg gcggcctgcg cggccttcaa cttctccacc
     6241 aggtcatcac ccagcgccgc gccgatttgt accgggccgg atggtttgcg accgtcacgc
     6301 cgattcctcg ggcttggggg ttccagtgcc attgcagggc cggcagacaa cccagccgct
     6361 tacgcctggc caaccgcccg ttcctccaca catggggcat tccacggcgt cggtgcctgg
     6421 ttgttcttga ttttccatgc cgcctccttt agccgctaaa attcatctac tcatttattc
     6481 atttgctcat ttactctggt agctgcgcga tgtattcaga tagcagctcg gtaatggtct
     6541 tgccttggcg taccgcgtac atcttcagct tggtgtgatc ctccgccggc aactgaaagt
     6601 tgacccgctt catggctggc gtgtctgcca ggctggccaa cgttgcagcc ttgctgctgc
     6661 gtgcgctcgg acggccggca cttagcgtgt ttgtgctttt gctcattttc tctttacctc
     6721 attaactcaa atgagttttg atttaatttc agcggccagc gcctggacct cgcgggcagc
     6781 gtcgccctcg ggttctgatt caagaacggt tgtgccggcg gcggcagtgc ctgggtagct
     6841 cacgcgctgc gtgatacggg actcaagaat gggcagctcg tacccggcca gcgcctcggc
     6901 aacctcaccg ccgatgcgcg tgcctttgat cgcccgcgac acgacaaagg ccgcttgtag
     6961 ccttccatcc gtgacctcaa tgcgctgctt aaccagctcc accaggtcgg cggtggccca
     7021 tatgtcgtaa gggcttggct gcaccggaat cagcacgaag tcggctgcct tgatcgcgga
     7081 cacagccaag tccgccgcct ggggcgctcc gtcgatcact acgaagtcgc gccggccgat
     7141 ggccttcacg tcgcggtcaa tcgtcgggcg gtcgatgccg acaacggtta gcggttgatc
     7201 ttcccgcacg gccgcccaat cgcgggcact gccctgggga tcggaatcga ctaacagaac
     7261 atcggccccg gcgagttgca gggcgcgggc tagatgggtt gcgatggtcg tcttgcctga
     7321 cccgcctttc tggttaagta cagcgataac cttcatgcgt tccccttgcg tatttgttta
     7381 tttactcatc gcatcatata cgcagcgacc gcatgacgca agctgtttta ctcaaataca
     7441 catcaccttt ttagacggcg gcgctcggtt tcttcagcgg ccaagctggc cggccaggcc
     7501 gccagcttgg catcagacaa accggccagg atttcatgca gccgcacggt tgagacgtgc
     7561 gcgggcggct cgaacacgta cccggccgcg atcatctccg cctcgatctc ttcggtaatg
     7621 aaaaacggtt cgtcctggcc gtcctggtgc ggtttcatgc ttgttcctct tggcgttcat
     7681 tctcggcggc cgccagggcg tcggcctcgg tcaatgcgtc ctcacggaag gcaccgcgcc
     7741 gcctggcctc ggtgggcgtc acttcctcgc tgcgctcaag tgcgcggtac agggtcgagc
     7801 gatgcacgcc aagcagtgca gccgcctctt tcacggtgcg gccttcctgg tcgatcagct
     7861 cgcgggcgtg cgcgatctgt gccggggtga gggtagggcg ggggccaaac ttcacgcctc
     7921 gggccttggc ggcctcgcgc ccgctccggg tgcggtcgat gattagggaa cgctcgaact
     7981 cggcaatgcc ggcgaacacg gtcaacacca tgcggccggc cggcgtggtg gtgtcggccc
     8041 acggctctgc caggctacgc aggcccgcgc cggcctcctg gatgcgctcg gcaatgtcca
     8101 gtaggtcgcg ggtgctgcgg gccaggcggt ctagcctggt cactgtcaca acgtcgccag
     8161 ggcgtaggtg gtcaagcatc ctggccagct ccgggcggtc gcgcctggtg ccggtgatct
     8221 tctcggaaaa cagcttggtg cagccggccg cgtgcagttc ggcccgttgg ttggtcaagt
     8281 cctggtcgtc ggtgctgacg cgggcatagc ccagcaggcc agcggcggcg ctcttgttca
     8341 tggcgtaatg tctccggttc tagtcgcaag tattctactt tatgcgacta aaacacgcga
     8401 caagaaaacg ccaggaaaag ggcagggcgg cagcctgtcg cgtaacttag gacttgtgcg
     8461 acatgtcgtt ttcagaagac ggctgcactg aacgtcagaa gccgactgca ctatagcagc
     8521 ggaggggttg gatcaaagta ctttgatccc gaggggaacc ctgtggttgg catgcacata
     8581 caaatggacg aacggataaa ccttttcacg cccttttaaa tatccgttat tctaataaac
     8641 gctcttttct cttaggttta cccgccaata tatcctgtca aacactgata gtttaaactg
     8701 aaggcgggaa acgacaatct gatccaagct caagctgctc tagcattcgc cattcaggct
     8761 gcgcaactgt tgggaagggc gatcggtgcg ggcctcttcg ctattacgcc agctggcgaa
     8821 agggggatgt gctgcaaggc gattaagttg ggtaacgcca gggttttccc agtcacgacg
     8881 ttgtaaaacg acggccagtg ccaagcttgg cgtgcctgca ggtcaacatg gtggagcacg
     8941 acacacttgt ctactccaaa aatatcaaag atacagtctc agaagaccaa agggcaattg
     9001 agacttttca acaaagggta atatccggaa acctcctcgg attccattgc ccagctatct
     9061 gtcactttat tgtgaagata gtggaaaagg aaggtggctc ctacaaatgc catcattgcg
     9121 ataaaggaaa ggccatcgtt gaagatgcct ctgccgacag tggtcccaaa gatggacccc
     9181 cacccacgag gagcatcgtg gaaaaagaag acgttccaac cacgtcttca aagcaagtgg
     9241 attgatgtga taacatggtg gagcacgaca cacttgtcta ctccaaaaat atcaaagata
     9301 cagtctcaga agaccaaagg gcaattgaga cttttcaaca aagggtaata tccggaaacc
     9361 tcctcggatt ccattgccca gctatctgtc actttattgt gaagatagtg gaaaaggaag
     9421 gtggctccta caaatgccat cattgcgata aaggaaaggc catcgttgaa gatgcctctg
     9481 ccgacagtgg tcccaaagat ggacccccac ccacgaggag catcgtggaa aaagaagacg
     9541 ttccaaccac gtcttcaaag caagtggatt gatgtgatat ctccactgac gtaagggatg
     9601 acgcacaatc ccactatcct tcgcaagacc cttcctctat ataaggaagt tcatttcatt
     9661 tggagaggac ctcgactcta gaggatcccc gggtaccggg ccccccctcg aggcgcgcca
     9721 agctatcaaa caagtttgta caaaaaagca ggctATGGAG GATGCTAAGA ACATAAAGAA
     9781 AGGACCTGCA CCATTTTACC CACTTGAGGA TGGAACAGCT GGAGAGCAAC TTCATAAGGC
     9841 AATGAAAAGA TATGCTCTTG TTCCTGGTAC TATCGCATTC ACAGATGCTC ATATTGAAGT
     9901 GAATATCACC TATGCTGAGT ACTTTGAAAT GTCTGTTAGG CTTGCTGAAG CTATGAAGAG
     9961 ATACGGATTG AATACAAACC ACAGGATTGT TGTGTGTAGT GAGAACTCTT TGCAATTTTT
    10021 CATGCCTGTT CTTGGAGCTT TGTTCATAGG AGTGGCTGTT GCACCAGCTA ATGATATATA
    10081 TAACGAGAGA GAACTTCTTA ATTCTATGAA TATCAGTCAA CCTACTGTTG TGTTCGTGAG
    10141 TAAGAAAGGT CTTCAAAAGA TATTGAACGT TCAGAAGAAA CTCCCAATTA TCCAGAAGAT
    10201 TATTATTATG GATTCAAAGA CAGATTACCA AGGTTTCCAG TCAATGTACA CCTTTGTGAC
    10261 TAGTCATTTG CCTCCTGGAT TCAATGAGTA CGATTTCGTT CCAGAATCTT TTGATAGAGA
    10321 TAAGACTATC GCTCTTATTA TGAATAGTTC CGGATCAACA GGTTTACCTA AGGGTGTGGC
    10381 ACTCCCACAT AGAGCTTTAT GTGTTAGGTT CTCACACGCT AGAGATCCTA TATTTGGAAA
    10441 TCAGATTGCA CCAGATACTG CTATCCTTAG TGTTGTGCCT TTCCATCACG GATTTGGAAT
    10501 GTTCACTACA CTCGGATACC TTATTTGTGG TTTTAGGGTT GTGCTTATGT ACAGATTCGA
    10561 AGAGGAACTC TTTTTAAGGT CTTTGCAAGA TTATAAGATA CAGACCGCAC TCTTAGTTCC
    10621 AACTCTCTTT TCTTTCTTAG CAAAGTCAAC ATTGATCGAT AAGTACGATC TTTCAAACTT
    10681 GCATGAGATA GCAAGTGGAG GTGCTCCTCT CTCTAAAGAA GTGGGTGAAG CAGTTGCTAA
    10741 GGGATTCCAC CTTCCAGGTA TAAGACAAGG ATATGGTCTC ACAGAGACCA CTTCTGCTAT
    10801 TTTAGTGACC CCTGAAGGAG ATGATAAACC AGGAGCAGTT GGAAAGGTTG TTCCTTTCTT
    10861 TGAAGCTAAA GTTGTGGATC TTGATACAGG AAAGACCTTG GGTGTGAATC AGAGGGGAGA
    10921 GCTTTGCGTT AGAGGTCCTA TGATCATGTC TGGATATGTT AATAACCCAG AAGCAACTAA
    10981 CGCTCTCATT GATAAAGATG GATGGTTACA TTCAGGAGAT ATTGCTTACT GGGATGAGGA
    11041 TGAACACTTT TTCATTGTTG ATAGGCTCAA GAGTTTAATC AAGTATAAGG GATACCAAGT
    11101 TGCACCTGCT GAGTTGGAAT CTATCCTTTT GCAGCATCCA AACATAAGAG ATGCAGGAGT
    11161 TGCTGGTCTC CCTGATGATG ATGCTGGAGA GCTTCCAGCT GCAGTTGTGG TTTTGGAACA
    11221 CGGAAAGACT ATGACAGAGA AAGAAATTGT GGATTACGTT GCATCTCAAG TTACAACCGC
    11281 TAAGAAACTT AGAGGTGGTG TGGTTTTTGT GGATGAGGTT CCAAAGGGAC TTACTGGTAA
    11341 ATTGGATGCA AGAAAGATCA GGGAAATTTT GATTAAAGCT AAGAAAGGAG GAAAGATTTG
    11401 Aacccagctt tcttgtacaa agtggttcga taattcctta attaactagt tctagagcgg
    11461 ccgcccaccg cggtggagct cgaatttccc cgatcgttca aacatttggc aataaagttt
    11521 cttaagattg aatcctgttg ccggtcttgc gatgattatc atataatttc tgttgaatta
    11581 cgttaagcat gtaataatta acatgtaatg catgacgtta tttatgagat gggtttttat
    11641 gattagagtc ccgcaattat acatttaata cgcgatagaa aacaaaatat agcgcgcaaa
    11701 ctaggataaa ttatcgcgcg cggtgtcatc tatgttactg aatt 
//
