# Supplementary material for: GLO-Roots: an imaging platform enabling multidimensional characterization of soil-grown root systems
Source: eLife. 2015 Aug 19;4:e07597. doi: 10.7554/eLife.07597 (PMC4589753; doi:10.7554/eLife.07597)
Supplement: Supplementary file 3. — Vector maps of all the constructs used in this work. DOI: http://dx.doi.org/10.7554/eLife.07597.056 [file elife07597s024.zip › supplement_7/UBQ10-CBG99o.ape]

LOCUS       New_DNA                10907 bp ds-DNA     circular     01-FEB-2012
DEFINITION  .
ACCESSION   
VERSION     
SOURCE      .
  ORGANISM  .
COMMENT     Promoter from /Users/Dinneny/Documents/Research/Lab
            Resources/Construct DataBase (21:04:2011)/APE-WURUI/entry
            plasmids/pENTR-UBQ10 PROMOTER.ape 1 to 2567
COMMENT     Gene from /Users/Dinneny/Documents/Research/LUC
            imaging/CBG99lucOptimized-L1L2.ape 84 to 1739
COMMENT     UTR from /Volumes/Time Machine Backups/Network_dinnenycmn/Construct
            Database/Vector maps/pENTR R2L3.gb 734 to 779
COMMENT     Backbone from /Volumes/Time Machine
            Backups/Network_dinnenycmn/Construct Database/Vector
            maps/dpGreen-mCherry.gb 4398 to 2716
COMMENT     
COMMENT     ApEinfo:methylated:1
FEATURES             Location/Qualifiers
     misc_feature    2731..2757
                     /label=2 set
                     /ApEinfo_fwdcolor=#ffff00
                     /ApEinfo_revcolor=green
                     /ApEinfo_graphicformat=arrow_data {{0 1 2 0 0 -1} {} 0}
                     width 5 offset 0
     terminator      7036..7260
                     /vntifkey="43"
                     /label=19STer
                     /ApEinfo_fwdcolor=pink
                     /ApEinfo_revcolor=pink
                     /ApEinfo_graphicformat=arrow_data {{0 1 2 0 0 -1} {} 0}
                     width 5 offset 0
     CDS             810..1671
                     /vntifkey="4"
                     /label=PIP2A
                     /ApEinfo_fwdcolor=#104aff
                     /ApEinfo_revcolor=#104aff
                     /ApEinfo_graphicformat=arrow_data {{0 1 2 0 0 -1} {} 0}
                     width 5 offset 0
     misc_recomb     5284..5300
                     /invitrogen="2670000"
                     /vntifkey="86"
                     /label=attL1
                     /ApEinfo_fwdcolor=pink
                     /ApEinfo_revcolor=pink
                     /ApEinfo_graphicformat=arrow_data {{0 1 2 0 0 -1} {} 0}
                     width 5 offset 0
     misc_feature    complement(6986..7025)
                     /vntifkey="21"
                     /label=attR3
                     /ApEinfo_fwdcolor=#ff1332
                     /ApEinfo_revcolor=#ff1332
                     /ApEinfo_graphicformat=arrow_data {{0 1 2 0 0 -1} {} 0}
                     width 5 offset 0
     primer_bind     700..723
                     /vntifkey="28"
                     /label=35S\primer
                     /ApEinfo_fwdcolor=pink
                     /ApEinfo_revcolor=pink
                     /ApEinfo_graphicformat=arrow_data {{0 1 2 0 0 -1} {} 0}
                     width 5 offset 0
     misc_feature    6940..6953
                     /vntifkey="21"
                     /label=attR2
                     /ApEinfo_fwdcolor=#ffe3b9
                     /ApEinfo_revcolor=#6771ff
                     /ApEinfo_graphicformat=arrow_data {{0 1 2 0 0 -1} {} 0}
                     width 5 offset 0
     primer          complement(7321..7339)
                     /vntifkey="27"
                     /label=T3
                     /ApEinfo_fwdcolor=pink
                     /ApEinfo_revcolor=pink
                     /ApEinfo_graphicformat=arrow_data {{0 1 2 0 0 -1} {} 0}
                     width 5 offset 0
     misc_feature    5249..5276
                     /label=New Feature
                     /ApEinfo_fwdcolor=#ffff00
                     /ApEinfo_revcolor=green
                     /ApEinfo_graphicformat=arrow_data {{0 1 2 0 0 -1} {} 0}
                     width 5 offset 0
     rep_origin      10401..10890
                     /vntifkey="33"
                     /label=pSA-ori
                     /ApEinfo_fwdcolor=pink
                     /ApEinfo_revcolor=pink
                     /ApEinfo_graphicformat=arrow_data {{0 1 2 0 0 -1} {} 0}
                     width 5 offset 0
     primer          complement(7007..7023)
                     /vntifkey="27"
                     /label=M13F
                     /ApEinfo_fwdcolor=pink
                     /ApEinfo_revcolor=pink
                     /ApEinfo_graphicformat=arrow_data {{0 1 2 0 0 -1} {} 0}
                     width 5 offset 0
     misc_recomb     complement(6930..6939)
                     /invitrogen="2680000"
                     /vntifkey="86"
                     /label=attL2
                     /ApEinfo_fwdcolor=pink
                     /ApEinfo_revcolor=pink
                     /ApEinfo_graphicformat=arrow_data {{0 1 2 0 0 -1} {} 0}
                     width 5 offset 0
     misc_feature    3415..3434
                     /label=sequencing1
                     /ApEinfo_fwdcolor=cyan
                     /ApEinfo_revcolor=green
                     /ApEinfo_graphicformat=arrow_data {{0 1 2 0 0 -1} {} 0}
                     width 5 offset 0
     misc_feature    2710..2716
                     /vntifkey="21"
                     /label=attR4
                     /ApEinfo_fwdcolor=#ff1332
                     /ApEinfo_revcolor=#ff1332
                     /ApEinfo_graphicformat=arrow_data {{0 1 2 0 0 -1} {} 0}
                     width 5 offset 0
     misc_feature    4126..4144
                     /label=sequencing2
                     /ApEinfo_fwdcolor=cyan
                     /ApEinfo_revcolor=green
                     /ApEinfo_graphicformat=arrow_data {{0 1 2 0 0 -1} {} 0}
                     width 5 offset 0
     rep_origin      7768..8486
                     /vntifkey="33"
                     /label=ColE1\ori
                     /ApEinfo_fwdcolor=pink
                     /ApEinfo_revcolor=pink
                     /ApEinfo_graphicformat=arrow_data {{0 1 2 0 0 -1} {} 0}
                     width 5 offset 0
     promoter        38..764
                     /vntifkey="29"
                     /note="double 35S promoter"
                     /label=d35S
                     /ApEinfo_fwdcolor=#ff092e
                     /ApEinfo_revcolor=#ff092e
                     /ApEinfo_graphicformat=arrow_data {{0 1 2 0 0 -1} {} 0}
                     width 5 offset 0
     misc_feature    4781..4800
                     /label=sequencing3
                     /ApEinfo_fwdcolor=cyan
                     /ApEinfo_revcolor=green
                     /ApEinfo_graphicformat=arrow_data {{0 1 2 0 0 -1} {} 0}
                     width 5 offset 0
     misc_marker     complement(8510..9295)
                     /vntifkey="22"
                     /label=Spec-R
                     /ApEinfo_fwdcolor=pink
                     /ApEinfo_revcolor=pink
                     /ApEinfo_graphicformat=arrow_data {{0 1 2 0 0 -1} {} 0}
                     width 5 offset 0
     terminator      2410..2659
                     /vntifkey="43"
                     /note="terminator from nopaline synthase gene"
                     /label=nos\3'
                     /ApEinfo_fwdcolor=pink
                     /ApEinfo_revcolor=pink
                     /ApEinfo_graphicformat=arrow_data {{0 1 2 0 0 -1} {} 0}
                     width 5 offset 0
     misc_feature    complement(6979..6985)
                     /vntifkey="21"
                     /label=attL3
                     /ApEinfo_fwdcolor=#ffe3b9
                     /ApEinfo_revcolor=#6771ff
                     /ApEinfo_graphicformat=arrow_data {{0 1 2 0 0 -1} {} 0}
                     width 5 offset 0
     CDS             1677..2390
                     /vntifkey="4"
                     /label=mCherry
                     /ApEinfo_fwdcolor=#104aff
                     /ApEinfo_revcolor=#104aff
                     /ApEinfo_graphicformat=arrow_data {{0 1 2 0 0 -1} {} 0}
                     width 5 offset 0
ORIGIN
        1 cttggcagga tatattgtgg tgtaacgttG GCGCGCCtac tccaaaaatg tcaaagatac
       61 agtctcagaa gaccaaaggg ctattgagac ttttcaacaa agggtaattt cgggaaacct
      121 cctcggattc cattgcccag ctatctgtca cttcatcgaa aggacagtag aaaaggaagg
      181 tggctcctac aaatgccatc attgcgataa aggaaaggct atcattcaag atgcctctgc
      241 cgacagtggt cccaaagatg gacccccacc cacgaggagc atcgtggaaa aagaagacgt
      301 tccaaccacg tcttcaaagc aagtggattg atgtgacatc tccactgacg taagggatga
      361 cgcacaatcc cacccctact ccaaaaatgt caaagataca gtctcagaag accaaagggc
      421 tattgagact tttcaacaaa gggtaatttc gggaaacctc ctcggattcc attgcccagc
      481 tatctgtcac ttcatcgaaa ggacagtaga aaaggaaggt ggctcctaca aatgccatca
      541 ttgcgataaa ggaaaggcta tcattcaaga tgcctctgcc gacagtggtc ccaaagatgg
      601 acccccaccc acgaggagca tcgtggaaaa agaagacgtt ccaaccacgt cttcaaagca
      661 agtggattga tgtgacatct ccactgacgt aagggatgac gcacaatccc actatccttc
      721 gcaagaccct tcctctatat aaggaagttc atttcatttg gagaggacag cccagatcaa
      781 ctagtcttaa gtccggagct agctctagaa tggcaaagga tgtggaagcc gttcccggag
      841 aaggatttca gacaagagac tatcaagatc cgccaccagc tccgtttatt gatggagcgg
      901 agctaaagaa gtggtctttc tacagagcag ttatcgccga gttcgtagcc actctcctct
      961 tcttatacat caccgttttg acagtcatcg gttacaagat tcagtccgat actgatgccg
     1021 gtggagtaga ttgcggcgga gttggaatcc tcggtatcgc ttgggccttt ggtggtatga
     1081 tcttcatcct cgtctactgc accgccggta tctctggtgg tcacattaac ccagcggtga
     1141 catttgggct attcttggca cgtaaagtgt cgttacctag ggccctattg tacataatcg
     1201 ctcagtgttt gggtgcgatt tgtggagttg gttttgtcaa agccttccaa agctcttact
     1261 acacccgtta cggaggtgga gccaactctc tagccgatgg ctacagcaca gggaccggtt
     1321 tagccgcaga gatcattggt actttcgttc ttgtctacac tgtcttctct gctactgacc
     1381 ccaaacgtag tgctagagac tcccacgttc cggtgttggc gccacttcca atcggatttg
     1441 ccgtgttcat ggtacatttg gctaccattc ccattaccgg aaccggaatt aacccggcaa
     1501 ggagtttcgg agctgccgta atctacaaca agagcaagcc atgggatgac cactggatat
     1561 tttgggttgg accattcatt ggagctgcga tagctgcatt ctaccaccaa ttcgttctga
     1621 gagcttcagg ttctaagtct ctcggatcat tcagaagtgc tgccaacgtc ggatccatgg
     1681 tgagcaaggg cgaggaggat aacatggcca tcatcaagga gttcatgcgc ttcaaggtgc
     1741 acatggaggg ctccgtgaac ggccacgagt tcgagatcga gggcgagggc gagggccgcc
     1801 cctacgaggg cacccagacc gccaagctga aggtgaccaa gggtggcccc ctgcccttcg
     1861 cctgggacat cctgtcccct cagttcatgt acggctccaa ggcctacgtg aagcaccccg
     1921 ccgacatccc cgactacttg aagctgtcct tccccgaggg cttcaagtgg gagcgcgtga
     1981 tgaacttcga ggacggcggc gtggtgaccg tgacccagga ctcctccctg caggacggcg
     2041 agttcatcta caaggtgaag ctgcgcggca ccaacttccc ctccgacggc cccgtaatgc
     2101 agaagaagac catgggctgg gaggcctcct ccgagcggat gtaccccgag gacggcgccc
     2161 tgaagggcga gatcaagcag aggctgaagc tgaaggacgg cggccactac gacgctgagg
     2221 tcaagaccac ctacaaggcc aagaagcccg tgcagctgcc cggcgcctac aacgtcaaca
     2281 tcaagttgga catcacctcc cacaacgagg actacaccat cgtggaacag tacgaacgcg
     2341 ccgagggccg ccactccacc ggcggcatgg acgagctgta cagatcttaa agcggccgcc
     2401 cggctgcagt tcaaacattt ggcaataaag tttcttaaga ttgaatcctg ttgccggtct
     2461 tgcgatgatt atcatataat ttctgttgaa ttacgttaag catgtaataa ttaacatgta
     2521 atgcatgacg ttatttatga gatgggtttt tatgattaga gtcccgcaat tatacattta
     2581 atacgcgata gaaaacaaaa tatagcgcgc aaactaggat aaattatcgc gcgcggtgtc
     2641 atctatgtta ctagatcggG GCGCGCCctc gagcaggaaa cagctatgac catgattacg
     2701 ccaagctatc aactttGTAT AGAAAAGTTG aaagtctgta tatatgacac agaagaaacc
     2761 aaaaactatg atacattcag caacagaaag ttatgtggat ctttaactct ttgctaatag
     2821 gttttaatct ttcttcaagt tttcttctgg cccttaagtc acaatgcttt gaaatttttg
     2881 agtatatgta gatacataga agaaacaaaa ctatgataca tttagtaaca gaaatttatg
     2941 tggattttat cctatttgta ggtgtaactc ttttcttcta ggttttaata tttttcttca
     3001 agtaaacttg ttgttattga attcccttta gtcgaaagca gcgatcaagc ttctcttata
     3061 agttacaaac cctaatttca gcaaacacaa cttggaaaca ctagcagcaa caactttgtt
     3121 attttaaaac attagcaaaa gaaatctcat tgcaacatca aatggcaaaa ctggaaggta
     3181 aaaaaagcag aacttatcaa acaagactac caatatgatg aactgatgat tttttttttt
     3241 ttttttttgg ctcaacaaca aactttccat tcacccattt atggatacac agtctagctc
     3301 aacagagctt ttaacccaaa ttggtacaat agaatacaac tttagatcat aattctcaaa
     3361 agaaagagat tccttagcta ttctatctgc cactccattt ccttctcggc ttgtatgcac
     3421 aagcataaaa tcctcaaact tgctaagtag atactttatg tcttggataa ttggattgag
     3481 acttgacaag cataactttc atgtaaccaa agacacaagt tgctgagaat ccacctcaaa
     3541 aatgatcttc ctataattga atcgggataa tgacagcaca gcccatctaa gagcctccac
     3601 ttctacttcc agcacgcttc ttacttttac cacagctctt gcacctaacc ataacacctt
     3661 ccctgtatga tcgcgaagca cccaccctaa gccacatttt aatccttctg ttggccatgc
     3721 cccatcaaag ttgcacttaa cccaagattg tggtggagct tcccatgttt ctcgtctgtc
     3781 ccgacggtgt tgtggttggt gctttcctta cattctgagc ctctttcctt ctaatccact
     3841 catctgcatc ttcttgtgtc cttactaata cctcattggt tccaaattcc ctccctttaa
     3901 gcaccagctc gtttctgttc ttccacagcc tcccaagtat ccaagggact aaagcctcca
     3961 cattcttcag atcaggatat tcttgtttaa gatgttgaac tctatggagg tttgtatgaa
     4021 ctgatgatct aggaccggat aagttccctt cttcatagcg aacttattca aagaatgttt
     4081 tgtgtatcat tcttgttaca ttgttattaa tgaaaaaata ttattggtca ttggactgaa
     4141 cacgagtgtt aaatatggac caggccccaa ataagatcca ttgatatatg aattaaataa
     4201 caagaataaa tcgagtcacc aaaccacttg ccttttttaa cgagacttgt tcaccaactt
     4261 gatacaaaag tcattatcct atgcaaatca ataatcatac aaaaatatcc aataacacta
     4321 aaaaattaaa agaaatggat aatttcacaa tatgttatac gataaagaag ttacttttcc
     4381 aagaaattca ctgattttat aagcccactt gcattagata aatggcaaaa aaaaacaaaa
     4441 aggaaaagaa ataaagcacg aagaattcta gaaaatacga aatacgcttc aatgcagtgg
     4501 gacccacggt tcaattattg ccaattttca gctccaccgt atatttaaaa aataaaacga
     4561 taatgctaaa aaaatataaa tcgtaacgat cgttaaatct caacggctgg atcttatgac
     4621 gaccgttaga aattgtggtt gtcgacgagt cagtaataaa cggcgtcaaa gtggttgcag
     4681 ccggcacaca cgagtcgtgt ttatcaactc aaagcacaaa tacttttcct caacctaaaa
     4741 ataaggcaat tagccaaaaa caactttgcg tgtaaacaac gctcaataca cgtgtcattt
     4801 tattattagc tattgcttca ccgccttagc tttctcgtga cctagtcgtc ctcgtctttt
     4861 cttcttcttc ttctataaaa caatacccaa agagctcttc ttcttcacaa ttcagatttc
     4921 aatttctcaa aatcttaaaa actttctctc aattctctct accgtgatca aggtaaattt
     4981 ctgtgttcct tattctctca aaatcttcga ttttgttttc gttcgatccc aatttcgtat
     5041 atgttctttg gtttagattc tgttaatctt agatcgaaga cgattttctg ggtttgatcg
     5101 ttagatatca tcttaattct cgattagggt ttcatagata tcatccgatt tgttcaaata
     5161 atttgagttt tgtcgaataa ttactcttcg atttgtgatt tctatctaga tctggtgtta
     5221 gtttctagtt tgtgcgatcg aatttgtcga ttaatctgag tttttctgat taacagCAAG
     5281 TTTgtacaaa aaagcaggct ATGGTGAAGA GGGAGAAGAA TGTGATCTAC GGTCCAGAAC
     5341 CTTTACACCC ACTTGAGGAT TTGACAGCAG GAGAGATGTT GTTTAGGGCT TTGAGAAAAC
     5401 ATTCTCACTT GCCACAAGCA CTCGTGGATG TTGTGGGAGA TGAATCACTC AGTTATAAGG
     5461 AATTTTTCGA GGCTACTGTT CTTTTGGCAC AGTCACTTCA TAATTGTGGA TACAAGATGA
     5521 ACGATGTTGT GAGTATCTGC GCTGAGAATA ACACAAGATT TTTCATACCA GTTATCGCTG
     5581 CATGGTATAT CGGTATGATT GTGGCTCCTG TTAATGAGTC TTACATCCCA GATGAGTTGT
     5641 GTAAAGTGAT GGGAATCTCA AAGCCTCAAA TTGTTTTTAC TACAAAGAAC ATACTCAACA
     5701 AGGTGCTTGA AGTTCAGTCA AGAACAAACT TCATCAAGAG GATTATCATA TTGGATACCG
     5761 TTGAAAACAT ACATGGTTGC GAGAGTCTCC CTAACTTCAT TTCAAGATAC TCAGATGGAA
     5821 ACATCGCTAA CTTCAAACCT CTTCACTTCG ATCCAGTGGA GCAAGTTGCT GCAATCTTGT
     5881 GTTCTTCAGG AACCACTGGT CTCCCAAAGG GTGTGATGCA AACTCATCAG AATATTTGCG
     5941 TTAGATTGAT CCACGCTCTC GATCCTAGGG TTGGAACCCA GTTGATTCCA GGTGTTACTG
     6001 TGCTTGTTTA TTTGCCTTTC TTTCATGCTT TCGGATTCTC TATAACACTC GGATACTTCA
     6061 TGGTGGGTCT TAGAGTTATC ATGTTTAGAA GGTTCGATCA AGAGGCTTTT CTTAAAGCAA
     6121 TTCAGGATTA TGAGGTGAGG TCTGTTATTA ATGTGCCATC TGTTATTCTT TTCTTGTCTA
     6181 AATCACCTTT GGTTGATAAG TACGATCTCA GTTCTTTAAG AGAACTTTGT TGCGGTGCTG
     6241 CACCACTCGC TAAAGAAGTG GCAGAGGTTG CTGCAAAGAG ACTCAATCTT CCTGGAATTA
     6301 GATGTGGATT TGGTTTAACA GAAAGTACCT CTGCTAACAT TCACTCTCTT GGAGATGAGT
     6361 TCAAATCAGG AAGTTTGGGT AGAGTTACTC CACTCATGGC TGCAAAAATC GCTGATAGGG
     6421 AAACAGGAAA GGCATTAGGT CCAAATCAAG TGGGAGAGCT TTGCATAAAA GGTCCTATGG
     6481 TTTCTAAGGG ATATGTGAAT AACGTTGAAG CTACTAAGGA GGCAATCGAT GATGATGGTT
     6541 GGCTTCATTC AGGAGATTTT GGTTATTACG ATGAAGATGA GCACTTCTAC GTTGTGGATA
     6601 GATACAAAGA ACTTATTAAG TACAAAGGAT CTCAAGTTGC TCCAGCAGAG TTGGAAGAGA
     6661 TCCTCTTAAA GAATCCTTGT ATAAGGGATG TTGCTGTTGT GGGTATCCCT GATCTTGAAG
     6721 CTGGAGAGCT TCCATCAGCA TTTGTTGTGA AGCAGCCTGG TAAAGAAATT ACCGCTAAAG
     6781 AGGTGTATGA TTACTTGGCA GAGAGAGTTA GTCATACAAA GTACCTCAGA GGAGGTGTGA
     6841 GGTTCGTTGA TTCTATACCT AGAAACGTTA CTGGAAAGAT TACAAGGAAA GAACTTTTGA
     6901 AGCAGCTCTT AGAGAAGGCT GGAGGTTGAa cccagctttc ttgtacaaag tggaagcttg
     6961 gatcccgggt acctcgagca actttattat acatagttga taattcactg gccgtcgttt
     7021 tacaagcttg tcggtacgct gaaatcacca gtctctctct acaaatctat ctctctctat
     7081 tttctccata aataatgtgt gagtagtttc ccgataaggg aaattagggt tcttataggg
     7141 tttcgctcat gtgttgagca tataagaaac ccttagtatg tatttgtatt tgtaaaatac
     7201 ttctatcaat aaaatttcta attcctaaaa ccaaaatcca gtactaaaat ccagatcgat
     7261 gggctagagc ggactagttc tagagcggcc gccaccgcgg tggagctcca gcttttgttc
     7321 cctttagtga gggttaattg cgcgcttggc gtaatcatgg tcatagctgt ttcctgtgtg
     7381 aaattgttat ccgctcacaa ttccacacaa catacgagcc ggaagcataa agtgtaaagc
     7441 ctggggtgcc taatgagtga gctaactcac attaattgcg ttgcgctcac tgcccgcttt
     7501 ccagtcggga aacctgtcgt gccagctgca ttaatgaatc ggccaacgcg cggggagagg
     7561 cggtttgcgt attgggcgct cttccgcttc ctcgctcact gactcgctgc gctcggtcgt
     7621 tcggctgcgg cgagcggtat cagctcactc aaaggcggta atacggttat ccacagaatc
     7681 aggggataac gcaggaaaga acatgaaggc cttgacagga tatattggcg ggtaaactaa
     7741 gtcgctgtat gtgtttgttt gagatctcat gtgagcaaaa ggccagcaaa aggccaggaa
     7801 ccgtaaaaag gccgcgttgc tggcgttttt ccataggctc cgcccccctg acgagcatca
     7861 caaaaatcga cgctcaagtc agaggtggcg aaacccgaca ggactataaa gataccaggc
     7921 gtttccccct ggaagctccc tcgtgcgctc tcctgttccg accctgccgc ttaccggata
     7981 cctgtccgcc tttctccctt cgggaagcgt ggcgctttct catagctcac gctgtaggta
     8041 tctcagttcg gtgtaggtcg ttcgctccaa gctgggctgt gtgcacgaac cccccgttca
     8101 gcccgaccgc tgcgccttat ccggtaacta tcgtcttgag tccaacccgg taagacacga
     8161 cttatcgcca ctggcagcag ccactggtaa caggattagc agagcgaggt atgtaggcgg
     8221 tgctacagag ttcttgaagt ggtggcctaa ctacggctac actagaagaa cagtatttgg
     8281 tatctgcgct ctgctgaagc cagttacctt cggaagaaga gttggtagct cttgatccgg
     8341 caaacaaacc accgctggta gcggtggttt ttttgtttgc aagcagcaga ttacgcgcag
     8401 aaaaaaagga tctcaagaag atcctttgat cttttctacg gggtctgacg ctcagtggaa
     8461 cgaaaactca cgttaaggga ttttggtcat gaattcttgt tagacattat ttgccgacta
     8521 ccttggtgat ctcgcctttc acgtagtgaa caaattcttc caactgatct gcgcgcgagg
     8581 ccaagcgatc ttcttgtcca agataagcct gcctagcttc aagtatgacg ggctgatact
     8641 gggccggcag gcgctccatt gcccagtcgg cagcgacatc cttcggcgcg attttgccgg
     8701 ttactgcgct gtaccaaatg cgggacaacg taagcactac atttcgctca tcgccagccc
     8761 agtcgggcgg cgagttccat agcgttaagg tttcatttag cgcctcaaat agatcctgtt
     8821 caggaaccgg atcaaagagt tcctccgccg ctggacctac caaggcaacg ctatgttctc
     8881 ttgcttttgt cagcaagata gccagatcaa tgtcgatcgt ggctggctcg aagatacctg
     8941 caagaatgtc attgcgctgc cattctccaa attgcagttc gcgcttagct ggataacgcc
     9001 acggaatgat gtcgtcgtgc acaacaatgg tgacttctac agcgcggaga atctcgctct
     9061 ctccagggga agccgaagtt tccaaaaggt cgttgatcaa agctcgccgc gttgtttcat
     9121 caagccttac ggtcaccgta accagcaaat caatatcact gtgtggcttc aggccgccat
     9181 ccactgcgga gccgtacaaa tgtacggcca gcaacgtcgg ttcgagatgg cgctcgatga
     9241 cgccaactac ctctgatagt tgagtcgata cttcggcgat caccgcttcc ctcatgatgt
     9301 ttaactcctg aattaagccg cgccgcgaag cggtgtggct tgaatgaatt gttaggcgtc
     9361 atcctgtgct cccgagaacc agtaccagta catcgctgtt tcgttcgaga cttgaggtct
     9421 agttttatac gtgaacaggt caatgccgcc gagagtaaag ccacatttgc gtacaaattg
     9481 caggcaggta cattgttcgt ttgtgtctct aatcgtatgc caaggagctg tctgcttagt
     9541 gcccactttt tcgcaaaatt cgatgagact gtgcgcgact cctttgcctc ggtgcgtgtg
     9601 cgacacaaca atgtgttcga tagaggctag atcgttccca tgttgagttg agttcaatct
     9661 tcccgacaag ctcttggtcg atgaatgtgc catagcaagc agagtcttca tcagagtcat
     9721 catccgagat gtaatccttc cggtaggggc tcacacttct ggtagatagt tcaaagcctt
     9781 ggtcggatag gtgcacatcg aacacttcac gaacaatgaa atggttctca gcatccaatg
     9841 tttccgccac ctgctcaggg atcaccgaaa tcttcatatg acgcctaacg cctggcacag
     9901 cggatcgcaa acctggcgcg gcttttggca caaaaggcgt gacaggtttg cgaatccgtt
     9961 gctgccactt gtttaataga ctggatggag gcggataaag ttgcaggacc acttctgcgc
    10021 tcggcccttc cggctggctg gtttattgct gataaatctg gagccggtga gcgtgggtct
    10081 cgcggtatca ttgcagcact gccatgatga tatattttta tcttgtgcaa tgtaacatca
    10141 gagattttga gacacaacgt ggctttgttg aataaatcga acttttgctg agttgaagga
    10201 tcagatcacg catcttcccg acaacgcaga ccgttccgtg gcaaagcaaa agttcaaaat
    10261 caccaactgg tccacctaca acaaagctct catcaaccgt ggctccctca ctttctggct
    10321 ggatgatggg gcgattcagg cgatccccat ccaacagccc gccgtcgagc gggctttttt
    10381 atccccggaa gcctgtggat agagggtagt tatccacgtg aaaccgctaa tgccccgcaa
    10441 agccttgatt cacggggctt tccggcccgc tccaaaaact atccacgtga aatcgctaat
    10501 cagggtacgt gaaatcgcta atcggagtac gtgaaatcgc taataaggtc acgtgaaatc
    10561 gctaatcaaa aaggcacgtg agaacgctaa tagccctttc agatcaacag cttgcaaaca
    10621 cccctcgctc cggcaagtag ttacagcaag tagtatgttc aattagcttt tcaattatga
    10681 atatatatat caattattgg tcgcccttgg cttgtggaca atgcgctacg cgcaccggct
    10741 ccgcccgtgg acaaccgcaa gcggttgccc accgtcgagc gcctttgccc acaacccggc
    10801 ggccggccgc aacagatcgt tttataaatt tttttttttg aaaaagaaaa agcccgaaag
    10861 gcggcaacct ctcgggcttc tggatttccg atccccggaa ttagact 
//
