# Supplementary material for: GLO-Roots: an imaging platform enabling multidimensional characterization of soil-grown root systems
Source: eLife. 2015 Aug 19;4:e07597. doi: 10.7554/eLife.07597 (PMC4589753; doi:10.7554/eLife.07597)
Supplement: Supplementary file 3. — Vector maps of all the constructs used in this work. DOI: http://dx.doi.org/10.7554/eLife.07597.056 [file elife07597s024.zip › supplement_7/UBQ10-LUC2o.ape]

LOCUS       New_DNA                10931 bp ds-DNA     circular     01-FEB-2012
DEFINITION  .
ACCESSION   
VERSION     
SOURCE      .
  ORGANISM  .
COMMENT     Promoter from /Users/Dinneny/Documents/Research/Lab
            Resources/Construct DataBase (21:04:2011)/APE-WURUI/entry
            plasmids/pENTR-UBQ10 PROMOTER.ape 1 to 2567
COMMENT     Gene from /Users/Dinneny/Documents/Research/LUC
            imaging/LUC2optimized-L1L2.ape 84 to 1763
COMMENT     UTR from /Volumes/Time Machine Backups/Network_dinnenycmn/Construct
            Database/Vector maps/pENTR R2L3.gb 734 to 779
COMMENT     Backbone from /Volumes/Time Machine
            Backups/Network_dinnenycmn/Construct Database/Vector
            maps/dpGreen-mCherry.gb 4398 to 2716
COMMENT     
COMMENT     ApEinfo:methylated:1
FEATURES             Location/Qualifiers
     misc_feature    2731..2757
                     /label=2 set
                     /ApEinfo_fwdcolor=#ffff00
                     /ApEinfo_revcolor=green
                     /ApEinfo_graphicformat=arrow_data {{0 1 2 0 0 -1} {} 0}
                     width 5 offset 0
     terminator      7060..7284
                     /vntifkey="43"
                     /label=19STer
                     /ApEinfo_fwdcolor=pink
                     /ApEinfo_revcolor=pink
                     /ApEinfo_graphicformat=arrow_data {{0 1 2 0 0 -1} {} 0}
                     width 5 offset 0
     CDS             810..1671
                     /vntifkey="4"
                     /label=PIP2A
                     /ApEinfo_fwdcolor=#104aff
                     /ApEinfo_revcolor=#104aff
                     /ApEinfo_graphicformat=arrow_data {{0 1 2 0 0 -1} {} 0}
                     width 5 offset 0
     misc_recomb     5284..5300
                     /invitrogen="2670000"
                     /vntifkey="86"
                     /label=attL1
                     /ApEinfo_fwdcolor=pink
                     /ApEinfo_revcolor=pink
                     /ApEinfo_graphicformat=arrow_data {{0 1 2 0 0 -1} {} 0}
                     width 5 offset 0
     misc_feature    complement(7010..7049)
                     /vntifkey="21"
                     /label=attR3
                     /ApEinfo_fwdcolor=#ff1332
                     /ApEinfo_revcolor=#ff1332
                     /ApEinfo_graphicformat=arrow_data {{0 1 2 0 0 -1} {} 0}
                     width 5 offset 0
     primer_bind     700..723
                     /vntifkey="28"
                     /label=35S\primer
                     /ApEinfo_fwdcolor=pink
                     /ApEinfo_revcolor=pink
                     /ApEinfo_graphicformat=arrow_data {{0 1 2 0 0 -1} {} 0}
                     width 5 offset 0
     misc_feature    6964..6977
                     /vntifkey="21"
                     /label=attR2
                     /ApEinfo_fwdcolor=#ffe3b9
                     /ApEinfo_revcolor=#6771ff
                     /ApEinfo_graphicformat=arrow_data {{0 1 2 0 0 -1} {} 0}
                     width 5 offset 0
     primer          complement(7345..7363)
                     /vntifkey="27"
                     /label=T3
                     /ApEinfo_fwdcolor=pink
                     /ApEinfo_revcolor=pink
                     /ApEinfo_graphicformat=arrow_data {{0 1 2 0 0 -1} {} 0}
                     width 5 offset 0
     misc_feature    5249..5276
                     /label=New Feature
                     /ApEinfo_fwdcolor=#ffff00
                     /ApEinfo_revcolor=green
                     /ApEinfo_graphicformat=arrow_data {{0 1 2 0 0 -1} {} 0}
                     width 5 offset 0
     rep_origin      10425..10914
                     /vntifkey="33"
                     /label=pSA-ori
                     /ApEinfo_fwdcolor=pink
                     /ApEinfo_revcolor=pink
                     /ApEinfo_graphicformat=arrow_data {{0 1 2 0 0 -1} {} 0}
                     width 5 offset 0
     primer          complement(7031..7047)
                     /vntifkey="27"
                     /label=M13F
                     /ApEinfo_fwdcolor=pink
                     /ApEinfo_revcolor=pink
                     /ApEinfo_graphicformat=arrow_data {{0 1 2 0 0 -1} {} 0}
                     width 5 offset 0
     misc_recomb     complement(6954..6963)
                     /invitrogen="2680000"
                     /vntifkey="86"
                     /label=attL2
                     /ApEinfo_fwdcolor=pink
                     /ApEinfo_revcolor=pink
                     /ApEinfo_graphicformat=arrow_data {{0 1 2 0 0 -1} {} 0}
                     width 5 offset 0
     misc_feature    3415..3434
                     /label=sequencing1
                     /ApEinfo_fwdcolor=cyan
                     /ApEinfo_revcolor=green
                     /ApEinfo_graphicformat=arrow_data {{0 1 2 0 0 -1} {} 0}
                     width 5 offset 0
     misc_feature    2710..2716
                     /vntifkey="21"
                     /label=attR4
                     /ApEinfo_fwdcolor=#ff1332
                     /ApEinfo_revcolor=#ff1332
                     /ApEinfo_graphicformat=arrow_data {{0 1 2 0 0 -1} {} 0}
                     width 5 offset 0
     misc_feature    4126..4144
                     /label=sequencing2
                     /ApEinfo_fwdcolor=cyan
                     /ApEinfo_revcolor=green
                     /ApEinfo_graphicformat=arrow_data {{0 1 2 0 0 -1} {} 0}
                     width 5 offset 0
     rep_origin      7792..8510
                     /vntifkey="33"
                     /label=ColE1\ori
                     /ApEinfo_fwdcolor=pink
                     /ApEinfo_revcolor=pink
                     /ApEinfo_graphicformat=arrow_data {{0 1 2 0 0 -1} {} 0}
                     width 5 offset 0
     promoter        38..764
                     /vntifkey="29"
                     /note="double 35S promoter"
                     /label=d35S
                     /ApEinfo_fwdcolor=#ff092e
                     /ApEinfo_revcolor=#ff092e
                     /ApEinfo_graphicformat=arrow_data {{0 1 2 0 0 -1} {} 0}
                     width 5 offset 0
     misc_feature    4781..4800
                     /label=sequencing3
                     /ApEinfo_fwdcolor=cyan
                     /ApEinfo_revcolor=green
                     /ApEinfo_graphicformat=arrow_data {{0 1 2 0 0 -1} {} 0}
                     width 5 offset 0
     misc_marker     complement(8534..9319)
                     /vntifkey="22"
                     /label=Spec-R
                     /ApEinfo_fwdcolor=pink
                     /ApEinfo_revcolor=pink
                     /ApEinfo_graphicformat=arrow_data {{0 1 2 0 0 -1} {} 0}
                     width 5 offset 0
     terminator      2410..2659
                     /vntifkey="43"
                     /note="terminator from nopaline synthase gene"
                     /label=nos\3'
                     /ApEinfo_fwdcolor=pink
                     /ApEinfo_revcolor=pink
                     /ApEinfo_graphicformat=arrow_data {{0 1 2 0 0 -1} {} 0}
                     width 5 offset 0
     misc_feature    complement(7003..7009)
                     /vntifkey="21"
                     /label=attL3
                     /ApEinfo_fwdcolor=#ffe3b9
                     /ApEinfo_revcolor=#6771ff
                     /ApEinfo_graphicformat=arrow_data {{0 1 2 0 0 -1} {} 0}
                     width 5 offset 0
     CDS             1677..2390
                     /vntifkey="4"
                     /label=mCherry
                     /ApEinfo_fwdcolor=#104aff
                     /ApEinfo_revcolor=#104aff
                     /ApEinfo_graphicformat=arrow_data {{0 1 2 0 0 -1} {} 0}
                     width 5 offset 0
ORIGIN
        1 cttggcagga tatattgtgg tgtaacgttG GCGCGCCtac tccaaaaatg tcaaagatac
       61 agtctcagaa gaccaaaggg ctattgagac ttttcaacaa agggtaattt cgggaaacct
      121 cctcggattc cattgcccag ctatctgtca cttcatcgaa aggacagtag aaaaggaagg
      181 tggctcctac aaatgccatc attgcgataa aggaaaggct atcattcaag atgcctctgc
      241 cgacagtggt cccaaagatg gacccccacc cacgaggagc atcgtggaaa aagaagacgt
      301 tccaaccacg tcttcaaagc aagtggattg atgtgacatc tccactgacg taagggatga
      361 cgcacaatcc cacccctact ccaaaaatgt caaagataca gtctcagaag accaaagggc
      421 tattgagact tttcaacaaa gggtaatttc gggaaacctc ctcggattcc attgcccagc
      481 tatctgtcac ttcatcgaaa ggacagtaga aaaggaaggt ggctcctaca aatgccatca
      541 ttgcgataaa ggaaaggcta tcattcaaga tgcctctgcc gacagtggtc ccaaagatgg
      601 acccccaccc acgaggagca tcgtggaaaa agaagacgtt ccaaccacgt cttcaaagca
      661 agtggattga tgtgacatct ccactgacgt aagggatgac gcacaatccc actatccttc
      721 gcaagaccct tcctctatat aaggaagttc atttcatttg gagaggacag cccagatcaa
      781 ctagtcttaa gtccggagct agctctagaa tggcaaagga tgtggaagcc gttcccggag
      841 aaggatttca gacaagagac tatcaagatc cgccaccagc tccgtttatt gatggagcgg
      901 agctaaagaa gtggtctttc tacagagcag ttatcgccga gttcgtagcc actctcctct
      961 tcttatacat caccgttttg acagtcatcg gttacaagat tcagtccgat actgatgccg
     1021 gtggagtaga ttgcggcgga gttggaatcc tcggtatcgc ttgggccttt ggtggtatga
     1081 tcttcatcct cgtctactgc accgccggta tctctggtgg tcacattaac ccagcggtga
     1141 catttgggct attcttggca cgtaaagtgt cgttacctag ggccctattg tacataatcg
     1201 ctcagtgttt gggtgcgatt tgtggagttg gttttgtcaa agccttccaa agctcttact
     1261 acacccgtta cggaggtgga gccaactctc tagccgatgg ctacagcaca gggaccggtt
     1321 tagccgcaga gatcattggt actttcgttc ttgtctacac tgtcttctct gctactgacc
     1381 ccaaacgtag tgctagagac tcccacgttc cggtgttggc gccacttcca atcggatttg
     1441 ccgtgttcat ggtacatttg gctaccattc ccattaccgg aaccggaatt aacccggcaa
     1501 ggagtttcgg agctgccgta atctacaaca agagcaagcc atgggatgac cactggatat
     1561 tttgggttgg accattcatt ggagctgcga tagctgcatt ctaccaccaa ttcgttctga
     1621 gagcttcagg ttctaagtct ctcggatcat tcagaagtgc tgccaacgtc ggatccatgg
     1681 tgagcaaggg cgaggaggat aacatggcca tcatcaagga gttcatgcgc ttcaaggtgc
     1741 acatggaggg ctccgtgaac ggccacgagt tcgagatcga gggcgagggc gagggccgcc
     1801 cctacgaggg cacccagacc gccaagctga aggtgaccaa gggtggcccc ctgcccttcg
     1861 cctgggacat cctgtcccct cagttcatgt acggctccaa ggcctacgtg aagcaccccg
     1921 ccgacatccc cgactacttg aagctgtcct tccccgaggg cttcaagtgg gagcgcgtga
     1981 tgaacttcga ggacggcggc gtggtgaccg tgacccagga ctcctccctg caggacggcg
     2041 agttcatcta caaggtgaag ctgcgcggca ccaacttccc ctccgacggc cccgtaatgc
     2101 agaagaagac catgggctgg gaggcctcct ccgagcggat gtaccccgag gacggcgccc
     2161 tgaagggcga gatcaagcag aggctgaagc tgaaggacgg cggccactac gacgctgagg
     2221 tcaagaccac ctacaaggcc aagaagcccg tgcagctgcc cggcgcctac aacgtcaaca
     2281 tcaagttgga catcacctcc cacaacgagg actacaccat cgtggaacag tacgaacgcg
     2341 ccgagggccg ccactccacc ggcggcatgg acgagctgta cagatcttaa agcggccgcc
     2401 cggctgcagt tcaaacattt ggcaataaag tttcttaaga ttgaatcctg ttgccggtct
     2461 tgcgatgatt atcatataat ttctgttgaa ttacgttaag catgtaataa ttaacatgta
     2521 atgcatgacg ttatttatga gatgggtttt tatgattaga gtcccgcaat tatacattta
     2581 atacgcgata gaaaacaaaa tatagcgcgc aaactaggat aaattatcgc gcgcggtgtc
     2641 atctatgtta ctagatcggG GCGCGCCctc gagcaggaaa cagctatgac catgattacg
     2701 ccaagctatc aactttGTAT AGAAAAGTTG aaagtctgta tatatgacac agaagaaacc
     2761 aaaaactatg atacattcag caacagaaag ttatgtggat ctttaactct ttgctaatag
     2821 gttttaatct ttcttcaagt tttcttctgg cccttaagtc acaatgcttt gaaatttttg
     2881 agtatatgta gatacataga agaaacaaaa ctatgataca tttagtaaca gaaatttatg
     2941 tggattttat cctatttgta ggtgtaactc ttttcttcta ggttttaata tttttcttca
     3001 agtaaacttg ttgttattga attcccttta gtcgaaagca gcgatcaagc ttctcttata
     3061 agttacaaac cctaatttca gcaaacacaa cttggaaaca ctagcagcaa caactttgtt
     3121 attttaaaac attagcaaaa gaaatctcat tgcaacatca aatggcaaaa ctggaaggta
     3181 aaaaaagcag aacttatcaa acaagactac caatatgatg aactgatgat tttttttttt
     3241 ttttttttgg ctcaacaaca aactttccat tcacccattt atggatacac agtctagctc
     3301 aacagagctt ttaacccaaa ttggtacaat agaatacaac tttagatcat aattctcaaa
     3361 agaaagagat tccttagcta ttctatctgc cactccattt ccttctcggc ttgtatgcac
     3421 aagcataaaa tcctcaaact tgctaagtag atactttatg tcttggataa ttggattgag
     3481 acttgacaag cataactttc atgtaaccaa agacacaagt tgctgagaat ccacctcaaa
     3541 aatgatcttc ctataattga atcgggataa tgacagcaca gcccatctaa gagcctccac
     3601 ttctacttcc agcacgcttc ttacttttac cacagctctt gcacctaacc ataacacctt
     3661 ccctgtatga tcgcgaagca cccaccctaa gccacatttt aatccttctg ttggccatgc
     3721 cccatcaaag ttgcacttaa cccaagattg tggtggagct tcccatgttt ctcgtctgtc
     3781 ccgacggtgt tgtggttggt gctttcctta cattctgagc ctctttcctt ctaatccact
     3841 catctgcatc ttcttgtgtc cttactaata cctcattggt tccaaattcc ctccctttaa
     3901 gcaccagctc gtttctgttc ttccacagcc tcccaagtat ccaagggact aaagcctcca
     3961 cattcttcag atcaggatat tcttgtttaa gatgttgaac tctatggagg tttgtatgaa
     4021 ctgatgatct aggaccggat aagttccctt cttcatagcg aacttattca aagaatgttt
     4081 tgtgtatcat tcttgttaca ttgttattaa tgaaaaaata ttattggtca ttggactgaa
     4141 cacgagtgtt aaatatggac caggccccaa ataagatcca ttgatatatg aattaaataa
     4201 caagaataaa tcgagtcacc aaaccacttg ccttttttaa cgagacttgt tcaccaactt
     4261 gatacaaaag tcattatcct atgcaaatca ataatcatac aaaaatatcc aataacacta
     4321 aaaaattaaa agaaatggat aatttcacaa tatgttatac gataaagaag ttacttttcc
     4381 aagaaattca ctgattttat aagcccactt gcattagata aatggcaaaa aaaaacaaaa
     4441 aggaaaagaa ataaagcacg aagaattcta gaaaatacga aatacgcttc aatgcagtgg
     4501 gacccacggt tcaattattg ccaattttca gctccaccgt atatttaaaa aataaaacga
     4561 taatgctaaa aaaatataaa tcgtaacgat cgttaaatct caacggctgg atcttatgac
     4621 gaccgttaga aattgtggtt gtcgacgagt cagtaataaa cggcgtcaaa gtggttgcag
     4681 ccggcacaca cgagtcgtgt ttatcaactc aaagcacaaa tacttttcct caacctaaaa
     4741 ataaggcaat tagccaaaaa caactttgcg tgtaaacaac gctcaataca cgtgtcattt
     4801 tattattagc tattgcttca ccgccttagc tttctcgtga cctagtcgtc ctcgtctttt
     4861 cttcttcttc ttctataaaa caatacccaa agagctcttc ttcttcacaa ttcagatttc
     4921 aatttctcaa aatcttaaaa actttctctc aattctctct accgtgatca aggtaaattt
     4981 ctgtgttcct tattctctca aaatcttcga ttttgttttc gttcgatccc aatttcgtat
     5041 atgttctttg gtttagattc tgttaatctt agatcgaaga cgattttctg ggtttgatcg
     5101 ttagatatca tcttaattct cgattagggt ttcatagata tcatccgatt tgttcaaata
     5161 atttgagttt tgtcgaataa ttactcttcg atttgtgatt tctatctaga tctggtgtta
     5221 gtttctagtt tgtgcgatcg aatttgtcga ttaatctgag tttttctgat taacagCAAG
     5281 TTTgtacaaa aaagcaggct ATGGAAGATG CTAAGAATAT TAAGAAGGGA CCAGCTCCTT
     5341 TCTACCCACT CGAAGATGGA ACAGCAGGTG AACAGTTACA CAAGGCTATG AAAAGATATG
     5401 CTCTTGTTCC TGGTACTATC GCATTCACAG ATGCTCATAT CGAGGTGGAT ATAACTTATG
     5461 CTGAGTACTT CGAAATGTCT GTTAGGCTCG CTGAAGCTAT GAAGAGATAC GGATTAAATA
     5521 CAAACCACAG GATTGTTGTG TGTAGTGAAA ATTCTTTGCA ATTTTTCATG CCTGTTCTTG
     5581 GAGCTTTGTT CATCGGTGTG GCTGTTGCAC CAGCTAATGA TATATATAAC GAGAGAGAAC
     5641 TTCTTAATTC TATGGGAATT TCTCAACCTA CTGTTGTGTT CGTGTCTAAG AAAGGACTTC
     5701 AAAAGATTTT GAACGTTCAG AAGAAACTTC CAATTATCCA GAAGATTATT ATTATGGATT
     5761 CAAAGACAGA TTACCAAGGT TTCCAGTCAA TGTACACCTT TGTGACTAGT CATTTGCCTC
     5821 CTGGATTCAA TGAGTACGAT TTCGTTCCAG AAAGTTTTGA TAGAGATAAG ACTATTGCTC
     5881 TCATTATGAA CTCTTCAGGA TCTACAGGTC TTCCTAAGGG TGTGGCATTG CCACATAGAA
     5941 CCGCTTGTGT TAGGTTCTCT CACGCAAGAG ATCCTATTTT CGGAAACCAG ATAATTCCAG
     6001 ATACAGCTAT CTTGTCAGTT GTGCCTTTCC ATCACGGATT TGGAATGTTC ACTACACTCG
     6061 GATACCTTAT TTGTGGTTTT AGGGTTGTGC TCATGTACAG ATTCGAAGAG GAACTCTTTT
     6121 TAAGATCTTT ACAAGATTAT AAGATACAGT CAGCACTCTT AGTTCCAACC CTTTTCTCTT
     6181 TCTTTGCTAA GTCAACTTTG ATCGATAAGT ACGATCTTTC TAACTTGCAT GAGATTGCAA
     6241 GTGGAGGTGC TCCTCTTTCT AAAGAAGTGG GTGAAGCAGT TGCTAAGAGG TTTCACTTGC
     6301 CAGGAATCAG ACAAGGATAT GGTCTTACAG AGACCACTTC TGCTATCTTG ATAACCCCTG
     6361 AAGGAGATGA TAAACCAGGA GCAGTTGGAA AGGTTGTTCC TTTCTTTGAA GCTAAAGTTG
     6421 TGGATCTCGA TACAGGAAAG ACCTTAGGTG TGAATCAGAG GGGAGAGCTT TGCGTTAGAG
     6481 GTCCTATGAT AATGAGTGGA TATGTTAATA ACCCAGAAGC AACTAACGCT CTTATCGATA
     6541 AAGATGGATG GTTGCATTCA GGAGATATTG CTTACTGGGA TGAGGATGAA CACTTTTTCA
     6601 TAGTGGATAG GCTCAAGTCA TTAATTAAGT ATAAGGGATA CCAAGTTGCA CCTGCTGAGC
     6661 TCGAAAGTAT TCTTTTGCAG CATCCAAACA TCTTCGATGC AGGAGTTGCT GGTCTTCCTG
     6721 ATGATGATGC TGGAGAGCTC CCAGCTGCAG TTGTGGTTTT AGAACACGGA AAGACTATGA
     6781 CAGAGAAAGA AATTGTGGAT TACGTTGCAT CTCAAGTTAC AACCGCTAAG AAACTTAGAG
     6841 GTGGTGTGGT TTTTGTGGAT GAGGTTCCAA AGGGACTCAC TGGTAAATTA GATGCTAGAA
     6901 AGATCAGGGA AATTTTGATC AAAGCAAAGA AAGGAGGAAA GATTGCTGTT TGAacccagc
     6961 tttcttgtac aaagtggaag cttggatccc gggtacctcg agcaacttta ttatacatag
     7021 ttgataattc actggccgtc gttttacaag cttgtcggta cgctgaaatc accagtctct
     7081 ctctacaaat ctatctctct ctattttctc cataaataat gtgtgagtag tttcccgata
     7141 agggaaatta gggttcttat agggtttcgc tcatgtgttg agcatataag aaacccttag
     7201 tatgtatttg tatttgtaaa atacttctat caataaaatt tctaattcct aaaaccaaaa
     7261 tccagtacta aaatccagat cgatgggcta gagcggacta gttctagagc ggccgccacc
     7321 gcggtggagc tccagctttt gttcccttta gtgagggtta attgcgcgct tggcgtaatc
     7381 atggtcatag ctgtttcctg tgtgaaattg ttatccgctc acaattccac acaacatacg
     7441 agccggaagc ataaagtgta aagcctgggg tgcctaatga gtgagctaac tcacattaat
     7501 tgcgttgcgc tcactgcccg ctttccagtc gggaaacctg tcgtgccagc tgcattaatg
     7561 aatcggccaa cgcgcgggga gaggcggttt gcgtattggg cgctcttccg cttcctcgct
     7621 cactgactcg ctgcgctcgg tcgttcggct gcggcgagcg gtatcagctc actcaaaggc
     7681 ggtaatacgg ttatccacag aatcagggga taacgcagga aagaacatga aggccttgac
     7741 aggatatatt ggcgggtaaa ctaagtcgct gtatgtgttt gtttgagatc tcatgtgagc
     7801 aaaaggccag caaaaggcca ggaaccgtaa aaaggccgcg ttgctggcgt ttttccatag
     7861 gctccgcccc cctgacgagc atcacaaaaa tcgacgctca agtcagaggt ggcgaaaccc
     7921 gacaggacta taaagatacc aggcgtttcc ccctggaagc tccctcgtgc gctctcctgt
     7981 tccgaccctg ccgcttaccg gatacctgtc cgcctttctc ccttcgggaa gcgtggcgct
     8041 ttctcatagc tcacgctgta ggtatctcag ttcggtgtag gtcgttcgct ccaagctggg
     8101 ctgtgtgcac gaaccccccg ttcagcccga ccgctgcgcc ttatccggta actatcgtct
     8161 tgagtccaac ccggtaagac acgacttatc gccactggca gcagccactg gtaacaggat
     8221 tagcagagcg aggtatgtag gcggtgctac agagttcttg aagtggtggc ctaactacgg
     8281 ctacactaga agaacagtat ttggtatctg cgctctgctg aagccagtta ccttcggaag
     8341 aagagttggt agctcttgat ccggcaaaca aaccaccgct ggtagcggtg gtttttttgt
     8401 ttgcaagcag cagattacgc gcagaaaaaa aggatctcaa gaagatcctt tgatcttttc
     8461 tacggggtct gacgctcagt ggaacgaaaa ctcacgttaa gggattttgg tcatgaattc
     8521 ttgttagaca ttatttgccg actaccttgg tgatctcgcc tttcacgtag tgaacaaatt
     8581 cttccaactg atctgcgcgc gaggccaagc gatcttcttg tccaagataa gcctgcctag
     8641 cttcaagtat gacgggctga tactgggccg gcaggcgctc cattgcccag tcggcagcga
     8701 catccttcgg cgcgattttg ccggttactg cgctgtacca aatgcgggac aacgtaagca
     8761 ctacatttcg ctcatcgcca gcccagtcgg gcggcgagtt ccatagcgtt aaggtttcat
     8821 ttagcgcctc aaatagatcc tgttcaggaa ccggatcaaa gagttcctcc gccgctggac
     8881 ctaccaaggc aacgctatgt tctcttgctt ttgtcagcaa gatagccaga tcaatgtcga
     8941 tcgtggctgg ctcgaagata cctgcaagaa tgtcattgcg ctgccattct ccaaattgca
     9001 gttcgcgctt agctggataa cgccacggaa tgatgtcgtc gtgcacaaca atggtgactt
     9061 ctacagcgcg gagaatctcg ctctctccag gggaagccga agtttccaaa aggtcgttga
     9121 tcaaagctcg ccgcgttgtt tcatcaagcc ttacggtcac cgtaaccagc aaatcaatat
     9181 cactgtgtgg cttcaggccg ccatccactg cggagccgta caaatgtacg gccagcaacg
     9241 tcggttcgag atggcgctcg atgacgccaa ctacctctga tagttgagtc gatacttcgg
     9301 cgatcaccgc ttccctcatg atgtttaact cctgaattaa gccgcgccgc gaagcggtgt
     9361 ggcttgaatg aattgttagg cgtcatcctg tgctcccgag aaccagtacc agtacatcgc
     9421 tgtttcgttc gagacttgag gtctagtttt atacgtgaac aggtcaatgc cgccgagagt
     9481 aaagccacat ttgcgtacaa attgcaggca ggtacattgt tcgtttgtgt ctctaatcgt
     9541 atgccaagga gctgtctgct tagtgcccac tttttcgcaa aattcgatga gactgtgcgc
     9601 gactcctttg cctcggtgcg tgtgcgacac aacaatgtgt tcgatagagg ctagatcgtt
     9661 cccatgttga gttgagttca atcttcccga caagctcttg gtcgatgaat gtgccatagc
     9721 aagcagagtc ttcatcagag tcatcatccg agatgtaatc cttccggtag gggctcacac
     9781 ttctggtaga tagttcaaag ccttggtcgg ataggtgcac atcgaacact tcacgaacaa
     9841 tgaaatggtt ctcagcatcc aatgtttccg ccacctgctc agggatcacc gaaatcttca
     9901 tatgacgcct aacgcctggc acagcggatc gcaaacctgg cgcggctttt ggcacaaaag
     9961 gcgtgacagg tttgcgaatc cgttgctgcc acttgtttaa tagactggat ggaggcggat
    10021 aaagttgcag gaccacttct gcgctcggcc cttccggctg gctggtttat tgctgataaa
    10081 tctggagccg gtgagcgtgg gtctcgcggt atcattgcag cactgccatg atgatatatt
    10141 tttatcttgt gcaatgtaac atcagagatt ttgagacaca acgtggcttt gttgaataaa
    10201 tcgaactttt gctgagttga aggatcagat cacgcatctt cccgacaacg cagaccgttc
    10261 cgtggcaaag caaaagttca aaatcaccaa ctggtccacc tacaacaaag ctctcatcaa
    10321 ccgtggctcc ctcactttct ggctggatga tggggcgatt caggcgatcc ccatccaaca
    10381 gcccgccgtc gagcgggctt ttttatcccc ggaagcctgt ggatagaggg tagttatcca
    10441 cgtgaaaccg ctaatgcccc gcaaagcctt gattcacggg gctttccggc ccgctccaaa
    10501 aactatccac gtgaaatcgc taatcagggt acgtgaaatc gctaatcgga gtacgtgaaa
    10561 tcgctaataa ggtcacgtga aatcgctaat caaaaaggca cgtgagaacg ctaatagccc
    10621 tttcagatca acagcttgca aacacccctc gctccggcaa gtagttacag caagtagtat
    10681 gttcaattag cttttcaatt atgaatatat atatcaatta ttggtcgccc ttggcttgtg
    10741 gacaatgcgc tacgcgcacc ggctccgccc gtggacaacc gcaagcggtt gcccaccgtc
    10801 gagcgccttt gcccacaacc cggcggccgg ccgcaacaga tcgttttata aatttttttt
    10861 tttgaaaaag aaaaagcccg aaaggcggca acctctcggg cttctggatt tccgatcccc
    10921 ggaattagac t    
//
