# Supplementary material for: GLO-Roots: an imaging platform enabling multidimensional characterization of soil-grown root systems
Source: eLife. 2015 Aug 19;4:e07597. doi: 10.7554/eLife.07597 (PMC4589753; doi:10.7554/eLife.07597)
Supplement: Supplementary file 3. — Vector maps of all the constructs used in this work. DOI: http://dx.doi.org/10.7554/eLife.07597.056 [file elife07597s024.zip › supplement_7/UBQ10-Ppy RE8o.ape]

LOCUS       New_DNA                10925 bp ds-DNA     circular     01-FEB-2012
DEFINITION  .
ACCESSION   
VERSION     
SOURCE      .
  ORGANISM  .
COMMENT     Promoter from /Users/Dinneny/Documents/Research/Lab
            Resources/Construct DataBase (21:04:2011)/APE-WURUI/entry
            plasmids/pENTR-UBQ10 PROMOTER.ape 1 to 2567
COMMENT     Gene from /Users/Dinneny/Documents/Research/LUC imaging/Ppy
            RE8Optimized-L1L2.ape 84 to 1757
COMMENT     UTR from /Volumes/Time Machine Backups/Network_dinnenycmn/Construct
            Database/Vector maps/pENTR R2L3.gb 734 to 779
COMMENT     Backbone from /Volumes/Time Machine
            Backups/Network_dinnenycmn/Construct Database/Vector
            maps/dpGreen-mCherry.gb 4398 to 2716
COMMENT     
COMMENT     ApEinfo:methylated:1
FEATURES             Location/Qualifiers
     misc_feature    2731..2757
                     /label=2 set
                     /ApEinfo_fwdcolor=#ffff00
                     /ApEinfo_revcolor=green
                     /ApEinfo_graphicformat=arrow_data {{0 1 2 0 0 -1} {} 0}
                     width 5 offset 0
     terminator      7054..7278
                     /vntifkey="43"
                     /label=19STer
                     /ApEinfo_fwdcolor=pink
                     /ApEinfo_revcolor=pink
                     /ApEinfo_graphicformat=arrow_data {{0 1 2 0 0 -1} {} 0}
                     width 5 offset 0
     CDS             810..1671
                     /vntifkey="4"
                     /label=PIP2A
                     /ApEinfo_fwdcolor=#104aff
                     /ApEinfo_revcolor=#104aff
                     /ApEinfo_graphicformat=arrow_data {{0 1 2 0 0 -1} {} 0}
                     width 5 offset 0
     misc_recomb     5284..5300
                     /invitrogen="2670000"
                     /vntifkey="86"
                     /label=attL1
                     /ApEinfo_fwdcolor=pink
                     /ApEinfo_revcolor=pink
                     /ApEinfo_graphicformat=arrow_data {{0 1 2 0 0 -1} {} 0}
                     width 5 offset 0
     misc_feature    complement(7004..7043)
                     /vntifkey="21"
                     /label=attR3
                     /ApEinfo_fwdcolor=#ff1332
                     /ApEinfo_revcolor=#ff1332
                     /ApEinfo_graphicformat=arrow_data {{0 1 2 0 0 -1} {} 0}
                     width 5 offset 0
     primer_bind     700..723
                     /vntifkey="28"
                     /label=35S\primer
                     /ApEinfo_fwdcolor=pink
                     /ApEinfo_revcolor=pink
                     /ApEinfo_graphicformat=arrow_data {{0 1 2 0 0 -1} {} 0}
                     width 5 offset 0
     misc_feature    6958..6971
                     /vntifkey="21"
                     /label=attR2
                     /ApEinfo_fwdcolor=#ffe3b9
                     /ApEinfo_revcolor=#6771ff
                     /ApEinfo_graphicformat=arrow_data {{0 1 2 0 0 -1} {} 0}
                     width 5 offset 0
     primer          complement(7339..7357)
                     /vntifkey="27"
                     /label=T3
                     /ApEinfo_fwdcolor=pink
                     /ApEinfo_revcolor=pink
                     /ApEinfo_graphicformat=arrow_data {{0 1 2 0 0 -1} {} 0}
                     width 5 offset 0
     misc_feature    5249..5276
                     /label=New Feature
                     /ApEinfo_fwdcolor=#ffff00
                     /ApEinfo_revcolor=green
                     /ApEinfo_graphicformat=arrow_data {{0 1 2 0 0 -1} {} 0}
                     width 5 offset 0
     rep_origin      10419..10908
                     /vntifkey="33"
                     /label=pSA-ori
                     /ApEinfo_fwdcolor=pink
                     /ApEinfo_revcolor=pink
                     /ApEinfo_graphicformat=arrow_data {{0 1 2 0 0 -1} {} 0}
                     width 5 offset 0
     primer          complement(7025..7041)
                     /vntifkey="27"
                     /label=M13F
                     /ApEinfo_fwdcolor=pink
                     /ApEinfo_revcolor=pink
                     /ApEinfo_graphicformat=arrow_data {{0 1 2 0 0 -1} {} 0}
                     width 5 offset 0
     misc_recomb     complement(6948..6957)
                     /invitrogen="2680000"
                     /vntifkey="86"
                     /label=attL2
                     /ApEinfo_fwdcolor=pink
                     /ApEinfo_revcolor=pink
                     /ApEinfo_graphicformat=arrow_data {{0 1 2 0 0 -1} {} 0}
                     width 5 offset 0
     misc_feature    3415..3434
                     /label=sequencing1
                     /ApEinfo_fwdcolor=cyan
                     /ApEinfo_revcolor=green
                     /ApEinfo_graphicformat=arrow_data {{0 1 2 0 0 -1} {} 0}
                     width 5 offset 0
     misc_feature    2710..2716
                     /vntifkey="21"
                     /label=attR4
                     /ApEinfo_fwdcolor=#ff1332
                     /ApEinfo_revcolor=#ff1332
                     /ApEinfo_graphicformat=arrow_data {{0 1 2 0 0 -1} {} 0}
                     width 5 offset 0
     misc_feature    4126..4144
                     /label=sequencing2
                     /ApEinfo_fwdcolor=cyan
                     /ApEinfo_revcolor=green
                     /ApEinfo_graphicformat=arrow_data {{0 1 2 0 0 -1} {} 0}
                     width 5 offset 0
     rep_origin      7786..8504
                     /vntifkey="33"
                     /label=ColE1\ori
                     /ApEinfo_fwdcolor=pink
                     /ApEinfo_revcolor=pink
                     /ApEinfo_graphicformat=arrow_data {{0 1 2 0 0 -1} {} 0}
                     width 5 offset 0
     promoter        38..764
                     /vntifkey="29"
                     /note="double 35S promoter"
                     /label=d35S
                     /ApEinfo_fwdcolor=#ff092e
                     /ApEinfo_revcolor=#ff092e
                     /ApEinfo_graphicformat=arrow_data {{0 1 2 0 0 -1} {} 0}
                     width 5 offset 0
     misc_feature    4781..4800
                     /label=sequencing3
                     /ApEinfo_fwdcolor=cyan
                     /ApEinfo_revcolor=green
                     /ApEinfo_graphicformat=arrow_data {{0 1 2 0 0 -1} {} 0}
                     width 5 offset 0
     misc_marker     complement(8528..9313)
                     /vntifkey="22"
                     /label=Spec-R
                     /ApEinfo_fwdcolor=pink
                     /ApEinfo_revcolor=pink
                     /ApEinfo_graphicformat=arrow_data {{0 1 2 0 0 -1} {} 0}
                     width 5 offset 0
     terminator      2410..2659
                     /vntifkey="43"
                     /note="terminator from nopaline synthase gene"
                     /label=nos\3'
                     /ApEinfo_fwdcolor=pink
                     /ApEinfo_revcolor=pink
                     /ApEinfo_graphicformat=arrow_data {{0 1 2 0 0 -1} {} 0}
                     width 5 offset 0
     misc_feature    complement(6997..7003)
                     /vntifkey="21"
                     /label=attL3
                     /ApEinfo_fwdcolor=#ffe3b9
                     /ApEinfo_revcolor=#6771ff
                     /ApEinfo_graphicformat=arrow_data {{0 1 2 0 0 -1} {} 0}
                     width 5 offset 0
     CDS             1677..2390
                     /vntifkey="4"
                     /label=mCherry
                     /ApEinfo_fwdcolor=#104aff
                     /ApEinfo_revcolor=#104aff
                     /ApEinfo_graphicformat=arrow_data {{0 1 2 0 0 -1} {} 0}
                     width 5 offset 0
ORIGIN
        1 cttggcagga tatattgtgg tgtaacgttG GCGCGCCtac tccaaaaatg tcaaagatac
       61 agtctcagaa gaccaaaggg ctattgagac ttttcaacaa agggtaattt cgggaaacct
      121 cctcggattc cattgcccag ctatctgtca cttcatcgaa aggacagtag aaaaggaagg
      181 tggctcctac aaatgccatc attgcgataa aggaaaggct atcattcaag atgcctctgc
      241 cgacagtggt cccaaagatg gacccccacc cacgaggagc atcgtggaaa aagaagacgt
      301 tccaaccacg tcttcaaagc aagtggattg atgtgacatc tccactgacg taagggatga
      361 cgcacaatcc cacccctact ccaaaaatgt caaagataca gtctcagaag accaaagggc
      421 tattgagact tttcaacaaa gggtaatttc gggaaacctc ctcggattcc attgcccagc
      481 tatctgtcac ttcatcgaaa ggacagtaga aaaggaaggt ggctcctaca aatgccatca
      541 ttgcgataaa ggaaaggcta tcattcaaga tgcctctgcc gacagtggtc ccaaagatgg
      601 acccccaccc acgaggagca tcgtggaaaa agaagacgtt ccaaccacgt cttcaaagca
      661 agtggattga tgtgacatct ccactgacgt aagggatgac gcacaatccc actatccttc
      721 gcaagaccct tcctctatat aaggaagttc atttcatttg gagaggacag cccagatcaa
      781 ctagtcttaa gtccggagct agctctagaa tggcaaagga tgtggaagcc gttcccggag
      841 aaggatttca gacaagagac tatcaagatc cgccaccagc tccgtttatt gatggagcgg
      901 agctaaagaa gtggtctttc tacagagcag ttatcgccga gttcgtagcc actctcctct
      961 tcttatacat caccgttttg acagtcatcg gttacaagat tcagtccgat actgatgccg
     1021 gtggagtaga ttgcggcgga gttggaatcc tcggtatcgc ttgggccttt ggtggtatga
     1081 tcttcatcct cgtctactgc accgccggta tctctggtgg tcacattaac ccagcggtga
     1141 catttgggct attcttggca cgtaaagtgt cgttacctag ggccctattg tacataatcg
     1201 ctcagtgttt gggtgcgatt tgtggagttg gttttgtcaa agccttccaa agctcttact
     1261 acacccgtta cggaggtgga gccaactctc tagccgatgg ctacagcaca gggaccggtt
     1321 tagccgcaga gatcattggt actttcgttc ttgtctacac tgtcttctct gctactgacc
     1381 ccaaacgtag tgctagagac tcccacgttc cggtgttggc gccacttcca atcggatttg
     1441 ccgtgttcat ggtacatttg gctaccattc ccattaccgg aaccggaatt aacccggcaa
     1501 ggagtttcgg agctgccgta atctacaaca agagcaagcc atgggatgac cactggatat
     1561 tttgggttgg accattcatt ggagctgcga tagctgcatt ctaccaccaa ttcgttctga
     1621 gagcttcagg ttctaagtct ctcggatcat tcagaagtgc tgccaacgtc ggatccatgg
     1681 tgagcaaggg cgaggaggat aacatggcca tcatcaagga gttcatgcgc ttcaaggtgc
     1741 acatggaggg ctccgtgaac ggccacgagt tcgagatcga gggcgagggc gagggccgcc
     1801 cctacgaggg cacccagacc gccaagctga aggtgaccaa gggtggcccc ctgcccttcg
     1861 cctgggacat cctgtcccct cagttcatgt acggctccaa ggcctacgtg aagcaccccg
     1921 ccgacatccc cgactacttg aagctgtcct tccccgaggg cttcaagtgg gagcgcgtga
     1981 tgaacttcga ggacggcggc gtggtgaccg tgacccagga ctcctccctg caggacggcg
     2041 agttcatcta caaggtgaag ctgcgcggca ccaacttccc ctccgacggc cccgtaatgc
     2101 agaagaagac catgggctgg gaggcctcct ccgagcggat gtaccccgag gacggcgccc
     2161 tgaagggcga gatcaagcag aggctgaagc tgaaggacgg cggccactac gacgctgagg
     2221 tcaagaccac ctacaaggcc aagaagcccg tgcagctgcc cggcgcctac aacgtcaaca
     2281 tcaagttgga catcacctcc cacaacgagg actacaccat cgtggaacag tacgaacgcg
     2341 ccgagggccg ccactccacc ggcggcatgg acgagctgta cagatcttaa agcggccgcc
     2401 cggctgcagt tcaaacattt ggcaataaag tttcttaaga ttgaatcctg ttgccggtct
     2461 tgcgatgatt atcatataat ttctgttgaa ttacgttaag catgtaataa ttaacatgta
     2521 atgcatgacg ttatttatga gatgggtttt tatgattaga gtcccgcaat tatacattta
     2581 atacgcgata gaaaacaaaa tatagcgcgc aaactaggat aaattatcgc gcgcggtgtc
     2641 atctatgtta ctagatcggG GCGCGCCctc gagcaggaaa cagctatgac catgattacg
     2701 ccaagctatc aactttGTAT AGAAAAGTTG aaagtctgta tatatgacac agaagaaacc
     2761 aaaaactatg atacattcag caacagaaag ttatgtggat ctttaactct ttgctaatag
     2821 gttttaatct ttcttcaagt tttcttctgg cccttaagtc acaatgcttt gaaatttttg
     2881 agtatatgta gatacataga agaaacaaaa ctatgataca tttagtaaca gaaatttatg
     2941 tggattttat cctatttgta ggtgtaactc ttttcttcta ggttttaata tttttcttca
     3001 agtaaacttg ttgttattga attcccttta gtcgaaagca gcgatcaagc ttctcttata
     3061 agttacaaac cctaatttca gcaaacacaa cttggaaaca ctagcagcaa caactttgtt
     3121 attttaaaac attagcaaaa gaaatctcat tgcaacatca aatggcaaaa ctggaaggta
     3181 aaaaaagcag aacttatcaa acaagactac caatatgatg aactgatgat tttttttttt
     3241 ttttttttgg ctcaacaaca aactttccat tcacccattt atggatacac agtctagctc
     3301 aacagagctt ttaacccaaa ttggtacaat agaatacaac tttagatcat aattctcaaa
     3361 agaaagagat tccttagcta ttctatctgc cactccattt ccttctcggc ttgtatgcac
     3421 aagcataaaa tcctcaaact tgctaagtag atactttatg tcttggataa ttggattgag
     3481 acttgacaag cataactttc atgtaaccaa agacacaagt tgctgagaat ccacctcaaa
     3541 aatgatcttc ctataattga atcgggataa tgacagcaca gcccatctaa gagcctccac
     3601 ttctacttcc agcacgcttc ttacttttac cacagctctt gcacctaacc ataacacctt
     3661 ccctgtatga tcgcgaagca cccaccctaa gccacatttt aatccttctg ttggccatgc
     3721 cccatcaaag ttgcacttaa cccaagattg tggtggagct tcccatgttt ctcgtctgtc
     3781 ccgacggtgt tgtggttggt gctttcctta cattctgagc ctctttcctt ctaatccact
     3841 catctgcatc ttcttgtgtc cttactaata cctcattggt tccaaattcc ctccctttaa
     3901 gcaccagctc gtttctgttc ttccacagcc tcccaagtat ccaagggact aaagcctcca
     3961 cattcttcag atcaggatat tcttgtttaa gatgttgaac tctatggagg tttgtatgaa
     4021 ctgatgatct aggaccggat aagttccctt cttcatagcg aacttattca aagaatgttt
     4081 tgtgtatcat tcttgttaca ttgttattaa tgaaaaaata ttattggtca ttggactgaa
     4141 cacgagtgtt aaatatggac caggccccaa ataagatcca ttgatatatg aattaaataa
     4201 caagaataaa tcgagtcacc aaaccacttg ccttttttaa cgagacttgt tcaccaactt
     4261 gatacaaaag tcattatcct atgcaaatca ataatcatac aaaaatatcc aataacacta
     4321 aaaaattaaa agaaatggat aatttcacaa tatgttatac gataaagaag ttacttttcc
     4381 aagaaattca ctgattttat aagcccactt gcattagata aatggcaaaa aaaaacaaaa
     4441 aggaaaagaa ataaagcacg aagaattcta gaaaatacga aatacgcttc aatgcagtgg
     4501 gacccacggt tcaattattg ccaattttca gctccaccgt atatttaaaa aataaaacga
     4561 taatgctaaa aaaatataaa tcgtaacgat cgttaaatct caacggctgg atcttatgac
     4621 gaccgttaga aattgtggtt gtcgacgagt cagtaataaa cggcgtcaaa gtggttgcag
     4681 ccggcacaca cgagtcgtgt ttatcaactc aaagcacaaa tacttttcct caacctaaaa
     4741 ataaggcaat tagccaaaaa caactttgcg tgtaaacaac gctcaataca cgtgtcattt
     4801 tattattagc tattgcttca ccgccttagc tttctcgtga cctagtcgtc ctcgtctttt
     4861 cttcttcttc ttctataaaa caatacccaa agagctcttc ttcttcacaa ttcagatttc
     4921 aatttctcaa aatcttaaaa actttctctc aattctctct accgtgatca aggtaaattt
     4981 ctgtgttcct tattctctca aaatcttcga ttttgttttc gttcgatccc aatttcgtat
     5041 atgttctttg gtttagattc tgttaatctt agatcgaaga cgattttctg ggtttgatcg
     5101 ttagatatca tcttaattct cgattagggt ttcatagata tcatccgatt tgttcaaata
     5161 atttgagttt tgtcgaataa ttactcttcg atttgtgatt tctatctaga tctggtgtta
     5221 gtttctagtt tgtgcgatcg aatttgtcga ttaatctgag tttttctgat taacagCAAG
     5281 TTTgtacaaa aaagcaggct ATGGAGGATG CTAAGAACAT AAAGAAAGGA CCTGCACCAT
     5341 TTTACCCACT TGAGGATGGA ACAGCTGGAG AGCAACTTCA TAAGGCAATG AAAAGATATG
     5401 CTCTTGTTCC TGGTACTATC GCATTCACAG ATGCTCATAT TGAAGTGAAT ATCACCTATG
     5461 CTGAGTACTT TGAAATGTCT GTTAGGCTTG CTGAAGCTAT GAAGAGATAC GGATTGAATA
     5521 CAAACCACAG GATTGTTGTG TGTAGTGAGA ACTCTTTGCA ATTTTTCATG CCTGTTCTTG
     5581 GAGCTTTGTT CATAGGAGTG GCTGTTGCAC CAGCTAATGA TATATATAAC GAGAGAGAAC
     5641 TTCTTAATTC TATGAATATC AGTCAACCTA CTGTTGTGTT CGTGAGTAAG AAAGGTCTTC
     5701 AAAAGATATT GAACGTTCAG AAGAAACTCC CAATTATCCA GAAGATTATT ATTATGGATT
     5761 CAAAGACAGA TTACCAAGGT TTCCAGTCAA TGTACACCTT TGTGACTAGT CATTTGCCTC
     5821 CTGGATTCAA TGAGTACGAT TTCGTTCCAG AATCTTTTGA TAGAGATAAG ACTATCGCTC
     5881 TTATTATGAA TAGTTCCGGA TCAACAGGTT TACCTAAGGG TGTGGCACTC CCACATAGAG
     5941 CTTTATGTGT TAGGTTCTCA CACGCTAGAG ATCCTATATT TGGAAATCAG ATTGCACCAG
     6001 ATACTGCTAT CCTTAGTGTT GTGCCTTTCC ATCACGGATT TGGAATGTTC ACTACACTCG
     6061 GATACCTTAT TTGTGGTTTT AGGGTTGTGC TTATGTACAG ATTCGAAGAG GAACTCTTTT
     6121 TAAGGTCTTT GCAAGATTAT AAGATACAGA CCGCACTCTT AGTTCCAACT CTCTTTTCTT
     6181 TCTTAGCAAA GTCAACATTG ATCGATAAGT ACGATCTTTC AAACTTGCAT GAGATAGCAA
     6241 GTGGAGGTGC TCCTCTCTCT AAAGAAGTGG GTGAAGCAGT TGCTAAGGGA TTCCACCTTC
     6301 CAGGTATAAG ACAAGGATAT GGTCTCACAG AGACCACTTC TGCTATTTTA GTGACCCCTG
     6361 AAGGAGATGA TAAACCAGGA GCAGTTGGAA AGGTTGTTCC TTTCTTTGAA GCTAAAGTTG
     6421 TGGATCTTGA TACAGGAAAG ACCTTGGGTG TGAATCAGAG GGGAGAGCTT TGCGTTAGAG
     6481 GTCCTATGAT CATGTCTGGA TATGTTAATA ACCCAGAAGC AACTAACGCT CTCATTGATA
     6541 AAGATGGATG GTTACATTCA GGAGATATTG CTTACTGGGA TGAGGATGAA CACTTTTTCA
     6601 TTGTTGATAG GCTCAAGAGT TTAATCAAGT ATAAGGGATA CCAAGTTGCA CCTGCTGAGT
     6661 TGGAATCTAT CCTTTTGCAG CATCCAAACA TAAGAGATGC AGGAGTTGCT GGTCTCCCTG
     6721 ATGATGATGC TGGAGAGCTT CCAGCTGCAG TTGTGGTTTT GGAACACGGA AAGACTATGA
     6781 CAGAGAAAGA AATTGTGGAT TACGTTGCAT CTCAAGTTAC AACCGCTAAG AAACTTAGAG
     6841 GTGGTGTGGT TTTTGTGGAT GAGGTTCCAA AGGGACTTAC TGGTAAATTG GATGCAAGAA
     6901 AGATCAGGGA AATTTTGATT AAAGCTAAGA AAGGAGGAAA GATTTGAacc cagctttctt
     6961 gtacaaagtg gaagcttgga tcccgggtac ctcgagcaac tttattatac atagttgata
     7021 attcactggc cgtcgtttta caagcttgtc ggtacgctga aatcaccagt ctctctctac
     7081 aaatctatct ctctctattt tctccataaa taatgtgtga gtagtttccc gataagggaa
     7141 attagggttc ttatagggtt tcgctcatgt gttgagcata taagaaaccc ttagtatgta
     7201 tttgtatttg taaaatactt ctatcaataa aatttctaat tcctaaaacc aaaatccagt
     7261 actaaaatcc agatcgatgg gctagagcgg actagttcta gagcggccgc caccgcggtg
     7321 gagctccagc ttttgttccc tttagtgagg gttaattgcg cgcttggcgt aatcatggtc
     7381 atagctgttt cctgtgtgaa attgttatcc gctcacaatt ccacacaaca tacgagccgg
     7441 aagcataaag tgtaaagcct ggggtgccta atgagtgagc taactcacat taattgcgtt
     7501 gcgctcactg cccgctttcc agtcgggaaa cctgtcgtgc cagctgcatt aatgaatcgg
     7561 ccaacgcgcg gggagaggcg gtttgcgtat tgggcgctct tccgcttcct cgctcactga
     7621 ctcgctgcgc tcggtcgttc ggctgcggcg agcggtatca gctcactcaa aggcggtaat
     7681 acggttatcc acagaatcag gggataacgc aggaaagaac atgaaggcct tgacaggata
     7741 tattggcggg taaactaagt cgctgtatgt gtttgtttga gatctcatgt gagcaaaagg
     7801 ccagcaaaag gccaggaacc gtaaaaaggc cgcgttgctg gcgtttttcc ataggctccg
     7861 cccccctgac gagcatcaca aaaatcgacg ctcaagtcag aggtggcgaa acccgacagg
     7921 actataaaga taccaggcgt ttccccctgg aagctccctc gtgcgctctc ctgttccgac
     7981 cctgccgctt accggatacc tgtccgcctt tctcccttcg ggaagcgtgg cgctttctca
     8041 tagctcacgc tgtaggtatc tcagttcggt gtaggtcgtt cgctccaagc tgggctgtgt
     8101 gcacgaaccc cccgttcagc ccgaccgctg cgccttatcc ggtaactatc gtcttgagtc
     8161 caacccggta agacacgact tatcgccact ggcagcagcc actggtaaca ggattagcag
     8221 agcgaggtat gtaggcggtg ctacagagtt cttgaagtgg tggcctaact acggctacac
     8281 tagaagaaca gtatttggta tctgcgctct gctgaagcca gttaccttcg gaagaagagt
     8341 tggtagctct tgatccggca aacaaaccac cgctggtagc ggtggttttt ttgtttgcaa
     8401 gcagcagatt acgcgcagaa aaaaaggatc tcaagaagat cctttgatct tttctacggg
     8461 gtctgacgct cagtggaacg aaaactcacg ttaagggatt ttggtcatga attcttgtta
     8521 gacattattt gccgactacc ttggtgatct cgcctttcac gtagtgaaca aattcttcca
     8581 actgatctgc gcgcgaggcc aagcgatctt cttgtccaag ataagcctgc ctagcttcaa
     8641 gtatgacggg ctgatactgg gccggcaggc gctccattgc ccagtcggca gcgacatcct
     8701 tcggcgcgat tttgccggtt actgcgctgt accaaatgcg ggacaacgta agcactacat
     8761 ttcgctcatc gccagcccag tcgggcggcg agttccatag cgttaaggtt tcatttagcg
     8821 cctcaaatag atcctgttca ggaaccggat caaagagttc ctccgccgct ggacctacca
     8881 aggcaacgct atgttctctt gcttttgtca gcaagatagc cagatcaatg tcgatcgtgg
     8941 ctggctcgaa gatacctgca agaatgtcat tgcgctgcca ttctccaaat tgcagttcgc
     9001 gcttagctgg ataacgccac ggaatgatgt cgtcgtgcac aacaatggtg acttctacag
     9061 cgcggagaat ctcgctctct ccaggggaag ccgaagtttc caaaaggtcg ttgatcaaag
     9121 ctcgccgcgt tgtttcatca agccttacgg tcaccgtaac cagcaaatca atatcactgt
     9181 gtggcttcag gccgccatcc actgcggagc cgtacaaatg tacggccagc aacgtcggtt
     9241 cgagatggcg ctcgatgacg ccaactacct ctgatagttg agtcgatact tcggcgatca
     9301 ccgcttccct catgatgttt aactcctgaa ttaagccgcg ccgcgaagcg gtgtggcttg
     9361 aatgaattgt taggcgtcat cctgtgctcc cgagaaccag taccagtaca tcgctgtttc
     9421 gttcgagact tgaggtctag ttttatacgt gaacaggtca atgccgccga gagtaaagcc
     9481 acatttgcgt acaaattgca ggcaggtaca ttgttcgttt gtgtctctaa tcgtatgcca
     9541 aggagctgtc tgcttagtgc ccactttttc gcaaaattcg atgagactgt gcgcgactcc
     9601 tttgcctcgg tgcgtgtgcg acacaacaat gtgttcgata gaggctagat cgttcccatg
     9661 ttgagttgag ttcaatcttc ccgacaagct cttggtcgat gaatgtgcca tagcaagcag
     9721 agtcttcatc agagtcatca tccgagatgt aatccttccg gtaggggctc acacttctgg
     9781 tagatagttc aaagccttgg tcggataggt gcacatcgaa cacttcacga acaatgaaat
     9841 ggttctcagc atccaatgtt tccgccacct gctcagggat caccgaaatc ttcatatgac
     9901 gcctaacgcc tggcacagcg gatcgcaaac ctggcgcggc ttttggcaca aaaggcgtga
     9961 caggtttgcg aatccgttgc tgccacttgt ttaatagact ggatggaggc ggataaagtt
    10021 gcaggaccac ttctgcgctc ggcccttccg gctggctggt ttattgctga taaatctgga
    10081 gccggtgagc gtgggtctcg cggtatcatt gcagcactgc catgatgata tatttttatc
    10141 ttgtgcaatg taacatcaga gattttgaga cacaacgtgg ctttgttgaa taaatcgaac
    10201 ttttgctgag ttgaaggatc agatcacgca tcttcccgac aacgcagacc gttccgtggc
    10261 aaagcaaaag ttcaaaatca ccaactggtc cacctacaac aaagctctca tcaaccgtgg
    10321 ctccctcact ttctggctgg atgatggggc gattcaggcg atccccatcc aacagcccgc
    10381 cgtcgagcgg gcttttttat ccccggaagc ctgtggatag agggtagtta tccacgtgaa
    10441 accgctaatg ccccgcaaag ccttgattca cggggctttc cggcccgctc caaaaactat
    10501 ccacgtgaaa tcgctaatca gggtacgtga aatcgctaat cggagtacgt gaaatcgcta
    10561 ataaggtcac gtgaaatcgc taatcaaaaa ggcacgtgag aacgctaata gccctttcag
    10621 atcaacagct tgcaaacacc cctcgctccg gcaagtagtt acagcaagta gtatgttcaa
    10681 ttagcttttc aattatgaat atatatatca attattggtc gcccttggct tgtggacaat
    10741 gcgctacgcg caccggctcc gcccgtggac aaccgcaagc ggttgcccac cgtcgagcgc
    10801 ctttgcccac aacccggcgg ccggccgcaa cagatcgttt tataaatttt tttttttgaa
    10861 aaagaaaaag cccgaaaggc ggcaacctct cgggcttctg gatttccgat ccccggaatt
    10921 agact     
//
